# Supplementary material for: A wheat resistosome defines common principles of immune receptor channels
Source: Nature. 2022 Sep 26;610(7932):532–9. doi: 10.1038/s41586-022-05231-w (PMC9581773; doi:10.1038/s41586-022-05231-w)
Supplement: Supplementary file 3 — Raw data of insect cell viability corresponding to Extended Data Figure 1a. [file 41586_2022_5231_MOESM3_ESM.xlsx]

## Sheet: Sheet1
	viability [%]
	repl1	repl2	repl3	mean	SDM	SEM
no virus	98.2	99	98.9	98.7	0.355903	0.20548
AvrSr35	96.1	92.3	94.3	94.2333	1.55206	0.896082
AvrSr50	93.6	90.7	97.8	94.0333	2.91471	1.68281
Sr35	79.4	72.7	75.7	75.9333	2.74024	1.58208
Sr35 + AvrSr35	45.25	44.7	45.3	45.0833	0.271825	0.156938
Sr35 + AvrSr50	94	92.3	95.8	94.0333	1.42906	0.82507
Sr35 L15E/L19E	88.6	90.6	90.3	89.8333	0.880656	0.508447
Sr35 L15E/L19E + AvrSr35	93.7	91.5	84.4	89.8667	3.96849	2.29121
Sr35 L15E/L19E + AvrSr50	96.1	94.3	94.6	95	0.787401	0.454606
