# Supplementary material for: A wheat resistosome defines common principles of immune receptor channels
Source: Nature. 2022 Sep 26;610(7932):532–9. doi: 10.1038/s41586-022-05231-w (PMC9581773; doi:10.1038/s41586-022-05231-w)
Supplement: Supplementary file 4 — Raw data for all protoplast measurements presented in the main figures. [file 41586_2022_5231_MOESM4_ESM.xlsx]

## Sheet: Figure 2g
Extended data table X. Absolute luciferase values for Fig. 2g.
	Replicate number
Treatment	1	2	3	4	5	6
Empty vector	15964	57507	117172	57048.3	22565	12286.3
Sr35 WT	306.333	652.667	888.667	1047.33	390.667	372.333
L15E/L19E	23602	55242.7	68965	60239.3	17443.3	14846.3
R311A	27251.3	50117	73650	80622.7	15303.7	17292.3
L42A/Y141A	73609	53872.3	53746.7	58957.7	17838.3	20281
L42E	56575.7	58614.3	122617	65920.7	24199.7	21096.3
Y141A	58348.7	33167.7	68673.3	51956	22147.7	13724.7

## Sheet: Figure 2i
Extended data table X. Absolute luciferase values for Fig. 2i.
	Replicate number
Treatment	1	2	3	4	5
Empty vector	5141	2268	25613	45501.3	15034.3
Sr35 WT	217.333	202.667	390.667	472	328.333
L15E/L19E	2519	3795	21801	21310	14480.7
Y74A/E77A/D78A	693	973.333	6384.33	6059.67	3334.33
Y74A/E77A	247	299	763.333	730.333	372.333
D78A	476	442.333	298.667	435	442.667
R537A/R538A	19270	19170	30879	52195.7	46460.7

## Sheet: Figure 3d
Extended data table X. Absolute luciferase values for Fig. 3d.
	Replicate number
Treatment	1	2	3	4	5	6
Empty vector	4090.33	7247	5831	6830.33	12607	5517.33
Sr35 WT	269.333	490.667	269.333	321	232	199
L15E/L19E	2681.33	6085.67	7575.33	4658	12559	4256
E17A/E22A	674.667	763.333	549.667	829.667	527.667	553.333

## Sheet: Figure 4c
Extended data table X. Absolute luciferase values for Fig. 4c.
	Replicate number
Treatment	1	2	3	4	5	6
Empty vector	30041.7	13802.3	5679.67	14754	53677	17329
Sr35 WT	531.333	461.333	224.667	457.667	446.333	254.667
L15E/L19E	25749.7	26893.3	4871.67	11032	52525	13344.7
R730D/R755Q	29846	14691.3	5841.67	10740.3	47318.3	11054
R730D	2825	2954	995.667	2017.33	5536	2283
R755Q	453.333	402	236	442.667	653	365
W803L	21671.7	29233.3	7306	18001	43788.3	20155.3

## Sheet: Figure 4e
Extended data table X. Absolute luciferase values for Fig. 4e.
	Replicate number
Treatment	1	2	3	4	5
Empty vector	33293.3	23882.3	34481.7	16458.3	15820.3
AvrSr35 WT	232.333	412.667	335.667	217.333	162.333
Q72*	21063.3	20845.7	24778.7	11946.7	11994.3
Y383A	276.667	394.667	302.667	191.667	213.667
Y387A	10308.7	8317	8357.67	6793.33	4197
R395A	7269.33	5978.33	5808.67	5008.67	4344.33
Y387A/R395A	12529.7	11260.3	7424.33	5510	3761.67
Y387A/R381A	10651.7	10839.7	5226	9497	9995.33
A384Y/A388Y	13492.3	15333.3	6255	6170	8826

## Sheet: Figure 5b
Extended data table X. Absolute luciferase values for Fig. 5b.
		Replicate number
Plot	Treatment	1	2	3	4	5	6
Left	Empty vector	4809.33	4152.67	10349.3	8117.67	13769.3	15783.3
	Sr35 WT	235.667	213.667	277	280.333	372.333	368.667
	TaSH1	8368.67	11209	9287.33	11784.3	19041	27797.3
	TaSH1Sr35LRR	896.333	486.667	985	903.333	1545.33	2069
Right	Empty vector	4809.33	4152.67	10349.3	8117.67	13769.3	15783.3
	Sr35 WT	235.667	213.667	277	280.333	372.333	368.667
	HvSH1	3205	6151.33	14009	7015	14499.3	32573.3
	HvSH1Sr35LRR	675	807.667	553.333	726.333	1154.33	1611.67

## Sheet: Figure 5f
Extended data table X. Absolute luciferase values for Fig. 5f.
		Replicate number
Plot	Treatment	1	2	3	4	5	6
Left	Empty vector	8685.33	7941	6576	2187	2725	1512.33
	Sr35 WT	262	224.667	224.667	213.667	151.333	129.333
	TaSH1	13060.7	7129	3909.33	5613.33	2338.33	1755.67
	TaSH1GOF	2640.67	844	946.333	1729.67	730.333	1394
Right	Empty vector	8685.33	7941	6576	2187	2725	1512.33
	Sr35 WT	262	224.667	224.667	213.667	151.333	129.333
	HvSH1	9844	11246	5565.33	4222.67	2780.67	1696.33
	HvSH1GOF	1409	1091.33	1202.33	988.333	538.667	479.333

## Sheet: Figure 5j
Extended data table X. Absolute luciferase values for Fig. 5j.
		Replicate number
Plot	Treatment	1	2	3	4	5	6
Left	Empty vector	7413.33	7509	11268	12013	21583.3	19900.7
	Sr35 WT	206.333	180.667	239.667	243.333	310	383.667
	HvMLA10	6999	7326	12090.7	14488	13580.7	21583.3
	HvMLA10Sr35LRR	675	958.667	1169	1073	1449	1549
Right	Empty vector	7863.33	12230.7	5476.67	6494.67	2120.67	2316
	Sr35 WT	217.333	224.667	155	195.333	122	96
	HvMLA13	7232.67	10364.3	5842	5052.67	2839.67	2766
	HvMLA13Sr35LRR	1847.67	1453	1029	1010.67	405.667	531.333

## Sheet: Extended Data Fig. 8
Extended data table X. Absolute luciferase values for Extended Data Fig.8.
	Replicate number
Treatment	1	2	3
Empty vector	33293.3	23882.3	34481.7
AvrSr35 WT	232.333	412.667	335.667
AvrSr35 Q72*	21063.3	20845.7	24778.7
E372A/R373A	379.667	505.333	442.667
G380A/R381A	313.667	457.333	416.667
Y383A/Y387A	6048.33	5963.67	6399
A384Y	1125	1098.67	1040
S349A/D350A	365	535	461
E371A	310	402	372.667
R373A	313.333	483	405.667
G380A	295	468.333	438.667
R381A	321	479	446
S349S	368.667	486.667	498
D350A	247	431.333	416.667
