# Supplementary material for: A wheat resistosome defines common principles of immune receptor channels
Source: Nature. 2022 Sep 26;610(7932):532–9. doi: 10.1038/s41586-022-05231-w (PMC9581773; doi:10.1038/s41586-022-05231-w)
Supplement: Supplementary file 5 — Statistics for all protoplast measurements presented in the main figures. [file 41586_2022_5231_MOESM5_ESM.xlsx]

## Sheet: Figure 2g
Test statistics and P-values of pairwise comparisons for Figure 2g
Sample name	Number of samples	Number of biological replicates
Sr35	5	3
L15E/L19E	5	3
R311A	5	3
L42A/Y141A	5	3
L42A/Y141A	5	3
Y141A	5	3
ANOVA table (type II test)
	Degrees of freedom	Sum of squares	F value	Pr(>F)	Significance code
Sample	5	4.283	9.477	4.33e-05	***
Residuals	24	2.169
Significance codes: 0 '***', 0.001 '**', 0.01 '*', 0.05 '.', 0.1 ' ', 1
Test statistics from Tukey post hoc test
Pairwise comparisons	P-value
Sr35 - L15E/L19E	0.001
Sr35 - R311A	0.0004
Sr35 - L42E/Y141A	0.0005
Sr35 - L42A	<.0001
Sr35 - Y141A	0.003
L15E/L19E - R311A	0.9978
L15E/L19E - L42E/Y141A	0.9996
L15E/L19E - L42A	0.6686
L15E/L19E - Y141A	0.9977
R311A - (L42E/Y141A	1
R311A - L42A	0.8906
R311A - Y141A	0.9502
L42E/Y141A - L42A	0.8326
L42E/Y141A - Y141A	0.9756
L42A - Y141A	0.4071
Compact letter display
Treatment	Letter display
Sr35	a
L15E/L19E	b
R311A	b
L42A/Y141A	b
L42A/Y141A	b
Y141A	b

## Sheet: Figure 2i
Test statistics and P-values of pairwise comparisons for Figure 2i
Sample name	Number of samples	Number of biological replicates
Sr35	5	3
L15E/L19E	5	3
Y74A/E77A/D78A	5	3
Y74A/E77A	5	3
D78A	5	3
R537A/R538A	5	3
ANOVA table (type II test)
	Degrees of freedom	Sum of squares	F value	Pr(>F)	Significance code
Sample	5	3.769	95.05	5.16e-15	***
Residuals	24	0.19
Significance codes: 0 '***', 0.001 '**', 0.01 '*', 0.05 '.', 0.1 ' ', 1
Test statistics from Tukey post hoc test
Pairwise comparisons	P-value
Sr35 - L15E/L19E	<.0001
Sr35 - Y74A/E77A/D78A	0.007
Sr35 - Y74A/E77A	0.9812
Sr35 - D78A	1
Sr35 - R537A/R538A	<.0001
L15E/L19E - Y74A/E77A/D78A	<.0001
L15E/L19E - Y74A/E77A	<.0001
L15E/L19E - D78A	<.0001
L15E/L19E - R537A/R538A	0.6163
Y74A/E77A/D78A - Y74A/E77A	0.0347
Y74A/E77A/D78A - D78A	0.0071
Y74A/E77A/D78A - R537A/R538A	<.0001
Y74A/E77A - D78A	0.9819
Y74A/E77A - R537A/R538A	<.0001
D78A - R537A/R538A	<.0001
Compact letter display
Treatment	Letter display
Sr35	a
L15E/L19E	c
Y74A/E77A/D78A	b
Y74A/E77A	a
D78A	a
R537A/R538A	c

## Sheet: Figure 3d
Test statistics and P-values of pairwise comparisons for Figure 3d
Sample name	Number of samples	Number of biological replicates
Sr35	6	3
L15E/L19E	6	3
E17A/E22A	6	3
ANOVA table (type II test)
	Degrees of freedom	Sum of squares	F value	Pr(>F)	Significance code
Sample	2	2.731	69.11	2.7e-08	***
Residuals	15	0.2964
Significance codes: 0 '***', 0.001 '**', 0.01 '*', 0.05 '.', 0.1 ' ', 1
Test statistics from Tukey post hoc test
Pairwise comparisons	P-value
Sr35 - L15E/L19E	<.0001
Sr35 - E17A/E22A	0.9998
L15E/L19E - E17A/E22A	<.0001
Compact letter display
Treatment	Letter display
Sr35	a
L15E/L19E	b
E17A/E22A	a

## Sheet: Figure 4c
Test statistics and P-values of pairwise comparisons for Figure 4c
Sample name	Number of samples	Number of biological replicates
Sr35	5	3
L15E/L19E	5	3
R730D/R755Q	5	3
R730D/R755Q	5	3
R755Q	5	3
W830L	5	3
ANOVA table (type II test)
	Degrees of freedom	Sum of squares	F value	Pr(>F)	Significance code
Sample	5	5.636	65.69	3.27e-13	***
Residuals	24	0.412
Significance codes: 0 '***', 0.001 '**', 0.01 '*', 0.05 '.', 0.1 ' ', 1
Test statistics from Tukey post hoc test
Pairwise comparisons	P-value
Sr35 - L15E/L19E	<.0001
Sr35 - R730D/R755Q	<.0001
Sr35 - R730D	0.7933
Sr35 - R755Q	1
Sr35 - W803L	<.0001
L15E/L19E - R730D/R755Q	1
L15E/L19E - R730D	<.0001
L15E/L19E - R755Q	<.0001
L15E/L19E - W803L	0.1948
R730D/R755Q - R730D	<.0001
R730D/R755Q - R755Q	<.0001
R730D/R755Q - W803L	0.2476
R730D - R755Q	0.804
R730D - W803L	<.0001
R755Q - W803L	<.0001
Compact letter display
Treatment	Letter display
Sr35	a
L15E/L19E	b
R730D/R755Q	b
R730D/R755Q	a
R755Q	a
W830L	b

## Sheet: Figure 4e
Test statistics and P-values of pairwise comparisons for Figure 4e
Sample name	Number of samples	Number of biological replicates
AvrSr35	5	3
Q72*	5	3
Y383A	5	3
Y387A	5	3
R395A	5	3
Y387A/R395A	5	3
Y387A/R381A	5	3
A383Y/A388Y	5	3
ANOVA table (type II test)
	Degrees of freedom	Sum of squares	F value	Pr(>F)	Significance code
Sample	7	7.364	20.54	3.62e-10	***
Residuals	32	1.639
Significance codes: 0 '***', 0.001 '**', 0.01 '*', 0.05 '.', 0.1 ' ', 1
Test statistics from Tukey post hoc test
Pairwise comparisons	P-value
AvrSr35 - Q72*	0.0004
AvrSr35 - Y383A	1
AvrSr35 - Y387A	0.4212
AvrSr35 - R395A	0.7358
AvrSr35 - Y387A/R395A	<.0001
AvrSr35 - Y387A/R395A	<.0001
AvrSr35 - Y387A/R395A	<.0001
Q72* - Y383A	0.0004
Q72* - Y387A	0.0902
Q72* - R395A	0.028
Q72* - Y387A/R395A	0.9795
Q72* - Y387A/R381A	0.1895
Q72* - A383Y/A388Y	0.2902
Y383A - Y387A	0.4223
Y383A - R395A	0.7368
Y383A - Y387A/R395A	<.0001
Y383A - Y387A/R381A	<.0001
Y383A - A383Y/A388Y	<.0001
Y387A - R395A	0.9995
Y387A - Y387A/R395A	0.0093
Y387A - Y387A/R381A	0.0001
Y387A - A383Y/A388Y	0.0002
R395A - Y387A/R395A	0.0024
R395A - Y387A/R381A	<.0001
R395A - A383Y/A388Y	<.0001
Y387A/R395A - Y387A/R381A	0.7052
Y387A/R395A - A383Y/A388Y	0.8369
Y387A/R381A - A383Y/A388Y	1
Compact letter display
Treatment	Letter display
AvrSr35	a
Q72*	bc
Y383A	a
Y387A	ab
R395A	a
Y387A/R395A	c
Y387A/R381A	c
A383Y/A388Y	c

## Sheet: Figure 5b
Test statistics and P-values of pairwise comparisons for Figure 5b (left plot)
Sample name	Number of samples	Number of biological replicates
Sr35	6	3
TaSH1	6	3
TaSH1 Sr35LRR	6	3
ANOVA table (type II test)
	Degrees of freedom	Sum of squares	F value	Pr(>F)	Significance code
Sample	2	6.251	75.58	1.58e-07	***
Residuals	12	0.496
Significance codes: 0 '***', 0.001 '**', 0.01 '*', 0.05 '.', 0.1 ' ', 1
Test statistics from Tukey post hoc test
Pairwise comparisons	P-value
Sr35 - TaSH1	<.0001
Sr35 - TaSH1 Sr35LRR	0.7455
TaSH1 - TaSH1 Sr35LRR	<.0001
Compact letter display
Treatment	Letter display
Sr35	a
TaSH1	b
TaSH1 Sr35LRR	a
Test statistics and P-values of pairwise comparisons for Figure 5b (right plot)
Sample name	Number of samples	Number of biological replicates
Sr35	6	3
HvSH1	6	3
HvSH1 Sr35LRR	6	3
ANOVA table (type II test)
	Degrees of freedom	Sum of squares	F value	Pr(>F)	Significance code
Sample	2	3.405	43.74	3.08e-07	***
Residuals	12	0.467
Significance codes: 0 '***', 0.001 '**', 0.01 '*', 0.05 '.', 0.1 ' ', 1
Test statistics from Tukey post hoc test
Pairwise comparisons	P-value
Sr35 - HvSH1	<.0001
Sr35 - HvSH1 Sr35LRR	0.824
HvSH1 - HvSH1 Sr35LRR	<.0001
Compact letter display
Treatment	Letter display
Sr35	a
HvSH1	b
HvSH1 Sr35LRR	a

## Sheet: Figure 5f
Test statistics and P-values of pairwise comparisons for Figure 5f (left plot)
Sample name	Number of samples	Number of biological replicates
Sr35	5	3
TaSH1	5	3
TaSH1 GOF	5	3
ANOVA table (type II test)
	Degrees of freedom	Sum of squares	F value	Pr(>F)	Significance code
Sample	2	2.3894	15.68	0.00045	***
Residuals	12	0.9146
Significance codes: 0 '***', 0.001 '**', 0.01 '*', 0.05 '.', 0.1 ' ', 1
Test statistics from Tukey post hoc test
Pairwise comparisons	P-value
Sr35 - TaSH1	0.0004
Sr35 - TaSH1 GOF	0.2345
TaSH1 - TaSH1 GOF	0.0073
Compact letter display
Treatment	Letter display
Sr35	a
TaSH1	b
TaSH1 GOF	a
Test statistics and P-values of pairwise comparisons for Figure 5f (right plot)
Sample name	Number of samples	Number of biological replicates
Sr35	5	3
HvSH1	5	3
HvSH1 GOF	5	3
ANOVA table (type II test)
	Degrees of freedom	Sum of squares	F value	Pr(>F)	Significance code
Sample	2	3.289	101.9	2.95e-08	***
Residuals	12	0.194
Significance codes: 0 '***', 0.001 '**', 0.01 '*', 0.05 '.', 0.1 ' ', 1
Test statistics from Tukey post hoc test
Pairwise comparisons	P-value
Sr35 - HvSH1	<.0001
Sr35 - HvSH1 GOF	0.1809
HvSH1 - HvSH1 GOF	<.0001
Compact letter display
Treatment	Letter display
Sr35	a
HvSH1	b
HvSH1 GOF	a

## Sheet: Figure 5j
Test statistics and P-values of pairwise comparisons for Figure 5j (left plot)
Sample name	Number of samples	Number of biological replicates
Sr35	5	3
HvMLA10	5	3
HvMLA10 Sr35LRR	5	3
ANOVA table (type II test)
	Degrees of freedom	Sum of squares	F value	Pr(>F)	Significance code
Sample	2	3.463	131.7	3.05e-10	***
Residuals	15	0.197
Significance codes: 0 '***', 0.001 '**', 0.01 '*', 0.05 '.', 0.1 ' ', 1
Test statistics from Tukey post hoc test
Pairwise comparisons	P-value
Sr35 - HvMLA10	<.0001
Sr35 - HvMLA10 Sr35LRR	0.5393
HvMLA10 - HvMLA10 Sr35LRR	<.0001
Compact letter display
Treatment	Letter display
Sr35	a
HvMLA10	b
HvMLA10 Sr35LRR	a
Test statistics and P-values of pairwise comparisons for Figure 5j (right plot)
Sample name	Number of samples	Number of biological replicates
Sr35	5	3
HvMLA13	5	3
HvMLA13 Sr35LRR	5	3
ANOVA table (type II test)
	Degrees of freedom	Sum of squares	F value	Pr(>F)	Significance code
Sample	2	3.412	105.2	1.5e-09	***
Residuals	15	0.243
Significance codes: 0 '***', 0.001 '**', 0.01 '*', 0.05 '.', 0.1 ' ', 1
Test statistics from Tukey post hoc test
Pairwise comparisons	P-value
Sr35 - HvMLA13	<.0001
Sr35 - HvMLA13 Sr35LRR	0.1293
HvMLA13 - HvMLA13 Sr35LRR	<.0001
Compact letter display
Treatment	Letter display
Sr35	a
HvMLA13	b
HvMLA13 Sr35LRR	a

## Sheet: Extended Data Fig. 8
Test statistics and P-values of pairwise comparisons for Extended Data Fig. 8
Sample name	Number of samples	Number of biological replicates
AvrSr35	3	2
Q72*	3	2
E372A/R373A	3	2
G380A/R381A	3	2
Y383A/Y387A	3	2
A384Y	3	2
S349A/D350A	3	2
E371A	3	2
R373A	3	2
G380A	3	2
R381A	3	2
S349A	3	2
D350A	3	2
ANOVA table (type II test)
	Degrees of freedom	Sum of squares	F value	Pr(>F)	Significance code
Sample	12	1.4955	97.51	<2e-16	***
Residuals	26	0.0332
Significance codes: 0 '***', 0.001 '**', 0.01 '*', 0.05 '.', 0.1 ' ', 1
Test statistics from Tukey post hoc test
Pairwise comparisons	P-value
AvrSr35 WT - (AvrSr35 Q72*)	<.0001
AvrSr35 WT - (E372A/R373A)	1
AvrSr35 WT - (G380A/R381A)	1
AvrSr35 WT - (Y383A/Y387A)	<.0001
AvrSr35 WT - A384Y	0.9994
AvrSr35 WT - (S349A/D350A)	1
AvrSr35 WT - E371A	1
AvrSr35 WT - R373A	1
AvrSr35 WT - G380A	1
AvrSr35 WT - R381A	1
AvrSr35 WT - S349S	1
AvrSr35 WT - D350A	1
(AvrSr35 Q72*) - (E372A/R373A)	<.0001
(AvrSr35 Q72*) - (G380A/R381A)	<.0001
(AvrSr35 Q72*) - (Y383A/Y387A	<.0001
(AvrSr35 Q72*) - A384Y	<.0001
(AvrSr35 Q72*) - (S349A/D350A)	<.0001
(AvrSr35 Q72*) - E371A	<.0001
(AvrSr35 Q72*) - R373A	<.0001
(AvrSr35 Q72*) - G380A	<.0001
(AvrSr35 Q72*) - R381A	<.0001
(AvrSr35 Q72*) - S349S	<.0001
(AvrSr35 Q72*) - D350A	<.0001
(E372A/R373A) - (G380A/R381A)	1
(E372A/R373A) - (Y383A/Y387A)	<.0001
(E372A/R373A) - A384Y	0.9999
(E372A/R373A) - (S349A/D350A)	1
(E372A/R373A) - E371A	1
(E372A/R373A) - R373A	1
(E372A/R373A) - G380A	1
(E372A/R373A) - R381A	1
(E372A/R373A) - S349S	1
(E372A/R373A) - D350A	1
(G380A/R381A) - (Y383A/Y387A)	<.0001
(G380A/R381A) - A384Y	0.9998
(G380A/R381A) - (S349A/D350A)	1
(G380A/R381A) - E371A	1
(G380A/R381A) - R373A	1
(G380A/R381A) - G380A	1
(G380A/R381A) - R381A	1
(G380A/R381A) - S349S	1
(G380A/R381A) - D350A	1
(Y383A/Y387A) - A384Y	0.0003
(Y383A/Y387A) - (S349A/D350A)	<.0001
(Y383A/Y387A) - E371A	<.0001
(Y383A/Y387A) - R373A	<.0001
(Y383A/Y387A) - G380A	<.0001
(Y383A/Y387A) - R381A	<.0001
(Y383A/Y387A) - S349S	<.0001
(Y383A/Y387A) - D350A	<.0001
A384Y - (S349A/D350A)	0.9999
A384Y - E371A	0.9996
A384Y - R373A	0.9998
A384Y - G380A	0.9998
A384Y - R381A	0.9998
A384Y - S349S	0.9999
A384Y - D350A	0.9996
(S349A/D350A) - E371A	1
(S349A/D350A) - R373A	1
(S349A/D350A) - G380A	1
(S349A/D350A) - R381A	1
(S349A/D350A) - S349S	1
(S349A/D350A) - D350A	1
E371A - R373A	1
E371A - G380A	1
E371A - R381A	1
E371A - S349S	1
E371A - D350A	1
R373A - G380A	1
R373A - R381A	1
R373A - S349S	1
R373A - D350A	1
G380A - R381A	1
G380A - S349S	1
G380A - D350A	1
R381A - S349S	1
R381A - D350A	1
S349S - D350A	1
Compact letter display
Treatment	Letter display
AvrSr35	a
Q72*	b
E372A/R373A	a
G380A/R381A	a
Y383A/Y387A	c
A384Y	a
S349A/D350A	a
E371A	a
R373A	a
G380A	a
R381A	a
S349A	a
D350A	a
