# Supplementary material for: A wheat resistosome defines common principles of immune receptor channels
Source: Nature. 2022 Sep 26;610(7932):532–9. doi: 10.1038/s41586-022-05231-w (PMC9581773; doi:10.1038/s41586-022-05231-w)
Supplement: Supplementary file 6 — Raw data of the electrophysiology data shown in Fig. 3. [file 41586_2022_5231_MOESM6_ESM.xlsx]

## Sheet: fig. 3b
Sr35	AvrSr35	Sr35+AvrSr35	Sr35+AvrSr35	Sr35+AvrSr35	Sr35+AvrSr35
ND96	ND96	ND96	ND96+A01	ND96+LaCl3	ND96+A01+LaCl3
-0.09155	-0.0916	-5.61523	-4.0588	-2.41089	-0.36621
-0.06104	-0.061	-7.53784	-3.9063	-1.83105	-0.30518
-0.03052	-0.1221	-6.43921	-3.2959	-1.86157	-0.36621
-0.12207	-0.0305	-5.37109	-2.9907	-2.50244	-0.15259
-0.06104	-0.0305	-5.79834	-3.8452	-2.04468	-0.27466
-0.06104	0	-4.73022	-2.2888	-1.64795	-0.67139
-0.09155	-0.0916	-5.21851	-3.7537	-0.823975	-0.7019
-0.06104	-0.1221	-9.82666	-4.5166	-0.579834	-0.76294
	-0.0916	-8.42285	-4.6082	-0.854492
		-6.073		-1.86157
		-7.53784
		-9.8877
-0.07248	-0.07122	-6.87154	-3.69602	-1.64185	-0.45014	Mean
0.00988	0.01439	0.50937	0.24565	0.21196	0.08069	SEM
8	9	12	9	10	8	n

## Sheet: fig. 3c
Sr35	AvrSr35	Sr35+AvrSr35	Sr35-E17A/E22A+AvrSr35	Sr35-L15E/L19E+AvrSr35	Sr35-R730D/R755Q+AvrSr35	Sr35-W803L/K754G+AvrSr35
-0.09155	-0.0916	-5.61523	-11.5356	-0.03052	-0.18311	-0.0916
-0.06104	-0.061	-7.53784	-8.11768	-0.03052	-0.12207	-0.0916
-0.03052	-0.1221	-6.43921	-8.5144	0	-0.12207	-0.1221
-0.12207	-0.0305	-5.37109	-6.95801	-0.03052	-0.12207	-0.061
-0.06104	-0.0305	-5.79834	-7.69043	-0.09155	-0.09155	-0.1221
-0.06104	0	-4.73022	-8.81958	-0.03052	-0.12207	-0.1221
-0.09155	-0.0916	-5.21851	-6.89697	-0.03052	-0.12207	-0.1221
-0.06104	-0.1221	-9.82666	-8.54492	-0.03052	-0.30518	-0.1221
	-0.0916	-8.42285	-5.58472
		-6.073	-8.17871
		-7.53784
		-9.8877
-0.0724812	-0.0712222	-6.87154	-8.0841	-0.0343337	-0.148774	-0.106838	Mean
0.00988	0.01439	0.50937	0.49375	0.009	0.02408	0.00816	SEM
8	9	12	10	8	8	8	n

## Sheet: fig. 3f
KCl	KCl	K-Glu	K-Glu	NaCl	NaCl	Na-Glu	Na-Glu	TBA-Cl	TBA-Cl
Sr35+AvrSr35	Water-injected	Sr35+AvrSr35	Water-injected	Sr35+AvrSr35	Water-injected	Sr35+AvrSr35	Water-injected	Sr35+AvrSr35	Water-injected
-2.44141	-0.15259	-1.2207	-0.12207	-1.5259	-0.4272	-1.7395	-0.09155	-0.274658	-0.183105
-3.72314	-0.12207	-2.4109	-0.18311	-1.5869	-0.3662	-3.35693	-0.12207	-0.457764	-0.0915527
-1.95313	-0.21362	-2.1667	-0.27466	-2.5024	-0.3357	-1.61743	-0.12207	-0.335693	-0.0915527
-2.80762	-0.15259	-2.655	-0.15259	-1.3123	-0.4578	-1.92261	-0.12207	-0.335693	-0.152588
-2.86865	-0.39673	-2.3804	-0.15259	-2.9297	-0.2747	-1.92261	-0.15259	-0.274658	-0.396729
-3.2959	-0.45776	-2.0752	-0.18311	-2.5635	-0.2747	-3.35693	-0.18311	-0.427246	-0.213623
-2.92969	-0.21362	-3.9063	-0.67139	-2.3804	-0.2747	-1.12915	-0.18311	-0.274658	-0.12207
-2.83813	-0.18311	-2.2888	-0.24414	-1.8921	-0.09155	-1.67847	-0.12207	-0.213623	-0.244141
-1.64795		-1.8616		-3.8147		-1.61743		-0.305176
				-3.35693				-0.274658
				-2.2278				-0.396729
				-2.1057
				-1.6785
-2.72285	-0.23651	-2.32951	-0.24796	-2.29822	-0.31282	-2.0379	-0.13733	-0.3246	-0.18692	Mean
0.21215	0.04345	0.23987	0.06303	0.20575	0.04027	0.26098	0.01154	0.02264	0.03576	SEM
9	8	9	8	13	8	9	8	11	8	n

## Sheet: fig. 3g
CaCl2 / A01	CaCl2 /A01+LaCl3	CaCl2	Ca-Glu / A01	Ca-Glu / A01+LaCl3	Ca-Glu	MgCl2 / A01	MgCl2 /A01+LaCl3	MgCl2	Mg-Glu / A01	Mg-Glu / A01+LaCl3	Mg-Glu
Sr35+AvrSr35	Sr35+AvrSr35	Water-injected	Sr35+AvrSr35	Sr35+AvrSr35	Water-injected	Sr35+AvrSr35	Sr35+AvrSr35	Water-injected	Sr35+AvrSr35	Sr35+AvrSr35	Water-injected
-4.21143	-0.396729	-0.183105	-3.20435	-0.152588	-0.183105	-0.549316	-0.12207	-0.12207	-0.640869	-0.12207	-0.12207
-7.53784	-0.12207	-0.183105	-7.35474	-0.12207	-0.305176	-0.549316	-0.12207	-0.12207	-0.946045	-0.244141	-0.0915527
-8.8501	-0.183105	-0.183105	-5.06592	-0.0915527	-0.274658	-0.396729	-0.152588	-0.0915527	-0.671387	-0.213623	-0.152588
-8.42285	-0.12207	-0.152588	-4.05884	-0.366211	-0.274658	-0.457764	-0.274658	-0.0610352	-0.823975	-0.0915527	-0.12207
-7.59888	-0.152588	-0.213623	-7.35474	-0.335693	-0.183105	-0.640869	-0.823975	-0.0915527	-0.579834	-0.0915527	-0.152588
-6.83594	-0.0610352	-0.152588	-8.27026	-0.12207	-0.366211	-0.88501	-0.396729	-0.0915527	-0.915527	-0.0915527	-0.0915527
-5.61523	-0.12207	-0.152588	-4.85229	-0.274658	-0.549316	-0.671387	-0.244141	-0.12207	-0.88501	-0.0915527	-0.0915527
-6.13403	-0.12207	-0.335693	-6.13403	-0.213623	-0.427246	-0.732422	-0.12207	-0.0610352	-1.19019	-0.152588	-0.12207
					-0.579834	-0.457764
						-0.823975
-6.90079	-0.16022	-0.19455	-5.7869	-0.20981	-0.34926	-0.61646	-0.28229	-0.09537	-0.8316	-0.13733	-0.11826	Mean
0.5426	0.0359	0.02153	0.63038	0.03713	0.04828	0.05163	0.08471	0.009	0.07034	0.02158	0.009	SEM
8	8	8	8	8	9	10	8	8	8	8	8	n
