# Supplementary material for: A wheat resistosome defines common principles of immune receptor channels
Source: Nature. 2022 Sep 26;610(7932):532–9. doi: 10.1038/s41586-022-05231-w (PMC9581773; doi:10.1038/s41586-022-05231-w)
Supplement: Supplementary file 7 — AlphaFold2 structure predictions of Sr35, TaSH1, HvSH1, HvMLA10 and HvMLA13. All structure predictions are presumed to represent inactive conformations. [file 41586_2022_5231_MOESM7_ESM.zip]

Archive with 5 entries (5 files):
- 2022-03-04438B-s6/HvMLA10_AlphaFold2_prediction.pdb
- 2022-03-04438B-s6/HvMLA13_AlphaFold2_prediction.pdb
- 2022-03-04438B-s6/HvSH1_AlphaFold2_prediction.pdb
- 2022-03-04438B-s6/Sr35_inactive_AlphaFold2_prediction.pdb
- 2022-03-04438B-s6/TaSH1_AlphaFold2_prediction.pdb
