# Supplementary material for: A wheat resistosome defines common principles of immune receptor channels
Source: Nature. 2022 Sep 26;610(7932):532–9. doi: 10.1038/s41586-022-05231-w (PMC9581773; doi:10.1038/s41586-022-05231-w)
Supplement: Supplementary file 7 — AlphaFold2 structure predictions of Sr35, TaSH1, HvSH1, HvMLA10 and HvMLA13. All structure predictions are presumed to represent inactive conformations. [file 41586_2022_5231_MOESM7_ESM.zip › 2022-03-04438B-s6/HvMLA10_AlphaFold2_prediction.pdb]

MODEL     1
ATOM      1  N   MET A   1     -21.986   7.842  17.978  1.00 42.16           N  
ATOM      2  CA  MET A   1     -23.361   7.385  17.799  1.00 42.16           C  
ATOM      3  C   MET A   1     -23.539   6.712  16.442  1.00 42.16           C  
ATOM      4  CB  MET A   1     -24.339   8.554  17.936  1.00 42.16           C  
ATOM      5  O   MET A   1     -24.348   5.794  16.301  1.00 42.16           O  
ATOM      6  CG  MET A   1     -24.667   8.913  19.376  1.00 42.16           C  
ATOM      7  SD  MET A   1     -25.698   7.639  20.201  1.00 42.16           S  
ATOM      8  CE  MET A   1     -27.343   8.378  20.000  1.00 42.16           C  
ATOM      9  N   ASP A   2     -22.561   6.955  15.428  1.00 50.72           N  
ATOM     10  CA  ASP A   2     -22.531   6.637  14.003  1.00 50.72           C  
ATOM     11  C   ASP A   2     -21.924   5.257  13.762  1.00 50.72           C  
ATOM     12  CB  ASP A   2     -21.746   7.700  13.232  1.00 50.72           C  
ATOM     13  O   ASP A   2     -22.304   4.562  12.817  1.00 50.72           O  
ATOM     14  CG  ASP A   2     -22.423   9.058  13.238  1.00 50.72           C  
ATOM     15  OD1 ASP A   2     -23.672   9.117  13.251  1.00 50.72           O  
ATOM     16  OD2 ASP A   2     -21.703  10.080  13.226  1.00 50.72           O  
ATOM     17  N   ILE A   3     -21.245   4.715  14.946  1.00 47.91           N  
ATOM     18  CA  ILE A   3     -20.635   3.392  15.019  1.00 47.91           C  
ATOM     19  C   ILE A   3     -21.716   2.337  15.245  1.00 47.91           C  
ATOM     20  CB  ILE A   3     -19.574   3.319  16.139  1.00 47.91           C  
ATOM     21  O   ILE A   3     -21.639   1.233  14.700  1.00 47.91           O  
ATOM     22  CG1 ILE A   3     -18.459   4.340  15.885  1.00 47.91           C  
ATOM     23  CG2 ILE A   3     -19.004   1.902  16.252  1.00 47.91           C  
ATOM     24  CD1 ILE A   3     -17.476   4.484  17.039  1.00 47.91           C  
ATOM     25  N   VAL A   4     -22.935   2.818  15.893  1.00 49.77           N  
ATOM     26  CA  VAL A   4     -23.990   1.889  16.284  1.00 49.77           C  
ATOM     27  C   VAL A   4     -24.766   1.438  15.049  1.00 49.77           C  
ATOM     28  CB  VAL A   4     -24.950   2.522  17.316  1.00 49.77           C  
ATOM     29  O   VAL A   4     -25.136   0.268  14.934  1.00 49.77           O  
ATOM     30  CG1 VAL A   4     -26.059   1.542  17.694  1.00 49.77           C  
ATOM     31  CG2 VAL A   4     -24.180   2.968  18.558  1.00 49.77           C  
ATOM     32  N   THR A   5     -24.836   2.436  13.951  1.00 51.05           N  
ATOM     33  CA  THR A   5     -25.650   2.129  12.779  1.00 51.05           C  
ATOM     34  C   THR A   5     -24.995   1.039  11.937  1.00 51.05           C  
ATOM     35  CB  THR A   5     -25.878   3.383  11.914  1.00 51.05           C  
ATOM     36  O   THR A   5     -25.680   0.162  11.406  1.00 51.05           O  
ATOM     37  CG2 THR A   5     -26.921   4.302  12.542  1.00 51.05           C  
ATOM     38  OG1 THR A   5     -24.643   4.098  11.784  1.00 51.05           O  
ATOM     39  N   GLY A   6     -23.562   1.047  11.988  1.00 55.36           N  
ATOM     40  CA  GLY A   6     -22.853   0.033  11.225  1.00 55.36           C  
ATOM     41  C   GLY A   6     -22.995  -1.360  11.808  1.00 55.36           C  
ATOM     42  O   GLY A   6     -23.173  -2.333  11.071  1.00 55.36           O  
ATOM     43  N   ALA A   7     -23.021  -1.458  13.156  1.00 59.03           N  
ATOM     44  CA  ALA A   7     -23.092  -2.748  13.837  1.00 59.03           C  
ATOM     45  C   ALA A   7     -24.462  -3.395  13.646  1.00 59.03           C  
ATOM     46  CB  ALA A   7     -22.788  -2.583  15.324  1.00 59.03           C  
ATOM     47  O   ALA A   7     -24.557  -4.592  13.368  1.00 59.03           O  
ATOM     48  N   ILE A   8     -25.572  -2.566  13.705  1.00 64.16           N  
ATOM     49  CA  ILE A   8     -26.934  -3.085  13.634  1.00 64.16           C  
ATOM     50  C   ILE A   8     -27.249  -3.516  12.203  1.00 64.16           C  
ATOM     51  CB  ILE A   8     -27.963  -2.038  14.117  1.00 64.16           C  
ATOM     52  O   ILE A   8     -27.890  -4.547  11.986  1.00 64.16           O  
ATOM     53  CG1 ILE A   8     -27.792  -1.773  15.617  1.00 64.16           C  
ATOM     54  CG2 ILE A   8     -29.390  -2.498  13.801  1.00 64.16           C  
ATOM     55  CD1 ILE A   8     -28.725  -0.703  16.167  1.00 64.16           C  
ATOM     56  N   SER A   9     -26.761  -2.730  11.227  1.00 66.19           N  
ATOM     57  CA  SER A   9     -27.033  -3.014   9.822  1.00 66.19           C  
ATOM     58  C   SER A   9     -26.456  -4.365   9.410  1.00 66.19           C  
ATOM     59  CB  SER A   9     -26.459  -1.912   8.931  1.00 66.19           C  
ATOM     60  O   SER A   9     -27.052  -5.080   8.603  1.00 66.19           O  
ATOM     61  OG  SER A   9     -25.055  -1.810   9.097  1.00 66.19           O  
ATOM     62  N   ASN A  10     -25.353  -4.776  10.002  1.00 67.81           N  
ATOM     63  CA  ASN A  10     -24.731  -6.064   9.716  1.00 67.81           C  
ATOM     64  C   ASN A  10     -25.469  -7.208  10.406  1.00 67.81           C  
ATOM     65  CB  ASN A  10     -23.259  -6.054  10.133  1.00 67.81           C  
ATOM     66  O   ASN A  10     -25.422  -8.350   9.945  1.00 67.81           O  
ATOM     67  CG  ASN A  10     -22.376  -5.327   9.138  1.00 67.81           C  
ATOM     68  ND2 ASN A  10     -21.209  -4.886   9.593  1.00 67.81           N  
ATOM     69  OD1 ASN A  10     -22.740  -5.161   7.971  1.00 67.81           O  
ATOM     70  N   LEU A  11     -26.079  -6.914  11.501  1.00 74.06           N  
ATOM     71  CA  LEU A  11     -26.717  -7.905  12.360  1.00 74.06           C  
ATOM     72  C   LEU A  11     -28.005  -8.424  11.729  1.00 74.06           C  
ATOM     73  CB  LEU A  11     -27.015  -7.309  13.738  1.00 74.06           C  
ATOM     74  O   LEU A  11     -28.316  -9.613  11.830  1.00 74.06           O  
ATOM     75  CG  LEU A  11     -27.538  -8.279  14.798  1.00 74.06           C  
ATOM     76  CD1 LEU A  11     -26.467  -9.305  15.153  1.00 74.06           C  
ATOM     77  CD2 LEU A  11     -27.992  -7.521  16.041  1.00 74.06           C  
ATOM     78  N   ILE A  12     -28.715  -7.579  10.990  1.00 73.62           N  
ATOM     79  CA  ILE A  12     -30.033  -7.891  10.449  1.00 73.62           C  
ATOM     80  C   ILE A  12     -29.914  -9.005   9.412  1.00 73.62           C  
ATOM     81  CB  ILE A  12     -30.697  -6.644   9.823  1.00 73.62           C  
ATOM     82  O   ILE A  12     -30.633 -10.005   9.480  1.00 73.62           O  
ATOM     83  CG1 ILE A  12     -31.064  -5.631  10.913  1.00 73.62           C  
ATOM     84  CG2 ILE A  12     -31.931  -7.042   9.007  1.00 73.62           C  
ATOM     85  CD1 ILE A  12     -31.580  -4.303  10.375  1.00 73.62           C  
ATOM     86  N   PRO A  13     -29.004  -8.864   8.494  1.00 74.16           N  
ATOM     87  CA  PRO A  13     -28.854  -9.969   7.545  1.00 74.16           C  
ATOM     88  C   PRO A  13     -28.403 -11.266   8.214  1.00 74.16           C  
ATOM     89  CB  PRO A  13     -27.787  -9.457   6.573  1.00 74.16           C  
ATOM     90  O   PRO A  13     -28.805 -12.354   7.795  1.00 74.16           O  
ATOM     91  CG  PRO A  13     -27.806  -7.971   6.735  1.00 74.16           C  
ATOM     92  CD  PRO A  13     -28.325  -7.647   8.106  1.00 74.16           C  
ATOM     93  N   LYS A  14     -27.631 -11.170   9.228  1.00 76.10           N  
ATOM     94  CA  LYS A  14     -27.152 -12.345   9.952  1.00 76.10           C  
ATOM     95  C   LYS A  14     -28.303 -13.075  10.637  1.00 76.10           C  
ATOM     96  CB  LYS A  14     -26.095 -11.946  10.983  1.00 76.10           C  
ATOM     97  O   LYS A  14     -28.345 -14.307  10.646  1.00 76.10           O  
ATOM     98  CG  LYS A  14     -24.733 -11.628  10.384  1.00 76.10           C  
ATOM     99  CD  LYS A  14     -23.698 -11.350  11.466  1.00 76.10           C  
ATOM    100  CE  LYS A  14     -22.340 -11.009  10.867  1.00 76.10           C  
ATOM    101  NZ  LYS A  14     -21.312 -10.772  11.924  1.00 76.10           N  
ATOM    102  N   LEU A  15     -29.181 -12.247  11.223  1.00 77.56           N  
ATOM    103  CA  LEU A  15     -30.360 -12.837  11.848  1.00 77.56           C  
ATOM    104  C   LEU A  15     -31.211 -13.572  10.818  1.00 77.56           C  
ATOM    105  CB  LEU A  15     -31.196 -11.759  12.542  1.00 77.56           C  
ATOM    106  O   LEU A  15     -31.767 -14.634  11.110  1.00 77.56           O  
ATOM    107  CG  LEU A  15     -30.618 -11.180  13.835  1.00 77.56           C  
ATOM    108  CD1 LEU A  15     -31.448  -9.988  14.299  1.00 77.56           C  
ATOM    109  CD2 LEU A  15     -30.555 -12.250  14.919  1.00 77.56           C  
ATOM    110  N   GLY A  16     -31.209 -12.987   9.628  1.00 75.00           N  
ATOM    111  CA  GLY A  16     -31.917 -13.624   8.529  1.00 75.00           C  
ATOM    112  C   GLY A  16     -31.345 -14.980   8.158  1.00 75.00           C  
ATOM    113  O   GLY A  16     -32.092 -15.910   7.845  1.00 75.00           O  
ATOM    114  N   GLU A  17     -30.016 -15.062   8.261  1.00 74.97           N  
ATOM    115  CA  GLU A  17     -29.332 -16.320   7.973  1.00 74.97           C  
ATOM    116  C   GLU A  17     -29.766 -17.417   8.940  1.00 74.97           C  
ATOM    117  CB  GLU A  17     -27.814 -16.133   8.036  1.00 74.97           C  
ATOM    118  O   GLU A  17     -29.893 -18.580   8.551  1.00 74.97           O  
ATOM    119  CG  GLU A  17     -27.027 -17.302   7.461  1.00 74.97           C  
ATOM    120  CD  GLU A  17     -25.522 -17.085   7.493  1.00 74.97           C  
ATOM    121  OE1 GLU A  17     -24.767 -18.012   7.122  1.00 74.97           O  
ATOM    122  OE2 GLU A  17     -25.095 -15.980   7.894  1.00 74.97           O  
ATOM    123  N   LEU A  18     -30.044 -17.020  10.172  1.00 72.96           N  
ATOM    124  CA  LEU A  18     -30.448 -17.987  11.187  1.00 72.96           C  
ATOM    125  C   LEU A  18     -31.841 -18.533  10.892  1.00 72.96           C  
ATOM    126  CB  LEU A  18     -30.421 -17.348  12.578  1.00 72.96           C  
ATOM    127  O   LEU A  18     -32.198 -19.618  11.358  1.00 72.96           O  
ATOM    128  CG  LEU A  18     -29.039 -17.050  13.161  1.00 72.96           C  
ATOM    129  CD1 LEU A  18     -29.171 -16.298  14.480  1.00 72.96           C  
ATOM    130  CD2 LEU A  18     -28.250 -18.341  13.352  1.00 72.96           C  
ATOM    131  N   LEU A  19     -32.582 -17.825  10.064  1.00 74.45           N  
ATOM    132  CA  LEU A  19     -33.964 -18.189   9.774  1.00 74.45           C  
ATOM    133  C   LEU A  19     -34.040 -19.120   8.569  1.00 74.45           C  
ATOM    134  CB  LEU A  19     -34.807 -16.936   9.520  1.00 74.45           C  
ATOM    135  O   LEU A  19     -35.120 -19.602   8.218  1.00 74.45           O  
ATOM    136  CG  LEU A  19     -35.044 -16.023  10.724  1.00 74.45           C  
ATOM    137  CD1 LEU A  19     -35.736 -14.737  10.286  1.00 74.45           C  
ATOM    138  CD2 LEU A  19     -35.868 -16.743  11.787  1.00 74.45           C  
ATOM    139  N   THR A  20     -32.894 -19.421   7.998  1.00 68.03           N  
ATOM    140  CA  THR A  20     -32.857 -20.326   6.854  1.00 68.03           C  
ATOM    141  C   THR A  20     -33.073 -21.770   7.300  1.00 68.03           C  
ATOM    142  CB  THR A  20     -31.521 -20.215   6.096  1.00 68.03           C  
ATOM    143  O   THR A  20     -32.841 -22.107   8.463  1.00 68.03           O  
ATOM    144  CG2 THR A  20     -31.330 -18.815   5.521  1.00 68.03           C  
ATOM    145  OG1 THR A  20     -30.443 -20.501   6.995  1.00 68.03           O  
ATOM    146  N   GLU A  21     -33.692 -22.551   6.433  1.00 56.90           N  
ATOM    147  CA  GLU A  21     -34.068 -23.933   6.717  1.00 56.90           C  
ATOM    148  C   GLU A  21     -32.868 -24.744   7.196  1.00 56.90           C  
ATOM    149  CB  GLU A  21     -34.685 -24.587   5.478  1.00 56.90           C  
ATOM    150  O   GLU A  21     -33.026 -25.725   7.925  1.00 56.90           O  
ATOM    151  CG  GLU A  21     -36.074 -24.068   5.136  1.00 56.90           C  
ATOM    152  CD  GLU A  21     -37.135 -24.484   6.143  1.00 56.90           C  
ATOM    153  OE1 GLU A  21     -38.079 -23.699   6.389  1.00 56.90           O  
ATOM    154  OE2 GLU A  21     -37.020 -25.603   6.691  1.00 56.90           O  
ATOM    155  N   GLU A  22     -31.730 -24.197   6.917  1.00 59.31           N  
ATOM    156  CA  GLU A  22     -30.488 -24.890   7.248  1.00 59.31           C  
ATOM    157  C   GLU A  22     -30.303 -24.998   8.759  1.00 59.31           C  
ATOM    158  CB  GLU A  22     -29.289 -24.173   6.621  1.00 59.31           C  
ATOM    159  O   GLU A  22     -29.740 -25.978   9.252  1.00 59.31           O  
ATOM    160  CG  GLU A  22     -28.017 -25.008   6.599  1.00 59.31           C  
ATOM    161  CD  GLU A  22     -26.846 -24.299   5.937  1.00 59.31           C  
ATOM    162  OE1 GLU A  22     -25.714 -24.832   5.974  1.00 59.31           O  
ATOM    163  OE2 GLU A  22     -27.062 -23.201   5.377  1.00 59.31           O  
ATOM    164  N   PHE A  23     -30.894 -24.171   9.549  1.00 61.84           N  
ATOM    165  CA  PHE A  23     -30.645 -24.118  10.985  1.00 61.84           C  
ATOM    166  C   PHE A  23     -31.771 -24.797  11.755  1.00 61.84           C  
ATOM    167  CB  PHE A  23     -30.489 -22.668  11.452  1.00 61.84           C  
ATOM    168  O   PHE A  23     -31.635 -25.074  12.949  1.00 61.84           O  
ATOM    169  CG  PHE A  23     -29.196 -22.028  11.025  1.00 61.84           C  
ATOM    170  CD1 PHE A  23     -28.031 -22.226  11.757  1.00 61.84           C  
ATOM    171  CD2 PHE A  23     -29.145 -21.228   9.891  1.00 61.84           C  
ATOM    172  CE1 PHE A  23     -26.833 -21.635  11.364  1.00 61.84           C  
ATOM    173  CE2 PHE A  23     -27.951 -20.634   9.492  1.00 61.84           C  
ATOM    174  CZ  PHE A  23     -26.796 -20.838  10.230  1.00 61.84           C  
ATOM    175  N   LYS A  24     -32.924 -25.283  11.122  1.00 66.71           N  
ATOM    176  CA  LYS A  24     -34.053 -26.044  11.649  1.00 66.71           C  
ATOM    177  C   LYS A  24     -34.465 -25.533  13.027  1.00 66.71           C  
ATOM    178  CB  LYS A  24     -33.709 -27.533  11.724  1.00 66.71           C  
ATOM    179  O   LYS A  24     -34.552 -26.308  13.982  1.00 66.71           O  
ATOM    180  CG  LYS A  24     -33.527 -28.195  10.366  1.00 66.71           C  
ATOM    181  CD  LYS A  24     -33.314 -29.697  10.501  1.00 66.71           C  
ATOM    182  CE  LYS A  24     -33.107 -30.357   9.144  1.00 66.71           C  
ATOM    183  NZ  LYS A  24     -32.903 -31.832   9.271  1.00 66.71           N  
ATOM    184  N   LEU A  25     -34.617 -24.224  13.231  1.00 68.25           N  
ATOM    185  CA  LEU A  25     -34.986 -23.638  14.515  1.00 68.25           C  
ATOM    186  C   LEU A  25     -36.458 -23.889  14.824  1.00 68.25           C  
ATOM    187  CB  LEU A  25     -34.701 -22.134  14.519  1.00 68.25           C  
ATOM    188  O   LEU A  25     -37.273 -24.038  13.910  1.00 68.25           O  
ATOM    189  CG  LEU A  25     -33.229 -21.723  14.478  1.00 68.25           C  
ATOM    190  CD1 LEU A  25     -33.101 -20.243  14.133  1.00 68.25           C  
ATOM    191  CD2 LEU A  25     -32.551 -22.027  15.810  1.00 68.25           C  
ATOM    192  N   HIS A  26     -36.796 -24.242  16.076  1.00 70.92           N  
ATOM    193  CA  HIS A  26     -38.166 -24.369  16.560  1.00 70.92           C  
ATOM    194  C   HIS A  26     -38.974 -23.111  16.263  1.00 70.92           C  
ATOM    195  CB  HIS A  26     -38.179 -24.660  18.062  1.00 70.92           C  
ATOM    196  O   HIS A  26     -38.421 -22.010  16.212  1.00 70.92           O  
ATOM    197  CG  HIS A  26     -39.495 -25.160  18.565  1.00 70.92           C  
ATOM    198  CD2 HIS A  26     -39.962 -26.420  18.732  1.00 70.92           C  
ATOM    199  ND1 HIS A  26     -40.510 -24.316  18.962  1.00 70.92           N  
ATOM    200  CE1 HIS A  26     -41.547 -25.038  19.353  1.00 70.92           C  
ATOM    201  NE2 HIS A  26     -41.240 -26.318  19.224  1.00 70.92           N  
ATOM    202  N   LYS A  27     -40.234 -23.257  15.910  1.00 70.79           N  
ATOM    203  CA  LYS A  27     -41.133 -22.190  15.480  1.00 70.79           C  
ATOM    204  C   LYS A  27     -41.079 -21.006  16.441  1.00 70.79           C  
ATOM    205  CB  LYS A  27     -42.567 -22.709  15.367  1.00 70.79           C  
ATOM    206  O   LYS A  27     -41.067 -19.851  16.011  1.00 70.79           O  
ATOM    207  CG  LYS A  27     -43.480 -21.827  14.528  1.00 70.79           C  
ATOM    208  CD  LYS A  27     -44.867 -22.439  14.381  1.00 70.79           C  
ATOM    209  CE  LYS A  27     -45.816 -21.505  13.643  1.00 70.79           C  
ATOM    210  NZ  LYS A  27     -47.171 -22.109  13.476  1.00 70.79           N  
ATOM    211  N   GLY A  28     -41.011 -21.242  17.784  1.00 71.24           N  
ATOM    212  CA  GLY A  28     -40.955 -20.183  18.778  1.00 71.24           C  
ATOM    213  C   GLY A  28     -39.691 -19.348  18.691  1.00 71.24           C  
ATOM    214  O   GLY A  28     -39.742 -18.122  18.804  1.00 71.24           O  
ATOM    215  N   VAL A  29     -38.581 -19.978  18.445  1.00 75.47           N  
ATOM    216  CA  VAL A  29     -37.285 -19.315  18.347  1.00 75.47           C  
ATOM    217  C   VAL A  29     -37.232 -18.468  17.078  1.00 75.47           C  
ATOM    218  CB  VAL A  29     -36.124 -20.335  18.356  1.00 75.47           C  
ATOM    219  O   VAL A  29     -36.734 -17.340  17.097  1.00 75.47           O  
ATOM    220  CG1 VAL A  29     -34.782 -19.626  18.179  1.00 75.47           C  
ATOM    221  CG2 VAL A  29     -36.137 -21.146  19.651  1.00 75.47           C  
ATOM    222  N   LYS A  30     -37.777 -18.998  15.985  1.00 74.99           N  
ATOM    223  CA  LYS A  30     -37.847 -18.274  14.719  1.00 74.99           C  
ATOM    224  C   LYS A  30     -38.611 -16.962  14.877  1.00 74.99           C  
ATOM    225  CB  LYS A  30     -38.506 -19.137  13.642  1.00 74.99           C  
ATOM    226  O   LYS A  30     -38.178 -15.921  14.378  1.00 74.99           O  
ATOM    227  CG  LYS A  30     -37.593 -20.206  13.060  1.00 74.99           C  
ATOM    228  CD  LYS A  30     -38.254 -20.934  11.898  1.00 74.99           C  
ATOM    229  CE  LYS A  30     -37.352 -22.023  11.333  1.00 74.99           C  
ATOM    230  NZ  LYS A  30     -37.991 -22.732  10.184  1.00 74.99           N  
ATOM    231  N   LYS A  31     -39.727 -17.132  15.536  1.00 76.19           N  
ATOM    232  CA  LYS A  31     -40.544 -15.949  15.790  1.00 76.19           C  
ATOM    233  C   LYS A  31     -39.776 -14.915  16.608  1.00 76.19           C  
ATOM    234  CB  LYS A  31     -41.836 -16.334  16.512  1.00 76.19           C  
ATOM    235  O   LYS A  31     -39.841 -13.717  16.323  1.00 76.19           O  
ATOM    236  CG  LYS A  31     -42.798 -15.174  16.720  1.00 76.19           C  
ATOM    237  CD  LYS A  31     -44.120 -15.643  17.314  1.00 76.19           C  
ATOM    238  CE  LYS A  31     -45.080 -14.482  17.532  1.00 76.19           C  
ATOM    239  NZ  LYS A  31     -46.467 -14.956  17.822  1.00 76.19           N  
ATOM    240  N   ASN A  32     -39.085 -15.326  17.639  1.00 78.46           N  
ATOM    241  CA  ASN A  32     -38.285 -14.437  18.474  1.00 78.46           C  
ATOM    242  C   ASN A  32     -37.207 -13.724  17.662  1.00 78.46           C  
ATOM    243  CB  ASN A  32     -37.652 -15.212  19.632  1.00 78.46           C  
ATOM    244  O   ASN A  32     -36.958 -12.534  17.862  1.00 78.46           O  
ATOM    245  CG  ASN A  32     -38.656 -15.579  20.707  1.00 78.46           C  
ATOM    246  ND2 ASN A  32     -38.264 -16.480  21.601  1.00 78.46           N  
ATOM    247  OD1 ASN A  32     -39.774 -15.059  20.733  1.00 78.46           O  
ATOM    248  N   ILE A  33     -36.552 -14.447  16.802  1.00 78.14           N  
ATOM    249  CA  ILE A  33     -35.497 -13.900  15.957  1.00 78.14           C  
ATOM    250  C   ILE A  33     -36.083 -12.856  15.010  1.00 78.14           C  
ATOM    251  CB  ILE A  33     -34.784 -15.012  15.154  1.00 78.14           C  
ATOM    252  O   ILE A  33     -35.489 -11.794  14.803  1.00 78.14           O  
ATOM    253  CG1 ILE A  33     -33.977 -15.915  16.093  1.00 78.14           C  
ATOM    254  CG2 ILE A  33     -33.885 -14.405  14.072  1.00 78.14           C  
ATOM    255  CD1 ILE A  33     -33.345 -17.117  15.405  1.00 78.14           C  
ATOM    256  N   GLU A  34     -37.246 -13.160  14.439  1.00 81.01           N  
ATOM    257  CA  GLU A  34     -37.926 -12.217  13.557  1.00 81.01           C  
ATOM    258  C   GLU A  34     -38.287 -10.932  14.296  1.00 81.01           C  
ATOM    259  CB  GLU A  34     -39.184 -12.851  12.959  1.00 81.01           C  
ATOM    260  O   GLU A  34     -38.091  -9.833  13.773  1.00 81.01           O  
ATOM    261  CG  GLU A  34     -38.899 -13.879  11.874  1.00 81.01           C  
ATOM    262  CD  GLU A  34     -40.146 -14.599  11.386  1.00 81.01           C  
ATOM    263  OE1 GLU A  34     -40.049 -15.404  10.432  1.00 81.01           O  
ATOM    264  OE2 GLU A  34     -41.230 -14.355  11.962  1.00 81.01           O  
ATOM    265  N   ASP A  35     -38.833 -11.108  15.491  1.00 77.75           N  
ATOM    266  CA  ASP A  35     -39.204  -9.960  16.313  1.00 77.75           C  
ATOM    267  C   ASP A  35     -37.982  -9.113  16.658  1.00 77.75           C  
ATOM    268  CB  ASP A  35     -39.904 -10.420  17.593  1.00 77.75           C  
ATOM    269  O   ASP A  35     -38.051  -7.882  16.654  1.00 77.75           O  
ATOM    270  CG  ASP A  35     -41.295 -10.976  17.342  1.00 77.75           C  
ATOM    271  OD1 ASP A  35     -41.857 -10.743  16.250  1.00 77.75           O  
ATOM    272  OD2 ASP A  35     -41.835 -11.650  18.246  1.00 77.75           O  
ATOM    273  N   LEU A  36     -36.947  -9.803  16.967  1.00 80.33           N  
ATOM    274  CA  LEU A  36     -35.693  -9.122  17.271  1.00 80.33           C  
ATOM    275  C   LEU A  36     -35.211  -8.310  16.073  1.00 80.33           C  
ATOM    276  CB  LEU A  36     -34.620 -10.133  17.682  1.00 80.33           C  
ATOM    277  O   LEU A  36     -34.763  -7.172  16.228  1.00 80.33           O  
ATOM    278  CG  LEU A  36     -33.255  -9.555  18.062  1.00 80.33           C  
ATOM    279  CD1 LEU A  36     -33.393  -8.603  19.245  1.00 80.33           C  
ATOM    280  CD2 LEU A  36     -32.271 -10.675  18.382  1.00 80.33           C  
ATOM    281  N   GLY A  37     -35.238  -8.930  14.902  1.00 78.86           N  
ATOM    282  CA  GLY A  37     -34.887  -8.232  13.675  1.00 78.86           C  
ATOM    283  C   GLY A  37     -35.671  -6.949  13.474  1.00 78.86           C  
ATOM    284  O   GLY A  37     -35.097  -5.910  13.141  1.00 78.86           O  
ATOM    285  N   LYS A  38     -36.958  -7.006  13.676  1.00 79.57           N  
ATOM    286  CA  LYS A  38     -37.819  -5.837  13.519  1.00 79.57           C  
ATOM    287  C   LYS A  38     -37.455  -4.747  14.523  1.00 79.57           C  
ATOM    288  CB  LYS A  38     -39.289  -6.227  13.678  1.00 79.57           C  
ATOM    289  O   LYS A  38     -37.429  -3.563  14.181  1.00 79.57           O  
ATOM    290  CG  LYS A  38     -39.845  -7.033  12.514  1.00 79.57           C  
ATOM    291  CD  LYS A  38     -41.322  -7.350  12.708  1.00 79.57           C  
ATOM    292  CE  LYS A  38     -41.860  -8.226  11.585  1.00 79.57           C  
ATOM    293  NZ  LYS A  38     -43.282  -8.618  11.820  1.00 79.57           N  
ATOM    294  N   GLU A  39     -37.165  -5.153  15.719  1.00 79.23           N  
ATOM    295  CA  GLU A  39     -36.762  -4.215  16.762  1.00 79.23           C  
ATOM    296  C   GLU A  39     -35.442  -3.533  16.411  1.00 79.23           C  
ATOM    297  CB  GLU A  39     -36.641  -4.930  18.110  1.00 79.23           C  
ATOM    298  O   GLU A  39     -35.302  -2.319  16.576  1.00 79.23           O  
ATOM    299  CG  GLU A  39     -36.385  -3.993  19.282  1.00 79.23           C  
ATOM    300  CD  GLU A  39     -37.592  -3.143  19.646  1.00 79.23           C  
ATOM    301  OE1 GLU A  39     -37.440  -2.176  20.426  1.00 79.23           O  
ATOM    302  OE2 GLU A  39     -38.699  -3.448  19.148  1.00 79.23           O  
ATOM    303  N   LEU A  40     -34.484  -4.270  15.921  1.00 78.61           N  
ATOM    304  CA  LEU A  40     -33.177  -3.737  15.550  1.00 78.61           C  
ATOM    305  C   LEU A  40     -33.301  -2.753  14.392  1.00 78.61           C  
ATOM    306  CB  LEU A  40     -32.224  -4.873  15.169  1.00 78.61           C  
ATOM    307  O   LEU A  40     -32.608  -1.733  14.362  1.00 78.61           O  
ATOM    308  CG  LEU A  40     -31.703  -5.735  16.320  1.00 78.61           C  
ATOM    309  CD1 LEU A  40     -30.877  -6.898  15.780  1.00 78.61           C  
ATOM    310  CD2 LEU A  40     -30.879  -4.893  17.289  1.00 78.61           C  
ATOM    311  N   GLU A  41     -34.207  -3.103  13.461  1.00 77.14           N  
ATOM    312  CA  GLU A  41     -34.469  -2.193  12.349  1.00 77.14           C  
ATOM    313  C   GLU A  41     -34.994  -0.850  12.847  1.00 77.14           C  
ATOM    314  CB  GLU A  41     -35.464  -2.817  11.367  1.00 77.14           C  
ATOM    315  O   GLU A  41     -34.580   0.204  12.360  1.00 77.14           O  
ATOM    316  CG  GLU A  41     -34.843  -3.843  10.431  1.00 77.14           C  
ATOM    317  CD  GLU A  41     -35.859  -4.518   9.523  1.00 77.14           C  
ATOM    318  OE1 GLU A  41     -35.463  -5.377   8.702  1.00 77.14           O  
ATOM    319  OE2 GLU A  41     -37.060  -4.185   9.632  1.00 77.14           O  
ATOM    320  N   SER A  42     -35.856  -0.960  13.799  1.00 73.56           N  
ATOM    321  CA  SER A  42     -36.427   0.245  14.393  1.00 73.56           C  
ATOM    322  C   SER A  42     -35.364   1.058  15.125  1.00 73.56           C  
ATOM    323  CB  SER A  42     -37.558  -0.115  15.356  1.00 73.56           C  
ATOM    324  O   SER A  42     -35.287   2.277  14.964  1.00 73.56           O  
ATOM    325  OG  SER A  42     -38.142   1.053  15.906  1.00 73.56           O  
ATOM    326  N   MET A  43     -34.522   0.456  15.896  1.00 74.98           N  
ATOM    327  CA  MET A  43     -33.460   1.121  16.646  1.00 74.98           C  
ATOM    328  C   MET A  43     -32.441   1.752  15.703  1.00 74.98           C  
ATOM    329  CB  MET A  43     -32.763   0.134  17.584  1.00 74.98           C  
ATOM    330  O   MET A  43     -31.953   2.854  15.957  1.00 74.98           O  
ATOM    331  CG  MET A  43     -33.617  -0.296  18.765  1.00 74.98           C  
ATOM    332  SD  MET A  43     -32.766  -1.515  19.842  1.00 74.98           S  
ATOM    333  CE  MET A  43     -34.020  -1.729  21.136  1.00 74.98           C  
ATOM    334  N   ASN A  44     -32.086   0.874  14.668  1.00 73.60           N  
ATOM    335  CA  ASN A  44     -31.172   1.392  13.656  1.00 73.60           C  
ATOM    336  C   ASN A  44     -31.685   2.696  13.052  1.00 73.60           C  
ATOM    337  CB  ASN A  44     -30.943   0.352  12.557  1.00 73.60           C  
ATOM    338  O   ASN A  44     -30.925   3.652  12.891  1.00 73.60           O  
ATOM    339  CG  ASN A  44     -29.806   0.726  11.626  1.00 73.60           C  
ATOM    340  ND2 ASN A  44     -30.020   0.550  10.328  1.00 73.60           N  
ATOM    341  OD1 ASN A  44     -28.744   1.170  12.071  1.00 73.60           O  
ATOM    342  N   ALA A  45     -32.923   2.720  12.746  1.00 70.88           N  
ATOM    343  CA  ALA A  45     -33.550   3.916  12.189  1.00 70.88           C  
ATOM    344  C   ALA A  45     -33.455   5.089  13.160  1.00 70.88           C  
ATOM    345  CB  ALA A  45     -35.010   3.637  11.838  1.00 70.88           C  
ATOM    346  O   ALA A  45     -33.164   6.217  12.753  1.00 70.88           O  
ATOM    347  N   ALA A  46     -33.608   4.823  14.425  1.00 70.60           N  
ATOM    348  CA  ALA A  46     -33.510   5.845  15.464  1.00 70.60           C  
ATOM    349  C   ALA A  46     -32.079   6.358  15.596  1.00 70.60           C  
ATOM    350  CB  ALA A  46     -34.000   5.294  16.801  1.00 70.60           C  
ATOM    351  O   ALA A  46     -31.854   7.564  15.724  1.00 70.60           O  
ATOM    352  N   LEU A  47     -31.059   5.423  15.630  1.00 72.03           N  
ATOM    353  CA  LEU A  47     -29.654   5.787  15.777  1.00 72.03           C  
ATOM    354  C   LEU A  47     -29.192   6.649  14.606  1.00 72.03           C  
ATOM    355  CB  LEU A  47     -28.782   4.533  15.879  1.00 72.03           C  
ATOM    356  O   LEU A  47     -28.402   7.579  14.788  1.00 72.03           O  
ATOM    357  CG  LEU A  47     -28.773   3.823  17.233  1.00 72.03           C  
ATOM    358  CD1 LEU A  47     -28.036   2.491  17.128  1.00 72.03           C  
ATOM    359  CD2 LEU A  47     -28.135   4.709  18.298  1.00 72.03           C  
ATOM    360  N   ILE A  48     -29.608   6.225  13.446  1.00 67.08           N  
ATOM    361  CA  ILE A  48     -29.266   7.010  12.265  1.00 67.08           C  
ATOM    362  C   ILE A  48     -29.757   8.446  12.439  1.00 67.08           C  
ATOM    363  CB  ILE A  48     -29.865   6.391  10.982  1.00 67.08           C  
ATOM    364  O   ILE A  48     -29.031   9.397  12.142  1.00 67.08           O  
ATOM    365  CG1 ILE A  48     -29.153   5.078  10.640  1.00 67.08           C  
ATOM    366  CG2 ILE A  48     -29.782   7.380   9.815  1.00 67.08           C  
ATOM    367  CD1 ILE A  48     -29.788   4.311   9.488  1.00 67.08           C  
ATOM    368  N   LYS A  49     -30.860   8.616  13.132  1.00 68.67           N  
ATOM    369  CA  LYS A  49     -31.484   9.908  13.406  1.00 68.67           C  
ATOM    370  C   LYS A  49     -30.668  10.709  14.417  1.00 68.67           C  
ATOM    371  CB  LYS A  49     -32.912   9.716  13.919  1.00 68.67           C  
ATOM    372  O   LYS A  49     -30.432  11.903  14.224  1.00 68.67           O  
ATOM    373  CG  LYS A  49     -33.881   9.192  12.870  1.00 68.67           C  
ATOM    374  CD  LYS A  49     -35.273   8.979  13.451  1.00 68.67           C  
ATOM    375  CE  LYS A  49     -36.209   8.329  12.441  1.00 68.67           C  
ATOM    376  NZ  LYS A  49     -37.560   8.073  13.022  1.00 68.67           N  
ATOM    377  N   ILE A  50     -30.263  10.106  15.410  1.00 67.10           N  
ATOM    378  CA  ILE A  50     -29.460  10.716  16.465  1.00 67.10           C  
ATOM    379  C   ILE A  50     -28.098  11.122  15.907  1.00 67.10           C  
ATOM    380  CB  ILE A  50     -29.285   9.759  17.666  1.00 67.10           C  
ATOM    381  O   ILE A  50     -27.532  12.140  16.313  1.00 67.10           O  
ATOM    382  CG1 ILE A  50     -30.622   9.555  18.386  1.00 67.10           C  
ATOM    383  CG2 ILE A  50     -28.219  10.292  18.629  1.00 67.10           C  
ATOM    384  CD1 ILE A  50     -30.574   8.518  19.499  1.00 67.10           C  
ATOM    385  N   GLY A  51     -27.528  10.227  15.040  1.00 65.66           N  
ATOM    386  CA  GLY A  51     -26.209  10.433  14.464  1.00 65.66           C  
ATOM    387  C   GLY A  51     -26.129  11.665  13.582  1.00 65.66           C  
ATOM    388  O   GLY A  51     -25.036  12.139  13.266  1.00 65.66           O  
ATOM    389  N   GLU A  52     -27.218  12.319  13.290  1.00 62.56           N  
ATOM    390  CA  GLU A  52     -27.247  13.498  12.429  1.00 62.56           C  
ATOM    391  C   GLU A  52     -26.961  14.769  13.223  1.00 62.56           C  
ATOM    392  CB  GLU A  52     -28.600  13.613  11.721  1.00 62.56           C  
ATOM    393  O   GLU A  52     -26.624  15.805  12.646  1.00 62.56           O  
ATOM    394  CG  GLU A  52     -28.843  12.531  10.679  1.00 62.56           C  
ATOM    395  CD  GLU A  52     -30.188  12.661   9.982  1.00 62.56           C  
ATOM    396  OE1 GLU A  52     -30.450  11.901   9.023  1.00 62.56           O  
ATOM    397  OE2 GLU A  52     -30.986  13.530  10.399  1.00 62.56           O  
ATOM    398  N   VAL A  53     -27.215  14.684  14.496  1.00 60.19           N  
ATOM    399  CA  VAL A  53     -26.939  15.807  15.386  1.00 60.19           C  
ATOM    400  C   VAL A  53     -25.537  15.668  15.975  1.00 60.19           C  
ATOM    401  CB  VAL A  53     -27.986  15.903  16.519  1.00 60.19           C  
ATOM    402  O   VAL A  53     -25.157  14.592  16.442  1.00 60.19           O  
ATOM    403  CG1 VAL A  53     -27.705  17.110  17.412  1.00 60.19           C  
ATOM    404  CG2 VAL A  53     -29.396  15.982  15.937  1.00 60.19           C  
ATOM    405  N   PRO A  54     -24.728  16.710  15.757  1.00 58.40           N  
ATOM    406  CA  PRO A  54     -23.404  16.675  16.383  1.00 58.40           C  
ATOM    407  C   PRO A  54     -23.461  16.306  17.864  1.00 58.40           C  
ATOM    408  CB  PRO A  54     -22.887  18.103  16.195  1.00 58.40           C  
ATOM    409  O   PRO A  54     -24.371  16.738  18.576  1.00 58.40           O  
ATOM    410  CG  PRO A  54     -23.685  18.652  15.056  1.00 58.40           C  
ATOM    411  CD  PRO A  54     -25.029  17.982  15.050  1.00 58.40           C  
ATOM    412  N   ARG A  55     -22.731  15.391  18.214  1.00 61.77           N  
ATOM    413  CA  ARG A  55     -22.723  14.800  19.549  1.00 61.77           C  
ATOM    414  C   ARG A  55     -22.738  15.880  20.625  1.00 61.77           C  
ATOM    415  CB  ARG A  55     -21.501  13.897  19.730  1.00 61.77           C  
ATOM    416  O   ARG A  55     -23.385  15.721  21.663  1.00 61.77           O  
ATOM    417  CG  ARG A  55     -21.609  12.944  20.910  1.00 61.77           C  
ATOM    418  CD  ARG A  55     -20.504  11.897  20.892  1.00 61.77           C  
ATOM    419  NE  ARG A  55     -20.536  11.059  22.088  1.00 61.77           N  
ATOM    420  NH1 ARG A  55     -19.750   9.162  21.030  1.00 61.77           N  
ATOM    421  NH2 ARG A  55     -20.246   9.110  23.267  1.00 61.77           N  
ATOM    422  CZ  ARG A  55     -20.177   9.779  22.126  1.00 61.77           C  
ATOM    423  N   GLU A  56     -22.065  17.020  20.446  1.00 60.83           N  
ATOM    424  CA  GLU A  56     -21.966  18.093  21.430  1.00 60.83           C  
ATOM    425  C   GLU A  56     -23.321  18.756  21.662  1.00 60.83           C  
ATOM    426  CB  GLU A  56     -20.940  19.138  20.986  1.00 60.83           C  
ATOM    427  O   GLU A  56     -23.558  19.344  22.720  1.00 60.83           O  
ATOM    428  CG  GLU A  56     -19.539  18.578  20.787  1.00 60.83           C  
ATOM    429  CD  GLU A  56     -19.121  18.509  19.327  1.00 60.83           C  
ATOM    430  OE1 GLU A  56     -18.074  17.894  19.023  1.00 60.83           O  
ATOM    431  OE2 GLU A  56     -19.847  19.076  18.479  1.00 60.83           O  
ATOM    432  N   GLN A  57     -24.152  18.573  20.740  1.00 62.31           N  
ATOM    433  CA  GLN A  57     -25.458  19.221  20.806  1.00 62.31           C  
ATOM    434  C   GLN A  57     -26.522  18.261  21.332  1.00 62.31           C  
ATOM    435  CB  GLN A  57     -25.864  19.752  19.430  1.00 62.31           C  
ATOM    436  O   GLN A  57     -27.663  18.661  21.569  1.00 62.31           O  
ATOM    437  CG  GLN A  57     -25.023  20.927  18.952  1.00 62.31           C  
ATOM    438  CD  GLN A  57     -25.384  21.375  17.548  1.00 62.31           C  
ATOM    439  NE2 GLN A  57     -24.512  22.170  16.936  1.00 62.31           N  
ATOM    440  OE1 GLN A  57     -26.437  21.008  17.017  1.00 62.31           O  
ATOM    441  N   LEU A  58     -26.124  17.009  21.437  1.00 64.64           N  
ATOM    442  CA  LEU A  58     -27.063  15.990  21.892  1.00 64.64           C  
ATOM    443  C   LEU A  58     -27.288  16.092  23.397  1.00 64.64           C  
ATOM    444  CB  LEU A  58     -26.552  14.592  21.534  1.00 64.64           C  
ATOM    445  O   LEU A  58     -26.370  16.437  24.145  1.00 64.64           O  
ATOM    446  CG  LEU A  58     -26.672  14.182  20.066  1.00 64.64           C  
ATOM    447  CD1 LEU A  58     -25.813  12.953  19.787  1.00 64.64           C  
ATOM    448  CD2 LEU A  58     -28.128  13.916  19.702  1.00 64.64           C  
ATOM    449  N   ASP A  59     -28.528  15.974  23.774  1.00 68.99           N  
ATOM    450  CA  ASP A  59     -28.800  15.911  25.207  1.00 68.99           C  
ATOM    451  C   ASP A  59     -28.186  14.658  25.828  1.00 68.99           C  
ATOM    452  CB  ASP A  59     -30.307  15.943  25.468  1.00 68.99           C  
ATOM    453  O   ASP A  59     -27.910  13.683  25.127  1.00 68.99           O  
ATOM    454  CG  ASP A  59     -31.012  14.671  25.031  1.00 68.99           C  
ATOM    455  OD1 ASP A  59     -30.623  13.572  25.481  1.00 68.99           O  
ATOM    456  OD2 ASP A  59     -31.964  14.769  24.227  1.00 68.99           O  
ATOM    457  N   SER A  60     -27.781  14.749  27.079  1.00 69.83           N  
ATOM    458  CA  SER A  60     -27.096  13.699  27.827  1.00 69.83           C  
ATOM    459  C   SER A  60     -27.859  12.381  27.755  1.00 69.83           C  
ATOM    460  CB  SER A  60     -26.913  14.114  29.287  1.00 69.83           C  
ATOM    461  O   SER A  60     -27.255  11.314  27.633  1.00 69.83           O  
ATOM    462  OG  SER A  60     -26.089  15.263  29.385  1.00 69.83           O  
ATOM    463  N   GLN A  61     -29.125  12.357  27.658  1.00 68.50           N  
ATOM    464  CA  GLN A  61     -29.955  11.158  27.632  1.00 68.50           C  
ATOM    465  C   GLN A  61     -29.851  10.445  26.287  1.00 68.50           C  
ATOM    466  CB  GLN A  61     -31.414  11.508  27.929  1.00 68.50           C  
ATOM    467  O   GLN A  61     -29.804   9.214  26.232  1.00 68.50           O  
ATOM    468  CG  GLN A  61     -32.284  10.299  28.249  1.00 68.50           C  
ATOM    469  CD  GLN A  61     -33.631  10.683  28.832  1.00 68.50           C  
ATOM    470  NE2 GLN A  61     -34.398   9.685  29.260  1.00 68.50           N  
ATOM    471  OE1 GLN A  61     -33.979  11.866  28.898  1.00 68.50           O  
ATOM    472  N   ASP A  62     -29.809  11.196  25.178  1.00 70.89           N  
ATOM    473  CA  ASP A  62     -29.678  10.627  23.840  1.00 70.89           C  
ATOM    474  C   ASP A  62     -28.330   9.931  23.669  1.00 70.89           C  
ATOM    475  CB  ASP A  62     -29.848  11.714  22.776  1.00 70.89           C  
ATOM    476  O   ASP A  62     -28.252   8.858  23.068  1.00 70.89           O  
ATOM    477  CG  ASP A  62     -31.272  12.233  22.680  1.00 70.89           C  
ATOM    478  OD1 ASP A  62     -32.216  11.492  23.030  1.00 70.89           O  
ATOM    479  OD2 ASP A  62     -31.451  13.392  22.249  1.00 70.89           O  
ATOM    480  N   LYS A  63     -27.317  10.612  24.269  1.00 70.27           N  
ATOM    481  CA  LYS A  63     -25.976  10.037  24.214  1.00 70.27           C  
ATOM    482  C   LYS A  63     -25.924   8.695  24.938  1.00 70.27           C  
ATOM    483  CB  LYS A  63     -24.954  10.999  24.820  1.00 70.27           C  
ATOM    484  O   LYS A  63     -25.374   7.722  24.416  1.00 70.27           O  
ATOM    485  CG  LYS A  63     -24.681  12.230  23.968  1.00 70.27           C  
ATOM    486  CD  LYS A  63     -23.638  13.135  24.610  1.00 70.27           C  
ATOM    487  CE  LYS A  63     -23.439  14.416  23.811  1.00 70.27           C  
ATOM    488  NZ  LYS A  63     -22.460  15.333  24.468  1.00 70.27           N  
ATOM    489  N   LEU A  64     -26.576   8.699  26.045  1.00 73.21           N  
ATOM    490  CA  LEU A  64     -26.561   7.505  26.882  1.00 73.21           C  
ATOM    491  C   LEU A  64     -27.350   6.374  26.230  1.00 73.21           C  
ATOM    492  CB  LEU A  64     -27.139   7.813  28.266  1.00 73.21           C  
ATOM    493  O   LEU A  64     -26.912   5.221  26.237  1.00 73.21           O  
ATOM    494  CG  LEU A  64     -26.230   8.585  29.224  1.00 73.21           C  
ATOM    495  CD1 LEU A  64     -27.016   9.045  30.447  1.00 73.21           C  
ATOM    496  CD2 LEU A  64     -25.039   7.728  29.639  1.00 73.21           C  
ATOM    497  N   TRP A  65     -28.467   6.694  25.654  1.00 76.89           N  
ATOM    498  CA  TRP A  65     -29.286   5.700  24.967  1.00 76.89           C  
ATOM    499  C   TRP A  65     -28.537   5.104  23.780  1.00 76.89           C  
ATOM    500  CB  TRP A  65     -30.604   6.321  24.496  1.00 76.89           C  
ATOM    501  O   TRP A  65     -28.520   3.885  23.598  1.00 76.89           O  
ATOM    502  CG  TRP A  65     -31.508   5.362  23.781  1.00 76.89           C  
ATOM    503  CD1 TRP A  65     -32.367   4.462  24.347  1.00 76.89           C  
ATOM    504  CD2 TRP A  65     -31.638   5.205  22.365  1.00 76.89           C  
ATOM    505  CE2 TRP A  65     -32.595   4.191  22.143  1.00 76.89           C  
ATOM    506  CE3 TRP A  65     -31.037   5.825  21.261  1.00 76.89           C  
ATOM    507  NE1 TRP A  65     -33.024   3.754  23.367  1.00 76.89           N  
ATOM    508  CH2 TRP A  65     -32.364   4.405  19.797  1.00 76.89           C  
ATOM    509  CZ2 TRP A  65     -32.966   3.782  20.860  1.00 76.89           C  
ATOM    510  CZ3 TRP A  65     -31.408   5.417  19.985  1.00 76.89           C  
ATOM    511  N   ALA A  66     -27.957   5.971  23.031  1.00 74.07           N  
ATOM    512  CA  ALA A  66     -27.215   5.535  21.850  1.00 74.07           C  
ATOM    513  C   ALA A  66     -26.075   4.596  22.235  1.00 74.07           C  
ATOM    514  CB  ALA A  66     -26.671   6.742  21.089  1.00 74.07           C  
ATOM    515  O   ALA A  66     -25.855   3.576  21.578  1.00 74.07           O  
ATOM    516  N   ASP A  67     -25.364   4.941  23.269  1.00 76.51           N  
ATOM    517  CA  ASP A  67     -24.269   4.115  23.768  1.00 76.51           C  
ATOM    518  C   ASP A  67     -24.772   2.741  24.206  1.00 76.51           C  
ATOM    519  CB  ASP A  67     -23.559   4.811  24.931  1.00 76.51           C  
ATOM    520  O   ASP A  67     -24.132   1.724  23.930  1.00 76.51           O  
ATOM    521  CG  ASP A  67     -22.731   6.005  24.492  1.00 76.51           C  
ATOM    522  OD1 ASP A  67     -22.471   6.154  23.278  1.00 76.51           O  
ATOM    523  OD2 ASP A  67     -22.332   6.803  25.368  1.00 76.51           O  
ATOM    524  N   GLU A  68     -25.908   2.716  24.793  1.00 77.56           N  
ATOM    525  CA  GLU A  68     -26.490   1.467  25.277  1.00 77.56           C  
ATOM    526  C   GLU A  68     -26.900   0.564  24.117  1.00 77.56           C  
ATOM    527  CB  GLU A  68     -27.696   1.749  26.177  1.00 77.56           C  
ATOM    528  O   GLU A  68     -26.651  -0.643  24.146  1.00 77.56           O  
ATOM    529  CG  GLU A  68     -27.325   2.108  27.608  1.00 77.56           C  
ATOM    530  CD  GLU A  68     -28.533   2.325  28.505  1.00 77.56           C  
ATOM    531  OE1 GLU A  68     -28.352   2.677  29.693  1.00 77.56           O  
ATOM    532  OE2 GLU A  68     -29.670   2.140  28.017  1.00 77.56           O  
ATOM    533  N   VAL A  69     -27.511   1.160  23.134  1.00 77.05           N  
ATOM    534  CA  VAL A  69     -27.952   0.411  21.962  1.00 77.05           C  
ATOM    535  C   VAL A  69     -26.741  -0.155  21.225  1.00 77.05           C  
ATOM    536  CB  VAL A  69     -28.793   1.291  21.010  1.00 77.05           C  
ATOM    537  O   VAL A  69     -26.763  -1.301  20.771  1.00 77.05           O  
ATOM    538  CG1 VAL A  69     -29.087   0.548  19.707  1.00 77.05           C  
ATOM    539  CG2 VAL A  69     -30.092   1.721  21.688  1.00 77.05           C  
ATOM    540  N   ARG A  70     -25.750   0.648  21.124  1.00 78.22           N  
ATOM    541  CA  ARG A  70     -24.513   0.217  20.480  1.00 78.22           C  
ATOM    542  C   ARG A  70     -23.930  -1.007  21.179  1.00 78.22           C  
ATOM    543  CB  ARG A  70     -23.488   1.353  20.470  1.00 78.22           C  
ATOM    544  O   ARG A  70     -23.605  -2.003  20.530  1.00 78.22           O  
ATOM    545  CG  ARG A  70     -22.172   0.989  19.800  1.00 78.22           C  
ATOM    546  CD  ARG A  70     -21.197   2.158  19.799  1.00 78.22           C  
ATOM    547  NE  ARG A  70     -20.941   2.647  21.150  1.00 78.22           N  
ATOM    548  NH1 ARG A  70     -18.745   3.235  20.743  1.00 78.22           N  
ATOM    549  NH2 ARG A  70     -19.659   3.565  22.820  1.00 78.22           N  
ATOM    550  CZ  ARG A  70     -19.782   3.148  21.568  1.00 78.22           C  
ATOM    551  N   GLU A  71     -23.778  -0.889  22.464  1.00 80.32           N  
ATOM    552  CA  GLU A  71     -23.232  -1.990  23.251  1.00 80.32           C  
ATOM    553  C   GLU A  71     -24.091  -3.244  23.117  1.00 80.32           C  
ATOM    554  CB  GLU A  71     -23.112  -1.591  24.724  1.00 80.32           C  
ATOM    555  O   GLU A  71     -23.566  -4.354  23.005  1.00 80.32           O  
ATOM    556  CG  GLU A  71     -21.903  -0.718  25.028  1.00 80.32           C  
ATOM    557  CD  GLU A  71     -20.590  -1.328  24.561  1.00 80.32           C  
ATOM    558  OE1 GLU A  71     -19.816  -0.638  23.859  1.00 80.32           O  
ATOM    559  OE2 GLU A  71     -20.335  -2.505  24.899  1.00 80.32           O  
ATOM    560  N   LEU A  72     -25.323  -3.027  23.096  1.00 79.80           N  
ATOM    561  CA  LEU A  72     -26.236  -4.157  22.968  1.00 79.80           C  
ATOM    562  C   LEU A  72     -26.113  -4.802  21.591  1.00 79.80           C  
ATOM    563  CB  LEU A  72     -27.681  -3.709  23.206  1.00 79.80           C  
ATOM    564  O   LEU A  72     -26.186  -6.027  21.466  1.00 79.80           O  
ATOM    565  CG  LEU A  72     -28.118  -3.580  24.666  1.00 79.80           C  
ATOM    566  CD1 LEU A  72     -29.454  -2.850  24.756  1.00 79.80           C  
ATOM    567  CD2 LEU A  72     -28.208  -4.954  25.321  1.00 79.80           C  
ATOM    568  N   SER A  73     -25.951  -3.946  20.614  1.00 79.42           N  
ATOM    569  CA  SER A  73     -25.787  -4.478  19.265  1.00 79.42           C  
ATOM    570  C   SER A  73     -24.551  -5.366  19.168  1.00 79.42           C  
ATOM    571  CB  SER A  73     -25.689  -3.340  18.248  1.00 79.42           C  
ATOM    572  O   SER A  73     -24.586  -6.420  18.530  1.00 79.42           O  
ATOM    573  OG  SER A  73     -24.439  -2.679  18.351  1.00 79.42           O  
ATOM    574  N   TYR A  74     -23.514  -4.982  19.773  1.00 82.48           N  
ATOM    575  CA  TYR A  74     -22.296  -5.784  19.790  1.00 82.48           C  
ATOM    576  C   TYR A  74     -22.531  -7.121  20.482  1.00 82.48           C  
ATOM    577  CB  TYR A  74     -21.163  -5.026  20.489  1.00 82.48           C  
ATOM    578  O   TYR A  74     -22.094  -8.165  19.994  1.00 82.48           O  
ATOM    579  CG  TYR A  74     -20.671  -3.824  19.720  1.00 82.48           C  
ATOM    580  CD1 TYR A  74     -20.565  -3.857  18.331  1.00 82.48           C  
ATOM    581  CD2 TYR A  74     -20.311  -2.654  20.379  1.00 82.48           C  
ATOM    582  CE1 TYR A  74     -20.110  -2.753  17.618  1.00 82.48           C  
ATOM    583  CE2 TYR A  74     -19.856  -1.543  19.677  1.00 82.48           C  
ATOM    584  OH  TYR A  74     -19.308  -0.506  17.598  1.00 82.48           O  
ATOM    585  CZ  TYR A  74     -19.759  -1.602  18.299  1.00 82.48           C  
ATOM    586  N   VAL A  75     -23.194  -7.083  21.575  1.00 82.68           N  
ATOM    587  CA  VAL A  75     -23.464  -8.284  22.359  1.00 82.68           C  
ATOM    588  C   VAL A  75     -24.305  -9.259  21.538  1.00 82.68           C  
ATOM    589  CB  VAL A  75     -24.183  -7.945  23.685  1.00 82.68           C  
ATOM    590  O   VAL A  75     -24.012 -10.457  21.495  1.00 82.68           O  
ATOM    591  CG1 VAL A  75     -24.670  -9.218  24.375  1.00 82.68           C  
ATOM    592  CG2 VAL A  75     -23.256  -7.155  24.607  1.00 82.68           C  
ATOM    593  N   ILE A  76     -25.277  -8.681  20.851  1.00 80.88           N  
ATOM    594  CA  ILE A  76     -26.160  -9.497  20.025  1.00 80.88           C  
ATOM    595  C   ILE A  76     -25.355 -10.163  18.911  1.00 80.88           C  
ATOM    596  CB  ILE A  76     -27.310  -8.657  19.425  1.00 80.88           C  
ATOM    597  O   ILE A  76     -25.485 -11.367  18.677  1.00 80.88           O  
ATOM    598  CG1 ILE A  76     -28.216  -8.120  20.540  1.00 80.88           C  
ATOM    599  CG2 ILE A  76     -28.113  -9.483  18.417  1.00 80.88           C  
ATOM    600  CD1 ILE A  76     -29.238  -7.096  20.067  1.00 80.88           C  
ATOM    601  N   GLU A  77     -24.535  -9.361  18.321  1.00 83.22           N  
ATOM    602  CA  GLU A  77     -23.733  -9.889  17.222  1.00 83.22           C  
ATOM    603  C   GLU A  77     -22.793 -10.991  17.704  1.00 83.22           C  
ATOM    604  CB  GLU A  77     -22.932  -8.769  16.554  1.00 83.22           C  
ATOM    605  O   GLU A  77     -22.635 -12.015  17.036  1.00 83.22           O  
ATOM    606  CG  GLU A  77     -22.273  -9.180  15.245  1.00 83.22           C  
ATOM    607  CD  GLU A  77     -21.626  -8.018  14.508  1.00 83.22           C  
ATOM    608  OE1 GLU A  77     -21.194  -8.200  13.348  1.00 83.22           O  
ATOM    609  OE2 GLU A  77     -21.551  -6.916  15.097  1.00 83.22           O  
ATOM    610  N   ASP A  78     -22.161 -10.758  18.840  1.00 84.14           N  
ATOM    611  CA  ASP A  78     -21.258 -11.749  19.417  1.00 84.14           C  
ATOM    612  C   ASP A  78     -21.988 -13.061  19.696  1.00 84.14           C  
ATOM    613  CB  ASP A  78     -20.627 -11.214  20.704  1.00 84.14           C  
ATOM    614  O   ASP A  78     -21.455 -14.141  19.434  1.00 84.14           O  
ATOM    615  CG  ASP A  78     -19.641 -10.085  20.457  1.00 84.14           C  
ATOM    616  OD1 ASP A  78     -19.234  -9.875  19.295  1.00 84.14           O  
ATOM    617  OD2 ASP A  78     -19.267  -9.402  21.435  1.00 84.14           O  
ATOM    618  N   VAL A  79     -23.208 -12.953  20.206  1.00 81.90           N  
ATOM    619  CA  VAL A  79     -23.998 -14.129  20.553  1.00 81.90           C  
ATOM    620  C   VAL A  79     -24.384 -14.885  19.283  1.00 81.90           C  
ATOM    621  CB  VAL A  79     -25.264 -13.748  21.352  1.00 81.90           C  
ATOM    622  O   VAL A  79     -24.259 -16.110  19.220  1.00 81.90           O  
ATOM    623  CG1 VAL A  79     -26.214 -14.939  21.461  1.00 81.90           C  
ATOM    624  CG2 VAL A  79     -24.884 -13.235  22.740  1.00 81.90           C  
ATOM    625  N   VAL A  80     -24.791 -14.102  18.307  1.00 81.07           N  
ATOM    626  CA  VAL A  80     -25.194 -14.709  17.042  1.00 81.07           C  
ATOM    627  C   VAL A  80     -24.000 -15.413  16.403  1.00 81.07           C  
ATOM    628  CB  VAL A  80     -25.778 -13.660  16.070  1.00 81.07           C  
ATOM    629  O   VAL A  80     -24.114 -16.554  15.949  1.00 81.07           O  
ATOM    630  CG1 VAL A  80     -25.957 -14.257  14.675  1.00 81.07           C  
ATOM    631  CG2 VAL A  80     -27.106 -13.122  16.599  1.00 81.07           C  
ATOM    632  N   ASP A  81     -22.892 -14.747  16.377  1.00 81.69           N  
ATOM    633  CA  ASP A  81     -21.674 -15.310  15.801  1.00 81.69           C  
ATOM    634  C   ASP A  81     -21.257 -16.582  16.535  1.00 81.69           C  
ATOM    635  CB  ASP A  81     -20.539 -14.284  15.838  1.00 81.69           C  
ATOM    636  O   ASP A  81     -20.833 -17.556  15.908  1.00 81.69           O  
ATOM    637  CG  ASP A  81     -20.632 -13.256  14.725  1.00 81.69           C  
ATOM    638  OD1 ASP A  81     -21.462 -13.425  13.806  1.00 81.69           O  
ATOM    639  OD2 ASP A  81     -19.866 -12.269  14.765  1.00 81.69           O  
ATOM    640  N   LYS A  82     -21.301 -16.468  17.856  1.00 81.65           N  
ATOM    641  CA  LYS A  82     -20.972 -17.640  18.662  1.00 81.65           C  
ATOM    642  C   LYS A  82     -21.850 -18.830  18.287  1.00 81.65           C  
ATOM    643  CB  LYS A  82     -21.123 -17.327  20.152  1.00 81.65           C  
ATOM    644  O   LYS A  82     -21.362 -19.957  18.172  1.00 81.65           O  
ATOM    645  CG  LYS A  82     -20.612 -18.427  21.070  1.00 81.65           C  
ATOM    646  CD  LYS A  82     -20.687 -18.012  22.534  1.00 81.65           C  
ATOM    647  CE  LYS A  82     -20.182 -19.115  23.455  1.00 81.65           C  
ATOM    648  NZ  LYS A  82     -20.219 -18.699  24.889  1.00 81.65           N  
ATOM    649  N   PHE A  83     -23.058 -18.554  18.042  1.00 76.83           N  
ATOM    650  CA  PHE A  83     -23.997 -19.599  17.652  1.00 76.83           C  
ATOM    651  C   PHE A  83     -23.655 -20.147  16.271  1.00 76.83           C  
ATOM    652  CB  PHE A  83     -25.433 -19.066  17.664  1.00 76.83           C  
ATOM    653  O   PHE A  83     -23.686 -21.360  16.054  1.00 76.83           O  
ATOM    654  CG  PHE A  83     -26.468 -20.101  17.319  1.00 76.83           C  
ATOM    655  CD1 PHE A  83     -27.069 -20.113  16.066  1.00 76.83           C  
ATOM    656  CD2 PHE A  83     -26.841 -21.064  18.248  1.00 76.83           C  
ATOM    657  CE1 PHE A  83     -28.028 -21.071  15.744  1.00 76.83           C  
ATOM    658  CE2 PHE A  83     -27.798 -22.024  17.933  1.00 76.83           C  
ATOM    659  CZ  PHE A  83     -28.391 -22.025  16.681  1.00 76.83           C  
ATOM    660  N   LEU A  84     -23.332 -19.270  15.368  1.00 76.72           N  
ATOM    661  CA  LEU A  84     -23.001 -19.679  14.007  1.00 76.72           C  
ATOM    662  C   LEU A  84     -21.778 -20.591  13.996  1.00 76.72           C  
ATOM    663  CB  LEU A  84     -22.745 -18.453  13.126  1.00 76.72           C  
ATOM    664  O   LEU A  84     -21.736 -21.571  13.249  1.00 76.72           O  
ATOM    665  CG  LEU A  84     -23.979 -17.654  12.703  1.00 76.72           C  
ATOM    666  CD1 LEU A  84     -23.561 -16.369  11.996  1.00 76.72           C  
ATOM    667  CD2 LEU A  84     -24.880 -18.495  11.806  1.00 76.72           C  
ATOM    668  N   VAL A  85     -20.850 -20.283  14.781  1.00 74.09           N  
ATOM    669  CA  VAL A  85     -19.632 -21.080  14.884  1.00 74.09           C  
ATOM    670  C   VAL A  85     -19.968 -22.472  15.414  1.00 74.09           C  
ATOM    671  CB  VAL A  85     -18.585 -20.401  15.795  1.00 74.09           C  
ATOM    672  O   VAL A  85     -19.452 -23.474  14.914  1.00 74.09           O  
ATOM    673  CG1 VAL A  85     -17.433 -21.356  16.098  1.00 74.09           C  
ATOM    674  CG2 VAL A  85     -18.064 -19.120  15.145  1.00 74.09           C  
ATOM    675  N   GLN A  86     -20.866 -22.615  16.369  1.00 72.26           N  
ATOM    676  CA  GLN A  86     -21.214 -23.861  17.044  1.00 72.26           C  
ATOM    677  C   GLN A  86     -22.046 -24.764  16.138  1.00 72.26           C  
ATOM    678  CB  GLN A  86     -21.974 -23.576  18.341  1.00 72.26           C  
ATOM    679  O   GLN A  86     -21.871 -25.985  16.140  1.00 72.26           O  
ATOM    680  CG  GLN A  86     -21.104 -22.998  19.449  1.00 72.26           C  
ATOM    681  CD  GLN A  86     -21.896 -22.646  20.694  1.00 72.26           C  
ATOM    682  NE2 GLN A  86     -21.191 -22.361  21.784  1.00 72.26           N  
ATOM    683  OE1 GLN A  86     -23.131 -22.629  20.676  1.00 72.26           O  
ATOM    684  N   VAL A  87     -22.882 -24.155  15.283  1.00 66.73           N  
ATOM    685  CA  VAL A  87     -23.779 -24.915  14.418  1.00 66.73           C  
ATOM    686  C   VAL A  87     -23.043 -25.329  13.146  1.00 66.73           C  
ATOM    687  CB  VAL A  87     -25.045 -24.104  14.061  1.00 66.73           C  
ATOM    688  O   VAL A  87     -23.195 -26.458  12.672  1.00 66.73           O  
ATOM    689  CG1 VAL A  87     -25.906 -24.864  13.053  1.00 66.73           C  
ATOM    690  CG2 VAL A  87     -25.847 -23.786  15.321  1.00 66.73           C  
ATOM    691  N   ASP A  88     -22.243 -24.335  12.501  1.00 62.25           N  
ATOM    692  CA  ASP A  88     -21.506 -24.636  11.278  1.00 62.25           C  
ATOM    693  C   ASP A  88     -20.351 -25.596  11.555  1.00 62.25           C  
ATOM    694  CB  ASP A  88     -20.979 -23.350  10.638  1.00 62.25           C  
ATOM    695  O   ASP A  88     -19.968 -26.382  10.686  1.00 62.25           O  
ATOM    696  CG  ASP A  88     -21.975 -22.711   9.686  1.00 62.25           C  
ATOM    697  OD1 ASP A  88     -22.988 -23.356   9.339  1.00 62.25           O  
ATOM    698  OD2 ASP A  88     -21.742 -21.553   9.276  1.00 62.25           O  
ATOM    699  N   GLY A  89     -19.721 -25.575  12.733  1.00 52.76           N  
ATOM    700  CA  GLY A  89     -18.622 -26.450  13.110  1.00 52.76           C  
ATOM    701  C   GLY A  89     -19.020 -27.913  13.177  1.00 52.76           C  
ATOM    702  O   GLY A  89     -18.180 -28.799  13.008  1.00 52.76           O  
ATOM    703  N   ILE A  90     -20.277 -28.303  13.043  1.00 41.88           N  
ATOM    704  CA  ILE A  90     -20.751 -29.670  13.230  1.00 41.88           C  
ATOM    705  C   ILE A  90     -20.884 -30.360  11.874  1.00 41.88           C  
ATOM    706  CB  ILE A  90     -22.100 -29.702  13.982  1.00 41.88           C  
ATOM    707  O   ILE A  90     -20.897 -31.590  11.795  1.00 41.88           O  
ATOM    708  CG1 ILE A  90     -21.956 -29.058  15.366  1.00 41.88           C  
ATOM    709  CG2 ILE A  90     -22.620 -31.138  14.098  1.00 41.88           C  
ATOM    710  CD1 ILE A  90     -23.275 -28.871  16.102  1.00 41.88           C  
ATOM    711  N   LYS A  91     -20.331 -29.810  10.738  1.00 40.30           N  
ATOM    712  CA  LYS A  91     -20.418 -30.588   9.506  1.00 40.30           C  
ATOM    713  C   LYS A  91     -19.072 -31.214   9.155  1.00 40.30           C  
ATOM    714  CB  LYS A  91     -20.906 -29.712   8.351  1.00 40.30           C  
ATOM    715  O   LYS A  91     -18.761 -31.413   7.979  1.00 40.30           O  
ATOM    716  CG  LYS A  91     -22.390 -29.381   8.409  1.00 40.30           C  
ATOM    717  CD  LYS A  91     -22.848 -28.648   7.154  1.00 40.30           C  
ATOM    718  CE  LYS A  91     -24.331 -28.309   7.215  1.00 40.30           C  
ATOM    719  NZ  LYS A  91     -24.789 -27.603   5.981  1.00 40.30           N  
ATOM    720  N   SER A  92     -18.216 -31.819  10.068  1.00 37.45           N  
ATOM    721  CA  SER A  92     -16.994 -32.534   9.716  1.00 37.45           C  
ATOM    722  C   SER A  92     -17.262 -34.022   9.518  1.00 37.45           C  
ATOM    723  CB  SER A  92     -15.928 -32.339  10.795  1.00 37.45           C  
ATOM    724  O   SER A  92     -17.958 -34.646  10.322  1.00 37.45           O  
ATOM    725  OG  SER A  92     -16.364 -32.871  12.034  1.00 37.45           O  
ATOM    726  N   ASP A  93     -17.482 -34.546   8.223  1.00 33.35           N  
ATOM    727  CA  ASP A  93     -17.398 -35.780   7.448  1.00 33.35           C  
ATOM    728  C   ASP A  93     -16.128 -36.556   7.789  1.00 33.35           C  
ATOM    729  CB  ASP A  93     -17.444 -35.478   5.949  1.00 33.35           C  
ATOM    730  O   ASP A  93     -15.018 -36.088   7.524  1.00 33.35           O  
ATOM    731  CG  ASP A  93     -18.758 -35.880   5.303  1.00 33.35           C  
ATOM    732  OD1 ASP A  93     -19.574 -36.565   5.956  1.00 33.35           O  
ATOM    733  OD2 ASP A  93     -18.978 -35.510   4.130  1.00 33.35           O  
ATOM    734  N   ASP A  94     -16.069 -37.290   8.882  1.00 35.92           N  
ATOM    735  CA  ASP A  94     -15.063 -38.346   8.922  1.00 35.92           C  
ATOM    736  C   ASP A  94     -15.713 -39.717   9.093  1.00 35.92           C  
ATOM    737  CB  ASP A  94     -14.064 -38.093  10.052  1.00 35.92           C  
ATOM    738  O   ASP A  94     -16.489 -39.930  10.027  1.00 35.92           O  
ATOM    739  CG  ASP A  94     -12.657 -37.817   9.550  1.00 35.92           C  
ATOM    740  OD1 ASP A  94     -12.420 -37.902   8.325  1.00 35.92           O  
ATOM    741  OD2 ASP A  94     -11.778 -37.515  10.386  1.00 35.92           O  
ATOM    742  N   ASN A  95     -16.052 -40.398   7.968  1.00 33.47           N  
ATOM    743  CA  ASN A  95     -16.299 -41.750   7.480  1.00 33.47           C  
ATOM    744  C   ASN A  95     -15.296 -42.746   8.054  1.00 33.47           C  
ATOM    745  CB  ASN A  95     -16.264 -41.784   5.950  1.00 33.47           C  
ATOM    746  O   ASN A  95     -14.091 -42.621   7.827  1.00 33.47           O  
ATOM    747  CG  ASN A  95     -17.649 -41.829   5.335  1.00 33.47           C  
ATOM    748  ND2 ASN A  95     -17.709 -41.822   4.009  1.00 33.47           N  
ATOM    749  OD1 ASN A  95     -18.656 -41.869   6.046  1.00 33.47           O  
ATOM    750  N   ASN A  96     -15.449 -43.128   9.349  1.00 32.92           N  
ATOM    751  CA  ASN A  96     -14.925 -44.472   9.571  1.00 32.92           C  
ATOM    752  C   ASN A  96     -15.405 -45.048  10.900  1.00 32.92           C  
ATOM    753  CB  ASN A  96     -13.396 -44.467   9.516  1.00 32.92           C  
ATOM    754  O   ASN A  96     -15.420 -44.350  11.915  1.00 32.92           O  
ATOM    755  CG  ASN A  96     -12.862 -44.657   8.110  1.00 32.92           C  
ATOM    756  ND2 ASN A  96     -11.549 -44.534   7.953  1.00 32.92           N  
ATOM    757  OD1 ASN A  96     -13.623 -44.911   7.173  1.00 32.92           O  
ATOM    758  N   ASN A  97     -16.565 -45.784  10.918  1.00 37.14           N  
ATOM    759  CA  ASN A  97     -16.836 -47.008  11.665  1.00 37.14           C  
ATOM    760  C   ASN A  97     -18.216 -46.974  12.315  1.00 37.14           C  
ATOM    761  CB  ASN A  97     -15.756 -47.241  12.723  1.00 37.14           C  
ATOM    762  O   ASN A  97     -18.603 -45.965  12.907  1.00 37.14           O  
ATOM    763  CG  ASN A  97     -14.540 -47.957  12.169  1.00 37.14           C  
ATOM    764  ND2 ASN A  97     -13.484 -48.040  12.970  1.00 37.14           N  
ATOM    765  OD1 ASN A  97     -14.549 -48.431  11.030  1.00 37.14           O  
ATOM    766  N   LYS A  98     -19.215 -47.648  11.838  1.00 43.78           N  
ATOM    767  CA  LYS A  98     -20.645 -47.940  11.801  1.00 43.78           C  
ATOM    768  C   LYS A  98     -21.201 -48.149  13.207  1.00 43.78           C  
ATOM    769  CB  LYS A  98     -20.919 -49.174  10.941  1.00 43.78           C  
ATOM    770  O   LYS A  98     -22.311 -47.709  13.513  1.00 43.78           O  
ATOM    771  CG  LYS A  98     -21.134 -48.866   9.466  1.00 43.78           C  
ATOM    772  CD  LYS A  98     -21.527 -50.114   8.685  1.00 43.78           C  
ATOM    773  CE  LYS A  98     -21.733 -49.808   7.208  1.00 43.78           C  
ATOM    774  NZ  LYS A  98     -22.102 -51.032   6.435  1.00 43.78           N  
ATOM    775  N   PHE A  99     -20.295 -48.128  14.315  1.00 39.82           N  
ATOM    776  CA  PHE A  99     -20.923 -48.327  15.615  1.00 39.82           C  
ATOM    777  C   PHE A  99     -20.591 -47.177  16.559  1.00 39.82           C  
ATOM    778  CB  PHE A  99     -20.478 -49.657  16.231  1.00 39.82           C  
ATOM    779  O   PHE A  99     -21.431 -46.761  17.359  1.00 39.82           O  
ATOM    780  CG  PHE A  99     -21.606 -50.625  16.465  1.00 39.82           C  
ATOM    781  CD1 PHE A  99     -22.328 -50.600  17.652  1.00 39.82           C  
ATOM    782  CD2 PHE A  99     -21.944 -51.562  15.497  1.00 39.82           C  
ATOM    783  CE1 PHE A  99     -23.372 -51.495  17.871  1.00 39.82           C  
ATOM    784  CE2 PHE A  99     -22.986 -52.460  15.709  1.00 39.82           C  
ATOM    785  CZ  PHE A  99     -23.699 -52.425  16.897  1.00 39.82           C  
ATOM    786  N   LYS A 100     -19.626 -46.226  16.139  1.00 45.21           N  
ATOM    787  CA  LYS A 100     -19.397 -44.947  16.805  1.00 45.21           C  
ATOM    788  C   LYS A 100     -20.216 -43.835  16.155  1.00 45.21           C  
ATOM    789  CB  LYS A 100     -17.911 -44.587  16.779  1.00 45.21           C  
ATOM    790  O   LYS A 100     -20.501 -42.816  16.787  1.00 45.21           O  
ATOM    791  CG  LYS A 100     -17.152 -45.002  18.031  1.00 45.21           C  
ATOM    792  CD  LYS A 100     -15.707 -44.521  17.994  1.00 45.21           C  
ATOM    793  CE  LYS A 100     -14.939 -44.959  19.234  1.00 45.21           C  
ATOM    794  NZ  LYS A 100     -13.521 -44.492  19.201  1.00 45.21           N  
ATOM    795  N   GLY A 101     -20.914 -44.141  15.112  1.00 45.38           N  
ATOM    796  CA  GLY A 101     -21.679 -43.160  14.359  1.00 45.38           C  
ATOM    797  C   GLY A 101     -23.062 -42.913  14.933  1.00 45.38           C  
ATOM    798  O   GLY A 101     -23.545 -41.779  14.937  1.00 45.38           O  
ATOM    799  N   LEU A 102     -23.577 -43.969  15.673  1.00 38.14           N  
ATOM    800  CA  LEU A 102     -24.911 -43.777  16.230  1.00 38.14           C  
ATOM    801  C   LEU A 102     -24.846 -43.007  17.545  1.00 38.14           C  
ATOM    802  CB  LEU A 102     -25.600 -45.127  16.448  1.00 38.14           C  
ATOM    803  O   LEU A 102     -25.677 -42.132  17.798  1.00 38.14           O  
ATOM    804  CG  LEU A 102     -27.122 -45.095  16.599  1.00 38.14           C  
ATOM    805  CD1 LEU A 102     -27.791 -45.136  15.229  1.00 38.14           C  
ATOM    806  CD2 LEU A 102     -27.598 -46.254  17.467  1.00 38.14           C  
ATOM    807  N   MET A 103     -23.718 -43.329  18.362  1.00 35.33           N  
ATOM    808  CA  MET A 103     -23.511 -42.623  19.623  1.00 35.33           C  
ATOM    809  C   MET A 103     -23.043 -41.193  19.375  1.00 35.33           C  
ATOM    810  CB  MET A 103     -22.494 -43.363  20.493  1.00 35.33           C  
ATOM    811  O   MET A 103     -23.443 -40.272  20.089  1.00 35.33           O  
ATOM    812  CG  MET A 103     -23.035 -43.777  21.852  1.00 35.33           C  
ATOM    813  SD  MET A 103     -21.800 -43.572  23.193  1.00 35.33           S  
ATOM    814  CE  MET A 103     -22.186 -45.025  24.209  1.00 35.33           C  
ATOM    815  N   LYS A 104     -22.388 -40.960  18.243  1.00 47.45           N  
ATOM    816  CA  LYS A 104     -21.937 -39.635  17.825  1.00 47.45           C  
ATOM    817  C   LYS A 104     -23.095 -38.810  17.272  1.00 47.45           C  
ATOM    818  CB  LYS A 104     -20.828 -39.751  16.778  1.00 47.45           C  
ATOM    819  O   LYS A 104     -23.194 -37.611  17.540  1.00 47.45           O  
ATOM    820  CG  LYS A 104     -19.570 -38.967  17.120  1.00 47.45           C  
ATOM    821  CD  LYS A 104     -18.493 -39.147  16.058  1.00 47.45           C  
ATOM    822  CE  LYS A 104     -17.211 -38.415  16.430  1.00 47.45           C  
ATOM    823  NZ  LYS A 104     -16.142 -38.615  15.407  1.00 47.45           N  
ATOM    824  N   ARG A 105     -24.085 -39.560  16.682  1.00 40.71           N  
ATOM    825  CA  ARG A 105     -25.246 -38.869  16.131  1.00 40.71           C  
ATOM    826  C   ARG A 105     -26.158 -38.359  17.242  1.00 40.71           C  
ATOM    827  CB  ARG A 105     -26.027 -39.792  15.194  1.00 40.71           C  
ATOM    828  O   ARG A 105     -26.682 -37.246  17.161  1.00 40.71           O  
ATOM    829  CG  ARG A 105     -25.605 -39.691  13.737  1.00 40.71           C  
ATOM    830  CD  ARG A 105     -26.455 -40.581  12.840  1.00 40.71           C  
ATOM    831  NE  ARG A 105     -25.987 -40.557  11.458  1.00 40.71           N  
ATOM    832  NH1 ARG A 105     -27.290 -42.336  10.768  1.00 40.71           N  
ATOM    833  NH2 ARG A 105     -25.903 -41.281   9.280  1.00 40.71           N  
ATOM    834  CZ  ARG A 105     -26.394 -41.391  10.505  1.00 40.71           C  
ATOM    835  N   THR A 106     -26.264 -39.251  18.334  1.00 36.89           N  
ATOM    836  CA  THR A 106     -27.123 -38.900  19.460  1.00 36.89           C  
ATOM    837  C   THR A 106     -26.506 -37.770  20.280  1.00 36.89           C  
ATOM    838  CB  THR A 106     -27.378 -40.117  20.369  1.00 36.89           C  
ATOM    839  O   THR A 106     -27.210 -36.859  20.720  1.00 36.89           O  
ATOM    840  CG2 THR A 106     -28.655 -40.846  19.967  1.00 36.89           C  
ATOM    841  OG1 THR A 106     -26.272 -41.022  20.266  1.00 36.89           O  
ATOM    842  N   THR A 107     -25.105 -37.832  20.480  1.00 45.95           N  
ATOM    843  CA  THR A 107     -24.384 -36.769  21.172  1.00 45.95           C  
ATOM    844  C   THR A 107     -24.433 -35.471  20.370  1.00 45.95           C  
ATOM    845  CB  THR A 107     -22.917 -37.162  21.427  1.00 45.95           C  
ATOM    846  O   THR A 107     -24.576 -34.388  20.940  1.00 45.95           O  
ATOM    847  CG2 THR A 107     -22.800 -38.102  22.623  1.00 45.95           C  
ATOM    848  OG1 THR A 107     -22.396 -37.819  20.265  1.00 45.95           O  
ATOM    849  N   GLU A 108     -24.489 -35.626  19.036  1.00 52.78           N  
ATOM    850  CA  GLU A 108     -24.532 -34.486  18.125  1.00 52.78           C  
ATOM    851  C   GLU A 108     -25.904 -33.818  18.142  1.00 52.78           C  
ATOM    852  CB  GLU A 108     -24.177 -34.922  16.701  1.00 52.78           C  
ATOM    853  O   GLU A 108     -26.003 -32.590  18.099  1.00 52.78           O  
ATOM    854  CG  GLU A 108     -22.687 -35.137  16.477  1.00 52.78           C  
ATOM    855  CD  GLU A 108     -22.240 -34.810  15.061  1.00 52.78           C  
ATOM    856  OE1 GLU A 108     -21.017 -34.691  14.824  1.00 52.78           O  
ATOM    857  OE2 GLU A 108     -23.120 -34.672  14.183  1.00 52.78           O  
ATOM    858  N   LEU A 109     -26.938 -34.690  18.278  1.00 48.72           N  
ATOM    859  CA  LEU A 109     -28.305 -34.184  18.340  1.00 48.72           C  
ATOM    860  C   LEU A 109     -28.559 -33.463  19.660  1.00 48.72           C  
ATOM    861  CB  LEU A 109     -29.308 -35.329  18.169  1.00 48.72           C  
ATOM    862  O   LEU A 109     -29.226 -32.426  19.687  1.00 48.72           O  
ATOM    863  CG  LEU A 109     -29.649 -35.722  16.731  1.00 48.72           C  
ATOM    864  CD1 LEU A 109     -30.146 -37.163  16.680  1.00 48.72           C  
ATOM    865  CD2 LEU A 109     -30.689 -34.771  16.149  1.00 48.72           C  
ATOM    866  N   LEU A 110     -27.933 -34.107  20.782  1.00 47.60           N  
ATOM    867  CA  LEU A 110     -28.091 -33.520  22.108  1.00 47.60           C  
ATOM    868  C   LEU A 110     -27.359 -32.185  22.202  1.00 47.60           C  
ATOM    869  CB  LEU A 110     -27.571 -34.477  23.183  1.00 47.60           C  
ATOM    870  O   LEU A 110     -27.854 -31.244  22.825  1.00 47.60           O  
ATOM    871  CG  LEU A 110     -28.552 -35.544  23.674  1.00 47.60           C  
ATOM    872  CD1 LEU A 110     -27.795 -36.716  24.291  1.00 47.60           C  
ATOM    873  CD2 LEU A 110     -29.533 -34.947  24.677  1.00 47.60           C  
ATOM    874  N   LYS A 111     -26.123 -32.092  21.554  1.00 56.99           N  
ATOM    875  CA  LYS A 111     -25.363 -30.846  21.507  1.00 56.99           C  
ATOM    876  C   LYS A 111     -26.108 -29.778  20.712  1.00 56.99           C  
ATOM    877  CB  LYS A 111     -23.980 -31.082  20.899  1.00 56.99           C  
ATOM    878  O   LYS A 111     -26.120 -28.606  21.095  1.00 56.99           O  
ATOM    879  CG  LYS A 111     -22.964 -31.653  21.877  1.00 56.99           C  
ATOM    880  CD  LYS A 111     -21.585 -31.776  21.241  1.00 56.99           C  
ATOM    881  CE  LYS A 111     -20.596 -32.461  22.176  1.00 56.99           C  
ATOM    882  NZ  LYS A 111     -19.272 -32.677  21.520  1.00 56.99           N  
ATOM    883  N   LYS A 112     -26.811 -30.238  19.682  1.00 57.37           N  
ATOM    884  CA  LYS A 112     -27.585 -29.328  18.842  1.00 57.37           C  
ATOM    885  C   LYS A 112     -28.768 -28.743  19.610  1.00 57.37           C  
ATOM    886  CB  LYS A 112     -28.080 -30.047  17.586  1.00 57.37           C  
ATOM    887  O   LYS A 112     -29.051 -27.548  19.508  1.00 57.37           O  
ATOM    888  CG  LYS A 112     -27.069 -30.074  16.450  1.00 57.37           C  
ATOM    889  CD  LYS A 112     -27.671 -30.661  15.180  1.00 57.37           C  
ATOM    890  CE  LYS A 112     -26.634 -30.779  14.071  1.00 57.37           C  
ATOM    891  NZ  LYS A 112     -27.207 -31.403  12.841  1.00 57.37           N  
ATOM    892  N   VAL A 113     -29.404 -29.713  20.371  1.00 55.98           N  
ATOM    893  CA  VAL A 113     -30.571 -29.301  21.145  1.00 55.98           C  
ATOM    894  C   VAL A 113     -30.146 -28.324  22.240  1.00 55.98           C  
ATOM    895  CB  VAL A 113     -31.298 -30.514  21.766  1.00 55.98           C  
ATOM    896  O   VAL A 113     -30.819 -27.318  22.477  1.00 55.98           O  
ATOM    897  CG1 VAL A 113     -32.379 -30.055  22.742  1.00 55.98           C  
ATOM    898  CG2 VAL A 113     -31.900 -31.393  20.671  1.00 55.98           C  
ATOM    899  N   LYS A 114     -29.016 -28.716  22.990  1.00 58.66           N  
ATOM    900  CA  LYS A 114     -28.488 -27.847  24.038  1.00 58.66           C  
ATOM    901  C   LYS A 114     -28.139 -26.468  23.485  1.00 58.66           C  
ATOM    902  CB  LYS A 114     -27.255 -28.478  24.688  1.00 58.66           C  
ATOM    903  O   LYS A 114     -28.430 -25.449  24.116  1.00 58.66           O  
ATOM    904  CG  LYS A 114     -26.812 -27.792  25.971  1.00 58.66           C  
ATOM    905  CD  LYS A 114     -25.617 -28.498  26.599  1.00 58.66           C  
ATOM    906  CE  LYS A 114     -25.102 -27.749  27.821  1.00 58.66           C  
ATOM    907  NZ  LYS A 114     -23.945 -28.450  28.453  1.00 58.66           N  
ATOM    908  N   HIS A 115     -27.505 -26.483  22.298  1.00 64.71           N  
ATOM    909  CA  HIS A 115     -27.108 -25.228  21.671  1.00 64.71           C  
ATOM    910  C   HIS A 115     -28.326 -24.422  21.230  1.00 64.71           C  
ATOM    911  CB  HIS A 115     -26.192 -25.492  20.475  1.00 64.71           C  
ATOM    912  O   HIS A 115     -28.357 -23.200  21.387  1.00 64.71           O  
ATOM    913  CG  HIS A 115     -24.836 -25.995  20.857  1.00 64.71           C  
ATOM    914  CD2 HIS A 115     -23.709 -25.334  21.210  1.00 64.71           C  
ATOM    915  ND1 HIS A 115     -24.526 -27.338  20.900  1.00 64.71           N  
ATOM    916  CE1 HIS A 115     -23.263 -27.480  21.265  1.00 64.71           C  
ATOM    917  NE2 HIS A 115     -22.745 -26.279  21.460  1.00 64.71           N  
ATOM    918  N   LYS A 116     -29.363 -25.137  20.762  1.00 61.73           N  
ATOM    919  CA  LYS A 116     -30.609 -24.509  20.330  1.00 61.73           C  
ATOM    920  C   LYS A 116     -31.309 -23.817  21.496  1.00 61.73           C  
ATOM    921  CB  LYS A 116     -31.541 -25.544  19.698  1.00 61.73           C  
ATOM    922  O   LYS A 116     -31.790 -22.691  21.358  1.00 61.73           O  
ATOM    923  CG  LYS A 116     -31.158 -25.937  18.279  1.00 61.73           C  
ATOM    924  CD  LYS A 116     -32.168 -26.905  17.676  1.00 61.73           C  
ATOM    925  CE  LYS A 116     -31.759 -27.338  16.274  1.00 61.73           C  
ATOM    926  NZ  LYS A 116     -32.723 -28.321  15.695  1.00 61.73           N  
ATOM    927  N   HIS A 117     -31.331 -24.550  22.655  1.00 64.53           N  
ATOM    928  CA  HIS A 117     -31.964 -23.996  23.846  1.00 64.53           C  
ATOM    929  C   HIS A 117     -31.191 -22.791  24.372  1.00 64.53           C  
ATOM    930  CB  HIS A 117     -32.080 -25.062  24.938  1.00 64.53           C  
ATOM    931  O   HIS A 117     -31.789 -21.817  24.834  1.00 64.53           O  
ATOM    932  CG  HIS A 117     -33.384 -25.793  24.927  1.00 64.53           C  
ATOM    933  CD2 HIS A 117     -34.449 -25.723  25.760  1.00 64.53           C  
ATOM    934  ND1 HIS A 117     -33.704 -26.731  23.969  1.00 64.53           N  
ATOM    935  CE1 HIS A 117     -34.913 -27.208  24.215  1.00 64.53           C  
ATOM    936  NE2 HIS A 117     -35.387 -26.613  25.296  1.00 64.53           N  
ATOM    937  N   GLY A 118     -29.864 -22.911  24.240  1.00 70.67           N  
ATOM    938  CA  GLY A 118     -29.000 -21.826  24.676  1.00 70.67           C  
ATOM    939  C   GLY A 118     -29.225 -20.538  23.907  1.00 70.67           C  
ATOM    940  O   GLY A 118     -29.260 -19.455  24.495  1.00 70.67           O  
ATOM    941  N   ILE A 119     -29.416 -20.586  22.573  1.00 71.36           N  
ATOM    942  CA  ILE A 119     -29.636 -19.414  21.732  1.00 71.36           C  
ATOM    943  C   ILE A 119     -30.999 -18.802  22.045  1.00 71.36           C  
ATOM    944  CB  ILE A 119     -29.540 -19.770  20.231  1.00 71.36           C  
ATOM    945  O   ILE A 119     -31.146 -17.578  22.067  1.00 71.36           O  
ATOM    946  CG1 ILE A 119     -29.412 -18.496  19.388  1.00 71.36           C  
ATOM    947  CG2 ILE A 119     -30.752 -20.598  19.794  1.00 71.36           C  
ATOM    948  CD1 ILE A 119     -28.912 -18.740  17.970  1.00 71.36           C  
ATOM    949  N   ALA A 120     -31.989 -19.726  22.273  1.00 71.98           N  
ATOM    950  CA  ALA A 120     -33.331 -19.249  22.597  1.00 71.98           C  
ATOM    951  C   ALA A 120     -33.319 -18.393  23.861  1.00 71.98           C  
ATOM    952  CB  ALA A 120     -34.288 -20.427  22.765  1.00 71.98           C  
ATOM    953  O   ALA A 120     -33.911 -17.312  23.891  1.00 71.98           O  
ATOM    954  N   HIS A 121     -32.623 -18.922  24.885  1.00 74.79           N  
ATOM    955  CA  HIS A 121     -32.513 -18.199  26.147  1.00 74.79           C  
ATOM    956  C   HIS A 121     -31.778 -16.876  25.961  1.00 74.79           C  
ATOM    957  CB  HIS A 121     -31.797 -19.055  27.194  1.00 74.79           C  
ATOM    958  O   HIS A 121     -32.182 -15.852  26.518  1.00 74.79           O  
ATOM    959  CG  HIS A 121     -31.823 -18.466  28.569  1.00 74.79           C  
ATOM    960  CD2 HIS A 121     -32.672 -18.664  29.604  1.00 74.79           C  
ATOM    961  ND1 HIS A 121     -30.890 -17.550  29.004  1.00 74.79           N  
ATOM    962  CE1 HIS A 121     -31.165 -17.209  30.252  1.00 74.79           C  
ATOM    963  NE2 HIS A 121     -32.242 -17.871  30.640  1.00 74.79           N  
ATOM    964  N   ALA A 122     -30.694 -16.917  25.193  1.00 78.25           N  
ATOM    965  CA  ALA A 122     -29.893 -15.721  24.945  1.00 78.25           C  
ATOM    966  C   ALA A 122     -30.706 -14.657  24.213  1.00 78.25           C  
ATOM    967  CB  ALA A 122     -28.642 -16.075  24.144  1.00 78.25           C  
ATOM    968  O   ALA A 122     -30.637 -13.473  24.551  1.00 78.25           O  
ATOM    969  N   ILE A 123     -31.506 -15.105  23.183  1.00 75.01           N  
ATOM    970  CA  ILE A 123     -32.327 -14.194  22.392  1.00 75.01           C  
ATOM    971  C   ILE A 123     -33.419 -13.588  23.271  1.00 75.01           C  
ATOM    972  CB  ILE A 123     -32.955 -14.911  21.176  1.00 75.01           C  
ATOM    973  O   ILE A 123     -33.710 -12.394  23.175  1.00 75.01           O  
ATOM    974  CG1 ILE A 123     -31.876 -15.252  20.141  1.00 75.01           C  
ATOM    975  CG2 ILE A 123     -34.059 -14.052  20.553  1.00 75.01           C  
ATOM    976  CD1 ILE A 123     -32.407 -15.961  18.903  1.00 75.01           C  
ATOM    977  N   LYS A 124     -34.014 -14.406  24.110  1.00 76.36           N  
ATOM    978  CA  LYS A 124     -35.024 -13.914  25.043  1.00 76.36           C  
ATOM    979  C   LYS A 124     -34.440 -12.860  25.979  1.00 76.36           C  
ATOM    980  CB  LYS A 124     -35.612 -15.068  25.855  1.00 76.36           C  
ATOM    981  O   LYS A 124     -35.072 -11.832  26.236  1.00 76.36           O  
ATOM    982  CG  LYS A 124     -36.875 -14.705  26.622  1.00 76.36           C  
ATOM    983  CD  LYS A 124     -37.448 -15.910  27.357  1.00 76.36           C  
ATOM    984  CE  LYS A 124     -38.678 -15.535  28.173  1.00 76.36           C  
ATOM    985  NZ  LYS A 124     -39.253 -16.716  28.883  1.00 76.36           N  
ATOM    986  N   ASP A 125     -33.270 -13.128  26.532  1.00 79.09           N  
ATOM    987  CA  ASP A 125     -32.569 -12.186  27.399  1.00 79.09           C  
ATOM    988  C   ASP A 125     -32.310 -10.864  26.679  1.00 79.09           C  
ATOM    989  CB  ASP A 125     -31.248 -12.786  27.886  1.00 79.09           C  
ATOM    990  O   ASP A 125     -32.484  -9.791  27.259  1.00 79.09           O  
ATOM    991  CG  ASP A 125     -30.578 -11.950  28.962  1.00 79.09           C  
ATOM    992  OD1 ASP A 125     -31.246 -11.579  29.951  1.00 79.09           O  
ATOM    993  OD2 ASP A 125     -29.371 -11.657  28.818  1.00 79.09           O  
ATOM    994  N   ILE A 126     -31.935 -10.969  25.406  1.00 78.18           N  
ATOM    995  CA  ILE A 126     -31.657  -9.807  24.568  1.00 78.18           C  
ATOM    996  C   ILE A 126     -32.935  -8.993  24.376  1.00 78.18           C  
ATOM    997  CB  ILE A 126     -31.076 -10.224  23.199  1.00 78.18           C  
ATOM    998  O   ILE A 126     -32.917  -7.764  24.479  1.00 78.18           O  
ATOM    999  CG1 ILE A 126     -29.642 -10.741  23.363  1.00 78.18           C  
ATOM   1000  CG2 ILE A 126     -31.127  -9.054  22.212  1.00 78.18           C  
ATOM   1001  CD1 ILE A 126     -29.073 -11.395  22.111  1.00 78.18           C  
ATOM   1002  N   GLN A 127     -33.997  -9.652  24.113  1.00 75.27           N  
ATOM   1003  CA  GLN A 127     -35.278  -8.980  23.924  1.00 75.27           C  
ATOM   1004  C   GLN A 127     -35.688  -8.215  25.179  1.00 75.27           C  
ATOM   1005  CB  GLN A 127     -36.363  -9.989  23.546  1.00 75.27           C  
ATOM   1006  O   GLN A 127     -36.210  -7.102  25.091  1.00 75.27           O  
ATOM   1007  CG  GLN A 127     -36.304 -10.442  22.094  1.00 75.27           C  
ATOM   1008  CD  GLN A 127     -37.399 -11.431  21.742  1.00 75.27           C  
ATOM   1009  NE2 GLN A 127     -37.873 -11.374  20.502  1.00 75.27           N  
ATOM   1010  OE1 GLN A 127     -37.814 -12.241  22.577  1.00 75.27           O  
ATOM   1011  N   GLU A 128     -35.484  -8.820  26.372  1.00 79.87           N  
ATOM   1012  CA  GLU A 128     -35.784  -8.171  27.644  1.00 79.87           C  
ATOM   1013  C   GLU A 128     -34.948  -6.908  27.831  1.00 79.87           C  
ATOM   1014  CB  GLU A 128     -35.546  -9.136  28.809  1.00 79.87           C  
ATOM   1015  O   GLU A 128     -35.458  -5.880  28.281  1.00 79.87           O  
ATOM   1016  CG  GLU A 128     -36.657 -10.159  28.996  1.00 79.87           C  
ATOM   1017  CD  GLU A 128     -36.361 -11.174  30.089  1.00 79.87           C  
ATOM   1018  OE1 GLU A 128     -37.144 -12.137  30.252  1.00 79.87           O  
ATOM   1019  OE2 GLU A 128     -35.337 -11.004  30.788  1.00 79.87           O  
ATOM   1020  N   GLN A 129     -33.684  -7.017  27.491  1.00 78.05           N  
ATOM   1021  CA  GLN A 129     -32.786  -5.873  27.605  1.00 78.05           C  
ATOM   1022  C   GLN A 129     -33.201  -4.751  26.657  1.00 78.05           C  
ATOM   1023  CB  GLN A 129     -31.343  -6.292  27.321  1.00 78.05           C  
ATOM   1024  O   GLN A 129     -33.154  -3.574  27.022  1.00 78.05           O  
ATOM   1025  CG  GLN A 129     -30.721  -7.140  28.423  1.00 78.05           C  
ATOM   1026  CD  GLN A 129     -29.231  -7.351  28.231  1.00 78.05           C  
ATOM   1027  NE2 GLN A 129     -28.570  -7.878  29.256  1.00 78.05           N  
ATOM   1028  OE1 GLN A 129     -28.678  -7.044  27.170  1.00 78.05           O  
ATOM   1029  N   LEU A 130     -33.623  -5.191  25.395  1.00 75.10           N  
ATOM   1030  CA  LEU A 130     -34.053  -4.229  24.387  1.00 75.10           C  
ATOM   1031  C   LEU A 130     -35.329  -3.517  24.823  1.00 75.10           C  
ATOM   1032  CB  LEU A 130     -34.277  -4.926  23.042  1.00 75.10           C  
ATOM   1033  O   LEU A 130     -35.492  -2.320  24.580  1.00 75.10           O  
ATOM   1034  CG  LEU A 130     -33.036  -5.140  22.174  1.00 75.10           C  
ATOM   1035  CD1 LEU A 130     -33.336  -6.134  21.057  1.00 75.10           C  
ATOM   1036  CD2 LEU A 130     -32.549  -3.814  21.600  1.00 75.10           C  
ATOM   1037  N   GLN A 131     -36.200  -4.294  25.411  1.00 72.98           N  
ATOM   1038  CA  GLN A 131     -37.441  -3.716  25.915  1.00 72.98           C  
ATOM   1039  C   GLN A 131     -37.163  -2.666  26.988  1.00 72.98           C  
ATOM   1040  CB  GLN A 131     -38.355  -4.808  26.474  1.00 72.98           C  
ATOM   1041  O   GLN A 131     -37.798  -1.610  27.009  1.00 72.98           O  
ATOM   1042  CG  GLN A 131     -39.760  -4.324  26.806  1.00 72.98           C  
ATOM   1043  CD  GLN A 131     -40.508  -3.815  25.588  1.00 72.98           C  
ATOM   1044  NE2 GLN A 131     -41.225  -2.708  25.753  1.00 72.98           N  
ATOM   1045  OE1 GLN A 131     -40.442  -4.411  24.509  1.00 72.98           O  
ATOM   1046  N   LYS A 132     -36.252  -2.927  27.814  1.00 76.94           N  
ATOM   1047  CA  LYS A 132     -35.862  -1.983  28.857  1.00 76.94           C  
ATOM   1048  C   LYS A 132     -35.316  -0.692  28.254  1.00 76.94           C  
ATOM   1049  CB  LYS A 132     -34.820  -2.609  29.786  1.00 76.94           C  
ATOM   1050  O   LYS A 132     -35.645   0.402  28.716  1.00 76.94           O  
ATOM   1051  CG  LYS A 132     -35.381  -3.676  30.715  1.00 76.94           C  
ATOM   1052  CD  LYS A 132     -34.307  -4.230  31.642  1.00 76.94           C  
ATOM   1053  CE  LYS A 132     -34.845  -5.359  32.511  1.00 76.94           C  
ATOM   1054  NZ  LYS A 132     -33.773  -5.969  33.353  1.00 76.94           N  
ATOM   1055  N   VAL A 133     -34.501  -0.893  27.154  1.00 71.79           N  
ATOM   1056  CA  VAL A 133     -33.885   0.243  26.476  1.00 71.79           C  
ATOM   1057  C   VAL A 133     -34.954   1.047  25.738  1.00 71.79           C  
ATOM   1058  CB  VAL A 133     -32.785  -0.212  25.490  1.00 71.79           C  
ATOM   1059  O   VAL A 133     -34.940   2.280  25.762  1.00 71.79           O  
ATOM   1060  CG1 VAL A 133     -32.282   0.968  24.660  1.00 71.79           C  
ATOM   1061  CG2 VAL A 133     -31.631  -0.869  26.245  1.00 71.79           C  
ATOM   1062  N   ALA A 134     -35.898   0.306  25.030  1.00 68.59           N  
ATOM   1063  CA  ALA A 134     -36.995   0.909  24.278  1.00 68.59           C  
ATOM   1064  C   ALA A 134     -37.923   1.698  25.198  1.00 68.59           C  
ATOM   1065  CB  ALA A 134     -37.781  -0.164  23.529  1.00 68.59           C  
ATOM   1066  O   ALA A 134     -38.369   2.794  24.849  1.00 68.59           O  
ATOM   1067  N   ASP A 135     -38.372   1.135  26.366  1.00 71.63           N  
ATOM   1068  CA  ASP A 135     -39.236   1.793  27.342  1.00 71.63           C  
ATOM   1069  C   ASP A 135     -38.637   3.121  27.798  1.00 71.63           C  
ATOM   1070  CB  ASP A 135     -39.475   0.882  28.548  1.00 71.63           C  
ATOM   1071  O   ASP A 135     -39.360   4.102  27.985  1.00 71.63           O  
ATOM   1072  CG  ASP A 135     -40.343  -0.320  28.220  1.00 71.63           C  
ATOM   1073  OD1 ASP A 135     -41.042  -0.304  27.184  1.00 71.63           O  
ATOM   1074  OD2 ASP A 135     -40.330  -1.292  29.007  1.00 71.63           O  
ATOM   1075  N   ARG A 136     -37.449   3.326  27.771  1.00 67.58           N  
ATOM   1076  CA  ARG A 136     -36.761   4.543  28.192  1.00 67.58           C  
ATOM   1077  C   ARG A 136     -36.789   5.596  27.089  1.00 67.58           C  
ATOM   1078  CB  ARG A 136     -35.315   4.235  28.586  1.00 67.58           C  
ATOM   1079  O   ARG A 136     -36.917   6.790  27.367  1.00 67.58           O  
ATOM   1080  CG  ARG A 136     -35.159   3.732  30.012  1.00 67.58           C  
ATOM   1081  CD  ARG A 136     -33.708   3.410  30.341  1.00 67.58           C  
ATOM   1082  NE  ARG A 136     -33.575   2.096  30.963  1.00 67.58           N  
ATOM   1083  NH1 ARG A 136     -31.281   2.213  31.204  1.00 67.58           N  
ATOM   1084  NH2 ARG A 136     -32.419   0.353  31.913  1.00 67.58           N  
ATOM   1085  CZ  ARG A 136     -32.425   1.557  31.358  1.00 67.58           C  
ATOM   1086  N   ARG A 137     -36.852   5.130  25.881  1.00 60.46           N  
ATOM   1087  CA  ARG A 137     -36.783   5.969  24.689  1.00 60.46           C  
ATOM   1088  C   ARG A 137     -38.164   6.492  24.307  1.00 60.46           C  
ATOM   1089  CB  ARG A 137     -36.176   5.192  23.519  1.00 60.46           C  
ATOM   1090  O   ARG A 137     -38.296   7.623  23.835  1.00 60.46           O  
ATOM   1091  CG  ARG A 137     -35.974   6.027  22.264  1.00 60.46           C  
ATOM   1092  CD  ARG A 137     -35.456   5.186  21.105  1.00 60.46           C  
ATOM   1093  NE  ARG A 137     -35.771   5.794  19.815  1.00 60.46           N  
ATOM   1094  NH1 ARG A 137     -35.048   3.996  18.558  1.00 60.46           N  
ATOM   1095  NH2 ARG A 137     -35.893   5.859  17.523  1.00 60.46           N  
ATOM   1096  CZ  ARG A 137     -35.570   5.215  18.635  1.00 60.46           C  
ATOM   1097  N   ASP A 138     -39.377   5.678  24.319  1.00 55.27           N  
ATOM   1098  CA  ASP A 138     -40.757   6.061  24.039  1.00 55.27           C  
ATOM   1099  C   ASP A 138     -41.113   7.376  24.730  1.00 55.27           C  
ATOM   1100  CB  ASP A 138     -41.721   4.958  24.482  1.00 55.27           C  
ATOM   1101  O   ASP A 138     -41.957   8.130  24.242  1.00 55.27           O  
ATOM   1102  CG  ASP A 138     -42.060   3.985  23.366  1.00 55.27           C  
ATOM   1103  OD1 ASP A 138     -41.622   4.200  22.215  1.00 55.27           O  
ATOM   1104  OD2 ASP A 138     -42.773   2.996  23.640  1.00 55.27           O  
ATOM   1105  N   ARG A 139     -40.282   8.130  25.175  1.00 52.92           N  
ATOM   1106  CA  ARG A 139     -40.505   9.476  25.691  1.00 52.92           C  
ATOM   1107  C   ARG A 139     -39.946  10.527  24.738  1.00 52.92           C  
ATOM   1108  CB  ARG A 139     -39.872   9.634  27.075  1.00 52.92           C  
ATOM   1109  O   ARG A 139     -40.240  11.717  24.875  1.00 52.92           O  
ATOM   1110  CG  ARG A 139     -40.604   8.885  28.176  1.00 52.92           C  
ATOM   1111  CD  ARG A 139     -40.027   9.196  29.550  1.00 52.92           C  
ATOM   1112  NE  ARG A 139     -38.748   8.524  29.762  1.00 52.92           N  
ATOM   1113  NH1 ARG A 139     -39.538   7.086  31.389  1.00 52.92           N  
ATOM   1114  NH2 ARG A 139     -37.340   6.997  30.742  1.00 52.92           N  
ATOM   1115  CZ  ARG A 139     -38.545   7.537  30.631  1.00 52.92           C  
ATOM   1116  N   ASN A 140     -40.037  10.489  23.314  1.00 37.98           N  
ATOM   1117  CA  ASN A 140     -39.506  11.659  22.622  1.00 37.98           C  
ATOM   1118  C   ASN A 140     -38.977  11.298  21.237  1.00 37.98           C  
ATOM   1119  CB  ASN A 140     -38.407  12.323  23.454  1.00 37.98           C  
ATOM   1120  O   ASN A 140     -38.196  10.357  21.092  1.00 37.98           O  
ATOM   1121  CG  ASN A 140     -38.953  13.064  24.658  1.00 37.98           C  
ATOM   1122  ND2 ASN A 140     -38.181  13.093  25.738  1.00 37.98           N  
ATOM   1123  OD1 ASN A 140     -40.061  13.606  24.619  1.00 37.98           O  
ATOM   1124  N   LYS A 141     -39.789  11.838  20.221  1.00 37.30           N  
ATOM   1125  CA  LYS A 141     -39.948  11.625  18.785  1.00 37.30           C  
ATOM   1126  C   LYS A 141     -39.268  12.732  17.986  1.00 37.30           C  
ATOM   1127  CB  LYS A 141     -41.430  11.546  18.416  1.00 37.30           C  
ATOM   1128  O   LYS A 141     -39.306  13.901  18.377  1.00 37.30           O  
ATOM   1129  CG  LYS A 141     -42.110  10.257  18.853  1.00 37.30           C  
ATOM   1130  CD  LYS A 141     -43.488  10.110  18.221  1.00 37.30           C  
ATOM   1131  CE  LYS A 141     -44.194   8.850  18.705  1.00 37.30           C  
ATOM   1132  NZ  LYS A 141     -45.542   8.696  18.081  1.00 37.30           N  
ATOM   1133  N   VAL A 142     -38.860  12.408  16.691  1.00 34.87           N  
ATOM   1134  CA  VAL A 142     -39.027  12.951  15.347  1.00 34.87           C  
ATOM   1135  C   VAL A 142     -37.818  12.586  14.488  1.00 34.87           C  
ATOM   1136  CB  VAL A 142     -39.219  14.484  15.373  1.00 34.87           C  
ATOM   1137  O   VAL A 142     -36.679  12.627  14.959  1.00 34.87           O  
ATOM   1138  CG1 VAL A 142     -39.377  15.033  13.957  1.00 34.87           C  
ATOM   1139  CG2 VAL A 142     -40.427  14.855  16.232  1.00 34.87           C  
ATOM   1140  N   PHE A 143     -38.026  12.557  13.015  1.00 33.29           N  
ATOM   1141  CA  PHE A 143     -38.057  12.149  11.616  1.00 33.29           C  
ATOM   1142  C   PHE A 143     -36.964  12.855  10.822  1.00 33.29           C  
ATOM   1143  CB  PHE A 143     -39.427  12.443  10.998  1.00 33.29           C  
ATOM   1144  O   PHE A 143     -36.764  14.062  10.970  1.00 33.29           O  
ATOM   1145  CG  PHE A 143     -39.762  11.570   9.819  1.00 33.29           C  
ATOM   1146  CD1 PHE A 143     -39.556  12.021   8.521  1.00 33.29           C  
ATOM   1147  CD2 PHE A 143     -40.284  10.297  10.009  1.00 33.29           C  
ATOM   1148  CE1 PHE A 143     -39.865  11.215   7.428  1.00 33.29           C  
ATOM   1149  CE2 PHE A 143     -40.595   9.485   8.922  1.00 33.29           C  
ATOM   1150  CZ  PHE A 143     -40.386   9.947   7.632  1.00 33.29           C  
ATOM   1151  N   VAL A 144     -36.543  12.225   9.652  1.00 33.52           N  
ATOM   1152  CA  VAL A 144     -36.451  12.285   8.197  1.00 33.52           C  
ATOM   1153  C   VAL A 144     -35.072  11.808   7.747  1.00 33.52           C  
ATOM   1154  CB  VAL A 144     -36.720  13.712   7.670  1.00 33.52           C  
ATOM   1155  O   VAL A 144     -34.057  12.159   8.355  1.00 33.52           O  
ATOM   1156  CG1 VAL A 144     -36.972  13.692   6.163  1.00 33.52           C  
ATOM   1157  CG2 VAL A 144     -37.904  14.337   8.404  1.00 33.52           C  
ATOM   1158  N   PRO A 145     -34.806  11.665   6.473  1.00 41.48           N  
ATOM   1159  CA  PRO A 145     -34.370  10.577   5.595  1.00 41.48           C  
ATOM   1160  C   PRO A 145     -33.075  10.900   4.853  1.00 41.48           C  
ATOM   1161  CB  PRO A 145     -35.537  10.425   4.616  1.00 41.48           C  
ATOM   1162  O   PRO A 145     -32.623  12.048   4.863  1.00 41.48           O  
ATOM   1163  CG  PRO A 145     -36.073  11.809   4.443  1.00 41.48           C  
ATOM   1164  CD  PRO A 145     -35.349  12.723   5.389  1.00 41.48           C  
ATOM   1165  N   HIS A 146     -32.543   9.882   3.986  1.00 30.35           N  
ATOM   1166  CA  HIS A 146     -32.025   8.733   3.251  1.00 30.35           C  
ATOM   1167  C   HIS A 146     -30.877   9.138   2.333  1.00 30.35           C  
ATOM   1168  CB  HIS A 146     -33.139   8.071   2.439  1.00 30.35           C  
ATOM   1169  O   HIS A 146     -30.950  10.168   1.658  1.00 30.35           O  
ATOM   1170  CG  HIS A 146     -34.019   7.173   3.249  1.00 30.35           C  
ATOM   1171  CD2 HIS A 146     -34.048   5.824   3.364  1.00 30.35           C  
ATOM   1172  ND1 HIS A 146     -35.022   7.651   4.064  1.00 30.35           N  
ATOM   1173  CE1 HIS A 146     -35.629   6.633   4.649  1.00 30.35           C  
ATOM   1174  NE2 HIS A 146     -35.058   5.513   4.241  1.00 30.35           N  
ATOM   1175  N   PRO A 147     -30.133   8.151   1.871  1.00 38.30           N  
ATOM   1176  CA  PRO A 147     -28.754   7.930   1.430  1.00 38.30           C  
ATOM   1177  C   PRO A 147     -28.651   7.643  -0.066  1.00 38.30           C  
ATOM   1178  CB  PRO A 147     -28.312   6.716   2.251  1.00 38.30           C  
ATOM   1179  O   PRO A 147     -29.640   7.254  -0.693  1.00 38.30           O  
ATOM   1180  CG  PRO A 147     -29.568   5.947   2.502  1.00 38.30           C  
ATOM   1181  CD  PRO A 147     -30.721   6.714   1.921  1.00 38.30           C  
ATOM   1182  N   THR A 148     -27.424   7.921  -0.396  1.00 32.99           N  
ATOM   1183  CA  THR A 148     -26.557   8.251  -1.521  1.00 32.99           C  
ATOM   1184  C   THR A 148     -25.848   7.005  -2.042  1.00 32.99           C  
ATOM   1185  CB  THR A 148     -25.513   9.314  -1.130  1.00 32.99           C  
ATOM   1186  O   THR A 148     -25.495   6.115  -1.265  1.00 32.99           O  
ATOM   1187  CG2 THR A 148     -25.313  10.328  -2.251  1.00 32.99           C  
ATOM   1188  OG1 THR A 148     -25.957  10.000   0.047  1.00 32.99           O  
ATOM   1189  N   ARG A 149     -25.641   7.035  -3.263  1.00 35.84           N  
ATOM   1190  CA  ARG A 149     -25.137   6.349  -4.448  1.00 35.84           C  
ATOM   1191  C   ARG A 149     -23.648   6.613  -4.642  1.00 35.84           C  
ATOM   1192  CB  ARG A 149     -25.913   6.786  -5.693  1.00 35.84           C  
ATOM   1193  O   ARG A 149     -23.126   7.630  -4.180  1.00 35.84           O  
ATOM   1194  CG  ARG A 149     -27.086   5.882  -6.036  1.00 35.84           C  
ATOM   1195  CD  ARG A 149     -27.805   6.345  -7.295  1.00 35.84           C  
ATOM   1196  NE  ARG A 149     -28.935   5.480  -7.620  1.00 35.84           N  
ATOM   1197  NH1 ARG A 149     -29.736   6.816  -9.326  1.00 35.84           N  
ATOM   1198  NH2 ARG A 149     -30.816   4.867  -8.788  1.00 35.84           N  
ATOM   1199  CZ  ARG A 149     -29.826   5.723  -8.577  1.00 35.84           C  
ATOM   1200  N   THR A 150     -22.966   5.893  -5.199  1.00 35.65           N  
ATOM   1201  CA  THR A 150     -21.593   5.522  -5.524  1.00 35.65           C  
ATOM   1202  C   THR A 150     -20.909   6.627  -6.324  1.00 35.65           C  
ATOM   1203  CB  THR A 150     -21.545   4.204  -6.320  1.00 35.65           C  
ATOM   1204  O   THR A 150     -21.488   7.167  -7.268  1.00 35.65           O  
ATOM   1205  CG2 THR A 150     -20.200   3.505  -6.145  1.00 35.65           C  
ATOM   1206  OG1 THR A 150     -22.586   3.335  -5.858  1.00 35.65           O  
ATOM   1207  N   ILE A 151     -19.659   7.082  -5.798  1.00 54.01           N  
ATOM   1208  CA  ILE A 151     -18.974   8.261  -6.315  1.00 54.01           C  
ATOM   1209  C   ILE A 151     -17.523   7.913  -6.640  1.00 54.01           C  
ATOM   1210  CB  ILE A 151     -19.032   9.434  -5.311  1.00 54.01           C  
ATOM   1211  O   ILE A 151     -16.864   7.198  -5.881  1.00 54.01           O  
ATOM   1212  CG1 ILE A 151     -20.487   9.771  -4.967  1.00 54.01           C  
ATOM   1213  CG2 ILE A 151     -18.303  10.660  -5.869  1.00 54.01           C  
ATOM   1214  CD1 ILE A 151     -20.639  10.753  -3.813  1.00 54.01           C  
ATOM   1215  N   ALA A 152     -17.004   8.281  -7.705  1.00 54.35           N  
ATOM   1216  CA  ALA A 152     -15.636   8.300  -8.215  1.00 54.35           C  
ATOM   1217  C   ALA A 152     -14.857   9.486  -7.652  1.00 54.35           C  
ATOM   1218  CB  ALA A 152     -15.637   8.344  -9.741  1.00 54.35           C  
ATOM   1219  O   ALA A 152     -15.450  10.437  -7.136  1.00 54.35           O  
ATOM   1220  N   ILE A 153     -13.498   9.335  -7.353  1.00 51.77           N  
ATOM   1221  CA  ILE A 153     -12.628  10.388  -6.840  1.00 51.77           C  
ATOM   1222  C   ILE A 153     -12.751  11.632  -7.717  1.00 51.77           C  
ATOM   1223  CB  ILE A 153     -11.156   9.922  -6.774  1.00 51.77           C  
ATOM   1224  O   ILE A 153     -12.668  11.544  -8.944  1.00 51.77           O  
ATOM   1225  CG1 ILE A 153     -11.014   8.735  -5.814  1.00 51.77           C  
ATOM   1226  CG2 ILE A 153     -10.242  11.077  -6.356  1.00 51.77           C  
ATOM   1227  CD1 ILE A 153      -9.627   8.106  -5.808  1.00 51.77           C  
ATOM   1228  N   ASP A 154     -13.266  12.692  -7.182  1.00 55.50           N  
ATOM   1229  CA  ASP A 154     -13.425  13.974  -7.862  1.00 55.50           C  
ATOM   1230  C   ASP A 154     -12.143  14.372  -8.590  1.00 55.50           C  
ATOM   1231  CB  ASP A 154     -13.825  15.064  -6.866  1.00 55.50           C  
ATOM   1232  O   ASP A 154     -11.091  14.525  -7.965  1.00 55.50           O  
ATOM   1233  CG  ASP A 154     -14.154  16.387  -7.535  1.00 55.50           C  
ATOM   1234  OD1 ASP A 154     -13.786  16.582  -8.714  1.00 55.50           O  
ATOM   1235  OD2 ASP A 154     -14.784  17.243  -6.877  1.00 55.50           O  
ATOM   1236  N   PRO A 155     -12.166  14.301  -9.894  1.00 49.42           N  
ATOM   1237  CA  PRO A 155     -11.000  14.694 -10.689  1.00 49.42           C  
ATOM   1238  C   PRO A 155     -10.353  15.984 -10.190  1.00 49.42           C  
ATOM   1239  CB  PRO A 155     -11.578  14.882 -12.094  1.00 49.42           C  
ATOM   1240  O   PRO A 155      -9.136  16.153 -10.306  1.00 49.42           O  
ATOM   1241  CG  PRO A 155     -12.896  14.177 -12.062  1.00 49.42           C  
ATOM   1242  CD  PRO A 155     -13.341  14.062 -10.633  1.00 49.42           C  
ATOM   1243  N   CYS A 156     -11.201  16.928  -9.530  1.00 51.62           N  
ATOM   1244  CA  CYS A 156     -10.688  18.206  -9.050  1.00 51.62           C  
ATOM   1245  C   CYS A 156      -9.723  18.003  -7.888  1.00 51.62           C  
ATOM   1246  CB  CYS A 156     -11.837  19.116  -8.617  1.00 51.62           C  
ATOM   1247  O   CYS A 156      -8.750  18.747  -7.747  1.00 51.62           O  
ATOM   1248  SG  CYS A 156     -12.796  19.782  -9.995  1.00 51.62           S  
ATOM   1249  N   LEU A 157      -9.943  16.918  -7.161  1.00 52.57           N  
ATOM   1250  CA  LEU A 157      -9.082  16.614  -6.023  1.00 52.57           C  
ATOM   1251  C   LEU A 157      -7.745  16.047  -6.489  1.00 52.57           C  
ATOM   1252  CB  LEU A 157      -9.770  15.622  -5.081  1.00 52.57           C  
ATOM   1253  O   LEU A 157      -6.702  16.346  -5.904  1.00 52.57           O  
ATOM   1254  CG  LEU A 157     -10.333  16.200  -3.782  1.00 52.57           C  
ATOM   1255  CD1 LEU A 157     -11.654  15.524  -3.429  1.00 52.57           C  
ATOM   1256  CD2 LEU A 157      -9.327  16.044  -2.646  1.00 52.57           C  
ATOM   1257  N   ARG A 158      -7.901  15.117  -7.566  1.00 51.06           N  
ATOM   1258  CA  ARG A 158      -6.663  14.626  -8.164  1.00 51.06           C  
ATOM   1259  C   ARG A 158      -5.764  15.783  -8.588  1.00 51.06           C  
ATOM   1260  CB  ARG A 158      -6.965  13.729  -9.366  1.00 51.06           C  
ATOM   1261  O   ARG A 158      -4.556  15.757  -8.347  1.00 51.06           O  
ATOM   1262  CG  ARG A 158      -5.773  12.915  -9.842  1.00 51.06           C  
ATOM   1263  CD  ARG A 158      -6.148  11.979 -10.982  1.00 51.06           C  
ATOM   1264  NE  ARG A 158      -4.970  11.514 -11.708  1.00 51.06           N  
ATOM   1265  NH1 ARG A 158      -5.996   9.642 -12.590  1.00 51.06           N  
ATOM   1266  NH2 ARG A 158      -3.799  10.086 -13.074  1.00 51.06           N  
ATOM   1267  CZ  ARG A 158      -4.924  10.415 -12.456  1.00 51.06           C  
ATOM   1268  N   ALA A 159      -6.473  16.827  -9.266  1.00 47.13           N  
ATOM   1269  CA  ALA A 159      -5.747  18.014  -9.711  1.00 47.13           C  
ATOM   1270  C   ALA A 159      -5.200  18.800  -8.522  1.00 47.13           C  
ATOM   1271  CB  ALA A 159      -6.651  18.903 -10.562  1.00 47.13           C  
ATOM   1272  O   ALA A 159      -4.079  19.312  -8.572  1.00 47.13           O  
ATOM   1273  N   LEU A 160      -5.974  18.723  -7.384  1.00 44.45           N  
ATOM   1274  CA  LEU A 160      -5.547  19.445  -6.190  1.00 44.45           C  
ATOM   1275  C   LEU A 160      -4.418  18.705  -5.481  1.00 44.45           C  
ATOM   1276  CB  LEU A 160      -6.725  19.641  -5.232  1.00 44.45           C  
ATOM   1277  O   LEU A 160      -3.439  19.321  -5.054  1.00 44.45           O  
ATOM   1278  CG  LEU A 160      -7.473  20.971  -5.339  1.00 44.45           C  
ATOM   1279  CD1 LEU A 160      -8.960  20.766  -5.068  1.00 44.45           C  
ATOM   1280  CD2 LEU A 160      -6.884  21.995  -4.375  1.00 44.45           C  
ATOM   1281  N   TYR A 161      -4.604  17.180  -5.501  1.00 50.26           N  
ATOM   1282  CA  TYR A 161      -3.561  16.422  -4.819  1.00 50.26           C  
ATOM   1283  C   TYR A 161      -2.425  16.077  -5.775  1.00 50.26           C  
ATOM   1284  CB  TYR A 161      -4.138  15.141  -4.210  1.00 50.26           C  
ATOM   1285  O   TYR A 161      -1.255  16.074  -5.384  1.00 50.26           O  
ATOM   1286  CG  TYR A 161      -4.890  15.367  -2.921  1.00 50.26           C  
ATOM   1287  CD1 TYR A 161      -4.218  15.707  -1.750  1.00 50.26           C  
ATOM   1288  CD2 TYR A 161      -6.274  15.240  -2.873  1.00 50.26           C  
ATOM   1289  CE1 TYR A 161      -4.907  15.914  -0.559  1.00 50.26           C  
ATOM   1290  CE2 TYR A 161      -6.974  15.445  -1.688  1.00 50.26           C  
ATOM   1291  OH  TYR A 161      -6.970  15.986   0.637  1.00 50.26           O  
ATOM   1292  CZ  TYR A 161      -6.283  15.782  -0.538  1.00 50.26           C  
ATOM   1293  N   ALA A 162      -2.950  15.509  -7.169  1.00 46.02           N  
ATOM   1294  CA  ALA A 162      -1.990  15.197  -8.224  1.00 46.02           C  
ATOM   1295  C   ALA A 162      -1.257  16.452  -8.687  1.00 46.02           C  
ATOM   1296  CB  ALA A 162      -2.693  14.529  -9.403  1.00 46.02           C  
ATOM   1297  O   ALA A 162      -0.055  16.412  -8.962  1.00 46.02           O  
ATOM   1298  N   GLU A 163      -1.982  17.689  -8.415  1.00 44.05           N  
ATOM   1299  CA  GLU A 163      -1.400  19.011  -8.626  1.00 44.05           C  
ATOM   1300  C   GLU A 163      -1.018  19.664  -7.300  1.00 44.05           C  
ATOM   1301  CB  GLU A 163      -2.371  19.911  -9.395  1.00 44.05           C  
ATOM   1302  O   GLU A 163      -0.556  20.807  -7.275  1.00 44.05           O  
ATOM   1303  CG  GLU A 163      -2.263  19.780 -10.907  1.00 44.05           C  
ATOM   1304  CD  GLU A 163      -3.274  20.635 -11.656  1.00 44.05           C  
ATOM   1305  OE1 GLU A 163      -3.361  20.521 -12.900  1.00 44.05           O  
ATOM   1306  OE2 GLU A 163      -3.983  21.425 -10.994  1.00 44.05           O  
ATOM   1307  N   ALA A 164      -1.535  18.982  -6.100  1.00 38.40           N  
ATOM   1308  CA  ALA A 164      -1.088  19.293  -4.745  1.00 38.40           C  
ATOM   1309  C   ALA A 164       0.371  19.741  -4.737  1.00 38.40           C  
ATOM   1310  CB  ALA A 164      -1.276  18.084  -3.832  1.00 38.40           C  
ATOM   1311  O   ALA A 164       0.814  20.417  -3.805  1.00 38.40           O  
ATOM   1312  N   THR A 165       0.901  20.119  -5.946  1.00 38.49           N  
ATOM   1313  CA  THR A 165       2.006  21.062  -6.081  1.00 38.49           C  
ATOM   1314  C   THR A 165       1.545  22.340  -6.778  1.00 38.49           C  
ATOM   1315  CB  THR A 165       3.177  20.442  -6.865  1.00 38.49           C  
ATOM   1316  O   THR A 165       2.310  23.298  -6.898  1.00 38.49           O  
ATOM   1317  CG2 THR A 165       3.858  19.342  -6.057  1.00 38.49           C  
ATOM   1318  OG1 THR A 165       2.683  19.883  -8.089  1.00 38.49           O  
ATOM   1319  N   GLU A 166       0.255  22.483  -7.051  1.00 44.88           N  
ATOM   1320  CA  GLU A 166       0.202  23.914  -7.336  1.00 44.88           C  
ATOM   1321  C   GLU A 166      -0.039  24.721  -6.064  1.00 44.88           C  
ATOM   1322  CB  GLU A 166      -0.888  24.217  -8.366  1.00 44.88           C  
ATOM   1323  O   GLU A 166      -1.087  24.590  -5.428  1.00 44.88           O  
ATOM   1324  CG  GLU A 166      -0.448  24.008  -9.808  1.00 44.88           C  
ATOM   1325  CD  GLU A 166      -1.502  24.421 -10.823  1.00 44.88           C  
ATOM   1326  OE1 GLU A 166      -1.259  24.276 -12.043  1.00 44.88           O  
ATOM   1327  OE2 GLU A 166      -2.578  24.894 -10.395  1.00 44.88           O  
ATOM   1328  N   LEU A 167       0.667  24.396  -4.917  1.00 56.75           N  
ATOM   1329  CA  LEU A 167       1.081  25.146  -3.737  1.00 56.75           C  
ATOM   1330  C   LEU A 167       0.424  26.522  -3.709  1.00 56.75           C  
ATOM   1331  CB  LEU A 167       2.604  25.293  -3.702  1.00 56.75           C  
ATOM   1332  O   LEU A 167       1.112  27.540  -3.602  1.00 56.75           O  
ATOM   1333  CG  LEU A 167       3.406  24.006  -3.502  1.00 56.75           C  
ATOM   1334  CD1 LEU A 167       4.869  24.230  -3.870  1.00 56.75           C  
ATOM   1335  CD2 LEU A 167       3.280  23.517  -2.063  1.00 56.75           C  
ATOM   1336  N   VAL A 168      -0.967  26.549  -4.214  1.00 61.54           N  
ATOM   1337  CA  VAL A 168      -1.541  27.889  -4.151  1.00 61.54           C  
ATOM   1338  C   VAL A 168      -0.992  28.630  -2.934  1.00 61.54           C  
ATOM   1339  CB  VAL A 168      -3.085  27.844  -4.096  1.00 61.54           C  
ATOM   1340  O   VAL A 168      -1.115  28.155  -1.803  1.00 61.54           O  
ATOM   1341  CG1 VAL A 168      -3.661  29.250  -3.946  1.00 61.54           C  
ATOM   1342  CG2 VAL A 168      -3.643  27.164  -5.345  1.00 61.54           C  
ATOM   1343  N   GLY A 169      -0.198  29.639  -3.153  1.00 64.30           N  
ATOM   1344  CA  GLY A 169       0.413  30.500  -2.153  1.00 64.30           C  
ATOM   1345  C   GLY A 169       1.791  30.032  -1.726  1.00 64.30           C  
ATOM   1346  O   GLY A 169       2.483  30.724  -0.975  1.00 64.30           O  
ATOM   1347  N   ILE A 170       2.148  28.741  -2.151  1.00 71.80           N  
ATOM   1348  CA  ILE A 170       3.447  28.205  -1.758  1.00 71.80           C  
ATOM   1349  C   ILE A 170       4.522  28.698  -2.724  1.00 71.80           C  
ATOM   1350  CB  ILE A 170       3.432  26.661  -1.715  1.00 71.80           C  
ATOM   1351  O   ILE A 170       5.600  29.121  -2.300  1.00 71.80           O  
ATOM   1352  CG1 ILE A 170       2.510  26.166  -0.595  1.00 71.80           C  
ATOM   1353  CG2 ILE A 170       4.851  26.112  -1.539  1.00 71.80           C  
ATOM   1354  CD1 ILE A 170       3.069  26.376   0.805  1.00 71.80           C  
ATOM   1355  N   TYR A 171       4.216  28.603  -4.131  1.00 70.61           N  
ATOM   1356  CA  TYR A 171       5.155  29.029  -5.163  1.00 70.61           C  
ATOM   1357  C   TYR A 171       5.080  30.536  -5.379  1.00 70.61           C  
ATOM   1358  CB  TYR A 171       4.874  28.300  -6.480  1.00 70.61           C  
ATOM   1359  O   TYR A 171       3.991  31.113  -5.407  1.00 70.61           O  
ATOM   1360  CG  TYR A 171       5.191  26.824  -6.436  1.00 70.61           C  
ATOM   1361  CD1 TYR A 171       6.503  26.378  -6.301  1.00 70.61           C  
ATOM   1362  CD2 TYR A 171       4.179  25.875  -6.530  1.00 70.61           C  
ATOM   1363  CE1 TYR A 171       6.800  25.019  -6.262  1.00 70.61           C  
ATOM   1364  CE2 TYR A 171       4.464  24.514  -6.492  1.00 70.61           C  
ATOM   1365  OH  TYR A 171       6.064  22.750  -6.319  1.00 70.61           O  
ATOM   1366  CZ  TYR A 171       5.776  24.096  -6.357  1.00 70.61           C  
ATOM   1367  N   GLY A 172       6.249  31.149  -5.236  1.00 74.82           N  
ATOM   1368  CA  GLY A 172       6.374  32.595  -5.331  1.00 74.82           C  
ATOM   1369  C   GLY A 172       7.044  33.216  -4.120  1.00 74.82           C  
ATOM   1370  O   GLY A 172       8.266  33.145  -3.976  1.00 74.82           O  
ATOM   1371  N   LYS A 173       6.177  33.759  -3.309  1.00 78.95           N  
ATOM   1372  CA  LYS A 173       6.689  34.529  -2.179  1.00 78.95           C  
ATOM   1373  C   LYS A 173       7.263  33.611  -1.103  1.00 78.95           C  
ATOM   1374  CB  LYS A 173       5.588  35.408  -1.585  1.00 78.95           C  
ATOM   1375  O   LYS A 173       8.372  33.836  -0.615  1.00 78.95           O  
ATOM   1376  CG  LYS A 173       6.090  36.433  -0.578  1.00 78.95           C  
ATOM   1377  CD  LYS A 173       4.952  37.291  -0.040  1.00 78.95           C  
ATOM   1378  CE  LYS A 173       5.434  38.240   1.049  1.00 78.95           C  
ATOM   1379  NZ  LYS A 173       4.323  39.089   1.575  1.00 78.95           N  
ATOM   1380  N   ARG A 174       6.532  32.438  -0.792  1.00 82.55           N  
ATOM   1381  CA  ARG A 174       6.918  31.593   0.333  1.00 82.55           C  
ATOM   1382  C   ARG A 174       8.145  30.754  -0.009  1.00 82.55           C  
ATOM   1383  CB  ARG A 174       5.759  30.684   0.746  1.00 82.55           C  
ATOM   1384  O   ARG A 174       9.108  30.711   0.759  1.00 82.55           O  
ATOM   1385  CG  ARG A 174       4.635  31.408   1.470  1.00 82.55           C  
ATOM   1386  CD  ARG A 174       3.551  30.446   1.935  1.00 82.55           C  
ATOM   1387  NE  ARG A 174       2.469  31.145   2.622  1.00 82.55           N  
ATOM   1388  NH1 ARG A 174       1.153  29.266   2.898  1.00 82.55           N  
ATOM   1389  NH2 ARG A 174       0.435  31.299   3.677  1.00 82.55           N  
ATOM   1390  CZ  ARG A 174       1.355  30.568   3.064  1.00 82.55           C  
ATOM   1391  N   ASP A 175       8.099  30.060  -1.146  1.00 82.08           N  
ATOM   1392  CA  ASP A 175       9.231  29.214  -1.511  1.00 82.08           C  
ATOM   1393  C   ASP A 175      10.474  30.053  -1.801  1.00 82.08           C  
ATOM   1394  CB  ASP A 175       8.886  28.349  -2.726  1.00 82.08           C  
ATOM   1395  O   ASP A 175      11.586  29.673  -1.429  1.00 82.08           O  
ATOM   1396  CG  ASP A 175       8.546  29.167  -3.959  1.00 82.08           C  
ATOM   1397  OD1 ASP A 175       7.828  30.183  -3.838  1.00 82.08           O  
ATOM   1398  OD2 ASP A 175       8.999  28.792  -5.062  1.00 82.08           O  
ATOM   1399  N   GLN A 176      10.250  31.195  -2.445  1.00 83.13           N  
ATOM   1400  CA  GLN A 176      11.368  32.084  -2.744  1.00 83.13           C  
ATOM   1401  C   GLN A 176      11.979  32.649  -1.465  1.00 83.13           C  
ATOM   1402  CB  GLN A 176      10.919  33.223  -3.660  1.00 83.13           C  
ATOM   1403  O   GLN A 176      13.202  32.762  -1.352  1.00 83.13           O  
ATOM   1404  CG  GLN A 176      10.627  32.785  -5.089  1.00 83.13           C  
ATOM   1405  CD  GLN A 176      10.027  33.895  -5.932  1.00 83.13           C  
ATOM   1406  NE2 GLN A 176       9.723  33.587  -7.188  1.00 83.13           N  
ATOM   1407  OE1 GLN A 176       9.837  35.019  -5.457  1.00 83.13           O  
ATOM   1408  N   GLY A 177      11.047  33.001  -0.563  1.00 84.83           N  
ATOM   1409  CA  GLY A 177      11.514  33.464   0.734  1.00 84.83           C  
ATOM   1410  C   GLY A 177      12.358  32.437   1.465  1.00 84.83           C  
ATOM   1411  O   GLY A 177      13.418  32.767   2.002  1.00 84.83           O  
ATOM   1412  N   LEU A 178      11.820  31.216   1.488  1.00 87.35           N  
ATOM   1413  CA  LEU A 178      12.551  30.136   2.141  1.00 87.35           C  
ATOM   1414  C   LEU A 178      13.856  29.842   1.408  1.00 87.35           C  
ATOM   1415  CB  LEU A 178      11.693  28.870   2.206  1.00 87.35           C  
ATOM   1416  O   LEU A 178      14.891  29.617   2.039  1.00 87.35           O  
ATOM   1417  CG  LEU A 178      12.243  27.720   3.053  1.00 87.35           C  
ATOM   1418  CD1 LEU A 178      12.450  28.176   4.494  1.00 87.35           C  
ATOM   1419  CD2 LEU A 178      11.306  26.519   2.996  1.00 87.35           C  
ATOM   1420  N   MET A 179      13.803  29.886   0.136  1.00 85.44           N  
ATOM   1421  CA  MET A 179      14.994  29.651  -0.674  1.00 85.44           C  
ATOM   1422  C   MET A 179      16.035  30.741  -0.441  1.00 85.44           C  
ATOM   1423  CB  MET A 179      14.631  29.585  -2.159  1.00 85.44           C  
ATOM   1424  O   MET A 179      17.235  30.462  -0.405  1.00 85.44           O  
ATOM   1425  CG  MET A 179      13.949  28.288  -2.566  1.00 85.44           C  
ATOM   1426  SD  MET A 179      15.102  26.860  -2.571  1.00 85.44           S  
ATOM   1427  CE  MET A 179      15.998  27.178  -4.117  1.00 85.44           C  
ATOM   1428  N   ARG A 180      15.619  31.912  -0.334  1.00 85.60           N  
ATOM   1429  CA  ARG A 180      16.530  33.009  -0.025  1.00 85.60           C  
ATOM   1430  C   ARG A 180      17.268  32.755   1.285  1.00 85.60           C  
ATOM   1431  CB  ARG A 180      15.768  34.335   0.051  1.00 85.60           C  
ATOM   1432  O   ARG A 180      18.460  33.049   1.399  1.00 85.60           O  
ATOM   1433  CG  ARG A 180      15.419  34.923  -1.306  1.00 85.60           C  
ATOM   1434  CD  ARG A 180      14.714  36.266  -1.175  1.00 85.60           C  
ATOM   1435  NE  ARG A 180      13.998  36.621  -2.397  1.00 85.60           N  
ATOM   1436  NH1 ARG A 180      12.680  38.236  -1.402  1.00 85.60           N  
ATOM   1437  NH2 ARG A 180      12.463  37.792  -3.640  1.00 85.60           N  
ATOM   1438  CZ  ARG A 180      13.049  37.549  -2.477  1.00 85.60           C  
ATOM   1439  N   LEU A 181      16.575  32.195   2.173  1.00 85.43           N  
ATOM   1440  CA  LEU A 181      17.174  31.896   3.469  1.00 85.43           C  
ATOM   1441  C   LEU A 181      18.172  30.748   3.354  1.00 85.43           C  
ATOM   1442  CB  LEU A 181      16.091  31.546   4.492  1.00 85.43           C  
ATOM   1443  O   LEU A 181      19.125  30.669   4.133  1.00 85.43           O  
ATOM   1444  CG  LEU A 181      15.151  32.682   4.900  1.00 85.43           C  
ATOM   1445  CD1 LEU A 181      14.071  32.163   5.844  1.00 85.43           C  
ATOM   1446  CD2 LEU A 181      15.935  33.817   5.550  1.00 85.43           C  
ATOM   1447  N   LEU A 182      17.840  29.921   2.275  1.00 85.39           N  
ATOM   1448  CA  LEU A 182      18.690  28.754   2.069  1.00 85.39           C  
ATOM   1449  C   LEU A 182      19.800  29.060   1.070  1.00 85.39           C  
ATOM   1450  CB  LEU A 182      17.859  27.565   1.578  1.00 85.39           C  
ATOM   1451  O   LEU A 182      20.743  28.278   0.924  1.00 85.39           O  
ATOM   1452  CG  LEU A 182      16.890  26.952   2.590  1.00 85.39           C  
ATOM   1453  CD1 LEU A 182      15.924  26.001   1.890  1.00 85.39           C  
ATOM   1454  CD2 LEU A 182      17.654  26.229   3.694  1.00 85.39           C  
ATOM   1455  N   SER A 183      19.669  30.220   0.316  1.00 76.43           N  
ATOM   1456  CA  SER A 183      20.508  30.593  -0.818  1.00 76.43           C  
ATOM   1457  C   SER A 183      21.973  30.704  -0.409  1.00 76.43           C  
ATOM   1458  CB  SER A 183      20.037  31.916  -1.422  1.00 76.43           C  
ATOM   1459  O   SER A 183      22.279  31.030   0.740  1.00 76.43           O  
ATOM   1460  OG  SER A 183      20.412  33.007  -0.598  1.00 76.43           O  
ATOM   1461  N   MET A 184      22.817  30.360  -1.469  1.00 63.02           N  
ATOM   1462  CA  MET A 184      24.267  30.191  -1.465  1.00 63.02           C  
ATOM   1463  C   MET A 184      24.948  31.315  -2.240  1.00 63.02           C  
ATOM   1464  CB  MET A 184      24.653  28.837  -2.062  1.00 63.02           C  
ATOM   1465  O   MET A 184      26.152  31.258  -2.495  1.00 63.02           O  
ATOM   1466  CG  MET A 184      24.080  27.649  -1.306  1.00 63.02           C  
ATOM   1467  SD  MET A 184      24.813  27.458   0.365  1.00 63.02           S  
ATOM   1468  CE  MET A 184      26.371  26.631  -0.061  1.00 63.02           C  
ATOM   1469  N   GLU A 185      24.137  32.291  -2.766  1.00 54.81           N  
ATOM   1470  CA  GLU A 185      24.684  33.294  -3.674  1.00 54.81           C  
ATOM   1471  C   GLU A 185      25.629  34.243  -2.943  1.00 54.81           C  
ATOM   1472  CB  GLU A 185      23.558  34.085  -4.343  1.00 54.81           C  
ATOM   1473  O   GLU A 185      25.345  34.670  -1.823  1.00 54.81           O  
ATOM   1474  CG  GLU A 185      22.825  33.313  -5.431  1.00 54.81           C  
ATOM   1475  CD  GLU A 185      21.747  34.130  -6.125  1.00 54.81           C  
ATOM   1476  OE1 GLU A 185      21.097  33.608  -7.059  1.00 54.81           O  
ATOM   1477  OE2 GLU A 185      21.552  35.302  -5.732  1.00 54.81           O  
ATOM   1478  N   GLY A 186      27.064  34.036  -3.373  1.00 53.91           N  
ATOM   1479  CA  GLY A 186      28.120  34.889  -2.854  1.00 53.91           C  
ATOM   1480  C   GLY A 186      29.251  34.113  -2.206  1.00 53.91           C  
ATOM   1481  O   GLY A 186      29.114  32.919  -1.933  1.00 53.91           O  
ATOM   1482  N   ASP A 187      30.613  34.439  -2.539  1.00 53.64           N  
ATOM   1483  CA  ASP A 187      31.908  33.830  -2.253  1.00 53.64           C  
ATOM   1484  C   ASP A 187      32.281  33.998  -0.782  1.00 53.64           C  
ATOM   1485  CB  ASP A 187      32.995  34.435  -3.144  1.00 53.64           C  
ATOM   1486  O   ASP A 187      33.409  33.699  -0.384  1.00 53.64           O  
ATOM   1487  CG  ASP A 187      33.441  33.500  -4.254  1.00 53.64           C  
ATOM   1488  OD1 ASP A 187      33.016  32.324  -4.269  1.00 53.64           O  
ATOM   1489  OD2 ASP A 187      34.226  33.942  -5.121  1.00 53.64           O  
ATOM   1490  N   ASP A 188      31.333  34.140   0.144  1.00 56.62           N  
ATOM   1491  CA  ASP A 188      31.721  34.346   1.536  1.00 56.62           C  
ATOM   1492  C   ASP A 188      31.846  33.016   2.275  1.00 56.62           C  
ATOM   1493  CB  ASP A 188      30.711  35.249   2.247  1.00 56.62           C  
ATOM   1494  O   ASP A 188      31.208  32.030   1.900  1.00 56.62           O  
ATOM   1495  CG  ASP A 188      30.886  36.719   1.906  1.00 56.62           C  
ATOM   1496  OD1 ASP A 188      31.953  37.099   1.376  1.00 56.62           O  
ATOM   1497  OD2 ASP A 188      29.951  37.504   2.172  1.00 56.62           O  
ATOM   1498  N   ALA A 189      32.966  32.746   3.012  1.00 59.47           N  
ATOM   1499  CA  ALA A 189      33.269  31.679   3.962  1.00 59.47           C  
ATOM   1500  C   ALA A 189      32.018  31.254   4.726  1.00 59.47           C  
ATOM   1501  CB  ALA A 189      34.357  32.126   4.936  1.00 59.47           C  
ATOM   1502  O   ALA A 189      31.861  30.079   5.068  1.00 59.47           O  
ATOM   1503  N   SER A 190      30.967  32.150   4.803  1.00 62.45           N  
ATOM   1504  CA  SER A 190      29.746  31.873   5.554  1.00 62.45           C  
ATOM   1505  C   SER A 190      28.824  30.935   4.783  1.00 62.45           C  
ATOM   1506  CB  SER A 190      29.009  33.174   5.878  1.00 62.45           C  
ATOM   1507  O   SER A 190      28.043  30.193   5.382  1.00 62.45           O  
ATOM   1508  OG  SER A 190      28.584  33.820   4.691  1.00 62.45           O  
ATOM   1509  N   ASN A 191      29.064  30.691   3.407  1.00 63.66           N  
ATOM   1510  CA  ASN A 191      28.145  29.920   2.577  1.00 63.66           C  
ATOM   1511  C   ASN A 191      28.520  28.440   2.552  1.00 63.66           C  
ATOM   1512  CB  ASN A 191      28.107  30.482   1.154  1.00 63.66           C  
ATOM   1513  O   ASN A 191      27.709  27.597   2.166  1.00 63.66           O  
ATOM   1514  CG  ASN A 191      27.314  31.770   1.056  1.00 63.66           C  
ATOM   1515  ND2 ASN A 191      27.508  32.505  -0.033  1.00 63.66           N  
ATOM   1516  OD1 ASN A 191      26.534  32.103   1.952  1.00 63.66           O  
ATOM   1517  N   LYS A 192      29.695  28.129   3.130  1.00 74.20           N  
ATOM   1518  CA  LYS A 192      30.155  26.744   3.114  1.00 74.20           C  
ATOM   1519  C   LYS A 192      29.786  26.027   4.409  1.00 74.20           C  
ATOM   1520  CB  LYS A 192      31.668  26.682   2.894  1.00 74.20           C  
ATOM   1521  O   LYS A 192      29.829  24.797   4.478  1.00 74.20           O  
ATOM   1522  CG  LYS A 192      32.105  27.067   1.488  1.00 74.20           C  
ATOM   1523  CD  LYS A 192      33.586  26.787   1.267  1.00 74.20           C  
ATOM   1524  CE  LYS A 192      34.026  27.181  -0.136  1.00 74.20           C  
ATOM   1525  NZ  LYS A 192      35.477  26.903  -0.360  1.00 74.20           N  
ATOM   1526  N   ARG A 193      29.187  26.788   5.313  1.00 81.75           N  
ATOM   1527  CA  ARG A 193      28.858  26.193   6.604  1.00 81.75           C  
ATOM   1528  C   ARG A 193      27.459  25.586   6.586  1.00 81.75           C  
ATOM   1529  CB  ARG A 193      28.963  27.236   7.719  1.00 81.75           C  
ATOM   1530  O   ARG A 193      26.639  25.929   5.732  1.00 81.75           O  
ATOM   1531  CG  ARG A 193      30.079  28.247   7.514  1.00 81.75           C  
ATOM   1532  CD  ARG A 193      30.135  29.263   8.646  1.00 81.75           C  
ATOM   1533  NE  ARG A 193      31.181  30.258   8.427  1.00 81.75           N  
ATOM   1534  NH1 ARG A 193      30.901  31.304  10.468  1.00 81.75           N  
ATOM   1535  NH2 ARG A 193      32.489  32.058   8.996  1.00 81.75           N  
ATOM   1536  CZ  ARG A 193      31.521  31.204   9.298  1.00 81.75           C  
ATOM   1537  N   LEU A 194      27.212  24.640   7.498  1.00 86.56           N  
ATOM   1538  CA  LEU A 194      25.877  24.082   7.682  1.00 86.56           C  
ATOM   1539  C   LEU A 194      24.888  25.165   8.098  1.00 86.56           C  
ATOM   1540  CB  LEU A 194      25.902  22.966   8.730  1.00 86.56           C  
ATOM   1541  O   LEU A 194      25.131  25.899   9.058  1.00 86.56           O  
ATOM   1542  CG  LEU A 194      24.543  22.409   9.159  1.00 86.56           C  
ATOM   1543  CD1 LEU A 194      23.878  21.682   7.995  1.00 86.56           C  
ATOM   1544  CD2 LEU A 194      24.701  21.479  10.357  1.00 86.56           C  
ATOM   1545  N   LYS A 195      23.847  25.338   7.330  1.00 88.63           N  
ATOM   1546  CA  LYS A 195      22.793  26.299   7.645  1.00 88.63           C  
ATOM   1547  C   LYS A 195      21.494  25.589   8.015  1.00 88.63           C  
ATOM   1548  CB  LYS A 195      22.557  27.242   6.464  1.00 88.63           C  
ATOM   1549  O   LYS A 195      21.059  24.675   7.312  1.00 88.63           O  
ATOM   1550  CG  LYS A 195      21.657  28.426   6.789  1.00 88.63           C  
ATOM   1551  CD  LYS A 195      21.633  29.438   5.650  1.00 88.63           C  
ATOM   1552  CE  LYS A 195      20.778  30.650   5.997  1.00 88.63           C  
ATOM   1553  NZ  LYS A 195      20.830  31.689   4.925  1.00 88.63           N  
ATOM   1554  N   LYS A 196      20.939  26.041   9.101  1.00 92.37           N  
ATOM   1555  CA  LYS A 196      19.675  25.479   9.568  1.00 92.37           C  
ATOM   1556  C   LYS A 196      18.544  26.497   9.450  1.00 92.37           C  
ATOM   1557  CB  LYS A 196      19.801  25.002  11.016  1.00 92.37           C  
ATOM   1558  O   LYS A 196      18.716  27.667   9.795  1.00 92.37           O  
ATOM   1559  CG  LYS A 196      20.876  23.946  11.228  1.00 92.37           C  
ATOM   1560  CD  LYS A 196      21.106  23.673  12.708  1.00 92.37           C  
ATOM   1561  CE  LYS A 196      22.323  22.785  12.931  1.00 92.37           C  
ATOM   1562  NZ  LYS A 196      22.624  22.611  14.384  1.00 92.37           N  
ATOM   1563  N   VAL A 197      17.491  26.040   8.891  1.00 94.45           N  
ATOM   1564  CA  VAL A 197      16.291  26.868   8.828  1.00 94.45           C  
ATOM   1565  C   VAL A 197      15.125  26.141   9.492  1.00 94.45           C  
ATOM   1566  CB  VAL A 197      15.930  27.235   7.371  1.00 94.45           C  
ATOM   1567  O   VAL A 197      14.874  24.967   9.208  1.00 94.45           O  
ATOM   1568  CG1 VAL A 197      14.643  28.056   7.323  1.00 94.45           C  
ATOM   1569  CG2 VAL A 197      17.079  27.997   6.713  1.00 94.45           C  
ATOM   1570  N   SER A 198      14.574  26.833  10.441  1.00 95.93           N  
ATOM   1571  CA  SER A 198      13.413  26.270  11.122  1.00 95.93           C  
ATOM   1572  C   SER A 198      12.128  26.972  10.695  1.00 95.93           C  
ATOM   1573  CB  SER A 198      13.578  26.372  12.639  1.00 95.93           C  
ATOM   1574  O   SER A 198      12.004  28.190  10.834  1.00 95.93           O  
ATOM   1575  OG  SER A 198      12.486  25.763  13.306  1.00 95.93           O  
ATOM   1576  N   ILE A 199      11.193  26.202  10.087  1.00 95.75           N  
ATOM   1577  CA  ILE A 199       9.872  26.712   9.734  1.00 95.75           C  
ATOM   1578  C   ILE A 199       8.925  26.558  10.922  1.00 95.75           C  
ATOM   1579  CB  ILE A 199       9.300  25.989   8.494  1.00 95.75           C  
ATOM   1580  O   ILE A 199       8.685  25.443  11.392  1.00 95.75           O  
ATOM   1581  CG1 ILE A 199      10.311  26.022   7.343  1.00 95.75           C  
ATOM   1582  CG2 ILE A 199       7.968  26.616   8.071  1.00 95.75           C  
ATOM   1583  CD1 ILE A 199       9.920  25.157   6.151  1.00 95.75           C  
ATOM   1584  N   VAL A 200       8.399  27.698  11.385  1.00 93.33           N  
ATOM   1585  CA  VAL A 200       7.566  27.626  12.581  1.00 93.33           C  
ATOM   1586  C   VAL A 200       6.205  28.260  12.301  1.00 93.33           C  
ATOM   1587  CB  VAL A 200       8.240  28.320  13.786  1.00 93.33           C  
ATOM   1588  O   VAL A 200       6.112  29.246  11.567  1.00 93.33           O  
ATOM   1589  CG1 VAL A 200       8.482  29.799  13.490  1.00 93.33           C  
ATOM   1590  CG2 VAL A 200       7.386  28.156  15.042  1.00 93.33           C  
ATOM   1591  N   GLY A 201       5.121  27.671  12.806  1.00 86.78           N  
ATOM   1592  CA  GLY A 201       3.748  28.142  12.722  1.00 86.78           C  
ATOM   1593  C   GLY A 201       2.751  27.194  13.361  1.00 86.78           C  
ATOM   1594  O   GLY A 201       3.072  26.033  13.623  1.00 86.78           O  
ATOM   1595  N   PHE A 202       1.556  27.703  13.666  1.00 82.54           N  
ATOM   1596  CA  PHE A 202       0.561  26.827  14.274  1.00 82.54           C  
ATOM   1597  C   PHE A 202       0.037  25.817  13.260  1.00 82.54           C  
ATOM   1598  CB  PHE A 202      -0.599  27.646  14.847  1.00 82.54           C  
ATOM   1599  O   PHE A 202       0.317  25.928  12.064  1.00 82.54           O  
ATOM   1600  CG  PHE A 202      -1.346  28.446  13.814  1.00 82.54           C  
ATOM   1601  CD1 PHE A 202      -0.946  29.736  13.491  1.00 82.54           C  
ATOM   1602  CD2 PHE A 202      -2.449  27.906  13.165  1.00 82.54           C  
ATOM   1603  CE1 PHE A 202      -1.635  30.479  12.535  1.00 82.54           C  
ATOM   1604  CE2 PHE A 202      -3.143  28.642  12.209  1.00 82.54           C  
ATOM   1605  CZ  PHE A 202      -2.735  29.929  11.896  1.00 82.54           C  
ATOM   1606  N   GLY A 203      -0.640  24.790  13.630  1.00 79.34           N  
ATOM   1607  CA  GLY A 203      -1.041  23.639  12.836  1.00 79.34           C  
ATOM   1608  C   GLY A 203      -1.967  23.999  11.689  1.00 79.34           C  
ATOM   1609  O   GLY A 203      -2.867  24.825  11.848  1.00 79.34           O  
ATOM   1610  N   GLY A 204      -1.742  23.385  10.478  1.00 78.62           N  
ATOM   1611  CA  GLY A 204      -2.614  23.519   9.321  1.00 78.62           C  
ATOM   1612  C   GLY A 204      -2.154  24.587   8.348  1.00 78.62           C  
ATOM   1613  O   GLY A 204      -2.803  24.826   7.327  1.00 78.62           O  
ATOM   1614  N   LEU A 205      -1.028  25.205   8.589  1.00 85.04           N  
ATOM   1615  CA  LEU A 205      -0.577  26.323   7.768  1.00 85.04           C  
ATOM   1616  C   LEU A 205       0.149  25.824   6.523  1.00 85.04           C  
ATOM   1617  CB  LEU A 205       0.342  27.244   8.574  1.00 85.04           C  
ATOM   1618  O   LEU A 205       0.434  26.604   5.611  1.00 85.04           O  
ATOM   1619  CG  LEU A 205      -0.341  28.170   9.582  1.00 85.04           C  
ATOM   1620  CD1 LEU A 205       0.701  28.954  10.372  1.00 85.04           C  
ATOM   1621  CD2 LEU A 205      -1.305  29.115   8.873  1.00 85.04           C  
ATOM   1622  N   GLY A 206       0.525  24.538   6.533  1.00 84.69           N  
ATOM   1623  CA  GLY A 206       1.172  23.977   5.358  1.00 84.69           C  
ATOM   1624  C   GLY A 206       2.686  23.965   5.459  1.00 84.69           C  
ATOM   1625  O   GLY A 206       3.382  24.089   4.449  1.00 84.69           O  
ATOM   1626  N   LYS A 207       3.241  23.918   6.611  1.00 88.92           N  
ATOM   1627  CA  LYS A 207       4.681  23.914   6.851  1.00 88.92           C  
ATOM   1628  C   LYS A 207       5.354  22.740   6.145  1.00 88.92           C  
ATOM   1629  CB  LYS A 207       4.976  23.862   8.351  1.00 88.92           C  
ATOM   1630  O   LYS A 207       6.330  22.925   5.415  1.00 88.92           O  
ATOM   1631  CG  LYS A 207       4.387  25.024   9.138  1.00 88.92           C  
ATOM   1632  CD  LYS A 207       4.697  24.906  10.625  1.00 88.92           C  
ATOM   1633  CE  LYS A 207       4.044  23.674  11.237  1.00 88.92           C  
ATOM   1634  NZ  LYS A 207       2.555  23.724  11.128  1.00 88.92           N  
ATOM   1635  N   THR A 208       4.829  21.601   6.398  1.00 86.31           N  
ATOM   1636  CA  THR A 208       5.383  20.388   5.807  1.00 86.31           C  
ATOM   1637  C   THR A 208       5.307  20.445   4.284  1.00 86.31           C  
ATOM   1638  CB  THR A 208       4.648  19.133   6.314  1.00 86.31           C  
ATOM   1639  O   THR A 208       6.254  20.060   3.595  1.00 86.31           O  
ATOM   1640  CG2 THR A 208       5.268  17.863   5.741  1.00 86.31           C  
ATOM   1641  OG1 THR A 208       4.725  19.086   7.744  1.00 86.31           O  
ATOM   1642  N   THR A 209       4.196  21.088   3.832  1.00 83.90           N  
ATOM   1643  CA  THR A 209       3.992  21.230   2.395  1.00 83.90           C  
ATOM   1644  C   THR A 209       5.033  22.168   1.791  1.00 83.90           C  
ATOM   1645  CB  THR A 209       2.579  21.755   2.080  1.00 83.90           C  
ATOM   1646  O   THR A 209       5.607  21.874   0.740  1.00 83.90           O  
ATOM   1647  CG2 THR A 209       2.339  21.819   0.575  1.00 83.90           C  
ATOM   1648  OG1 THR A 209       1.608  20.883   2.671  1.00 83.90           O  
ATOM   1649  N   LEU A 210       5.373  23.260   2.475  1.00 89.51           N  
ATOM   1650  CA  LEU A 210       6.391  24.206   2.030  1.00 89.51           C  
ATOM   1651  C   LEU A 210       7.776  23.569   2.060  1.00 89.51           C  
ATOM   1652  CB  LEU A 210       6.374  25.462   2.904  1.00 89.51           C  
ATOM   1653  O   LEU A 210       8.537  23.680   1.096  1.00 89.51           O  
ATOM   1654  CG  LEU A 210       7.452  26.507   2.610  1.00 89.51           C  
ATOM   1655  CD1 LEU A 210       7.313  27.024   1.182  1.00 89.51           C  
ATOM   1656  CD2 LEU A 210       7.371  27.655   3.610  1.00 89.51           C  
ATOM   1657  N   ALA A 211       8.072  22.866   3.124  1.00 91.11           N  
ATOM   1658  CA  ALA A 211       9.363  22.197   3.263  1.00 91.11           C  
ATOM   1659  C   ALA A 211       9.577  21.181   2.145  1.00 91.11           C  
ATOM   1660  CB  ALA A 211       9.465  21.514   4.625  1.00 91.11           C  
ATOM   1661  O   ALA A 211      10.658  21.118   1.553  1.00 91.11           O  
ATOM   1662  N   ARG A 212       8.527  20.462   1.858  1.00 86.53           N  
ATOM   1663  CA  ARG A 212       8.598  19.451   0.809  1.00 86.53           C  
ATOM   1664  C   ARG A 212       8.809  20.094  -0.558  1.00 86.53           C  
ATOM   1665  CB  ARG A 212       7.328  18.598   0.796  1.00 86.53           C  
ATOM   1666  O   ARG A 212       9.607  19.608  -1.362  1.00 86.53           O  
ATOM   1667  CG  ARG A 212       7.395  17.406  -0.145  1.00 86.53           C  
ATOM   1668  CD  ARG A 212       6.227  16.453   0.067  1.00 86.53           C  
ATOM   1669  NE  ARG A 212       6.438  15.591   1.227  1.00 86.53           N  
ATOM   1670  NH1 ARG A 212       5.401  13.745   0.303  1.00 86.53           N  
ATOM   1671  NH2 ARG A 212       6.286  13.631   2.414  1.00 86.53           N  
ATOM   1672  CZ  ARG A 212       6.041  14.325   1.312  1.00 86.53           C  
ATOM   1673  N   ALA A 213       8.107  21.120  -0.813  1.00 82.37           N  
ATOM   1674  CA  ALA A 213       8.226  21.831  -2.083  1.00 82.37           C  
ATOM   1675  C   ALA A 213       9.654  22.321  -2.305  1.00 82.37           C  
ATOM   1676  CB  ALA A 213       7.251  23.005  -2.128  1.00 82.37           C  
ATOM   1677  O   ALA A 213      10.221  22.132  -3.384  1.00 82.37           O  
ATOM   1678  N   VAL A 214      10.207  22.909  -1.289  1.00 87.93           N  
ATOM   1679  CA  VAL A 214      11.571  23.420  -1.363  1.00 87.93           C  
ATOM   1680  C   VAL A 214      12.553  22.257  -1.485  1.00 87.93           C  
ATOM   1681  CB  VAL A 214      11.920  24.286  -0.131  1.00 87.93           C  
ATOM   1682  O   VAL A 214      13.520  22.331  -2.248  1.00 87.93           O  
ATOM   1683  CG1 VAL A 214      13.415  24.601  -0.099  1.00 87.93           C  
ATOM   1684  CG2 VAL A 214      11.099  25.574  -0.135  1.00 87.93           C  
ATOM   1685  N   TYR A 215      12.254  21.227  -0.710  1.00 88.06           N  
ATOM   1686  CA  TYR A 215      13.074  20.022  -0.757  1.00 88.06           C  
ATOM   1687  C   TYR A 215      13.154  19.472  -2.177  1.00 88.06           C  
ATOM   1688  CB  TYR A 215      12.513  18.952   0.185  1.00 88.06           C  
ATOM   1689  O   TYR A 215      14.245  19.188  -2.678  1.00 88.06           O  
ATOM   1690  CG  TYR A 215      13.240  17.632   0.106  1.00 88.06           C  
ATOM   1691  CD1 TYR A 215      12.758  16.595  -0.690  1.00 88.06           C  
ATOM   1692  CD2 TYR A 215      14.410  17.418   0.827  1.00 88.06           C  
ATOM   1693  CE1 TYR A 215      13.424  15.376  -0.764  1.00 88.06           C  
ATOM   1694  CE2 TYR A 215      15.084  16.203   0.761  1.00 88.06           C  
ATOM   1695  OH  TYR A 215      15.248  13.985  -0.107  1.00 88.06           O  
ATOM   1696  CZ  TYR A 215      14.584  15.190  -0.037  1.00 88.06           C  
ATOM   1697  N   GLU A 216      12.056  19.438  -2.873  1.00 82.97           N  
ATOM   1698  CA  GLU A 216      11.974  18.897  -4.226  1.00 82.97           C  
ATOM   1699  C   GLU A 216      12.678  19.808  -5.228  1.00 82.97           C  
ATOM   1700  CB  GLU A 216      10.514  18.693  -4.637  1.00 82.97           C  
ATOM   1701  O   GLU A 216      13.287  19.331  -6.188  1.00 82.97           O  
ATOM   1702  CG  GLU A 216       9.827  17.543  -3.915  1.00 82.97           C  
ATOM   1703  CD  GLU A 216      10.483  16.196  -4.172  1.00 82.97           C  
ATOM   1704  OE1 GLU A 216      10.398  15.303  -3.299  1.00 82.97           O  
ATOM   1705  OE2 GLU A 216      11.088  16.032  -5.255  1.00 82.97           O  
ATOM   1706  N   LYS A 217      12.735  21.075  -4.968  1.00 81.89           N  
ATOM   1707  CA  LYS A 217      13.304  22.072  -5.870  1.00 81.89           C  
ATOM   1708  C   LYS A 217      14.828  22.078  -5.792  1.00 81.89           C  
ATOM   1709  CB  LYS A 217      12.757  23.463  -5.546  1.00 81.89           C  
ATOM   1710  O   LYS A 217      15.506  22.255  -6.806  1.00 81.89           O  
ATOM   1711  CG  LYS A 217      11.427  23.777  -6.216  1.00 81.89           C  
ATOM   1712  CD  LYS A 217      11.011  25.224  -5.983  1.00 81.89           C  
ATOM   1713  CE  LYS A 217       9.650  25.522  -6.597  1.00 81.89           C  
ATOM   1714  NZ  LYS A 217       9.236  26.938  -6.366  1.00 81.89           N  
ATOM   1715  N   ILE A 218      15.369  21.826  -4.569  1.00 84.75           N  
ATOM   1716  CA  ILE A 218      16.798  22.079  -4.423  1.00 84.75           C  
ATOM   1717  C   ILE A 218      17.531  20.764  -4.166  1.00 84.75           C  
ATOM   1718  CB  ILE A 218      17.081  23.082  -3.282  1.00 84.75           C  
ATOM   1719  O   ILE A 218      18.758  20.744  -4.047  1.00 84.75           O  
ATOM   1720  CG1 ILE A 218      16.567  22.532  -1.947  1.00 84.75           C  
ATOM   1721  CG2 ILE A 218      16.452  24.444  -3.592  1.00 84.75           C  
ATOM   1722  CD1 ILE A 218      16.994  23.348  -0.735  1.00 84.75           C  
ATOM   1723  N   LYS A 219      16.744  19.725  -4.007  1.00 81.79           N  
ATOM   1724  CA  LYS A 219      17.367  18.471  -3.593  1.00 81.79           C  
ATOM   1725  C   LYS A 219      18.438  18.035  -4.588  1.00 81.79           C  
ATOM   1726  CB  LYS A 219      16.314  17.372  -3.441  1.00 81.79           C  
ATOM   1727  O   LYS A 219      19.405  17.366  -4.215  1.00 81.79           O  
ATOM   1728  CG  LYS A 219      15.617  16.999  -4.741  1.00 81.79           C  
ATOM   1729  CD  LYS A 219      14.582  15.903  -4.526  1.00 81.79           C  
ATOM   1730  CE  LYS A 219      13.879  15.533  -5.825  1.00 81.79           C  
ATOM   1731  NZ  LYS A 219      12.835  14.487  -5.612  1.00 81.79           N  
ATOM   1732  N   GLY A 220      18.414  18.365  -5.955  1.00 78.68           N  
ATOM   1733  CA  GLY A 220      19.365  18.016  -6.998  1.00 78.68           C  
ATOM   1734  C   GLY A 220      20.742  18.612  -6.773  1.00 78.68           C  
ATOM   1735  O   GLY A 220      21.731  18.132  -7.331  1.00 78.68           O  
ATOM   1736  N   ASP A 221      20.934  19.540  -5.875  1.00 82.82           N  
ATOM   1737  CA  ASP A 221      22.191  20.236  -5.616  1.00 82.82           C  
ATOM   1738  C   ASP A 221      22.973  19.558  -4.494  1.00 82.82           C  
ATOM   1739  CB  ASP A 221      21.929  21.702  -5.265  1.00 82.82           C  
ATOM   1740  O   ASP A 221      24.063  20.005  -4.132  1.00 82.82           O  
ATOM   1741  CG  ASP A 221      21.317  22.487  -6.411  1.00 82.82           C  
ATOM   1742  OD1 ASP A 221      21.579  22.154  -7.587  1.00 82.82           O  
ATOM   1743  OD2 ASP A 221      20.567  23.449  -6.136  1.00 82.82           O  
ATOM   1744  N   PHE A 222      22.427  18.427  -3.910  1.00 86.46           N  
ATOM   1745  CA  PHE A 222      23.042  17.825  -2.734  1.00 86.46           C  
ATOM   1746  C   PHE A 222      23.388  16.363  -2.992  1.00 86.46           C  
ATOM   1747  CB  PHE A 222      22.112  17.938  -1.522  1.00 86.46           C  
ATOM   1748  O   PHE A 222      22.735  15.699  -3.800  1.00 86.46           O  
ATOM   1749  CG  PHE A 222      21.824  19.355  -1.108  1.00 86.46           C  
ATOM   1750  CD1 PHE A 222      22.562  19.964  -0.100  1.00 86.46           C  
ATOM   1751  CD2 PHE A 222      20.814  20.080  -1.727  1.00 86.46           C  
ATOM   1752  CE1 PHE A 222      22.297  21.276   0.285  1.00 86.46           C  
ATOM   1753  CE2 PHE A 222      20.543  21.392  -1.348  1.00 86.46           C  
ATOM   1754  CZ  PHE A 222      21.285  21.988  -0.341  1.00 86.46           C  
ATOM   1755  N   ASP A 223      24.446  15.803  -2.353  1.00 85.92           N  
ATOM   1756  CA  ASP A 223      24.930  14.435  -2.507  1.00 85.92           C  
ATOM   1757  C   ASP A 223      24.000  13.442  -1.815  1.00 85.92           C  
ATOM   1758  CB  ASP A 223      26.350  14.302  -1.952  1.00 85.92           C  
ATOM   1759  O   ASP A 223      23.782  12.336  -2.314  1.00 85.92           O  
ATOM   1760  CG  ASP A 223      27.346  15.214  -2.646  1.00 85.92           C  
ATOM   1761  OD1 ASP A 223      27.305  15.328  -3.890  1.00 85.92           O  
ATOM   1762  OD2 ASP A 223      28.182  15.822  -1.943  1.00 85.92           O  
ATOM   1763  N   CYS A 224      23.492  13.828  -0.721  1.00 86.79           N  
ATOM   1764  CA  CYS A 224      22.619  12.953   0.054  1.00 86.79           C  
ATOM   1765  C   CYS A 224      21.442  13.730   0.632  1.00 86.79           C  
ATOM   1766  CB  CYS A 224      23.401  12.280   1.182  1.00 86.79           C  
ATOM   1767  O   CYS A 224      21.553  14.928   0.897  1.00 86.79           O  
ATOM   1768  SG  CYS A 224      25.171  12.135   0.856  1.00 86.79           S  
ATOM   1769  N   ARG A 225      20.284  12.979   0.889  1.00 91.07           N  
ATOM   1770  CA  ARG A 225      19.039  13.665   1.220  1.00 91.07           C  
ATOM   1771  C   ARG A 225      18.175  12.816   2.145  1.00 91.07           C  
ATOM   1772  CB  ARG A 225      18.261  14.012  -0.051  1.00 91.07           C  
ATOM   1773  O   ARG A 225      18.178  11.586   2.052  1.00 91.07           O  
ATOM   1774  CG  ARG A 225      18.008  12.822  -0.963  1.00 91.07           C  
ATOM   1775  CD  ARG A 225      17.644  13.260  -2.374  1.00 91.07           C  
ATOM   1776  NE  ARG A 225      17.317  12.119  -3.225  1.00 91.07           N  
ATOM   1777  NH1 ARG A 225      18.681  12.766  -4.973  1.00 91.07           N  
ATOM   1778  NH2 ARG A 225      17.450  10.839  -5.127  1.00 91.07           N  
ATOM   1779  CZ  ARG A 225      17.817  11.911  -4.440  1.00 91.07           C  
ATOM   1780  N   ALA A 226      17.541  13.555   2.956  1.00 91.79           N  
ATOM   1781  CA  ALA A 226      16.622  12.851   3.848  1.00 91.79           C  
ATOM   1782  C   ALA A 226      15.428  13.730   4.209  1.00 91.79           C  
ATOM   1783  CB  ALA A 226      17.350  12.401   5.112  1.00 91.79           C  
ATOM   1784  O   ALA A 226      15.565  14.947   4.352  1.00 91.79           O  
ATOM   1785  N   PHE A 227      14.284  13.142   4.231  1.00 92.50           N  
ATOM   1786  CA  PHE A 227      13.043  13.748   4.699  1.00 92.50           C  
ATOM   1787  C   PHE A 227      12.362  12.859   5.732  1.00 92.50           C  
ATOM   1788  CB  PHE A 227      12.095  14.010   3.524  1.00 92.50           C  
ATOM   1789  O   PHE A 227      11.737  11.856   5.380  1.00 92.50           O  
ATOM   1790  CG  PHE A 227      10.994  14.986   3.839  1.00 92.50           C  
ATOM   1791  CD1 PHE A 227      10.228  14.844   4.990  1.00 92.50           C  
ATOM   1792  CD2 PHE A 227      10.724  16.046   2.984  1.00 92.50           C  
ATOM   1793  CE1 PHE A 227       9.208  15.745   5.285  1.00 92.50           C  
ATOM   1794  CE2 PHE A 227       9.706  16.951   3.271  1.00 92.50           C  
ATOM   1795  CZ  PHE A 227       8.949  16.799   4.422  1.00 92.50           C  
ATOM   1796  N   VAL A 228      12.485  13.273   7.023  1.00 89.38           N  
ATOM   1797  CA  VAL A 228      12.087  12.358   8.087  1.00 89.38           C  
ATOM   1798  C   VAL A 228      11.046  13.027   8.982  1.00 89.38           C  
ATOM   1799  CB  VAL A 228      13.301  11.904   8.929  1.00 89.38           C  
ATOM   1800  O   VAL A 228      11.308  14.077   9.572  1.00 89.38           O  
ATOM   1801  CG1 VAL A 228      12.857  10.978  10.060  1.00 89.38           C  
ATOM   1802  CG2 VAL A 228      14.335  11.213   8.043  1.00 89.38           C  
ATOM   1803  N   PRO A 229       9.868  12.430   9.048  1.00 86.22           N  
ATOM   1804  CA  PRO A 229       8.871  12.926  10.000  1.00 86.22           C  
ATOM   1805  C   PRO A 229       9.150  12.477  11.433  1.00 86.22           C  
ATOM   1806  CB  PRO A 229       7.562  12.324   9.485  1.00 86.22           C  
ATOM   1807  O   PRO A 229       9.629  11.362  11.652  1.00 86.22           O  
ATOM   1808  CG  PRO A 229       7.970  11.077   8.768  1.00 86.22           C  
ATOM   1809  CD  PRO A 229       9.352  11.276   8.215  1.00 86.22           C  
ATOM   1810  N   VAL A 230       8.965  13.359  12.501  1.00 81.72           N  
ATOM   1811  CA  VAL A 230       9.254  13.043  13.896  1.00 81.72           C  
ATOM   1812  C   VAL A 230       7.949  12.834  14.660  1.00 81.72           C  
ATOM   1813  CB  VAL A 230      10.094  14.153  14.567  1.00 81.72           C  
ATOM   1814  O   VAL A 230       7.705  11.753  15.201  1.00 81.72           O  
ATOM   1815  CG1 VAL A 230      10.385  13.802  16.025  1.00 81.72           C  
ATOM   1816  CG2 VAL A 230      11.395  14.376  13.798  1.00 81.72           C  
ATOM   1817  N   GLY A 231       7.035  13.815  14.577  1.00 70.03           N  
ATOM   1818  CA  GLY A 231       5.760  13.762  15.274  1.00 70.03           C  
ATOM   1819  C   GLY A 231       5.883  14.014  16.765  1.00 70.03           C  
ATOM   1820  O   GLY A 231       6.963  14.353  17.255  1.00 70.03           O  
ATOM   1821  N   GLN A 232       4.919  13.997  17.663  1.00 65.54           N  
ATOM   1822  CA  GLN A 232       4.834  14.399  19.063  1.00 65.54           C  
ATOM   1823  C   GLN A 232       5.554  13.401  19.966  1.00 65.54           C  
ATOM   1824  CB  GLN A 232       3.373  14.537  19.494  1.00 65.54           C  
ATOM   1825  O   GLN A 232       6.222  13.794  20.925  1.00 65.54           O  
ATOM   1826  CG  GLN A 232       3.185  15.323  20.785  1.00 65.54           C  
ATOM   1827  CD  GLN A 232       1.729  15.630  21.079  1.00 65.54           C  
ATOM   1828  NE2 GLN A 232       1.492  16.550  22.007  1.00 65.54           N  
ATOM   1829  OE1 GLN A 232       0.823  15.045  20.476  1.00 65.54           O  
ATOM   1830  N   ASN A 233       5.526  12.114  19.628  1.00 60.98           N  
ATOM   1831  CA  ASN A 233       6.139  11.106  20.486  1.00 60.98           C  
ATOM   1832  C   ASN A 233       7.076  10.194  19.700  1.00 60.98           C  
ATOM   1833  CB  ASN A 233       5.064  10.278  21.195  1.00 60.98           C  
ATOM   1834  O   ASN A 233       6.813   8.998  19.560  1.00 60.98           O  
ATOM   1835  CG  ASN A 233       4.251  11.097  22.178  1.00 60.98           C  
ATOM   1836  ND2 ASN A 233       2.972  10.765  22.310  1.00 60.98           N  
ATOM   1837  OD1 ASN A 233       4.768  12.020  22.813  1.00 60.98           O  
ATOM   1838  N   PRO A 234       8.247  10.744  19.347  1.00 68.10           N  
ATOM   1839  CA  PRO A 234       9.094   9.967  18.438  1.00 68.10           C  
ATOM   1840  C   PRO A 234      10.021   9.003  19.175  1.00 68.10           C  
ATOM   1841  CB  PRO A 234       9.897  11.040  17.700  1.00 68.10           C  
ATOM   1842  O   PRO A 234      10.318   9.207  20.355  1.00 68.10           O  
ATOM   1843  CG  PRO A 234       9.940  12.200  18.641  1.00 68.10           C  
ATOM   1844  CD  PRO A 234       8.713  12.159  19.506  1.00 68.10           C  
ATOM   1845  N   ASP A 235      10.196   7.841  18.527  1.00 72.62           N  
ATOM   1846  CA  ASP A 235      11.310   6.961  18.867  1.00 72.62           C  
ATOM   1847  C   ASP A 235      12.613   7.458  18.244  1.00 72.62           C  
ATOM   1848  CB  ASP A 235      11.022   5.529  18.413  1.00 72.62           C  
ATOM   1849  O   ASP A 235      12.781   7.409  17.023  1.00 72.62           O  
ATOM   1850  CG  ASP A 235      12.104   4.547  18.825  1.00 72.62           C  
ATOM   1851  OD1 ASP A 235      13.191   4.984  19.260  1.00 72.62           O  
ATOM   1852  OD2 ASP A 235      11.868   3.324  18.710  1.00 72.62           O  
ATOM   1853  N   MET A 236      13.565   7.952  19.159  1.00 82.79           N  
ATOM   1854  CA  MET A 236      14.815   8.557  18.709  1.00 82.79           C  
ATOM   1855  C   MET A 236      15.598   7.594  17.822  1.00 82.79           C  
ATOM   1856  CB  MET A 236      15.670   8.977  19.906  1.00 82.79           C  
ATOM   1857  O   MET A 236      16.142   7.996  16.792  1.00 82.79           O  
ATOM   1858  CG  MET A 236      16.911   9.769  19.525  1.00 82.79           C  
ATOM   1859  SD  MET A 236      16.506  11.369  18.724  1.00 82.79           S  
ATOM   1860  CE  MET A 236      16.237  12.402  20.191  1.00 82.79           C  
ATOM   1861  N   LYS A 237      15.712   6.386  18.108  1.00 82.33           N  
ATOM   1862  CA  LYS A 237      16.419   5.378  17.323  1.00 82.33           C  
ATOM   1863  C   LYS A 237      15.819   5.248  15.926  1.00 82.33           C  
ATOM   1864  CB  LYS A 237      16.387   4.024  18.035  1.00 82.33           C  
ATOM   1865  O   LYS A 237      16.547   5.221  14.932  1.00 82.33           O  
ATOM   1866  CG  LYS A 237      17.286   3.948  19.259  1.00 82.33           C  
ATOM   1867  CD  LYS A 237      17.272   2.555  19.878  1.00 82.33           C  
ATOM   1868  CE  LYS A 237      17.941   2.543  21.246  1.00 82.33           C  
ATOM   1869  NZ  LYS A 237      17.889   1.190  21.875  1.00 82.33           N  
ATOM   1870  N   LYS A 238      14.564   5.205  15.980  1.00 82.17           N  
ATOM   1871  CA  LYS A 238      13.862   5.085  14.706  1.00 82.17           C  
ATOM   1872  C   LYS A 238      14.126   6.298  13.817  1.00 82.17           C  
ATOM   1873  CB  LYS A 238      12.359   4.920  14.934  1.00 82.17           C  
ATOM   1874  O   LYS A 238      14.373   6.153  12.618  1.00 82.17           O  
ATOM   1875  CG  LYS A 238      11.554   4.751  13.654  1.00 82.17           C  
ATOM   1876  CD  LYS A 238      10.059   4.687  13.939  1.00 82.17           C  
ATOM   1877  CE  LYS A 238       9.249   4.557  12.656  1.00 82.17           C  
ATOM   1878  NZ  LYS A 238       8.780   5.885  12.161  1.00 82.17           N  
ATOM   1879  N   VAL A 239      14.008   7.436  14.436  1.00 86.63           N  
ATOM   1880  CA  VAL A 239      14.213   8.669  13.684  1.00 86.63           C  
ATOM   1881  C   VAL A 239      15.610   8.672  13.067  1.00 86.63           C  
ATOM   1882  CB  VAL A 239      14.020   9.916  14.575  1.00 86.63           C  
ATOM   1883  O   VAL A 239      15.767   8.931  11.872  1.00 86.63           O  
ATOM   1884  CG1 VAL A 239      14.465  11.179  13.839  1.00 86.63           C  
ATOM   1885  CG2 VAL A 239      12.563  10.036  15.017  1.00 86.63           C  
ATOM   1886  N   LEU A 240      16.611   8.384  13.846  1.00 90.31           N  
ATOM   1887  CA  LEU A 240      17.997   8.357  13.393  1.00 90.31           C  
ATOM   1888  C   LEU A 240      18.196   7.300  12.312  1.00 90.31           C  
ATOM   1889  CB  LEU A 240      18.940   8.086  14.569  1.00 90.31           C  
ATOM   1890  O   LEU A 240      18.878   7.547  11.314  1.00 90.31           O  
ATOM   1891  CG  LEU A 240      19.019   9.174  15.640  1.00 90.31           C  
ATOM   1892  CD1 LEU A 240      19.848   8.692  16.826  1.00 90.31           C  
ATOM   1893  CD2 LEU A 240      19.604  10.456  15.058  1.00 90.31           C  
ATOM   1894  N   ARG A 241      17.571   6.236  12.483  1.00 86.45           N  
ATOM   1895  CA  ARG A 241      17.637   5.161  11.498  1.00 86.45           C  
ATOM   1896  C   ARG A 241      17.013   5.593  10.175  1.00 86.45           C  
ATOM   1897  CB  ARG A 241      16.935   3.907  12.023  1.00 86.45           C  
ATOM   1898  O   ARG A 241      17.577   5.345   9.107  1.00 86.45           O  
ATOM   1899  CG  ARG A 241      17.796   3.061  12.947  1.00 86.45           C  
ATOM   1900  CD  ARG A 241      17.124   1.739  13.291  1.00 86.45           C  
ATOM   1901  NE  ARG A 241      16.424   1.806  14.570  1.00 86.45           N  
ATOM   1902  NH1 ARG A 241      14.799   0.268  13.997  1.00 86.45           N  
ATOM   1903  NH2 ARG A 241      14.779   1.245  16.071  1.00 86.45           N  
ATOM   1904  CZ  ARG A 241      15.336   1.106  14.876  1.00 86.45           C  
ATOM   1905  N   ASP A 242      15.904   6.158  10.300  1.00 86.84           N  
ATOM   1906  CA  ASP A 242      15.193   6.619   9.111  1.00 86.84           C  
ATOM   1907  C   ASP A 242      16.022   7.643   8.339  1.00 86.84           C  
ATOM   1908  CB  ASP A 242      13.839   7.220   9.495  1.00 86.84           C  
ATOM   1909  O   ASP A 242      16.005   7.660   7.106  1.00 86.84           O  
ATOM   1910  CG  ASP A 242      12.821   6.172   9.907  1.00 86.84           C  
ATOM   1911  OD1 ASP A 242      13.078   4.964   9.718  1.00 86.84           O  
ATOM   1912  OD2 ASP A 242      11.750   6.558  10.424  1.00 86.84           O  
ATOM   1913  N   ILE A 243      16.707   8.444   9.090  1.00 91.35           N  
ATOM   1914  CA  ILE A 243      17.575   9.420   8.441  1.00 91.35           C  
ATOM   1915  C   ILE A 243      18.649   8.698   7.632  1.00 91.35           C  
ATOM   1916  CB  ILE A 243      18.228  10.369   9.472  1.00 91.35           C  
ATOM   1917  O   ILE A 243      18.874   9.018   6.462  1.00 91.35           O  
ATOM   1918  CG1 ILE A 243      17.159  11.220  10.167  1.00 91.35           C  
ATOM   1919  CG2 ILE A 243      19.281  11.255   8.799  1.00 91.35           C  
ATOM   1920  CD1 ILE A 243      17.690  12.063  11.318  1.00 91.35           C  
ATOM   1921  N   LEU A 244      19.269   7.768   8.196  1.00 88.62           N  
ATOM   1922  CA  LEU A 244      20.330   7.009   7.543  1.00 88.62           C  
ATOM   1923  C   LEU A 244      19.805   6.297   6.301  1.00 88.62           C  
ATOM   1924  CB  LEU A 244      20.935   5.990   8.512  1.00 88.62           C  
ATOM   1925  O   LEU A 244      20.452   6.313   5.251  1.00 88.62           O  
ATOM   1926  CG  LEU A 244      22.025   6.511   9.451  1.00 88.62           C  
ATOM   1927  CD1 LEU A 244      22.272   5.515  10.579  1.00 88.62           C  
ATOM   1928  CD2 LEU A 244      23.311   6.783   8.679  1.00 88.62           C  
ATOM   1929  N   ILE A 245      18.620   5.740   6.482  1.00 84.04           N  
ATOM   1930  CA  ILE A 245      18.005   5.007   5.381  1.00 84.04           C  
ATOM   1931  C   ILE A 245      17.738   5.955   4.215  1.00 84.04           C  
ATOM   1932  CB  ILE A 245      16.695   4.318   5.823  1.00 84.04           C  
ATOM   1933  O   ILE A 245      18.077   5.651   3.069  1.00 84.04           O  
ATOM   1934  CG1 ILE A 245      16.996   3.169   6.792  1.00 84.04           C  
ATOM   1935  CG2 ILE A 245      15.911   3.817   4.607  1.00 84.04           C  
ATOM   1936  CD1 ILE A 245      15.760   2.582   7.460  1.00 84.04           C  
ATOM   1937  N   ASP A 246      17.196   7.071   4.560  1.00 85.12           N  
ATOM   1938  CA  ASP A 246      16.867   8.037   3.517  1.00 85.12           C  
ATOM   1939  C   ASP A 246      18.130   8.585   2.857  1.00 85.12           C  
ATOM   1940  CB  ASP A 246      16.034   9.185   4.092  1.00 85.12           C  
ATOM   1941  O   ASP A 246      18.117   8.937   1.676  1.00 85.12           O  
ATOM   1942  CG  ASP A 246      14.554   8.856   4.183  1.00 85.12           C  
ATOM   1943  OD1 ASP A 246      14.156   7.729   3.817  1.00 85.12           O  
ATOM   1944  OD2 ASP A 246      13.779   9.733   4.621  1.00 85.12           O  
ATOM   1945  N   LEU A 247      19.198   8.582   3.563  1.00 85.97           N  
ATOM   1946  CA  LEU A 247      20.460   9.112   3.060  1.00 85.97           C  
ATOM   1947  C   LEU A 247      21.149   8.101   2.149  1.00 85.97           C  
ATOM   1948  CB  LEU A 247      21.386   9.485   4.220  1.00 85.97           C  
ATOM   1949  O   LEU A 247      22.108   8.440   1.452  1.00 85.97           O  
ATOM   1950  CG  LEU A 247      21.001  10.730   5.021  1.00 85.97           C  
ATOM   1951  CD1 LEU A 247      21.897  10.869   6.248  1.00 85.97           C  
ATOM   1952  CD2 LEU A 247      21.086  11.976   4.146  1.00 85.97           C  
ATOM   1953  N   GLY A 248      20.534   6.743   2.091  1.00 79.15           N  
ATOM   1954  CA  GLY A 248      21.030   5.726   1.178  1.00 79.15           C  
ATOM   1955  C   GLY A 248      21.973   4.739   1.839  1.00 79.15           C  
ATOM   1956  O   GLY A 248      22.744   4.058   1.160  1.00 79.15           O  
ATOM   1957  N   ASN A 249      22.056   4.681   3.110  1.00 74.45           N  
ATOM   1958  CA  ASN A 249      22.872   3.704   3.823  1.00 74.45           C  
ATOM   1959  C   ASN A 249      22.205   2.331   3.853  1.00 74.45           C  
ATOM   1960  CB  ASN A 249      23.164   4.184   5.246  1.00 74.45           C  
ATOM   1961  O   ASN A 249      21.020   2.219   4.175  1.00 74.45           O  
ATOM   1962  CG  ASN A 249      24.265   3.386   5.917  1.00 74.45           C  
ATOM   1963  ND2 ASN A 249      25.308   4.075   6.364  1.00 74.45           N  
ATOM   1964  OD1 ASN A 249      24.178   2.161   6.032  1.00 74.45           O  
ATOM   1965  N   PRO A 250      22.838   1.208   3.356  1.00 65.15           N  
ATOM   1966  CA  PRO A 250      22.278  -0.143   3.284  1.00 65.15           C  
ATOM   1967  C   PRO A 250      21.825  -0.667   4.645  1.00 65.15           C  
ATOM   1968  CB  PRO A 250      23.439  -0.978   2.737  1.00 65.15           C  
ATOM   1969  O   PRO A 250      22.469  -0.393   5.662  1.00 65.15           O  
ATOM   1970  CG  PRO A 250      24.583  -0.021   2.638  1.00 65.15           C  
ATOM   1971  CD  PRO A 250      24.111   1.334   3.079  1.00 65.15           C  
ATOM   1972  N   HIS A 251      20.537  -1.297   4.749  1.00 65.08           N  
ATOM   1973  CA  HIS A 251      19.588  -1.739   5.765  1.00 65.08           C  
ATOM   1974  C   HIS A 251      20.203  -2.803   6.667  1.00 65.08           C  
ATOM   1975  CB  HIS A 251      18.315  -2.278   5.110  1.00 65.08           C  
ATOM   1976  O   HIS A 251      19.920  -2.844   7.867  1.00 65.08           O  
ATOM   1977  CG  HIS A 251      17.248  -1.245   4.932  1.00 65.08           C  
ATOM   1978  CD2 HIS A 251      16.214  -1.175   4.061  1.00 65.08           C  
ATOM   1979  ND1 HIS A 251      17.174  -0.110   5.711  1.00 65.08           N  
ATOM   1980  CE1 HIS A 251      16.136   0.614   5.326  1.00 65.08           C  
ATOM   1981  NE2 HIS A 251      15.537  -0.010   4.326  1.00 65.08           N  
ATOM   1982  N   SER A 252      21.308  -3.542   6.357  1.00 56.25           N  
ATOM   1983  CA  SER A 252      21.426  -4.860   6.974  1.00 56.25           C  
ATOM   1984  C   SER A 252      22.087  -4.771   8.345  1.00 56.25           C  
ATOM   1985  CB  SER A 252      22.224  -5.804   6.074  1.00 56.25           C  
ATOM   1986  O   SER A 252      21.732  -5.516   9.260  1.00 56.25           O  
ATOM   1987  OG  SER A 252      23.468  -5.226   5.716  1.00 56.25           O  
ATOM   1988  N   ASP A 253      22.487  -3.451   8.905  1.00 63.29           N  
ATOM   1989  CA  ASP A 253      23.167  -3.486  10.196  1.00 63.29           C  
ATOM   1990  C   ASP A 253      22.572  -2.460  11.158  1.00 63.29           C  
ATOM   1991  CB  ASP A 253      24.666  -3.233  10.019  1.00 63.29           C  
ATOM   1992  O   ASP A 253      23.033  -2.326  12.293  1.00 63.29           O  
ATOM   1993  CG  ASP A 253      25.439  -4.488   9.652  1.00 63.29           C  
ATOM   1994  OD1 ASP A 253      24.896  -5.604   9.799  1.00 63.29           O  
ATOM   1995  OD2 ASP A 253      26.603  -4.359   9.214  1.00 63.29           O  
ATOM   1996  N   LEU A 254      21.405  -1.825  10.832  1.00 69.16           N  
ATOM   1997  CA  LEU A 254      21.042  -0.644  11.608  1.00 69.16           C  
ATOM   1998  C   LEU A 254      20.143  -1.020  12.781  1.00 69.16           C  
ATOM   1999  CB  LEU A 254      20.339   0.386  10.720  1.00 69.16           C  
ATOM   2000  O   LEU A 254      20.109  -0.316  13.793  1.00 69.16           O  
ATOM   2001  CG  LEU A 254      21.173   0.986   9.587  1.00 69.16           C  
ATOM   2002  CD1 LEU A 254      20.310   1.895   8.718  1.00 69.16           C  
ATOM   2003  CD2 LEU A 254      22.367   1.751  10.149  1.00 69.16           C  
ATOM   2004  N   ALA A 255      19.458  -2.223  12.739  1.00 69.18           N  
ATOM   2005  CA  ALA A 255      18.427  -2.569  13.714  1.00 69.18           C  
ATOM   2006  C   ALA A 255      19.039  -2.856  15.082  1.00 69.18           C  
ATOM   2007  CB  ALA A 255      17.621  -3.773  13.231  1.00 69.18           C  
ATOM   2008  O   ALA A 255      18.412  -2.605  16.114  1.00 69.18           O  
ATOM   2009  N   MET A 256      20.337  -3.228  15.158  1.00 70.88           N  
ATOM   2010  CA  MET A 256      20.971  -3.660  16.400  1.00 70.88           C  
ATOM   2011  C   MET A 256      21.699  -2.500  17.072  1.00 70.88           C  
ATOM   2012  CB  MET A 256      21.949  -4.807  16.134  1.00 70.88           C  
ATOM   2013  O   MET A 256      22.138  -2.618  18.217  1.00 70.88           O  
ATOM   2014  CG  MET A 256      21.274  -6.103  15.715  1.00 70.88           C  
ATOM   2015  SD  MET A 256      22.264  -7.584  16.153  1.00 70.88           S  
ATOM   2016  CE  MET A 256      21.096  -8.438  17.248  1.00 70.88           C  
ATOM   2017  N   LEU A 257      21.674  -1.295  16.382  1.00 79.69           N  
ATOM   2018  CA  LEU A 257      22.494  -0.187  16.860  1.00 79.69           C  
ATOM   2019  C   LEU A 257      21.708   0.695  17.824  1.00 79.69           C  
ATOM   2020  CB  LEU A 257      23.003   0.650  15.683  1.00 79.69           C  
ATOM   2021  O   LEU A 257      20.496   0.863  17.670  1.00 79.69           O  
ATOM   2022  CG  LEU A 257      23.942  -0.058  14.704  1.00 79.69           C  
ATOM   2023  CD1 LEU A 257      24.230   0.839  13.505  1.00 79.69           C  
ATOM   2024  CD2 LEU A 257      25.237  -0.460  15.401  1.00 79.69           C  
ATOM   2025  N   ASP A 258      22.356   1.067  18.931  1.00 85.93           N  
ATOM   2026  CA  ASP A 258      21.728   2.030  19.831  1.00 85.93           C  
ATOM   2027  C   ASP A 258      21.848   3.451  19.284  1.00 85.93           C  
ATOM   2028  CB  ASP A 258      22.351   1.948  21.225  1.00 85.93           C  
ATOM   2029  O   ASP A 258      22.418   3.663  18.212  1.00 85.93           O  
ATOM   2030  CG  ASP A 258      23.826   2.311  21.238  1.00 85.93           C  
ATOM   2031  OD1 ASP A 258      24.246   3.184  20.449  1.00 85.93           O  
ATOM   2032  OD2 ASP A 258      24.575   1.716  22.043  1.00 85.93           O  
ATOM   2033  N   ALA A 259      21.196   4.415  19.900  1.00 85.61           N  
ATOM   2034  CA  ALA A 259      21.104   5.794  19.428  1.00 85.61           C  
ATOM   2035  C   ALA A 259      22.491   6.398  19.228  1.00 85.61           C  
ATOM   2036  CB  ALA A 259      20.295   6.639  20.408  1.00 85.61           C  
ATOM   2037  O   ALA A 259      22.749   7.056  18.217  1.00 85.61           O  
ATOM   2038  N   ASN A 260      23.419   6.143  20.136  1.00 87.88           N  
ATOM   2039  CA  ASN A 260      24.767   6.696  20.046  1.00 87.88           C  
ATOM   2040  C   ASN A 260      25.534   6.111  18.864  1.00 87.88           C  
ATOM   2041  CB  ASN A 260      25.534   6.455  21.348  1.00 87.88           C  
ATOM   2042  O   ASN A 260      26.247   6.833  18.164  1.00 87.88           O  
ATOM   2043  CG  ASN A 260      25.069   7.357  22.475  1.00 87.88           C  
ATOM   2044  ND2 ASN A 260      25.322   6.941  23.710  1.00 87.88           N  
ATOM   2045  OD1 ASN A 260      24.487   8.419  22.237  1.00 87.88           O  
ATOM   2046  N   GLN A 261      25.394   4.869  18.678  1.00 89.39           N  
ATOM   2047  CA  GLN A 261      26.027   4.203  17.545  1.00 89.39           C  
ATOM   2048  C   GLN A 261      25.476   4.726  16.222  1.00 89.39           C  
ATOM   2049  CB  GLN A 261      25.830   2.688  17.633  1.00 89.39           C  
ATOM   2050  O   GLN A 261      26.222   4.888  15.253  1.00 89.39           O  
ATOM   2051  CG  GLN A 261      26.590   2.035  18.780  1.00 89.39           C  
ATOM   2052  CD  GLN A 261      26.324   0.545  18.886  1.00 89.39           C  
ATOM   2053  NE2 GLN A 261      27.147  -0.149  19.665  1.00 89.39           N  
ATOM   2054  OE1 GLN A 261      25.387   0.023  18.274  1.00 89.39           O  
ATOM   2055  N   LEU A 262      24.177   4.973  16.227  1.00 90.44           N  
ATOM   2056  CA  LEU A 262      23.545   5.520  15.032  1.00 90.44           C  
ATOM   2057  C   LEU A 262      24.068   6.921  14.733  1.00 90.44           C  
ATOM   2058  CB  LEU A 262      22.024   5.556  15.198  1.00 90.44           C  
ATOM   2059  O   LEU A 262      24.332   7.256  13.576  1.00 90.44           O  
ATOM   2060  CG  LEU A 262      21.303   4.208  15.135  1.00 90.44           C  
ATOM   2061  CD1 LEU A 262      19.866   4.352  15.625  1.00 90.44           C  
ATOM   2062  CD2 LEU A 262      21.336   3.650  13.716  1.00 90.44           C  
ATOM   2063  N   ILE A 263      24.206   7.655  15.724  1.00 90.33           N  
ATOM   2064  CA  ILE A 263      24.728   9.011  15.588  1.00 90.33           C  
ATOM   2065  C   ILE A 263      26.146   8.963  15.023  1.00 90.33           C  
ATOM   2066  CB  ILE A 263      24.715   9.760  16.939  1.00 90.33           C  
ATOM   2067  O   ILE A 263      26.490   9.737  14.126  1.00 90.33           O  
ATOM   2068  CG1 ILE A 263      23.277  10.093  17.351  1.00 90.33           C  
ATOM   2069  CG2 ILE A 263      25.570  11.028  16.862  1.00 90.33           C  
ATOM   2070  CD1 ILE A 263      23.155  10.695  18.744  1.00 90.33           C  
ATOM   2071  N   LYS A 264      26.962   8.079  15.573  1.00 89.47           N  
ATOM   2072  CA  LYS A 264      28.324   7.904  15.078  1.00 89.47           C  
ATOM   2073  C   LYS A 264      28.327   7.530  13.598  1.00 89.47           C  
ATOM   2074  CB  LYS A 264      29.058   6.836  15.890  1.00 89.47           C  
ATOM   2075  O   LYS A 264      29.108   8.075  12.816  1.00 89.47           O  
ATOM   2076  CG  LYS A 264      30.554   6.773  15.621  1.00 89.47           C  
ATOM   2077  CD  LYS A 264      31.234   5.719  16.485  1.00 89.47           C  
ATOM   2078  CE  LYS A 264      32.713   5.587  16.149  1.00 89.47           C  
ATOM   2079  NZ  LYS A 264      33.379   4.539  16.979  1.00 89.47           N  
ATOM   2080  N   LYS A 265      27.502   6.753  13.250  1.00 88.74           N  
ATOM   2081  CA  LYS A 265      27.388   6.325  11.859  1.00 88.74           C  
ATOM   2082  C   LYS A 265      26.964   7.483  10.960  1.00 88.74           C  
ATOM   2083  CB  LYS A 265      26.391   5.172  11.732  1.00 88.74           C  
ATOM   2084  O   LYS A 265      27.453   7.614   9.836  1.00 88.74           O  
ATOM   2085  CG  LYS A 265      27.028   3.792  11.804  1.00 88.74           C  
ATOM   2086  CD  LYS A 265      26.102   2.718  11.248  1.00 88.74           C  
ATOM   2087  CE  LYS A 265      26.747   1.340  11.298  1.00 88.74           C  
ATOM   2088  NZ  LYS A 265      26.090   0.386  10.355  1.00 88.74           N  
ATOM   2089  N   LEU A 266      26.041   8.207  11.441  1.00 90.57           N  
ATOM   2090  CA  LEU A 266      25.604   9.381  10.692  1.00 90.57           C  
ATOM   2091  C   LEU A 266      26.760  10.354  10.485  1.00 90.57           C  
ATOM   2092  CB  LEU A 266      24.454  10.083  11.419  1.00 90.57           C  
ATOM   2093  O   LEU A 266      26.942  10.883   9.386  1.00 90.57           O  
ATOM   2094  CG  LEU A 266      23.053   9.522  11.171  1.00 90.57           C  
ATOM   2095  CD1 LEU A 266      22.086  10.023  12.239  1.00 90.57           C  
ATOM   2096  CD2 LEU A 266      22.563   9.902   9.778  1.00 90.57           C  
ATOM   2097  N   HIS A 267      27.585  10.497  11.482  1.00 88.60           N  
ATOM   2098  CA  HIS A 267      28.748  11.369  11.362  1.00 88.60           C  
ATOM   2099  C   HIS A 267      29.690  10.883  10.266  1.00 88.60           C  
ATOM   2100  CB  HIS A 267      29.493  11.454  12.695  1.00 88.60           C  
ATOM   2101  O   HIS A 267      30.144  11.674   9.436  1.00 88.60           O  
ATOM   2102  CG  HIS A 267      28.958  12.505  13.615  1.00 88.60           C  
ATOM   2103  CD2 HIS A 267      29.361  13.778  13.841  1.00 88.60           C  
ATOM   2104  ND1 HIS A 267      27.876  12.290  14.440  1.00 88.60           N  
ATOM   2105  CE1 HIS A 267      27.635  13.390  15.135  1.00 88.60           C  
ATOM   2106  NE2 HIS A 267      28.522  14.307  14.790  1.00 88.60           N  
ATOM   2107  N   GLU A 268      29.892   9.619  10.305  1.00 87.46           N  
ATOM   2108  CA  GLU A 268      30.804   9.000   9.348  1.00 87.46           C  
ATOM   2109  C   GLU A 268      30.279   9.132   7.921  1.00 87.46           C  
ATOM   2110  CB  GLU A 268      31.027   7.526   9.692  1.00 87.46           C  
ATOM   2111  O   GLU A 268      31.033   9.466   7.005  1.00 87.46           O  
ATOM   2112  CG  GLU A 268      31.855   7.306  10.950  1.00 87.46           C  
ATOM   2113  CD  GLU A 268      31.919   5.849  11.380  1.00 87.46           C  
ATOM   2114  OE1 GLU A 268      32.497   5.557  12.451  1.00 87.46           O  
ATOM   2115  OE2 GLU A 268      31.388   4.993  10.639  1.00 87.46           O  
ATOM   2116  N   PHE A 269      28.972   8.961   7.864  1.00 86.68           N  
ATOM   2117  CA  PHE A 269      28.340   8.967   6.550  1.00 86.68           C  
ATOM   2118  C   PHE A 269      28.313  10.375   5.967  1.00 86.68           C  
ATOM   2119  CB  PHE A 269      26.917   8.407   6.634  1.00 86.68           C  
ATOM   2120  O   PHE A 269      28.528  10.560   4.767  1.00 86.68           O  
ATOM   2121  CG  PHE A 269      26.300   8.111   5.294  1.00 86.68           C  
ATOM   2122  CD1 PHE A 269      25.508   9.056   4.653  1.00 86.68           C  
ATOM   2123  CD2 PHE A 269      26.513   6.886   4.674  1.00 86.68           C  
ATOM   2124  CE1 PHE A 269      24.937   8.784   3.412  1.00 86.68           C  
ATOM   2125  CE2 PHE A 269      25.945   6.608   3.434  1.00 86.68           C  
ATOM   2126  CZ  PHE A 269      25.156   7.558   2.805  1.00 86.68           C  
ATOM   2127  N   LEU A 270      28.220  11.417   6.810  1.00 90.02           N  
ATOM   2128  CA  LEU A 270      27.961  12.783   6.369  1.00 90.02           C  
ATOM   2129  C   LEU A 270      29.261  13.573   6.254  1.00 90.02           C  
ATOM   2130  CB  LEU A 270      27.007  13.487   7.337  1.00 90.02           C  
ATOM   2131  O   LEU A 270      29.285  14.655   5.663  1.00 90.02           O  
ATOM   2132  CG  LEU A 270      25.581  12.938   7.402  1.00 90.02           C  
ATOM   2133  CD1 LEU A 270      24.787  13.651   8.492  1.00 90.02           C  
ATOM   2134  CD2 LEU A 270      24.890  13.082   6.050  1.00 90.02           C  
ATOM   2135  N   GLU A 271      30.428  13.194   6.716  1.00 85.58           N  
ATOM   2136  CA  GLU A 271      31.691  13.912   6.860  1.00 85.58           C  
ATOM   2137  C   GLU A 271      32.154  14.488   5.525  1.00 85.58           C  
ATOM   2138  CB  GLU A 271      32.770  12.991   7.438  1.00 85.58           C  
ATOM   2139  O   GLU A 271      32.612  15.631   5.462  1.00 85.58           O  
ATOM   2140  CG  GLU A 271      34.041  13.718   7.852  1.00 85.58           C  
ATOM   2141  CD  GLU A 271      35.029  12.826   8.587  1.00 85.58           C  
ATOM   2142  OE1 GLU A 271      35.999  13.353   9.179  1.00 85.58           O  
ATOM   2143  OE2 GLU A 271      34.834  11.591   8.569  1.00 85.58           O  
ATOM   2144  N   ASN A 272      31.898  14.008   4.403  1.00 85.53           N  
ATOM   2145  CA  ASN A 272      32.438  14.493   3.137  1.00 85.53           C  
ATOM   2146  C   ASN A 272      31.355  14.588   2.066  1.00 85.53           C  
ATOM   2147  CB  ASN A 272      33.579  13.593   2.660  1.00 85.53           C  
ATOM   2148  O   ASN A 272      31.629  14.386   0.882  1.00 85.53           O  
ATOM   2149  CG  ASN A 272      34.766  13.606   3.603  1.00 85.53           C  
ATOM   2150  ND2 ASN A 272      35.381  12.446   3.799  1.00 85.53           N  
ATOM   2151  OD1 ASN A 272      35.128  14.651   4.152  1.00 85.53           O  
ATOM   2152  N   LYS A 273      30.206  14.814   2.593  1.00 88.03           N  
ATOM   2153  CA  LYS A 273      29.082  14.902   1.665  1.00 88.03           C  
ATOM   2154  C   LYS A 273      28.238  16.143   1.941  1.00 88.03           C  
ATOM   2155  CB  LYS A 273      28.214  13.647   1.753  1.00 88.03           C  
ATOM   2156  O   LYS A 273      28.121  16.578   3.089  1.00 88.03           O  
ATOM   2157  CG  LYS A 273      28.916  12.375   1.298  1.00 88.03           C  
ATOM   2158  CD  LYS A 273      27.978  11.175   1.336  1.00 88.03           C  
ATOM   2159  CE  LYS A 273      28.681   9.902   0.886  1.00 88.03           C  
ATOM   2160  NZ  LYS A 273      27.771   8.718   0.941  1.00 88.03           N  
ATOM   2161  N   ARG A 274      27.819  16.684   0.842  1.00 89.62           N  
ATOM   2162  CA  ARG A 274      26.830  17.752   0.934  1.00 89.62           C  
ATOM   2163  C   ARG A 274      25.421  17.184   1.072  1.00 89.62           C  
ATOM   2164  CB  ARG A 274      26.908  18.666  -0.290  1.00 89.62           C  
ATOM   2165  O   ARG A 274      24.960  16.436   0.207  1.00 89.62           O  
ATOM   2166  CG  ARG A 274      26.144  19.971  -0.135  1.00 89.62           C  
ATOM   2167  CD  ARG A 274      26.307  20.868  -1.354  1.00 89.62           C  
ATOM   2168  NE  ARG A 274      25.438  22.040  -1.281  1.00 89.62           N  
ATOM   2169  NH1 ARG A 274      25.968  22.821  -3.390  1.00 89.62           N  
ATOM   2170  NH2 ARG A 274      24.479  23.968  -2.078  1.00 89.62           N  
ATOM   2171  CZ  ARG A 274      25.297  22.940  -2.250  1.00 89.62           C  
ATOM   2172  N   TYR A 275      24.785  17.594   2.181  1.00 91.60           N  
ATOM   2173  CA  TYR A 275      23.520  16.913   2.431  1.00 91.60           C  
ATOM   2174  C   TYR A 275      22.395  17.916   2.655  1.00 91.60           C  
ATOM   2175  CB  TYR A 275      23.640  15.983   3.642  1.00 91.60           C  
ATOM   2176  O   TYR A 275      22.644  19.062   3.038  1.00 91.60           O  
ATOM   2177  CG  TYR A 275      24.123  16.676   4.893  1.00 91.60           C  
ATOM   2178  CD1 TYR A 275      25.470  16.655   5.249  1.00 91.60           C  
ATOM   2179  CD2 TYR A 275      23.234  17.352   5.722  1.00 91.60           C  
ATOM   2180  CE1 TYR A 275      25.919  17.290   6.402  1.00 91.60           C  
ATOM   2181  CE2 TYR A 275      23.672  17.991   6.878  1.00 91.60           C  
ATOM   2182  OH  TYR A 275      25.454  18.586   8.351  1.00 91.60           O  
ATOM   2183  CZ  TYR A 275      25.014  17.955   7.208  1.00 91.60           C  
ATOM   2184  N   LEU A 276      21.219  17.521   2.325  1.00 93.20           N  
ATOM   2185  CA  LEU A 276      19.952  18.196   2.588  1.00 93.20           C  
ATOM   2186  C   LEU A 276      19.025  17.308   3.412  1.00 93.20           C  
ATOM   2187  CB  LEU A 276      19.270  18.586   1.275  1.00 93.20           C  
ATOM   2188  O   LEU A 276      18.601  16.247   2.949  1.00 93.20           O  
ATOM   2189  CG  LEU A 276      17.888  19.232   1.394  1.00 93.20           C  
ATOM   2190  CD1 LEU A 276      17.991  20.573   2.114  1.00 93.20           C  
ATOM   2191  CD2 LEU A 276      17.258  19.406   0.017  1.00 93.20           C  
ATOM   2192  N   VAL A 277      18.769  17.795   4.616  1.00 94.69           N  
ATOM   2193  CA  VAL A 277      17.956  16.983   5.516  1.00 94.69           C  
ATOM   2194  C   VAL A 277      16.778  17.805   6.032  1.00 94.69           C  
ATOM   2195  CB  VAL A 277      18.788  16.442   6.700  1.00 94.69           C  
ATOM   2196  O   VAL A 277      16.952  18.947   6.464  1.00 94.69           O  
ATOM   2197  CG1 VAL A 277      17.898  15.684   7.684  1.00 94.69           C  
ATOM   2198  CG2 VAL A 277      19.915  15.543   6.193  1.00 94.69           C  
ATOM   2199  N   ILE A 278      15.578  17.212   5.953  1.00 95.55           N  
ATOM   2200  CA  ILE A 278      14.389  17.829   6.531  1.00 95.55           C  
ATOM   2201  C   ILE A 278      13.876  16.977   7.689  1.00 95.55           C  
ATOM   2202  CB  ILE A 278      13.280  18.018   5.472  1.00 95.55           C  
ATOM   2203  O   ILE A 278      13.630  15.779   7.526  1.00 95.55           O  
ATOM   2204  CG1 ILE A 278      13.759  18.955   4.358  1.00 95.55           C  
ATOM   2205  CG2 ILE A 278      11.998  18.549   6.121  1.00 95.55           C  
ATOM   2206  CD1 ILE A 278      12.736  19.177   3.252  1.00 95.55           C  
ATOM   2207  N   ILE A 279      13.824  17.615   8.835  1.00 94.34           N  
ATOM   2208  CA  ILE A 279      13.194  16.989   9.992  1.00 94.34           C  
ATOM   2209  C   ILE A 279      11.840  17.642  10.258  1.00 94.34           C  
ATOM   2210  CB  ILE A 279      14.092  17.085  11.245  1.00 94.34           C  
ATOM   2211  O   ILE A 279      11.775  18.781  10.727  1.00 94.34           O  
ATOM   2212  CG1 ILE A 279      15.497  16.554  10.938  1.00 94.34           C  
ATOM   2213  CG2 ILE A 279      13.464  16.327  12.419  1.00 94.34           C  
ATOM   2214  CD1 ILE A 279      15.538  15.069  10.607  1.00 94.34           C  
ATOM   2215  N   ASP A 280      10.878  16.865   9.992  1.00 91.13           N  
ATOM   2216  CA  ASP A 280       9.524  17.407   9.937  1.00 91.13           C  
ATOM   2217  C   ASP A 280       8.798  17.206  11.265  1.00 91.13           C  
ATOM   2218  CB  ASP A 280       8.731  16.759   8.800  1.00 91.13           C  
ATOM   2219  O   ASP A 280       8.883  16.135  11.869  1.00 91.13           O  
ATOM   2220  CG  ASP A 280       7.328  17.322   8.659  1.00 91.13           C  
ATOM   2221  OD1 ASP A 280       7.122  18.522   8.941  1.00 91.13           O  
ATOM   2222  OD2 ASP A 280       6.421  16.558   8.264  1.00 91.13           O  
ATOM   2223  N   ASP A 281       8.076  18.315  11.833  1.00 86.62           N  
ATOM   2224  CA  ASP A 281       7.103  18.321  12.921  1.00 86.62           C  
ATOM   2225  C   ASP A 281       7.765  17.967  14.251  1.00 86.62           C  
ATOM   2226  CB  ASP A 281       5.962  17.346  12.625  1.00 86.62           C  
ATOM   2227  O   ASP A 281       7.304  17.069  14.960  1.00 86.62           O  
ATOM   2228  CG  ASP A 281       4.704  17.646  13.422  1.00 86.62           C  
ATOM   2229  OD1 ASP A 281       4.519  18.803  13.857  1.00 86.62           O  
ATOM   2230  OD2 ASP A 281       3.892  16.716  13.619  1.00 86.62           O  
ATOM   2231  N   ILE A 282       8.708  18.774  14.775  1.00 88.86           N  
ATOM   2232  CA  ILE A 282       9.409  18.614  16.044  1.00 88.86           C  
ATOM   2233  C   ILE A 282       8.610  19.281  17.162  1.00 88.86           C  
ATOM   2234  CB  ILE A 282      10.836  19.203  15.980  1.00 88.86           C  
ATOM   2235  O   ILE A 282       8.202  20.438  17.037  1.00 88.86           O  
ATOM   2236  CG1 ILE A 282      11.621  18.575  14.823  1.00 88.86           C  
ATOM   2237  CG2 ILE A 282      11.565  18.998  17.312  1.00 88.86           C  
ATOM   2238  CD1 ILE A 282      12.968  19.235  14.559  1.00 88.86           C  
ATOM   2239  N   TRP A 283       8.453  18.589  18.312  1.00 82.60           N  
ATOM   2240  CA  TRP A 283       7.593  19.094  19.377  1.00 82.60           C  
ATOM   2241  C   TRP A 283       8.397  19.360  20.646  1.00 82.60           C  
ATOM   2242  CB  TRP A 283       6.464  18.103  19.673  1.00 82.60           C  
ATOM   2243  O   TRP A 283       7.967  20.127  21.511  1.00 82.60           O  
ATOM   2244  CG  TRP A 283       5.379  18.090  18.638  1.00 82.60           C  
ATOM   2245  CD1 TRP A 283       5.457  17.590  17.368  1.00 82.60           C  
ATOM   2246  CD2 TRP A 283       4.053  18.606  18.786  1.00 82.60           C  
ATOM   2247  CE2 TRP A 283       3.379  18.385  17.564  1.00 82.60           C  
ATOM   2248  CE3 TRP A 283       3.367  19.234  19.834  1.00 82.60           C  
ATOM   2249  NE1 TRP A 283       4.257  17.764  16.717  1.00 82.60           N  
ATOM   2250  CH2 TRP A 283       1.404  19.382  18.404  1.00 82.60           C  
ATOM   2251  CZ2 TRP A 283       2.052  18.770  17.362  1.00 82.60           C  
ATOM   2252  CZ3 TRP A 283       2.046  19.617  19.631  1.00 82.60           C  
ATOM   2253  N   ASP A 284       9.576  18.703  20.722  1.00 84.09           N  
ATOM   2254  CA  ASP A 284      10.298  18.698  21.990  1.00 84.09           C  
ATOM   2255  C   ASP A 284      11.740  19.166  21.803  1.00 84.09           C  
ATOM   2256  CB  ASP A 284      10.275  17.302  22.616  1.00 84.09           C  
ATOM   2257  O   ASP A 284      12.458  18.653  20.942  1.00 84.09           O  
ATOM   2258  CG  ASP A 284      11.034  17.228  23.929  1.00 84.09           C  
ATOM   2259  OD1 ASP A 284      10.541  17.755  24.949  1.00 84.09           O  
ATOM   2260  OD2 ASP A 284      12.137  16.639  23.942  1.00 84.09           O  
ATOM   2261  N   GLU A 285      12.243  20.086  22.643  1.00 88.53           N  
ATOM   2262  CA  GLU A 285      13.585  20.652  22.542  1.00 88.53           C  
ATOM   2263  C   GLU A 285      14.651  19.600  22.835  1.00 88.53           C  
ATOM   2264  CB  GLU A 285      13.741  21.839  23.497  1.00 88.53           C  
ATOM   2265  O   GLU A 285      15.683  19.551  22.163  1.00 88.53           O  
ATOM   2266  CG  GLU A 285      12.911  23.054  23.108  1.00 88.53           C  
ATOM   2267  CD  GLU A 285      13.053  24.213  24.081  1.00 88.53           C  
ATOM   2268  OE1 GLU A 285      12.256  25.175  24.001  1.00 88.53           O  
ATOM   2269  OE2 GLU A 285      13.971  24.160  24.931  1.00 88.53           O  
ATOM   2270  N   LYS A 286      14.368  18.797  23.786  1.00 86.80           N  
ATOM   2271  CA  LYS A 286      15.322  17.762  24.172  1.00 86.80           C  
ATOM   2272  C   LYS A 286      15.507  16.740  23.053  1.00 86.80           C  
ATOM   2273  CB  LYS A 286      14.865  17.060  25.452  1.00 86.80           C  
ATOM   2274  O   LYS A 286      16.626  16.298  22.788  1.00 86.80           O  
ATOM   2275  CG  LYS A 286      15.008  17.908  26.707  1.00 86.80           C  
ATOM   2276  CD  LYS A 286      14.641  17.121  27.958  1.00 86.80           C  
ATOM   2277  CE  LYS A 286      14.693  17.994  29.205  1.00 86.80           C  
ATOM   2278  NZ  LYS A 286      14.284  17.240  30.427  1.00 86.80           N  
ATOM   2279  N   LEU A 287      14.395  16.374  22.471  1.00 85.14           N  
ATOM   2280  CA  LEU A 287      14.430  15.462  21.333  1.00 85.14           C  
ATOM   2281  C   LEU A 287      15.294  16.026  20.211  1.00 85.14           C  
ATOM   2282  CB  LEU A 287      13.014  15.194  20.817  1.00 85.14           C  
ATOM   2283  O   LEU A 287      16.108  15.307  19.626  1.00 85.14           O  
ATOM   2284  CG  LEU A 287      12.899  14.281  19.595  1.00 85.14           C  
ATOM   2285  CD1 LEU A 287      13.280  12.851  19.965  1.00 85.14           C  
ATOM   2286  CD2 LEU A 287      11.488  14.332  19.020  1.00 85.14           C  
ATOM   2287  N   TRP A 288      15.102  17.265  19.906  1.00 91.17           N  
ATOM   2288  CA  TRP A 288      15.904  17.909  18.871  1.00 91.17           C  
ATOM   2289  C   TRP A 288      17.380  17.918  19.253  1.00 91.17           C  
ATOM   2290  CB  TRP A 288      15.418  19.341  18.628  1.00 91.17           C  
ATOM   2291  O   TRP A 288      18.248  17.682  18.409  1.00 91.17           O  
ATOM   2292  CG  TRP A 288      16.368  20.178  17.825  1.00 91.17           C  
ATOM   2293  CD1 TRP A 288      17.033  21.298  18.241  1.00 91.17           C  
ATOM   2294  CD2 TRP A 288      16.755  19.963  16.465  1.00 91.17           C  
ATOM   2295  CE2 TRP A 288      17.659  20.993  16.120  1.00 91.17           C  
ATOM   2296  CE3 TRP A 288      16.426  18.999  15.503  1.00 91.17           C  
ATOM   2297  NE1 TRP A 288      17.811  21.793  17.220  1.00 91.17           N  
ATOM   2298  CH2 TRP A 288      17.898  20.128  13.929  1.00 91.17           C  
ATOM   2299  CZ2 TRP A 288      18.237  21.084  14.851  1.00 91.17           C  
ATOM   2300  CZ3 TRP A 288      17.002  19.092  14.241  1.00 91.17           C  
ATOM   2301  N   GLU A 289      17.627  18.212  20.512  1.00 89.02           N  
ATOM   2302  CA  GLU A 289      19.016  18.204  20.964  1.00 89.02           C  
ATOM   2303  C   GLU A 289      19.692  16.874  20.644  1.00 89.02           C  
ATOM   2304  CB  GLU A 289      19.094  18.487  22.466  1.00 89.02           C  
ATOM   2305  O   GLU A 289      20.826  16.849  20.161  1.00 89.02           O  
ATOM   2306  CG  GLU A 289      18.926  19.956  22.826  1.00 89.02           C  
ATOM   2307  CD  GLU A 289      19.019  20.223  24.320  1.00 89.02           C  
ATOM   2308  OE1 GLU A 289      18.776  21.374  24.747  1.00 89.02           O  
ATOM   2309  OE2 GLU A 289      19.338  19.273  25.069  1.00 89.02           O  
ATOM   2310  N   GLY A 290      18.993  15.830  20.874  1.00 88.21           N  
ATOM   2311  CA  GLY A 290      19.495  14.501  20.562  1.00 88.21           C  
ATOM   2312  C   GLY A 290      19.729  14.285  19.079  1.00 88.21           C  
ATOM   2313  O   GLY A 290      20.775  13.772  18.678  1.00 88.21           O  
ATOM   2314  N   ILE A 291      18.791  14.704  18.262  1.00 89.73           N  
ATOM   2315  CA  ILE A 291      18.873  14.569  16.812  1.00 89.73           C  
ATOM   2316  C   ILE A 291      20.015  15.430  16.278  1.00 89.73           C  
ATOM   2317  CB  ILE A 291      17.542  14.962  16.132  1.00 89.73           C  
ATOM   2318  O   ILE A 291      20.785  14.990  15.421  1.00 89.73           O  
ATOM   2319  CG1 ILE A 291      16.427  13.992  16.541  1.00 89.73           C  
ATOM   2320  CG2 ILE A 291      17.704  14.999  14.609  1.00 89.73           C  
ATOM   2321  CD1 ILE A 291      15.039  14.418  16.084  1.00 89.73           C  
ATOM   2322  N   ASN A 292      20.124  16.617  16.850  1.00 90.58           N  
ATOM   2323  CA  ASN A 292      21.094  17.611  16.402  1.00 90.58           C  
ATOM   2324  C   ASN A 292      22.527  17.122  16.593  1.00 90.58           C  
ATOM   2325  CB  ASN A 292      20.883  18.937  17.136  1.00 90.58           C  
ATOM   2326  O   ASN A 292      23.430  17.533  15.863  1.00 90.58           O  
ATOM   2327  CG  ASN A 292      21.660  20.079  16.512  1.00 90.58           C  
ATOM   2328  ND2 ASN A 292      22.288  20.896  17.349  1.00 90.58           N  
ATOM   2329  OD1 ASN A 292      21.694  20.228  15.288  1.00 90.58           O  
ATOM   2330  N   PHE A 293      22.730  16.144  17.540  1.00 88.51           N  
ATOM   2331  CA  PHE A 293      24.047  15.565  17.781  1.00 88.51           C  
ATOM   2332  C   PHE A 293      24.554  14.839  16.541  1.00 88.51           C  
ATOM   2333  CB  PHE A 293      24.003  14.603  18.972  1.00 88.51           C  
ATOM   2334  O   PHE A 293      25.758  14.619  16.393  1.00 88.51           O  
ATOM   2335  CG  PHE A 293      24.032  15.291  20.310  1.00 88.51           C  
ATOM   2336  CD1 PHE A 293      25.090  16.122  20.657  1.00 88.51           C  
ATOM   2337  CD2 PHE A 293      23.000  15.106  21.221  1.00 88.51           C  
ATOM   2338  CE1 PHE A 293      25.120  16.760  21.894  1.00 88.51           C  
ATOM   2339  CE2 PHE A 293      23.023  15.741  22.460  1.00 88.51           C  
ATOM   2340  CZ  PHE A 293      24.084  16.566  22.795  1.00 88.51           C  
ATOM   2341  N   ALA A 294      23.627  14.527  15.657  1.00 86.04           N  
ATOM   2342  CA  ALA A 294      23.988  13.770  14.461  1.00 86.04           C  
ATOM   2343  C   ALA A 294      24.556  14.688  13.382  1.00 86.04           C  
ATOM   2344  CB  ALA A 294      22.776  13.011  13.926  1.00 86.04           C  
ATOM   2345  O   ALA A 294      25.235  14.228  12.461  1.00 86.04           O  
ATOM   2346  N   PHE A 295      24.362  15.923  13.525  1.00 87.37           N  
ATOM   2347  CA  PHE A 295      24.760  16.874  12.494  1.00 87.37           C  
ATOM   2348  C   PHE A 295      25.848  17.809  13.010  1.00 87.37           C  
ATOM   2349  CB  PHE A 295      23.554  17.687  12.015  1.00 87.37           C  
ATOM   2350  O   PHE A 295      25.705  18.405  14.079  1.00 87.37           O  
ATOM   2351  CG  PHE A 295      22.423  16.843  11.491  1.00 87.37           C  
ATOM   2352  CD1 PHE A 295      22.477  16.297  10.215  1.00 87.37           C  
ATOM   2353  CD2 PHE A 295      21.304  16.597  12.277  1.00 87.37           C  
ATOM   2354  CE1 PHE A 295      21.432  15.516   9.728  1.00 87.37           C  
ATOM   2355  CE2 PHE A 295      20.255  15.817  11.797  1.00 87.37           C  
ATOM   2356  CZ  PHE A 295      20.321  15.279  10.522  1.00 87.37           C  
ATOM   2357  N   SER A 296      27.152  17.567  12.551  1.00 70.60           N  
ATOM   2358  CA  SER A 296      28.325  18.316  12.987  1.00 70.60           C  
ATOM   2359  C   SER A 296      28.580  19.520  12.086  1.00 70.60           C  
ATOM   2360  CB  SER A 296      29.560  17.414  13.007  1.00 70.60           C  
ATOM   2361  O   SER A 296      28.198  19.516  10.914  1.00 70.60           O  
ATOM   2362  OG  SER A 296      30.069  17.228  11.698  1.00 70.60           O  
ATOM   2363  N   ASN A 297      29.108  20.588  12.687  1.00 66.58           N  
ATOM   2364  CA  ASN A 297      29.509  21.785  11.955  1.00 66.58           C  
ATOM   2365  C   ASN A 297      30.864  21.600  11.277  1.00 66.58           C  
ATOM   2366  CB  ASN A 297      29.542  22.998  12.886  1.00 66.58           C  
ATOM   2367  O   ASN A 297      31.386  22.531  10.661  1.00 66.58           O  
ATOM   2368  CG  ASN A 297      28.156  23.466  13.286  1.00 66.58           C  
ATOM   2369  ND2 ASN A 297      28.083  24.273  14.337  1.00 66.58           N  
ATOM   2370  OD1 ASN A 297      27.159  23.103  12.656  1.00 66.58           O  
ATOM   2371  N   ARG A 298      31.424  20.424  11.334  1.00 69.17           N  
ATOM   2372  CA  ARG A 298      32.773  20.229  10.813  1.00 69.17           C  
ATOM   2373  C   ARG A 298      32.763  20.120   9.292  1.00 69.17           C  
ATOM   2374  CB  ARG A 298      33.410  18.978  11.424  1.00 69.17           C  
ATOM   2375  O   ARG A 298      33.742  20.476   8.632  1.00 69.17           O  
ATOM   2376  CG  ARG A 298      33.754  19.120  12.898  1.00 69.17           C  
ATOM   2377  CD  ARG A 298      34.547  17.925  13.409  1.00 69.17           C  
ATOM   2378  NE  ARG A 298      34.809  18.025  14.842  1.00 69.17           N  
ATOM   2379  NH1 ARG A 298      36.274  16.240  14.908  1.00 69.17           N  
ATOM   2380  NH2 ARG A 298      35.790  17.403  16.823  1.00 69.17           N  
ATOM   2381  CZ  ARG A 298      35.624  17.222  15.521  1.00 69.17           C  
ATOM   2382  N   ASN A 299      31.604  19.680   8.768  1.00 75.16           N  
ATOM   2383  CA  ASN A 299      31.377  19.516   7.336  1.00 75.16           C  
ATOM   2384  C   ASN A 299      30.922  20.821   6.688  1.00 75.16           C  
ATOM   2385  CB  ASN A 299      30.352  18.410   7.078  1.00 75.16           C  
ATOM   2386  O   ASN A 299      29.801  21.277   6.921  1.00 75.16           O  
ATOM   2387  CG  ASN A 299      30.091  18.188   5.601  1.00 75.16           C  
ATOM   2388  ND2 ASN A 299      29.382  17.113   5.279  1.00 75.16           N  
ATOM   2389  OD1 ASN A 299      30.523  18.977   4.757  1.00 75.16           O  
ATOM   2390  N   ASN A 300      31.886  21.667   6.021  1.00 81.40           N  
ATOM   2391  CA  ASN A 300      31.638  22.987   5.452  1.00 81.40           C  
ATOM   2392  C   ASN A 300      31.462  22.920   3.937  1.00 81.40           C  
ATOM   2393  CB  ASN A 300      32.772  23.949   5.812  1.00 81.40           C  
ATOM   2394  O   ASN A 300      32.102  23.672   3.200  1.00 81.40           O  
ATOM   2395  CG  ASN A 300      32.793  24.301   7.287  1.00 81.40           C  
ATOM   2396  ND2 ASN A 300      33.971  24.632   7.801  1.00 81.40           N  
ATOM   2397  OD1 ASN A 300      31.758  24.274   7.958  1.00 81.40           O  
ATOM   2398  N   LEU A 301      30.655  21.941   3.533  1.00 85.10           N  
ATOM   2399  CA  LEU A 301      30.466  21.718   2.104  1.00 85.10           C  
ATOM   2400  C   LEU A 301      29.144  22.313   1.631  1.00 85.10           C  
ATOM   2401  CB  LEU A 301      30.510  20.222   1.784  1.00 85.10           C  
ATOM   2402  O   LEU A 301      28.656  21.973   0.551  1.00 85.10           O  
ATOM   2403  CG  LEU A 301      31.858  19.526   1.977  1.00 85.10           C  
ATOM   2404  CD1 LEU A 301      31.699  18.015   1.840  1.00 85.10           C  
ATOM   2405  CD2 LEU A 301      32.881  20.054   0.977  1.00 85.10           C  
ATOM   2406  N   GLY A 302      28.549  23.146   2.596  1.00 86.94           N  
ATOM   2407  CA  GLY A 302      27.342  23.849   2.190  1.00 86.94           C  
ATOM   2408  C   GLY A 302      26.076  23.049   2.430  1.00 86.94           C  
ATOM   2409  O   GLY A 302      25.111  23.161   1.671  1.00 86.94           O  
ATOM   2410  N   SER A 303      25.975  22.271   3.494  1.00 91.01           N  
ATOM   2411  CA  SER A 303      24.824  21.436   3.821  1.00 91.01           C  
ATOM   2412  C   SER A 303      23.681  22.268   4.392  1.00 91.01           C  
ATOM   2413  CB  SER A 303      25.219  20.345   4.818  1.00 91.01           C  
ATOM   2414  O   SER A 303      23.909  23.340   4.956  1.00 91.01           O  
ATOM   2415  OG  SER A 303      26.175  19.467   4.250  1.00 91.01           O  
ATOM   2416  N   ARG A 304      22.405  21.738   4.174  1.00 91.86           N  
ATOM   2417  CA  ARG A 304      21.207  22.442   4.621  1.00 91.86           C  
ATOM   2418  C   ARG A 304      20.303  21.522   5.434  1.00 91.86           C  
ATOM   2419  CB  ARG A 304      20.439  23.009   3.426  1.00 91.86           C  
ATOM   2420  O   ARG A 304      20.076  20.371   5.054  1.00 91.86           O  
ATOM   2421  CG  ARG A 304      21.243  23.989   2.586  1.00 91.86           C  
ATOM   2422  CD  ARG A 304      21.481  25.300   3.322  1.00 91.86           C  
ATOM   2423  NE  ARG A 304      22.160  26.278   2.476  1.00 91.86           N  
ATOM   2424  NH1 ARG A 304      24.291  25.535   2.973  1.00 91.86           N  
ATOM   2425  NH2 ARG A 304      23.992  27.294   1.534  1.00 91.86           N  
ATOM   2426  CZ  ARG A 304      23.479  26.367   2.330  1.00 91.86           C  
ATOM   2427  N   LEU A 305      19.882  22.112   6.565  1.00 93.51           N  
ATOM   2428  CA  LEU A 305      18.950  21.402   7.434  1.00 93.51           C  
ATOM   2429  C   LEU A 305      17.679  22.217   7.649  1.00 93.51           C  
ATOM   2430  CB  LEU A 305      19.604  21.090   8.782  1.00 93.51           C  
ATOM   2431  O   LEU A 305      17.744  23.382   8.050  1.00 93.51           O  
ATOM   2432  CG  LEU A 305      18.780  20.250   9.758  1.00 93.51           C  
ATOM   2433  CD1 LEU A 305      18.690  18.807   9.271  1.00 93.51           C  
ATOM   2434  CD2 LEU A 305      19.382  20.310  11.158  1.00 93.51           C  
ATOM   2435  N   ILE A 306      16.537  21.629   7.299  1.00 95.87           N  
ATOM   2436  CA  ILE A 306      15.247  22.286   7.481  1.00 95.87           C  
ATOM   2437  C   ILE A 306      14.425  21.529   8.522  1.00 95.87           C  
ATOM   2438  CB  ILE A 306      14.468  22.381   6.150  1.00 95.87           C  
ATOM   2439  O   ILE A 306      14.325  20.301   8.471  1.00 95.87           O  
ATOM   2440  CG1 ILE A 306      15.300  23.120   5.096  1.00 95.87           C  
ATOM   2441  CG2 ILE A 306      13.117  23.071   6.363  1.00 95.87           C  
ATOM   2442  CD1 ILE A 306      14.711  23.066   3.693  1.00 95.87           C  
ATOM   2443  N   THR A 307      13.953  22.319   9.493  1.00 95.85           N  
ATOM   2444  CA  THR A 307      13.059  21.728  10.483  1.00 95.85           C  
ATOM   2445  C   THR A 307      11.696  22.415  10.459  1.00 95.85           C  
ATOM   2446  CB  THR A 307      13.656  21.817  11.899  1.00 95.85           C  
ATOM   2447  O   THR A 307      11.590  23.582  10.078  1.00 95.85           O  
ATOM   2448  CG2 THR A 307      15.003  21.105  11.974  1.00 95.85           C  
ATOM   2449  OG1 THR A 307      13.836  23.195  12.250  1.00 95.85           O  
ATOM   2450  N   THR A 308      10.657  21.596  10.747  1.00 93.04           N  
ATOM   2451  CA  THR A 308       9.330  22.179  10.910  1.00 93.04           C  
ATOM   2452  C   THR A 308       8.809  21.950  12.326  1.00 93.04           C  
ATOM   2453  CB  THR A 308       8.333  21.592   9.893  1.00 93.04           C  
ATOM   2454  O   THR A 308       9.044  20.893  12.916  1.00 93.04           O  
ATOM   2455  CG2 THR A 308       8.850  21.743   8.466  1.00 93.04           C  
ATOM   2456  OG1 THR A 308       8.137  20.200  10.174  1.00 93.04           O  
ATOM   2457  N   THR A 309       8.166  23.030  12.920  1.00 91.63           N  
ATOM   2458  CA  THR A 309       7.619  22.914  14.268  1.00 91.63           C  
ATOM   2459  C   THR A 309       6.475  23.902  14.474  1.00 91.63           C  
ATOM   2460  CB  THR A 309       8.705  23.152  15.333  1.00 91.63           C  
ATOM   2461  O   THR A 309       6.395  24.920  13.782  1.00 91.63           O  
ATOM   2462  CG2 THR A 309       9.293  24.554  15.217  1.00 91.63           C  
ATOM   2463  OG1 THR A 309       8.130  22.993  16.636  1.00 91.63           O  
ATOM   2464  N   ARG A 310       5.655  23.544  15.431  1.00 84.30           N  
ATOM   2465  CA  ARG A 310       4.555  24.432  15.792  1.00 84.30           C  
ATOM   2466  C   ARG A 310       4.949  25.352  16.943  1.00 84.30           C  
ATOM   2467  CB  ARG A 310       3.312  23.623  16.171  1.00 84.30           C  
ATOM   2468  O   ARG A 310       4.255  26.331  17.227  1.00 84.30           O  
ATOM   2469  CG  ARG A 310       2.757  22.779  15.034  1.00 84.30           C  
ATOM   2470  CD  ARG A 310       1.539  21.977  15.471  1.00 84.30           C  
ATOM   2471  NE  ARG A 310       1.084  21.073  14.418  1.00 84.30           N  
ATOM   2472  NH1 ARG A 310      -0.693  20.226  15.628  1.00 84.30           N  
ATOM   2473  NH2 ARG A 310      -0.291  19.480  13.498  1.00 84.30           N  
ATOM   2474  CZ  ARG A 310       0.034  20.262  14.517  1.00 84.30           C  
ATOM   2475  N   ILE A 311       6.026  24.951  17.590  1.00 83.87           N  
ATOM   2476  CA  ILE A 311       6.397  25.582  18.853  1.00 83.87           C  
ATOM   2477  C   ILE A 311       7.588  26.512  18.635  1.00 83.87           C  
ATOM   2478  CB  ILE A 311       6.730  24.529  19.934  1.00 83.87           C  
ATOM   2479  O   ILE A 311       8.654  26.073  18.196  1.00 83.87           O  
ATOM   2480  CG1 ILE A 311       5.554  23.563  20.119  1.00 83.87           C  
ATOM   2481  CG2 ILE A 311       7.093  25.210  21.257  1.00 83.87           C  
ATOM   2482  CD1 ILE A 311       5.865  22.373  21.015  1.00 83.87           C  
ATOM   2483  N   VAL A 312       7.389  27.732  18.961  1.00 88.38           N  
ATOM   2484  CA  VAL A 312       8.383  28.776  18.736  1.00 88.38           C  
ATOM   2485  C   VAL A 312       9.665  28.442  19.495  1.00 88.38           C  
ATOM   2486  CB  VAL A 312       7.856  30.164  19.165  1.00 88.38           C  
ATOM   2487  O   VAL A 312      10.765  28.560  18.951  1.00 88.38           O  
ATOM   2488  CG1 VAL A 312       8.970  31.206  19.107  1.00 88.38           C  
ATOM   2489  CG2 VAL A 312       6.681  30.583  18.283  1.00 88.38           C  
ATOM   2490  N   SER A 313       9.504  28.001  20.696  1.00 90.04           N  
ATOM   2491  CA  SER A 313      10.668  27.680  21.515  1.00 90.04           C  
ATOM   2492  C   SER A 313      11.501  26.571  20.882  1.00 90.04           C  
ATOM   2493  CB  SER A 313      10.235  27.264  22.922  1.00 90.04           C  
ATOM   2494  O   SER A 313      12.732  26.612  20.923  1.00 90.04           O  
ATOM   2495  OG  SER A 313       9.409  26.114  22.874  1.00 90.04           O  
ATOM   2496  N   VAL A 314      10.869  25.537  20.352  1.00 91.19           N  
ATOM   2497  CA  VAL A 314      11.545  24.442  19.665  1.00 91.19           C  
ATOM   2498  C   VAL A 314      12.267  24.975  18.429  1.00 91.19           C  
ATOM   2499  CB  VAL A 314      10.555  23.325  19.264  1.00 91.19           C  
ATOM   2500  O   VAL A 314      13.406  24.591  18.154  1.00 91.19           O  
ATOM   2501  CG1 VAL A 314      11.250  22.271  18.405  1.00 91.19           C  
ATOM   2502  CG2 VAL A 314       9.941  22.686  20.508  1.00 91.19           C  
ATOM   2503  N   SER A 315      11.610  25.807  17.685  1.00 91.34           N  
ATOM   2504  CA  SER A 315      12.209  26.430  16.510  1.00 91.34           C  
ATOM   2505  C   SER A 315      13.482  27.188  16.874  1.00 91.34           C  
ATOM   2506  CB  SER A 315      11.214  27.380  15.841  1.00 91.34           C  
ATOM   2507  O   SER A 315      14.500  27.067  16.189  1.00 91.34           O  
ATOM   2508  OG  SER A 315      11.823  28.068  14.762  1.00 91.34           O  
ATOM   2509  N   ASN A 316      13.424  27.941  17.970  1.00 91.65           N  
ATOM   2510  CA  ASN A 316      14.586  28.687  18.440  1.00 91.65           C  
ATOM   2511  C   ASN A 316      15.721  27.755  18.853  1.00 91.65           C  
ATOM   2512  CB  ASN A 316      14.200  29.602  19.605  1.00 91.65           C  
ATOM   2513  O   ASN A 316      16.893  28.057  18.621  1.00 91.65           O  
ATOM   2514  CG  ASN A 316      13.343  30.774  19.168  1.00 91.65           C  
ATOM   2515  ND2 ASN A 316      12.528  31.286  20.083  1.00 91.65           N  
ATOM   2516  OD1 ASN A 316      13.412  31.215  18.018  1.00 91.65           O  
ATOM   2517  N   SER A 317      15.312  26.650  19.429  1.00 90.83           N  
ATOM   2518  CA  SER A 317      16.289  25.632  19.801  1.00 90.83           C  
ATOM   2519  C   SER A 317      16.959  25.033  18.569  1.00 90.83           C  
ATOM   2520  CB  SER A 317      15.624  24.524  20.619  1.00 90.83           C  
ATOM   2521  O   SER A 317      18.161  24.761  18.580  1.00 90.83           O  
ATOM   2522  OG  SER A 317      16.569  23.535  20.988  1.00 90.83           O  
ATOM   2523  N   CYS A 318      16.229  24.841  17.542  1.00 90.64           N  
ATOM   2524  CA  CYS A 318      16.731  24.261  16.301  1.00 90.64           C  
ATOM   2525  C   CYS A 318      17.709  25.207  15.614  1.00 90.64           C  
ATOM   2526  CB  CYS A 318      15.575  23.934  15.356  1.00 90.64           C  
ATOM   2527  O   CYS A 318      18.632  24.762  14.929  1.00 90.64           O  
ATOM   2528  SG  CYS A 318      14.513  22.595  15.941  1.00 90.64           S  
ATOM   2529  N   CYS A 319      17.495  26.524  15.848  1.00 88.32           N  
ATOM   2530  CA  CYS A 319      18.341  27.538  15.228  1.00 88.32           C  
ATOM   2531  C   CYS A 319      19.111  28.324  16.282  1.00 88.32           C  
ATOM   2532  CB  CYS A 319      17.501  28.492  14.380  1.00 88.32           C  
ATOM   2533  O   CYS A 319      18.766  29.467  16.586  1.00 88.32           O  
ATOM   2534  SG  CYS A 319      16.671  27.691  12.990  1.00 88.32           S  
ATOM   2535  N   SER A 320      20.195  27.817  16.868  1.00 81.35           N  
ATOM   2536  CA  SER A 320      20.892  28.432  17.993  1.00 81.35           C  
ATOM   2537  C   SER A 320      22.199  29.078  17.548  1.00 81.35           C  
ATOM   2538  CB  SER A 320      21.171  27.394  19.082  1.00 81.35           C  
ATOM   2539  O   SER A 320      22.700  29.994  18.204  1.00 81.35           O  
ATOM   2540  OG  SER A 320      21.690  26.202  18.519  1.00 81.35           O  
ATOM   2541  N   SER A 321      22.646  28.806  16.336  1.00 80.70           N  
ATOM   2542  CA  SER A 321      23.944  29.282  15.868  1.00 80.70           C  
ATOM   2543  C   SER A 321      23.797  30.521  14.992  1.00 80.70           C  
ATOM   2544  CB  SER A 321      24.671  28.182  15.092  1.00 80.70           C  
ATOM   2545  O   SER A 321      22.705  30.811  14.497  1.00 80.70           O  
ATOM   2546  OG  SER A 321      24.822  27.020  15.889  1.00 80.70           O  
ATOM   2547  N   ASP A 322      24.991  31.252  14.898  1.00 72.20           N  
ATOM   2548  CA  ASP A 322      25.093  32.443  14.060  1.00 72.20           C  
ATOM   2549  C   ASP A 322      24.971  32.085  12.580  1.00 72.20           C  
ATOM   2550  CB  ASP A 322      26.415  33.169  14.318  1.00 72.20           C  
ATOM   2551  O   ASP A 322      25.616  31.148  12.107  1.00 72.20           O  
ATOM   2552  CG  ASP A 322      26.301  34.248  15.380  1.00 72.20           C  
ATOM   2553  OD1 ASP A 322      25.170  34.569  15.805  1.00 72.20           O  
ATOM   2554  OD2 ASP A 322      27.352  34.786  15.793  1.00 72.20           O  
ATOM   2555  N   GLY A 323      23.844  32.446  11.884  1.00 76.96           N  
ATOM   2556  CA  GLY A 323      23.565  32.178  10.483  1.00 76.96           C  
ATOM   2557  C   GLY A 323      22.294  31.379  10.270  1.00 76.96           C  
ATOM   2558  O   GLY A 323      21.786  31.297   9.149  1.00 76.96           O  
ATOM   2559  N   ASP A 324      21.805  30.777  11.364  1.00 88.33           N  
ATOM   2560  CA  ASP A 324      20.545  30.043  11.291  1.00 88.33           C  
ATOM   2561  C   ASP A 324      19.355  30.998  11.242  1.00 88.33           C  
ATOM   2562  CB  ASP A 324      20.408  29.092  12.481  1.00 88.33           C  
ATOM   2563  O   ASP A 324      19.447  32.137  11.706  1.00 88.33           O  
ATOM   2564  CG  ASP A 324      21.465  28.002  12.495  1.00 88.33           C  
ATOM   2565  OD1 ASP A 324      22.141  27.795  11.464  1.00 88.33           O  
ATOM   2566  OD2 ASP A 324      21.621  27.341  13.544  1.00 88.33           O  
ATOM   2567  N   SER A 325      18.333  30.541  10.577  1.00 90.78           N  
ATOM   2568  CA  SER A 325      17.181  31.421  10.410  1.00 90.78           C  
ATOM   2569  C   SER A 325      15.882  30.708  10.770  1.00 90.78           C  
ATOM   2570  CB  SER A 325      17.107  31.940   8.973  1.00 90.78           C  
ATOM   2571  O   SER A 325      15.772  29.491  10.611  1.00 90.78           O  
ATOM   2572  OG  SER A 325      18.302  32.614   8.619  1.00 90.78           O  
ATOM   2573  N   VAL A 326      15.076  31.540  11.367  1.00 92.30           N  
ATOM   2574  CA  VAL A 326      13.727  31.066  11.655  1.00 92.30           C  
ATOM   2575  C   VAL A 326      12.740  31.682  10.666  1.00 92.30           C  
ATOM   2576  CB  VAL A 326      13.306  31.397  13.105  1.00 92.30           C  
ATOM   2577  O   VAL A 326      12.722  32.901  10.476  1.00 92.30           O  
ATOM   2578  CG1 VAL A 326      11.854  30.991  13.352  1.00 92.30           C  
ATOM   2579  CG2 VAL A 326      14.235  30.705  14.101  1.00 92.30           C  
ATOM   2580  N   TYR A 327      12.055  30.760   9.976  1.00 93.24           N  
ATOM   2581  CA  TYR A 327      11.017  31.206   9.054  1.00 93.24           C  
ATOM   2582  C   TYR A 327       9.636  31.083   9.686  1.00 93.24           C  
ATOM   2583  CB  TYR A 327      11.070  30.398   7.754  1.00 93.24           C  
ATOM   2584  O   TYR A 327       9.133  29.974   9.882  1.00 93.24           O  
ATOM   2585  CG  TYR A 327      10.124  30.897   6.689  1.00 93.24           C  
ATOM   2586  CD1 TYR A 327       8.848  30.355   6.554  1.00 93.24           C  
ATOM   2587  CD2 TYR A 327      10.503  31.911   5.817  1.00 93.24           C  
ATOM   2588  CE1 TYR A 327       7.973  30.810   5.573  1.00 93.24           C  
ATOM   2589  CE2 TYR A 327       9.637  32.375   4.832  1.00 93.24           C  
ATOM   2590  OH  TYR A 327       7.513  32.275   3.746  1.00 93.24           O  
ATOM   2591  CZ  TYR A 327       8.375  31.820   4.719  1.00 93.24           C  
ATOM   2592  N   GLN A 328       9.082  32.277   9.933  1.00 91.44           N  
ATOM   2593  CA  GLN A 328       7.751  32.304  10.529  1.00 91.44           C  
ATOM   2594  C   GLN A 328       6.667  32.214   9.459  1.00 91.44           C  
ATOM   2595  CB  GLN A 328       7.561  33.573  11.363  1.00 91.44           C  
ATOM   2596  O   GLN A 328       6.465  33.157   8.691  1.00 91.44           O  
ATOM   2597  CG  GLN A 328       6.254  33.606  12.143  1.00 91.44           C  
ATOM   2598  CD  GLN A 328       6.268  32.688  13.351  1.00 91.44           C  
ATOM   2599  NE2 GLN A 328       5.084  32.316  13.827  1.00 91.44           N  
ATOM   2600  OE1 GLN A 328       7.333  32.315  13.852  1.00 91.44           O  
ATOM   2601  N   MET A 329       5.929  31.061   9.516  1.00 89.63           N  
ATOM   2602  CA  MET A 329       4.894  30.830   8.513  1.00 89.63           C  
ATOM   2603  C   MET A 329       3.664  31.688   8.793  1.00 89.63           C  
ATOM   2604  CB  MET A 329       4.503  29.352   8.472  1.00 89.63           C  
ATOM   2605  O   MET A 329       3.119  31.657   9.898  1.00 89.63           O  
ATOM   2606  CG  MET A 329       3.715  28.960   7.233  1.00 89.63           C  
ATOM   2607  SD  MET A 329       4.052  27.236   6.702  1.00 89.63           S  
ATOM   2608  CE  MET A 329       2.925  27.111   5.286  1.00 89.63           C  
ATOM   2609  N   GLU A 330       3.247  32.429   7.747  1.00 87.84           N  
ATOM   2610  CA  GLU A 330       2.063  33.274   7.867  1.00 87.84           C  
ATOM   2611  C   GLU A 330       0.880  32.678   7.109  1.00 87.84           C  
ATOM   2612  CB  GLU A 330       2.356  34.687   7.356  1.00 87.84           C  
ATOM   2613  O   GLU A 330       1.067  31.927   6.149  1.00 87.84           O  
ATOM   2614  CG  GLU A 330       3.415  35.425   8.162  1.00 87.84           C  
ATOM   2615  CD  GLU A 330       3.677  36.836   7.659  1.00 87.84           C  
ATOM   2616  OE1 GLU A 330       4.443  37.580   8.312  1.00 87.84           O  
ATOM   2617  OE2 GLU A 330       3.110  37.200   6.605  1.00 87.84           O  
ATOM   2618  N   PRO A 331      -0.309  33.030   7.541  1.00 87.53           N  
ATOM   2619  CA  PRO A 331      -1.495  32.581   6.807  1.00 87.53           C  
ATOM   2620  C   PRO A 331      -1.517  33.077   5.363  1.00 87.53           C  
ATOM   2621  CB  PRO A 331      -2.653  33.180   7.608  1.00 87.53           C  
ATOM   2622  O   PRO A 331      -0.819  34.037   5.025  1.00 87.53           O  
ATOM   2623  CG  PRO A 331      -2.074  33.476   8.954  1.00 87.53           C  
ATOM   2624  CD  PRO A 331      -0.617  33.796   8.786  1.00 87.53           C  
ATOM   2625  N   LEU A 332      -2.312  32.332   4.499  1.00 87.41           N  
ATOM   2626  CA  LEU A 332      -2.419  32.686   3.088  1.00 87.41           C  
ATOM   2627  C   LEU A 332      -3.071  34.054   2.919  1.00 87.41           C  
ATOM   2628  CB  LEU A 332      -3.223  31.628   2.329  1.00 87.41           C  
ATOM   2629  O   LEU A 332      -3.890  34.463   3.745  1.00 87.41           O  
ATOM   2630  CG  LEU A 332      -2.560  30.259   2.166  1.00 87.41           C  
ATOM   2631  CD1 LEU A 332      -3.538  29.266   1.548  1.00 87.41           C  
ATOM   2632  CD2 LEU A 332      -1.299  30.374   1.316  1.00 87.41           C  
ATOM   2633  N   SER A 333      -2.617  34.738   1.831  1.00 89.13           N  
ATOM   2634  CA  SER A 333      -3.282  35.992   1.491  1.00 89.13           C  
ATOM   2635  C   SER A 333      -4.745  35.760   1.127  1.00 89.13           C  
ATOM   2636  CB  SER A 333      -2.563  36.683   0.331  1.00 89.13           C  
ATOM   2637  O   SER A 333      -5.150  34.629   0.850  1.00 89.13           O  
ATOM   2638  OG  SER A 333      -2.754  35.967  -0.877  1.00 89.13           O  
ATOM   2639  N   VAL A 334      -5.428  36.773   1.147  1.00 88.35           N  
ATOM   2640  CA  VAL A 334      -6.847  36.713   0.814  1.00 88.35           C  
ATOM   2641  C   VAL A 334      -7.026  36.134  -0.588  1.00 88.35           C  
ATOM   2642  CB  VAL A 334      -7.510  38.106   0.903  1.00 88.35           C  
ATOM   2643  O   VAL A 334      -7.866  35.257  -0.801  1.00 88.35           O  
ATOM   2644  CG1 VAL A 334      -8.938  38.060   0.363  1.00 88.35           C  
ATOM   2645  CG2 VAL A 334      -7.496  38.612   2.344  1.00 88.35           C  
ATOM   2646  N   ASP A 335      -6.221  36.493  -1.459  1.00 86.62           N  
ATOM   2647  CA  ASP A 335      -6.327  36.056  -2.848  1.00 86.62           C  
ATOM   2648  C   ASP A 335      -5.994  34.572  -2.985  1.00 86.62           C  
ATOM   2649  CB  ASP A 335      -5.405  36.887  -3.744  1.00 86.62           C  
ATOM   2650  O   ASP A 335      -6.700  33.833  -3.674  1.00 86.62           O  
ATOM   2651  CG  ASP A 335      -5.888  38.314  -3.931  1.00 86.62           C  
ATOM   2652  OD1 ASP A 335      -7.107  38.566  -3.814  1.00 86.62           O  
ATOM   2653  OD2 ASP A 335      -5.043  39.195  -4.202  1.00 86.62           O  
ATOM   2654  N   ASP A 336      -4.968  34.164  -2.377  1.00 86.74           N  
ATOM   2655  CA  ASP A 336      -4.563  32.762  -2.410  1.00 86.74           C  
ATOM   2656  C   ASP A 336      -5.602  31.873  -1.730  1.00 86.74           C  
ATOM   2657  CB  ASP A 336      -3.198  32.582  -1.741  1.00 86.74           C  
ATOM   2658  O   ASP A 336      -5.869  30.760  -2.188  1.00 86.74           O  
ATOM   2659  CG  ASP A 336      -2.047  33.079  -2.598  1.00 86.74           C  
ATOM   2660  OD1 ASP A 336      -2.215  33.205  -3.830  1.00 86.74           O  
ATOM   2661  OD2 ASP A 336      -0.963  33.344  -2.036  1.00 86.74           O  
ATOM   2662  N   SER A 337      -6.105  32.425  -0.628  1.00 88.91           N  
ATOM   2663  CA  SER A 337      -7.162  31.704   0.074  1.00 88.91           C  
ATOM   2664  C   SER A 337      -8.381  31.502  -0.820  1.00 88.91           C  
ATOM   2665  CB  SER A 337      -7.569  32.451   1.345  1.00 88.91           C  
ATOM   2666  O   SER A 337      -8.949  30.409  -0.867  1.00 88.91           O  
ATOM   2667  OG  SER A 337      -6.491  32.507   2.263  1.00 88.91           O  
ATOM   2668  N   ARG A 338      -8.682  32.552  -1.447  1.00 88.23           N  
ATOM   2669  CA  ARG A 338      -9.814  32.518  -2.367  1.00 88.23           C  
ATOM   2670  C   ARG A 338      -9.565  31.535  -3.506  1.00 88.23           C  
ATOM   2671  CB  ARG A 338     -10.091  33.914  -2.931  1.00 88.23           C  
ATOM   2672  O   ARG A 338     -10.441  30.737  -3.847  1.00 88.23           O  
ATOM   2673  CG  ARG A 338     -11.375  34.007  -3.740  1.00 88.23           C  
ATOM   2674  CD  ARG A 338     -11.634  35.427  -4.225  1.00 88.23           C  
ATOM   2675  NE  ARG A 338     -12.748  35.480  -5.168  1.00 88.23           N  
ATOM   2676  NH1 ARG A 338     -12.270  37.607  -5.931  1.00 88.23           N  
ATOM   2677  NH2 ARG A 338     -14.063  36.457  -6.777  1.00 88.23           N  
ATOM   2678  CZ  ARG A 338     -13.024  36.515  -5.957  1.00 88.23           C  
ATOM   2679  N   MET A 339      -8.455  31.619  -3.998  1.00 84.28           N  
ATOM   2680  CA  MET A 339      -8.073  30.737  -5.097  1.00 84.28           C  
ATOM   2681  C   MET A 339      -8.143  29.275  -4.671  1.00 84.28           C  
ATOM   2682  CB  MET A 339      -6.664  31.072  -5.591  1.00 84.28           C  
ATOM   2683  O   MET A 339      -8.697  28.441  -5.389  1.00 84.28           O  
ATOM   2684  CG  MET A 339      -6.261  30.320  -6.849  1.00 84.28           C  
ATOM   2685  SD  MET A 339      -4.703  30.958  -7.580  1.00 84.28           S  
ATOM   2686  CE  MET A 339      -3.515  30.420  -6.319  1.00 84.28           C  
ATOM   2687  N   LEU A 340      -7.554  29.015  -3.517  1.00 85.03           N  
ATOM   2688  CA  LEU A 340      -7.563  27.661  -2.972  1.00 85.03           C  
ATOM   2689  C   LEU A 340      -8.991  27.182  -2.731  1.00 85.03           C  
ATOM   2690  CB  LEU A 340      -6.765  27.603  -1.667  1.00 85.03           C  
ATOM   2691  O   LEU A 340      -9.332  26.044  -3.061  1.00 85.03           O  
ATOM   2692  CG  LEU A 340      -6.567  26.215  -1.055  1.00 85.03           C  
ATOM   2693  CD1 LEU A 340      -5.791  25.319  -2.014  1.00 85.03           C  
ATOM   2694  CD2 LEU A 340      -5.849  26.320   0.286  1.00 85.03           C  
ATOM   2695  N   PHE A 341      -9.819  27.959  -2.196  1.00 87.68           N  
ATOM   2696  CA  PHE A 341     -11.215  27.689  -1.871  1.00 87.68           C  
ATOM   2697  C   PHE A 341     -12.020  27.407  -3.134  1.00 87.68           C  
ATOM   2698  CB  PHE A 341     -11.829  28.868  -1.110  1.00 87.68           C  
ATOM   2699  O   PHE A 341     -12.681  26.372  -3.237  1.00 87.68           O  
ATOM   2700  CG  PHE A 341     -13.213  28.596  -0.584  1.00 87.68           C  
ATOM   2701  CD1 PHE A 341     -14.329  29.123  -1.222  1.00 87.68           C  
ATOM   2702  CD2 PHE A 341     -13.397  27.814   0.548  1.00 87.68           C  
ATOM   2703  CE1 PHE A 341     -15.611  28.874  -0.738  1.00 87.68           C  
ATOM   2704  CE2 PHE A 341     -14.675  27.560   1.038  1.00 87.68           C  
ATOM   2705  CZ  PHE A 341     -15.781  28.092   0.394  1.00 87.68           C  
ATOM   2706  N   TYR A 342     -11.921  28.165  -4.098  1.00 85.09           N  
ATOM   2707  CA  TYR A 342     -12.745  28.087  -5.300  1.00 85.09           C  
ATOM   2708  C   TYR A 342     -12.281  26.953  -6.206  1.00 85.09           C  
ATOM   2709  CB  TYR A 342     -12.709  29.414  -6.064  1.00 85.09           C  
ATOM   2710  O   TYR A 342     -13.093  26.322  -6.886  1.00 85.09           O  
ATOM   2711  CG  TYR A 342     -13.568  30.492  -5.449  1.00 85.09           C  
ATOM   2712  CD1 TYR A 342     -14.843  30.203  -4.968  1.00 85.09           C  
ATOM   2713  CD2 TYR A 342     -13.108  31.801  -5.349  1.00 85.09           C  
ATOM   2714  CE1 TYR A 342     -15.640  31.193  -4.403  1.00 85.09           C  
ATOM   2715  CE2 TYR A 342     -13.896  32.799  -4.786  1.00 85.09           C  
ATOM   2716  OH  TYR A 342     -15.943  33.470  -3.757  1.00 85.09           O  
ATOM   2717  CZ  TYR A 342     -15.159  32.486  -4.316  1.00 85.09           C  
ATOM   2718  N   LYS A 343     -11.058  26.826  -6.189  1.00 78.81           N  
ATOM   2719  CA  LYS A 343     -10.527  25.746  -7.017  1.00 78.81           C  
ATOM   2720  C   LYS A 343     -11.134  24.402  -6.623  1.00 78.81           C  
ATOM   2721  CB  LYS A 343      -9.003  25.685  -6.906  1.00 78.81           C  
ATOM   2722  O   LYS A 343     -11.332  23.532  -7.473  1.00 78.81           O  
ATOM   2723  CG  LYS A 343      -8.336  24.854  -7.992  1.00 78.81           C  
ATOM   2724  CD  LYS A 343      -6.822  25.022  -7.975  1.00 78.81           C  
ATOM   2725  CE  LYS A 343      -6.152  24.172  -9.046  1.00 78.81           C  
ATOM   2726  NZ  LYS A 343      -4.684  24.432  -9.121  1.00 78.81           N  
ATOM   2727  N   ARG A 344     -11.383  24.337  -5.445  1.00 78.51           N  
ATOM   2728  CA  ARG A 344     -11.958  23.096  -4.935  1.00 78.51           C  
ATOM   2729  C   ARG A 344     -13.450  23.019  -5.239  1.00 78.51           C  
ATOM   2730  CB  ARG A 344     -11.723  22.974  -3.428  1.00 78.51           C  
ATOM   2731  O   ARG A 344     -13.956  21.963  -5.624  1.00 78.51           O  
ATOM   2732  CG  ARG A 344     -12.420  21.782  -2.791  1.00 78.51           C  
ATOM   2733  CD  ARG A 344     -11.920  20.463  -3.364  1.00 78.51           C  
ATOM   2734  NE  ARG A 344     -12.560  19.319  -2.720  1.00 78.51           N  
ATOM   2735  NH1 ARG A 344     -12.568  17.996  -4.614  1.00 78.51           N  
ATOM   2736  NH2 ARG A 344     -13.435  17.197  -2.648  1.00 78.51           N  
ATOM   2737  CZ  ARG A 344     -12.853  18.174  -3.329  1.00 78.51           C  
ATOM   2738  N   ILE A 345     -14.175  23.996  -5.174  1.00 78.25           N  
ATOM   2739  CA  ILE A 345     -15.631  24.001  -5.259  1.00 78.25           C  
ATOM   2740  C   ILE A 345     -16.062  24.142  -6.717  1.00 78.25           C  
ATOM   2741  CB  ILE A 345     -16.243  25.135  -4.407  1.00 78.25           C  
ATOM   2742  O   ILE A 345     -17.001  23.476  -7.161  1.00 78.25           O  
ATOM   2743  CG1 ILE A 345     -15.912  24.927  -2.925  1.00 78.25           C  
ATOM   2744  CG2 ILE A 345     -17.757  25.217  -4.624  1.00 78.25           C  
ATOM   2745  CD1 ILE A 345     -16.362  26.069  -2.024  1.00 78.25           C  
ATOM   2746  N   PHE A 346     -15.269  25.000  -7.528  1.00 75.22           N  
ATOM   2747  CA  PHE A 346     -15.690  25.337  -8.882  1.00 75.22           C  
ATOM   2748  C   PHE A 346     -14.663  24.861  -9.903  1.00 75.22           C  
ATOM   2749  CB  PHE A 346     -15.904  26.848  -9.020  1.00 75.22           C  
ATOM   2750  O   PHE A 346     -13.542  25.372  -9.949  1.00 75.22           O  
ATOM   2751  CG  PHE A 346     -16.919  27.407  -8.059  1.00 75.22           C  
ATOM   2752  CD1 PHE A 346     -18.277  27.193  -8.259  1.00 75.22           C  
ATOM   2753  CD2 PHE A 346     -16.514  28.147  -6.956  1.00 75.22           C  
ATOM   2754  CE1 PHE A 346     -19.219  27.709  -7.372  1.00 75.22           C  
ATOM   2755  CE2 PHE A 346     -17.449  28.666  -6.065  1.00 75.22           C  
ATOM   2756  CZ  PHE A 346     -18.801  28.447  -6.275  1.00 75.22           C  
ATOM   2757  N   PRO A 347     -14.905  23.722 -10.561  1.00 61.26           N  
ATOM   2758  CA  PRO A 347     -13.943  23.228 -11.549  1.00 61.26           C  
ATOM   2759  C   PRO A 347     -13.595  24.272 -12.607  1.00 61.26           C  
ATOM   2760  CB  PRO A 347     -14.666  22.034 -12.178  1.00 61.26           C  
ATOM   2761  O   PRO A 347     -12.456  24.322 -13.079  1.00 61.26           O  
ATOM   2762  CG  PRO A 347     -15.909  21.868 -11.365  1.00 61.26           C  
ATOM   2763  CD  PRO A 347     -16.042  23.052 -10.450  1.00 61.26           C  
ATOM   2764  N   ASP A 348     -14.603  25.298 -12.879  1.00 62.20           N  
ATOM   2765  CA  ASP A 348     -14.405  26.395 -13.821  1.00 62.20           C  
ATOM   2766  C   ASP A 348     -14.386  27.742 -13.101  1.00 62.20           C  
ATOM   2767  CB  ASP A 348     -15.497  26.386 -14.893  1.00 62.20           C  
ATOM   2768  O   ASP A 348     -15.341  28.092 -12.404  1.00 62.20           O  
ATOM   2769  CG  ASP A 348     -15.074  27.079 -16.176  1.00 62.20           C  
ATOM   2770  OD1 ASP A 348     -14.029  27.764 -16.184  1.00 62.20           O  
ATOM   2771  OD2 ASP A 348     -15.794  26.940 -17.189  1.00 62.20           O  
ATOM   2772  N   GLU A 349     -13.203  28.404 -12.912  1.00 53.96           N  
ATOM   2773  CA  GLU A 349     -12.989  29.661 -12.200  1.00 53.96           C  
ATOM   2774  C   GLU A 349     -14.034  30.701 -12.591  1.00 53.96           C  
ATOM   2775  CB  GLU A 349     -11.582  30.200 -12.473  1.00 53.96           C  
ATOM   2776  O   GLU A 349     -14.443  31.519 -11.765  1.00 53.96           O  
ATOM   2777  CG  GLU A 349     -10.505  29.579 -11.596  1.00 53.96           C  
ATOM   2778  CD  GLU A 349      -9.136  30.213 -11.788  1.00 53.96           C  
ATOM   2779  OE1 GLU A 349      -8.165  29.769 -11.135  1.00 53.96           O  
ATOM   2780  OE2 GLU A 349      -9.035  31.162 -12.596  1.00 53.96           O  
ATOM   2781  N   ASN A 350     -14.759  30.559 -13.823  1.00 52.46           N  
ATOM   2782  CA  ASN A 350     -15.672  31.585 -14.315  1.00 52.46           C  
ATOM   2783  C   ASN A 350     -17.117  31.280 -13.932  1.00 52.46           C  
ATOM   2784  CB  ASN A 350     -15.545  31.732 -15.833  1.00 52.46           C  
ATOM   2785  O   ASN A 350     -18.022  32.060 -14.236  1.00 52.46           O  
ATOM   2786  CG  ASN A 350     -14.225  32.350 -16.252  1.00 52.46           C  
ATOM   2787  ND2 ASN A 350     -13.850  32.150 -17.509  1.00 52.46           N  
ATOM   2788  OD1 ASN A 350     -13.548  33.000 -15.451  1.00 52.46           O  
ATOM   2789  N   ALA A 351     -17.275  30.138 -13.232  1.00 56.74           N  
ATOM   2790  CA  ALA A 351     -18.635  29.729 -12.891  1.00 56.74           C  
ATOM   2791  C   ALA A 351     -19.091  30.375 -11.586  1.00 56.74           C  
ATOM   2792  CB  ALA A 351     -18.724  28.208 -12.788  1.00 56.74           C  
ATOM   2793  O   ALA A 351     -20.204  30.125 -11.118  1.00 56.74           O  
ATOM   2794  N   CYS A 352     -18.244  31.301 -11.033  1.00 52.47           N  
ATOM   2795  CA  CYS A 352     -18.692  31.865  -9.765  1.00 52.47           C  
ATOM   2796  C   CYS A 352     -20.021  32.591  -9.930  1.00 52.47           C  
ATOM   2797  CB  CYS A 352     -17.642  32.825  -9.205  1.00 52.47           C  
ATOM   2798  O   CYS A 352     -20.149  33.476 -10.778  1.00 52.47           O  
ATOM   2799  SG  CYS A 352     -17.919  33.279  -7.478  1.00 52.47           S  
ATOM   2800  N   ILE A 353     -21.074  32.026  -9.332  1.00 61.17           N  
ATOM   2801  CA  ILE A 353     -22.425  32.577  -9.342  1.00 61.17           C  
ATOM   2802  C   ILE A 353     -22.519  33.730  -8.346  1.00 61.17           C  
ATOM   2803  CB  ILE A 353     -23.478  31.495  -9.010  1.00 61.17           C  
ATOM   2804  O   ILE A 353     -22.041  33.622  -7.214  1.00 61.17           O  
ATOM   2805  CG1 ILE A 353     -23.399  30.345 -10.020  1.00 61.17           C  
ATOM   2806  CG2 ILE A 353     -24.884  32.102  -8.980  1.00 61.17           C  
ATOM   2807  CD1 ILE A 353     -24.217  29.122  -9.631  1.00 61.17           C  
ATOM   2808  N   ASN A 354     -22.383  35.030  -8.658  1.00 68.83           N  
ATOM   2809  CA  ASN A 354     -22.579  36.254  -7.889  1.00 68.83           C  
ATOM   2810  C   ASN A 354     -23.319  35.983  -6.582  1.00 68.83           C  
ATOM   2811  CB  ASN A 354     -23.332  37.295  -8.719  1.00 68.83           C  
ATOM   2812  O   ASN A 354     -23.031  36.607  -5.559  1.00 68.83           O  
ATOM   2813  CG  ASN A 354     -22.435  38.010  -9.711  1.00 68.83           C  
ATOM   2814  ND2 ASN A 354     -23.043  38.682 -10.682  1.00 68.83           N  
ATOM   2815  OD1 ASN A 354     -21.207  37.959  -9.605  1.00 68.83           O  
ATOM   2816  N   GLU A 355     -24.033  34.840  -6.542  1.00 79.48           N  
ATOM   2817  CA  GLU A 355     -24.865  34.592  -5.369  1.00 79.48           C  
ATOM   2818  C   GLU A 355     -24.031  34.080  -4.198  1.00 79.48           C  
ATOM   2819  CB  GLU A 355     -25.977  33.593  -5.699  1.00 79.48           C  
ATOM   2820  O   GLU A 355     -24.420  34.232  -3.038  1.00 79.48           O  
ATOM   2821  CG  GLU A 355     -25.468  32.213  -6.089  1.00 79.48           C  
ATOM   2822  CD  GLU A 355     -26.583  31.226  -6.393  1.00 79.48           C  
ATOM   2823  OE1 GLU A 355     -26.285  30.056  -6.723  1.00 79.48           O  
ATOM   2824  OE2 GLU A 355     -27.765  31.627  -6.302  1.00 79.48           O  
ATOM   2825  N   PHE A 356     -22.730  33.502  -4.328  1.00 83.70           N  
ATOM   2826  CA  PHE A 356     -21.949  32.873  -3.270  1.00 83.70           C  
ATOM   2827  C   PHE A 356     -20.780  33.761  -2.859  1.00 83.70           C  
ATOM   2828  CB  PHE A 356     -21.433  31.503  -3.723  1.00 83.70           C  
ATOM   2829  O   PHE A 356     -20.028  33.420  -1.943  1.00 83.70           O  
ATOM   2830  CG  PHE A 356     -22.515  30.468  -3.875  1.00 83.70           C  
ATOM   2831  CD1 PHE A 356     -23.068  29.851  -2.759  1.00 83.70           C  
ATOM   2832  CD2 PHE A 356     -22.978  30.111  -5.134  1.00 83.70           C  
ATOM   2833  CE1 PHE A 356     -24.069  28.892  -2.897  1.00 83.70           C  
ATOM   2834  CE2 PHE A 356     -23.978  29.153  -5.280  1.00 83.70           C  
ATOM   2835  CZ  PHE A 356     -24.522  28.545  -4.160  1.00 83.70           C  
ATOM   2836  N   GLU A 357     -20.635  34.878  -3.514  1.00 84.28           N  
ATOM   2837  CA  GLU A 357     -19.464  35.731  -3.336  1.00 84.28           C  
ATOM   2838  C   GLU A 357     -19.365  36.240  -1.901  1.00 84.28           C  
ATOM   2839  CB  GLU A 357     -19.506  36.911  -4.311  1.00 84.28           C  
ATOM   2840  O   GLU A 357     -18.313  36.128  -1.268  1.00 84.28           O  
ATOM   2841  CG  GLU A 357     -18.194  37.677  -4.406  1.00 84.28           C  
ATOM   2842  CD  GLU A 357     -18.193  38.731  -5.501  1.00 84.28           C  
ATOM   2843  OE1 GLU A 357     -17.181  39.455  -5.646  1.00 84.28           O  
ATOM   2844  OE2 GLU A 357     -19.212  38.835  -6.220  1.00 84.28           O  
ATOM   2845  N   GLN A 358     -20.499  36.803  -1.401  1.00 87.70           N  
ATOM   2846  CA  GLN A 358     -20.484  37.386  -0.064  1.00 87.70           C  
ATOM   2847  C   GLN A 358     -20.275  36.315   1.002  1.00 87.70           C  
ATOM   2848  CB  GLN A 358     -21.782  38.148   0.205  1.00 87.70           C  
ATOM   2849  O   GLN A 358     -19.467  36.490   1.916  1.00 87.70           O  
ATOM   2850  CG  GLN A 358     -21.774  38.937   1.507  1.00 87.70           C  
ATOM   2851  CD  GLN A 358     -20.665  39.971   1.560  1.00 87.70           C  
ATOM   2852  NE2 GLN A 358     -19.949  40.017   2.678  1.00 87.70           N  
ATOM   2853  OE1 GLN A 358     -20.453  40.723   0.603  1.00 87.70           O  
ATOM   2854  N   VAL A 359     -20.999  35.254   0.912  1.00 88.61           N  
ATOM   2855  CA  VAL A 359     -20.905  34.195   1.910  1.00 88.61           C  
ATOM   2856  C   VAL A 359     -19.520  33.554   1.857  1.00 88.61           C  
ATOM   2857  CB  VAL A 359     -21.997  33.121   1.703  1.00 88.61           C  
ATOM   2858  O   VAL A 359     -18.955  33.195   2.893  1.00 88.61           O  
ATOM   2859  CG1 VAL A 359     -21.765  32.360   0.399  1.00 88.61           C  
ATOM   2860  CG2 VAL A 359     -22.031  32.159   2.888  1.00 88.61           C  
ATOM   2861  N   SER A 360     -18.954  33.378   0.699  1.00 89.57           N  
ATOM   2862  CA  SER A 360     -17.601  32.855   0.541  1.00 89.57           C  
ATOM   2863  C   SER A 360     -16.580  33.740   1.248  1.00 89.57           C  
ATOM   2864  CB  SER A 360     -17.243  32.732  -0.940  1.00 89.57           C  
ATOM   2865  O   SER A 360     -15.696  33.240   1.948  1.00 89.57           O  
ATOM   2866  OG  SER A 360     -18.130  31.846  -1.601  1.00 89.57           O  
ATOM   2867  N   ARG A 361     -16.756  35.044   1.023  1.00 89.24           N  
ATOM   2868  CA  ARG A 361     -15.865  36.008   1.660  1.00 89.24           C  
ATOM   2869  C   ARG A 361     -15.928  35.892   3.179  1.00 89.24           C  
ATOM   2870  CB  ARG A 361     -16.217  37.433   1.228  1.00 89.24           C  
ATOM   2871  O   ARG A 361     -14.896  35.911   3.852  1.00 89.24           O  
ATOM   2872  CG  ARG A 361     -15.598  37.846  -0.098  1.00 89.24           C  
ATOM   2873  CD  ARG A 361     -15.775  39.335  -0.364  1.00 89.24           C  
ATOM   2874  NE  ARG A 361     -16.912  39.594  -1.242  1.00 89.24           N  
ATOM   2875  NH1 ARG A 361     -15.817  41.162  -2.539  1.00 89.24           N  
ATOM   2876  NH2 ARG A 361     -17.996  40.614  -2.991  1.00 89.24           N  
ATOM   2877  CZ  ARG A 361     -16.906  40.456  -2.256  1.00 89.24           C  
ATOM   2878  N   ASP A 362     -17.062  35.764   3.701  1.00 91.39           N  
ATOM   2879  CA  ASP A 362     -17.274  35.662   5.142  1.00 91.39           C  
ATOM   2880  C   ASP A 362     -16.694  34.361   5.692  1.00 91.39           C  
ATOM   2881  CB  ASP A 362     -18.765  35.755   5.473  1.00 91.39           C  
ATOM   2882  O   ASP A 362     -16.116  34.344   6.780  1.00 91.39           O  
ATOM   2883  CG  ASP A 362     -19.350  37.127   5.191  1.00 91.39           C  
ATOM   2884  OD1 ASP A 362     -18.586  38.114   5.118  1.00 91.39           O  
ATOM   2885  OD2 ASP A 362     -20.588  37.224   5.043  1.00 91.39           O  
ATOM   2886  N   ILE A 363     -16.855  33.311   4.936  1.00 91.24           N  
ATOM   2887  CA  ILE A 363     -16.322  32.009   5.324  1.00 91.24           C  
ATOM   2888  C   ILE A 363     -14.797  32.068   5.368  1.00 91.24           C  
ATOM   2889  CB  ILE A 363     -16.788  30.898   4.357  1.00 91.24           C  
ATOM   2890  O   ILE A 363     -14.181  31.633   6.343  1.00 91.24           O  
ATOM   2891  CG1 ILE A 363     -18.280  30.606   4.557  1.00 91.24           C  
ATOM   2892  CG2 ILE A 363     -15.951  29.630   4.549  1.00 91.24           C  
ATOM   2893  CD1 ILE A 363     -18.872  29.667   3.516  1.00 91.24           C  
ATOM   2894  N   LEU A 364     -14.241  32.629   4.343  1.00 91.89           N  
ATOM   2895  CA  LEU A 364     -12.788  32.706   4.239  1.00 91.89           C  
ATOM   2896  C   LEU A 364     -12.209  33.583   5.344  1.00 91.89           C  
ATOM   2897  CB  LEU A 364     -12.376  33.251   2.869  1.00 91.89           C  
ATOM   2898  O   LEU A 364     -11.123  33.306   5.858  1.00 91.89           O  
ATOM   2899  CG  LEU A 364     -12.481  32.280   1.693  1.00 91.89           C  
ATOM   2900  CD1 LEU A 364     -12.291  33.022   0.374  1.00 91.89           C  
ATOM   2901  CD2 LEU A 364     -11.457  31.158   1.833  1.00 91.89           C  
ATOM   2902  N   LYS A 365     -12.948  34.610   5.651  1.00 90.99           N  
ATOM   2903  CA  LYS A 365     -12.531  35.451   6.769  1.00 90.99           C  
ATOM   2904  C   LYS A 365     -12.430  34.641   8.058  1.00 90.99           C  
ATOM   2905  CB  LYS A 365     -13.505  36.615   6.957  1.00 90.99           C  
ATOM   2906  O   LYS A 365     -11.483  34.809   8.830  1.00 90.99           O  
ATOM   2907  CG  LYS A 365     -13.030  37.666   7.950  1.00 90.99           C  
ATOM   2908  CD  LYS A 365     -14.020  38.818   8.062  1.00 90.99           C  
ATOM   2909  CE  LYS A 365     -13.586  39.830   9.114  1.00 90.99           C  
ATOM   2910  NZ  LYS A 365     -14.558  40.958   9.232  1.00 90.99           N  
ATOM   2911  N   LYS A 366     -13.360  33.691   8.235  1.00 88.26           N  
ATOM   2912  CA  LYS A 366     -13.382  32.866   9.439  1.00 88.26           C  
ATOM   2913  C   LYS A 366     -12.290  31.802   9.397  1.00 88.26           C  
ATOM   2914  CB  LYS A 366     -14.751  32.206   9.613  1.00 88.26           C  
ATOM   2915  O   LYS A 366     -11.850  31.315  10.441  1.00 88.26           O  
ATOM   2916  CG  LYS A 366     -15.855  33.168  10.026  1.00 88.26           C  
ATOM   2917  CD  LYS A 366     -17.080  32.425  10.541  1.00 88.26           C  
ATOM   2918  CE  LYS A 366     -18.123  33.384  11.099  1.00 88.26           C  
ATOM   2919  NZ  LYS A 366     -19.170  32.667  11.887  1.00 88.26           N  
ATOM   2920  N   CYS A 367     -11.912  31.416   8.212  1.00 88.70           N  
ATOM   2921  CA  CYS A 367     -10.847  30.434   8.038  1.00 88.70           C  
ATOM   2922  C   CYS A 367      -9.491  31.033   8.391  1.00 88.70           C  
ATOM   2923  CB  CYS A 367     -10.826  29.915   6.601  1.00 88.70           C  
ATOM   2924  O   CYS A 367      -8.560  30.306   8.746  1.00 88.70           O  
ATOM   2925  SG  CYS A 367     -12.251  28.889   6.177  1.00 88.70           S  
ATOM   2926  N   GLY A 368      -9.329  32.325   8.238  1.00 86.50           N  
ATOM   2927  CA  GLY A 368      -8.139  33.050   8.653  1.00 86.50           C  
ATOM   2928  C   GLY A 368      -6.925  32.743   7.797  1.00 86.50           C  
ATOM   2929  O   GLY A 368      -5.789  32.831   8.267  1.00 86.50           O  
ATOM   2930  N   GLY A 369      -7.111  32.226   6.578  1.00 88.22           N  
ATOM   2931  CA  GLY A 369      -6.035  31.962   5.637  1.00 88.22           C  
ATOM   2932  C   GLY A 369      -5.305  30.661   5.914  1.00 88.22           C  
ATOM   2933  O   GLY A 369      -4.165  30.478   5.481  1.00 88.22           O  
ATOM   2934  N   VAL A 370      -5.851  29.831   6.700  1.00 88.38           N  
ATOM   2935  CA  VAL A 370      -5.282  28.530   7.037  1.00 88.38           C  
ATOM   2936  C   VAL A 370      -5.683  27.501   5.982  1.00 88.38           C  
ATOM   2937  CB  VAL A 370      -5.732  28.059   8.438  1.00 88.38           C  
ATOM   2938  O   VAL A 370      -6.866  27.190   5.828  1.00 88.38           O  
ATOM   2939  CG1 VAL A 370      -5.160  26.678   8.754  1.00 88.38           C  
ATOM   2940  CG2 VAL A 370      -5.312  29.072   9.502  1.00 88.38           C  
ATOM   2941  N   PRO A 371      -4.765  26.901   5.255  1.00 86.39           N  
ATOM   2942  CA  PRO A 371      -5.034  26.002   4.131  1.00 86.39           C  
ATOM   2943  C   PRO A 371      -5.881  24.795   4.530  1.00 86.39           C  
ATOM   2944  CB  PRO A 371      -3.635  25.564   3.687  1.00 86.39           C  
ATOM   2945  O   PRO A 371      -6.825  24.438   3.821  1.00 86.39           O  
ATOM   2946  CG  PRO A 371      -2.744  26.708   4.048  1.00 86.39           C  
ATOM   2947  CD  PRO A 371      -3.238  27.310   5.333  1.00 86.39           C  
ATOM   2948  N   LEU A 372      -5.554  24.126   5.554  1.00 84.62           N  
ATOM   2949  CA  LEU A 372      -6.313  22.966   6.007  1.00 84.62           C  
ATOM   2950  C   LEU A 372      -7.770  23.335   6.261  1.00 84.62           C  
ATOM   2951  CB  LEU A 372      -5.693  22.384   7.280  1.00 84.62           C  
ATOM   2952  O   LEU A 372      -8.678  22.585   5.895  1.00 84.62           O  
ATOM   2953  CG  LEU A 372      -6.343  21.114   7.832  1.00 84.62           C  
ATOM   2954  CD1 LEU A 372      -6.319  20.008   6.783  1.00 84.62           C  
ATOM   2955  CD2 LEU A 372      -5.641  20.664   9.108  1.00 84.62           C  
ATOM   2956  N   ALA A 373      -8.007  24.481   6.960  1.00 87.17           N  
ATOM   2957  CA  ALA A 373      -9.365  24.955   7.216  1.00 87.17           C  
ATOM   2958  C   ALA A 373     -10.104  25.235   5.911  1.00 87.17           C  
ATOM   2959  CB  ALA A 373      -9.335  26.208   8.087  1.00 87.17           C  
ATOM   2960  O   ALA A 373     -11.249  24.813   5.736  1.00 87.17           O  
ATOM   2961  N   ILE A 374      -9.453  25.828   5.020  1.00 89.06           N  
ATOM   2962  CA  ILE A 374     -10.044  26.248   3.754  1.00 89.06           C  
ATOM   2963  C   ILE A 374     -10.447  25.020   2.940  1.00 89.06           C  
ATOM   2964  CB  ILE A 374      -9.073  27.133   2.943  1.00 89.06           C  
ATOM   2965  O   ILE A 374     -11.591  24.912   2.492  1.00 89.06           O  
ATOM   2966  CG1 ILE A 374      -8.813  28.453   3.678  1.00 89.06           C  
ATOM   2967  CG2 ILE A 374      -9.621  27.389   1.536  1.00 89.06           C  
ATOM   2968  CD1 ILE A 374      -7.677  29.278   3.088  1.00 89.06           C  
ATOM   2969  N   ILE A 375      -9.527  24.090   2.847  1.00 84.55           N  
ATOM   2970  CA  ILE A 375      -9.760  22.926   1.999  1.00 84.55           C  
ATOM   2971  C   ILE A 375     -10.819  22.028   2.635  1.00 84.55           C  
ATOM   2972  CB  ILE A 375      -8.456  22.131   1.761  1.00 84.55           C  
ATOM   2973  O   ILE A 375     -11.633  21.424   1.932  1.00 84.55           O  
ATOM   2974  CG1 ILE A 375      -8.575  21.278   0.493  1.00 84.55           C  
ATOM   2975  CG2 ILE A 375      -8.125  21.261   2.977  1.00 84.55           C  
ATOM   2976  CD1 ILE A 375      -7.706  21.760  -0.661  1.00 84.55           C  
ATOM   2977  N   THR A 376     -10.822  21.981   3.921  1.00 82.81           N  
ATOM   2978  CA  THR A 376     -11.794  21.167   4.641  1.00 82.81           C  
ATOM   2979  C   THR A 376     -13.207  21.708   4.440  1.00 82.81           C  
ATOM   2980  CB  THR A 376     -11.472  21.113   6.146  1.00 82.81           C  
ATOM   2981  O   THR A 376     -14.128  20.952   4.126  1.00 82.81           O  
ATOM   2982  CG2 THR A 376     -12.475  20.239   6.892  1.00 82.81           C  
ATOM   2983  OG1 THR A 376     -10.157  20.573   6.328  1.00 82.81           O  
ATOM   2984  N   ILE A 377     -13.324  22.970   4.566  1.00 85.56           N  
ATOM   2985  CA  ILE A 377     -14.633  23.598   4.420  1.00 85.56           C  
ATOM   2986  C   ILE A 377     -15.076  23.531   2.960  1.00 85.56           C  
ATOM   2987  CB  ILE A 377     -14.615  25.064   4.908  1.00 85.56           C  
ATOM   2988  O   ILE A 377     -16.227  23.194   2.669  1.00 85.56           O  
ATOM   2989  CG1 ILE A 377     -14.475  25.116   6.434  1.00 85.56           C  
ATOM   2990  CG2 ILE A 377     -15.875  25.802   4.448  1.00 85.56           C  
ATOM   2991  CD1 ILE A 377     -14.343  26.526   6.995  1.00 85.56           C  
ATOM   2992  N   ALA A 378     -14.118  23.881   2.154  1.00 85.31           N  
ATOM   2993  CA  ALA A 378     -14.422  23.816   0.727  1.00 85.31           C  
ATOM   2994  C   ALA A 378     -14.883  22.418   0.327  1.00 85.31           C  
ATOM   2995  CB  ALA A 378     -13.202  24.226  -0.095  1.00 85.31           C  
ATOM   2996  O   ALA A 378     -15.869  22.267  -0.399  1.00 85.31           O  
ATOM   2997  N   SER A 379     -14.187  21.461   0.844  1.00 81.83           N  
ATOM   2998  CA  SER A 379     -14.504  20.073   0.526  1.00 81.83           C  
ATOM   2999  C   SER A 379     -15.866  19.675   1.084  1.00 81.83           C  
ATOM   3000  CB  SER A 379     -13.426  19.137   1.077  1.00 81.83           C  
ATOM   3001  O   SER A 379     -16.612  18.931   0.443  1.00 81.83           O  
ATOM   3002  OG  SER A 379     -12.186  19.361   0.427  1.00 81.83           O  
ATOM   3003  N   ALA A 380     -16.198  20.176   2.234  1.00 79.95           N  
ATOM   3004  CA  ALA A 380     -17.499  19.925   2.850  1.00 79.95           C  
ATOM   3005  C   ALA A 380     -18.625  20.537   2.023  1.00 79.95           C  
ATOM   3006  CB  ALA A 380     -17.528  20.476   4.274  1.00 79.95           C  
ATOM   3007  O   ALA A 380     -19.704  19.951   1.902  1.00 79.95           O  
ATOM   3008  N   LEU A 381     -18.386  21.665   1.397  1.00 82.49           N  
ATOM   3009  CA  LEU A 381     -19.388  22.385   0.618  1.00 82.49           C  
ATOM   3010  C   LEU A 381     -19.526  21.786  -0.777  1.00 82.49           C  
ATOM   3011  CB  LEU A 381     -19.022  23.869   0.515  1.00 82.49           C  
ATOM   3012  O   LEU A 381     -20.600  21.848  -1.380  1.00 82.49           O  
ATOM   3013  CG  LEU A 381     -19.179  24.696   1.792  1.00 82.49           C  
ATOM   3014  CD1 LEU A 381     -18.616  26.098   1.588  1.00 82.49           C  
ATOM   3015  CD2 LEU A 381     -20.643  24.758   2.214  1.00 82.49           C  
ATOM   3016  N   ALA A 382     -18.426  21.353  -1.388  1.00 76.53           N  
ATOM   3017  CA  ALA A 382     -18.430  20.799  -2.739  1.00 76.53           C  
ATOM   3018  C   ALA A 382     -19.305  19.551  -2.818  1.00 76.53           C  
ATOM   3019  CB  ALA A 382     -17.007  20.477  -3.187  1.00 76.53           C  
ATOM   3020  O   ALA A 382     -20.001  19.335  -3.813  1.00 76.53           O  
ATOM   3021  N   GLY A 383     -19.608  18.855  -1.645  1.00 65.00           N  
ATOM   3022  CA  GLY A 383     -20.390  17.629  -1.615  1.00 65.00           C  
ATOM   3023  C   GLY A 383     -19.895  16.581  -2.594  1.00 65.00           C  
ATOM   3024  O   GLY A 383     -18.853  16.759  -3.228  1.00 65.00           O  
ATOM   3025  N   ASP A 384     -20.457  15.246  -2.647  1.00 61.84           N  
ATOM   3026  CA  ASP A 384     -20.062  14.083  -3.436  1.00 61.84           C  
ATOM   3027  C   ASP A 384     -20.431  14.266  -4.906  1.00 61.84           C  
ATOM   3028  CB  ASP A 384     -20.713  12.813  -2.884  1.00 61.84           C  
ATOM   3029  O   ASP A 384     -19.680  13.861  -5.796  1.00 61.84           O  
ATOM   3030  CG  ASP A 384     -20.140  12.388  -1.544  1.00 61.84           C  
ATOM   3031  OD1 ASP A 384     -18.984  12.746  -1.234  1.00 61.84           O  
ATOM   3032  OD2 ASP A 384     -20.851  11.685  -0.793  1.00 61.84           O  
ATOM   3033  N   GLN A 385     -21.441  15.289  -5.289  1.00 59.16           N  
ATOM   3034  CA  GLN A 385     -21.866  15.338  -6.684  1.00 59.16           C  
ATOM   3035  C   GLN A 385     -22.267  16.754  -7.087  1.00 59.16           C  
ATOM   3036  CB  GLN A 385     -23.029  14.374  -6.926  1.00 59.16           C  
ATOM   3037  O   GLN A 385     -22.001  17.184  -8.212  1.00 59.16           O  
ATOM   3038  CG  GLN A 385     -22.601  12.922  -7.090  1.00 59.16           C  
ATOM   3039  CD  GLN A 385     -23.754  12.008  -7.459  1.00 59.16           C  
ATOM   3040  NE2 GLN A 385     -23.458  10.726  -7.645  1.00 59.16           N  
ATOM   3041  OE1 GLN A 385     -24.901  12.450  -7.576  1.00 59.16           O  
ATOM   3042  N   LYS A 386     -22.958  17.467  -6.013  1.00 64.65           N  
ATOM   3043  CA  LYS A 386     -23.480  18.790  -6.344  1.00 64.65           C  
ATOM   3044  C   LYS A 386     -23.234  19.778  -5.207  1.00 64.65           C  
ATOM   3045  CB  LYS A 386     -24.975  18.714  -6.658  1.00 64.65           C  
ATOM   3046  O   LYS A 386     -23.230  19.395  -4.035  1.00 64.65           O  
ATOM   3047  CG  LYS A 386     -25.288  18.185  -8.050  1.00 64.65           C  
ATOM   3048  CD  LYS A 386     -26.780  18.251  -8.350  1.00 64.65           C  
ATOM   3049  CE  LYS A 386     -27.108  17.627  -9.700  1.00 64.65           C  
ATOM   3050  NZ  LYS A 386     -28.569  17.699 -10.003  1.00 64.65           N  
ATOM   3051  N   MET A 387     -22.863  20.873  -5.699  1.00 69.86           N  
ATOM   3052  CA  MET A 387     -22.664  21.969  -4.755  1.00 69.86           C  
ATOM   3053  C   MET A 387     -23.898  22.165  -3.882  1.00 69.86           C  
ATOM   3054  CB  MET A 387     -22.337  23.266  -5.497  1.00 69.86           C  
ATOM   3055  O   MET A 387     -25.028  22.069  -4.365  1.00 69.86           O  
ATOM   3056  CG  MET A 387     -21.881  24.394  -4.587  1.00 69.86           C  
ATOM   3057  SD  MET A 387     -21.265  25.848  -5.523  1.00 69.86           S  
ATOM   3058  CE  MET A 387     -22.840  26.634  -5.966  1.00 69.86           C  
ATOM   3059  N   LYS A 388     -23.685  22.383  -2.596  1.00 74.76           N  
ATOM   3060  CA  LYS A 388     -24.778  22.590  -1.651  1.00 74.76           C  
ATOM   3061  C   LYS A 388     -25.455  23.938  -1.879  1.00 74.76           C  
ATOM   3062  CB  LYS A 388     -24.268  22.496  -0.212  1.00 74.76           C  
ATOM   3063  O   LYS A 388     -24.817  24.890  -2.332  1.00 74.76           O  
ATOM   3064  CG  LYS A 388     -23.648  21.151   0.139  1.00 74.76           C  
ATOM   3065  CD  LYS A 388     -24.714  20.086   0.365  1.00 74.76           C  
ATOM   3066  CE  LYS A 388     -24.104  18.779   0.852  1.00 74.76           C  
ATOM   3067  NZ  LYS A 388     -25.121  17.687   0.926  1.00 74.76           N  
ATOM   3068  N   PRO A 389     -26.784  23.929  -1.729  1.00 79.80           N  
ATOM   3069  CA  PRO A 389     -27.495  25.201  -1.871  1.00 79.80           C  
ATOM   3070  C   PRO A 389     -26.986  26.272  -0.909  1.00 79.80           C  
ATOM   3071  CB  PRO A 389     -28.947  24.831  -1.557  1.00 79.80           C  
ATOM   3072  O   PRO A 389     -26.355  25.951   0.101  1.00 79.80           O  
ATOM   3073  CG  PRO A 389     -28.861  23.520  -0.844  1.00 79.80           C  
ATOM   3074  CD  PRO A 389     -27.520  22.908  -1.131  1.00 79.80           C  
ATOM   3075  N   LYS A 390     -27.204  27.552  -1.188  1.00 80.22           N  
ATOM   3076  CA  LYS A 390     -26.731  28.697  -0.416  1.00 80.22           C  
ATOM   3077  C   LYS A 390     -27.134  28.575   1.051  1.00 80.22           C  
ATOM   3078  CB  LYS A 390     -27.275  30.001  -1.002  1.00 80.22           C  
ATOM   3079  O   LYS A 390     -26.363  28.936   1.944  1.00 80.22           O  
ATOM   3080  CG  LYS A 390     -26.731  31.255  -0.333  1.00 80.22           C  
ATOM   3081  CD  LYS A 390     -27.294  32.518  -0.971  1.00 80.22           C  
ATOM   3082  CE  LYS A 390     -26.834  33.770  -0.236  1.00 80.22           C  
ATOM   3083  NZ  LYS A 390     -27.375  35.012  -0.864  1.00 80.22           N  
ATOM   3084  N   CYS A 391     -28.345  28.150   1.340  1.00 81.83           N  
ATOM   3085  CA  CYS A 391     -28.827  28.022   2.711  1.00 81.83           C  
ATOM   3086  C   CYS A 391     -27.879  27.168   3.545  1.00 81.83           C  
ATOM   3087  CB  CYS A 391     -30.228  27.412   2.732  1.00 81.83           C  
ATOM   3088  O   CYS A 391     -27.632  27.469   4.714  1.00 81.83           O  
ATOM   3089  SG  CYS A 391     -30.306  25.743   2.045  1.00 81.83           S  
ATOM   3090  N   GLU A 392     -27.302  26.145   3.019  1.00 79.99           N  
ATOM   3091  CA  GLU A 392     -26.352  25.274   3.704  1.00 79.99           C  
ATOM   3092  C   GLU A 392     -25.035  25.998   3.974  1.00 79.99           C  
ATOM   3093  CB  GLU A 392     -26.096  24.007   2.883  1.00 79.99           C  
ATOM   3094  O   GLU A 392     -24.380  25.747   4.987  1.00 79.99           O  
ATOM   3095  CG  GLU A 392     -27.275  23.044   2.857  1.00 79.99           C  
ATOM   3096  CD  GLU A 392     -26.855  21.583   2.865  1.00 79.99           C  
ATOM   3097  OE1 GLU A 392     -27.737  20.698   2.783  1.00 79.99           O  
ATOM   3098  OE2 GLU A 392     -25.635  21.320   2.956  1.00 79.99           O  
ATOM   3099  N   TRP A 393     -24.651  26.890   3.094  1.00 85.90           N  
ATOM   3100  CA  TRP A 393     -23.469  27.718   3.312  1.00 85.90           C  
ATOM   3101  C   TRP A 393     -23.656  28.626   4.523  1.00 85.90           C  
ATOM   3102  CB  TRP A 393     -23.166  28.560   2.069  1.00 85.90           C  
ATOM   3103  O   TRP A 393     -22.757  28.750   5.359  1.00 85.90           O  
ATOM   3104  CG  TRP A 393     -22.609  27.773   0.921  1.00 85.90           C  
ATOM   3105  CD1 TRP A 393     -23.165  26.672   0.331  1.00 85.90           C  
ATOM   3106  CD2 TRP A 393     -21.383  28.024   0.228  1.00 85.90           C  
ATOM   3107  CE2 TRP A 393     -21.259  27.036  -0.773  1.00 85.90           C  
ATOM   3108  CE3 TRP A 393     -20.377  28.991   0.356  1.00 85.90           C  
ATOM   3109  NE1 TRP A 393     -22.358  26.224  -0.690  1.00 85.90           N  
ATOM   3110  CH2 TRP A 393     -19.196  27.944  -1.496  1.00 85.90           C  
ATOM   3111  CZ2 TRP A 393     -20.167  26.987  -1.643  1.00 85.90           C  
ATOM   3112  CZ3 TRP A 393     -19.290  28.940  -0.510  1.00 85.90           C  
ATOM   3113  N   ASP A 394     -24.867  29.205   4.555  1.00 83.89           N  
ATOM   3114  CA  ASP A 394     -25.196  30.114   5.649  1.00 83.89           C  
ATOM   3115  C   ASP A 394     -25.194  29.384   6.989  1.00 83.89           C  
ATOM   3116  CB  ASP A 394     -26.557  30.771   5.410  1.00 83.89           C  
ATOM   3117  O   ASP A 394     -24.706  29.913   7.990  1.00 83.89           O  
ATOM   3118  CG  ASP A 394     -26.533  31.796   4.289  1.00 83.89           C  
ATOM   3119  OD1 ASP A 394     -25.546  32.555   4.179  1.00 83.89           O  
ATOM   3120  OD2 ASP A 394     -27.510  31.847   3.512  1.00 83.89           O  
ATOM   3121  N   ILE A 395     -25.729  28.171   6.997  1.00 78.10           N  
ATOM   3122  CA  ILE A 395     -25.757  27.350   8.202  1.00 78.10           C  
ATOM   3123  C   ILE A 395     -24.330  27.045   8.652  1.00 78.10           C  
ATOM   3124  CB  ILE A 395     -26.539  26.037   7.973  1.00 78.10           C  
ATOM   3125  O   ILE A 395     -24.013  27.141   9.840  1.00 78.10           O  
ATOM   3126  CG1 ILE A 395     -28.026  26.335   7.745  1.00 78.10           C  
ATOM   3127  CG2 ILE A 395     -26.347  25.081   9.154  1.00 78.10           C  
ATOM   3128  CD1 ILE A 395     -28.833  25.132   7.276  1.00 78.10           C  
ATOM   3129  N   LEU A 396     -23.573  26.724   7.644  1.00 80.73           N  
ATOM   3130  CA  LEU A 396     -22.167  26.445   7.914  1.00 80.73           C  
ATOM   3131  C   LEU A 396     -21.476  27.666   8.512  1.00 80.73           C  
ATOM   3132  CB  LEU A 396     -21.449  26.016   6.632  1.00 80.73           C  
ATOM   3133  O   LEU A 396     -20.749  27.551   9.502  1.00 80.73           O  
ATOM   3134  CG  LEU A 396     -19.963  25.680   6.766  1.00 80.73           C  
ATOM   3135  CD1 LEU A 396     -19.610  24.479   5.895  1.00 80.73           C  
ATOM   3136  CD2 LEU A 396     -19.107  26.886   6.395  1.00 80.73           C  
ATOM   3137  N   LEU A 397     -21.632  28.771   7.897  1.00 83.05           N  
ATOM   3138  CA  LEU A 397     -21.024  30.015   8.356  1.00 83.05           C  
ATOM   3139  C   LEU A 397     -21.419  30.313   9.799  1.00 83.05           C  
ATOM   3140  CB  LEU A 397     -21.435  31.179   7.451  1.00 83.05           C  
ATOM   3141  O   LEU A 397     -20.581  30.720  10.605  1.00 83.05           O  
ATOM   3142  CG  LEU A 397     -20.878  32.555   7.820  1.00 83.05           C  
ATOM   3143  CD1 LEU A 397     -19.353  32.538   7.776  1.00 83.05           C  
ATOM   3144  CD2 LEU A 397     -21.433  33.625   6.886  1.00 83.05           C  
ATOM   3145  N   ARG A 398     -22.658  30.081  10.169  1.00 81.14           N  
ATOM   3146  CA  ARG A 398     -23.158  30.360  11.511  1.00 81.14           C  
ATOM   3147  C   ARG A 398     -22.539  29.414  12.534  1.00 81.14           C  
ATOM   3148  CB  ARG A 398     -24.684  30.248  11.550  1.00 81.14           C  
ATOM   3149  O   ARG A 398     -22.415  29.758  13.711  1.00 81.14           O  
ATOM   3150  CG  ARG A 398     -25.404  31.399  10.864  1.00 81.14           C  
ATOM   3151  CD  ARG A 398     -26.907  31.341  11.094  1.00 81.14           C  
ATOM   3152  NE  ARG A 398     -27.587  30.600  10.035  1.00 81.14           N  
ATOM   3153  NH1 ARG A 398     -29.636  31.617  10.354  1.00 81.14           N  
ATOM   3154  NH2 ARG A 398     -29.384  30.023   8.727  1.00 81.14           N  
ATOM   3155  CZ  ARG A 398     -28.867  30.749   9.708  1.00 81.14           C  
ATOM   3156  N   SER A 399     -22.151  28.294  12.023  1.00 75.35           N  
ATOM   3157  CA  SER A 399     -21.601  27.276  12.912  1.00 75.35           C  
ATOM   3158  C   SER A 399     -20.108  27.489  13.141  1.00 75.35           C  
ATOM   3159  CB  SER A 399     -21.843  25.878  12.342  1.00 75.35           C  
ATOM   3160  O   SER A 399     -19.540  26.960  14.099  1.00 75.35           O  
ATOM   3161  OG  SER A 399     -21.142  25.704  11.123  1.00 75.35           O  
ATOM   3162  N   LEU A 400     -19.538  28.321  12.248  1.00 76.61           N  
ATOM   3163  CA  LEU A 400     -18.105  28.594  12.279  1.00 76.61           C  
ATOM   3164  C   LEU A 400     -17.775  29.651  13.327  1.00 76.61           C  
ATOM   3165  CB  LEU A 400     -17.617  29.054  10.903  1.00 76.61           C  
ATOM   3166  O   LEU A 400     -18.551  30.587  13.537  1.00 76.61           O  
ATOM   3167  CG  LEU A 400     -17.603  27.994   9.800  1.00 76.61           C  
ATOM   3168  CD1 LEU A 400     -17.291  28.636   8.452  1.00 76.61           C  
ATOM   3169  CD2 LEU A 400     -16.592  26.899  10.122  1.00 76.61           C  
ATOM   3170  N   GLY A 401     -17.415  29.272  14.614  1.00 74.74           N  
ATOM   3171  CA  GLY A 401     -17.056  30.118  15.741  1.00 74.74           C  
ATOM   3172  C   GLY A 401     -16.527  31.477  15.323  1.00 74.74           C  
ATOM   3173  O   GLY A 401     -16.953  32.028  14.306  1.00 74.74           O  
ATOM   3174  N   SER A 402     -15.797  32.206  16.190  1.00 79.58           N  
ATOM   3175  CA  SER A 402     -15.346  33.588  16.066  1.00 79.58           C  
ATOM   3176  C   SER A 402     -14.319  33.736  14.948  1.00 79.58           C  
ATOM   3177  CB  SER A 402     -14.749  34.079  17.385  1.00 79.58           C  
ATOM   3178  O   SER A 402     -14.038  34.850  14.499  1.00 79.58           O  
ATOM   3179  OG  SER A 402     -13.628  33.293  17.753  1.00 79.58           O  
ATOM   3180  N   GLY A 403     -13.857  32.582  14.316  1.00 78.72           N  
ATOM   3181  CA  GLY A 403     -12.851  32.649  13.269  1.00 78.72           C  
ATOM   3182  C   GLY A 403     -11.451  32.337  13.765  1.00 78.72           C  
ATOM   3183  O   GLY A 403     -11.136  32.567  14.935  1.00 78.72           O  
ATOM   3184  N   LEU A 404     -10.567  31.779  12.894  1.00 76.48           N  
ATOM   3185  CA  LEU A 404      -9.229  31.302  13.226  1.00 76.48           C  
ATOM   3186  C   LEU A 404      -8.258  32.469  13.374  1.00 76.48           C  
ATOM   3187  CB  LEU A 404      -8.723  30.335  12.153  1.00 76.48           C  
ATOM   3188  O   LEU A 404      -8.172  33.327  12.492  1.00 76.48           O  
ATOM   3189  CG  LEU A 404      -9.283  28.913  12.203  1.00 76.48           C  
ATOM   3190  CD1 LEU A 404      -9.010  28.188  10.889  1.00 76.48           C  
ATOM   3191  CD2 LEU A 404      -8.687  28.144  13.378  1.00 76.48           C  
ATOM   3192  N   THR A 405      -7.703  32.576  14.560  1.00 75.61           N  
ATOM   3193  CA  THR A 405      -6.589  33.475  14.838  1.00 75.61           C  
ATOM   3194  C   THR A 405      -5.410  32.709  15.432  1.00 75.61           C  
ATOM   3195  CB  THR A 405      -7.007  34.603  15.799  1.00 75.61           C  
ATOM   3196  O   THR A 405      -5.544  31.539  15.797  1.00 75.61           O  
ATOM   3197  CG2 THR A 405      -8.182  35.397  15.237  1.00 75.61           C  
ATOM   3198  OG1 THR A 405      -7.389  34.033  17.058  1.00 75.61           O  
ATOM   3199  N   GLU A 406      -4.266  33.257  15.418  1.00 71.42           N  
ATOM   3200  CA  GLU A 406      -3.086  32.618  15.995  1.00 71.42           C  
ATOM   3201  C   GLU A 406      -3.334  32.207  17.444  1.00 71.42           C  
ATOM   3202  CB  GLU A 406      -1.875  33.551  15.913  1.00 71.42           C  
ATOM   3203  O   GLU A 406      -2.925  31.123  17.865  1.00 71.42           O  
ATOM   3204  CG  GLU A 406      -0.547  32.861  16.189  1.00 71.42           C  
ATOM   3205  CD  GLU A 406       0.656  33.763  15.966  1.00 71.42           C  
ATOM   3206  OE1 GLU A 406       1.801  33.320  16.212  1.00 71.42           O  
ATOM   3207  OE2 GLU A 406       0.452  34.923  15.542  1.00 71.42           O  
ATOM   3208  N   ASP A 407      -4.107  32.913  18.262  1.00 72.85           N  
ATOM   3209  CA  ASP A 407      -4.289  32.705  19.695  1.00 72.85           C  
ATOM   3210  C   ASP A 407      -5.331  31.622  19.966  1.00 72.85           C  
ATOM   3211  CB  ASP A 407      -4.699  34.011  20.379  1.00 72.85           C  
ATOM   3212  O   ASP A 407      -5.258  30.922  20.978  1.00 72.85           O  
ATOM   3213  CG  ASP A 407      -3.596  35.055  20.373  1.00 72.85           C  
ATOM   3214  OD1 ASP A 407      -2.405  34.684  20.301  1.00 72.85           O  
ATOM   3215  OD2 ASP A 407      -3.921  36.260  20.443  1.00 72.85           O  
ATOM   3216  N   ASN A 408      -6.260  31.388  19.014  1.00 77.80           N  
ATOM   3217  CA  ASN A 408      -7.325  30.420  19.253  1.00 77.80           C  
ATOM   3218  C   ASN A 408      -7.322  29.313  18.203  1.00 77.80           C  
ATOM   3219  CB  ASN A 408      -8.687  31.117  19.285  1.00 77.80           C  
ATOM   3220  O   ASN A 408      -8.359  28.703  17.935  1.00 77.80           O  
ATOM   3221  CG  ASN A 408      -9.037  31.775  17.965  1.00 77.80           C  
ATOM   3222  ND2 ASN A 408     -10.157  32.488  17.936  1.00 77.80           N  
ATOM   3223  OD1 ASN A 408      -8.308  31.644  16.979  1.00 77.80           O  
ATOM   3224  N   SER A 409      -6.216  29.035  17.571  1.00 77.56           N  
ATOM   3225  CA  SER A 409      -6.102  28.221  16.365  1.00 77.56           C  
ATOM   3226  C   SER A 409      -6.499  26.774  16.636  1.00 77.56           C  
ATOM   3227  CB  SER A 409      -4.676  28.273  15.815  1.00 77.56           C  
ATOM   3228  O   SER A 409      -7.211  26.160  15.839  1.00 77.56           O  
ATOM   3229  OG  SER A 409      -3.756  27.742  16.753  1.00 77.56           O  
ATOM   3230  N   LEU A 410      -6.153  26.239  17.740  1.00 77.10           N  
ATOM   3231  CA  LEU A 410      -6.426  24.836  18.032  1.00 77.10           C  
ATOM   3232  C   LEU A 410      -7.920  24.600  18.220  1.00 77.10           C  
ATOM   3233  CB  LEU A 410      -5.665  24.390  19.283  1.00 77.10           C  
ATOM   3234  O   LEU A 410      -8.491  23.689  17.617  1.00 77.10           O  
ATOM   3235  CG  LEU A 410      -5.314  22.904  19.370  1.00 77.10           C  
ATOM   3236  CD1 LEU A 410      -3.869  22.727  19.826  1.00 77.10           C  
ATOM   3237  CD2 LEU A 410      -6.270  22.183  20.314  1.00 77.10           C  
ATOM   3238  N   GLU A 411      -8.603  25.418  19.127  1.00 77.90           N  
ATOM   3239  CA  GLU A 411     -10.023  25.282  19.441  1.00 77.90           C  
ATOM   3240  C   GLU A 411     -10.887  25.522  18.206  1.00 77.90           C  
ATOM   3241  CB  GLU A 411     -10.421  26.250  20.558  1.00 77.90           C  
ATOM   3242  O   GLU A 411     -11.824  24.765  17.941  1.00 77.90           O  
ATOM   3243  CG  GLU A 411     -11.799  25.977  21.145  1.00 77.90           C  
ATOM   3244  CD  GLU A 411     -12.119  26.844  22.352  1.00 77.90           C  
ATOM   3245  OE1 GLU A 411     -13.226  26.708  22.921  1.00 77.90           O  
ATOM   3246  OE2 GLU A 411     -11.256  27.667  22.732  1.00 77.90           O  
ATOM   3247  N   GLU A 412     -10.511  26.522  17.437  1.00 80.18           N  
ATOM   3248  CA  GLU A 412     -11.279  26.866  16.244  1.00 80.18           C  
ATOM   3249  C   GLU A 412     -11.104  25.814  15.153  1.00 80.18           C  
ATOM   3250  CB  GLU A 412     -10.866  28.243  15.717  1.00 80.18           C  
ATOM   3251  O   GLU A 412     -12.060  25.473  14.453  1.00 80.18           O  
ATOM   3252  CG  GLU A 412     -11.339  29.401  16.585  1.00 80.18           C  
ATOM   3253  CD  GLU A 412     -12.845  29.419  16.793  1.00 80.18           C  
ATOM   3254  OE1 GLU A 412     -13.298  29.674  17.932  1.00 80.18           O  
ATOM   3255  OE2 GLU A 412     -13.578  29.175  15.808  1.00 80.18           O  
ATOM   3256  N   MET A 413      -9.842  25.383  15.037  1.00 82.48           N  
ATOM   3257  CA  MET A 413      -9.600  24.316  14.070  1.00 82.48           C  
ATOM   3258  C   MET A 413     -10.389  23.063  14.433  1.00 82.48           C  
ATOM   3259  CB  MET A 413      -8.108  23.991  13.990  1.00 82.48           C  
ATOM   3260  O   MET A 413     -10.936  22.392  13.556  1.00 82.48           O  
ATOM   3261  CG  MET A 413      -7.740  23.081  12.829  1.00 82.48           C  
ATOM   3262  SD  MET A 413      -8.106  23.840  11.198  1.00 82.48           S  
ATOM   3263  CE  MET A 413      -8.125  22.358  10.153  1.00 82.48           C  
ATOM   3264  N   ARG A 414     -10.443  22.713  15.638  1.00 80.98           N  
ATOM   3265  CA  ARG A 414     -11.232  21.579  16.106  1.00 80.98           C  
ATOM   3266  C   ARG A 414     -12.703  21.748  15.741  1.00 80.98           C  
ATOM   3267  CB  ARG A 414     -11.084  21.407  17.619  1.00 80.98           C  
ATOM   3268  O   ARG A 414     -13.361  20.788  15.333  1.00 80.98           O  
ATOM   3269  CG  ARG A 414      -9.839  20.639  18.033  1.00 80.98           C  
ATOM   3270  CD  ARG A 414      -9.832  20.340  19.526  1.00 80.98           C  
ATOM   3271  NE  ARG A 414      -8.518  19.892  19.979  1.00 80.98           N  
ATOM   3272  NH1 ARG A 414      -9.155  17.697  20.316  1.00 80.98           N  
ATOM   3273  NH2 ARG A 414      -6.998  18.347  20.740  1.00 80.98           N  
ATOM   3274  CZ  ARG A 414      -8.227  18.646  20.344  1.00 80.98           C  
ATOM   3275  N   ARG A 415     -13.145  22.892  15.904  1.00 79.03           N  
ATOM   3276  CA  ARG A 415     -14.535  23.178  15.563  1.00 79.03           C  
ATOM   3277  C   ARG A 415     -14.789  22.965  14.075  1.00 79.03           C  
ATOM   3278  CB  ARG A 415     -14.901  24.611  15.957  1.00 79.03           C  
ATOM   3279  O   ARG A 415     -15.787  22.350  13.692  1.00 79.03           O  
ATOM   3280  CG  ARG A 415     -15.174  24.791  17.442  1.00 79.03           C  
ATOM   3281  CD  ARG A 415     -15.600  26.216  17.768  1.00 79.03           C  
ATOM   3282  NE  ARG A 415     -15.748  26.417  19.207  1.00 79.03           N  
ATOM   3283  NH1 ARG A 415     -16.147  28.688  19.056  1.00 79.03           N  
ATOM   3284  NH2 ARG A 415     -16.119  27.658  21.104  1.00 79.03           N  
ATOM   3285  CZ  ARG A 415     -16.004  27.587  19.786  1.00 79.03           C  
ATOM   3286  N   ILE A 416     -13.848  23.458  13.258  1.00 79.46           N  
ATOM   3287  CA  ILE A 416     -13.973  23.328  11.811  1.00 79.46           C  
ATOM   3288  C   ILE A 416     -13.940  21.852  11.421  1.00 79.46           C  
ATOM   3289  CB  ILE A 416     -12.857  24.102  11.075  1.00 79.46           C  
ATOM   3290  O   ILE A 416     -14.789  21.385  10.658  1.00 79.46           O  
ATOM   3291  CG1 ILE A 416     -13.053  25.613  11.245  1.00 79.46           C  
ATOM   3292  CG2 ILE A 416     -12.820  23.718   9.593  1.00 79.46           C  
ATOM   3293  CD1 ILE A 416     -11.905  26.451  10.701  1.00 79.46           C  
ATOM   3294  N   LEU A 417     -13.016  21.178  11.924  1.00 83.89           N  
ATOM   3295  CA  LEU A 417     -12.879  19.757  11.622  1.00 83.89           C  
ATOM   3296  C   LEU A 417     -14.076  18.972  12.149  1.00 83.89           C  
ATOM   3297  CB  LEU A 417     -11.586  19.204  12.225  1.00 83.89           C  
ATOM   3298  O   LEU A 417     -14.544  18.035  11.498  1.00 83.89           O  
ATOM   3299  CG  LEU A 417     -10.280  19.699  11.601  1.00 83.89           C  
ATOM   3300  CD1 LEU A 417      -9.084  19.184  12.393  1.00 83.89           C  
ATOM   3301  CD2 LEU A 417     -10.187  19.267  10.141  1.00 83.89           C  
ATOM   3302  N   SER A 418     -14.533  19.392  13.302  1.00 82.15           N  
ATOM   3303  CA  SER A 418     -15.705  18.753  13.893  1.00 82.15           C  
ATOM   3304  C   SER A 418     -16.930  18.914  13.000  1.00 82.15           C  
ATOM   3305  CB  SER A 418     -15.992  19.335  15.277  1.00 82.15           C  
ATOM   3306  O   SER A 418     -17.737  17.990  12.872  1.00 82.15           O  
ATOM   3307  OG  SER A 418     -14.999  18.937  16.206  1.00 82.15           O  
ATOM   3308  N   PHE A 419     -16.988  20.076  12.471  1.00 77.09           N  
ATOM   3309  CA  PHE A 419     -18.079  20.314  11.533  1.00 77.09           C  
ATOM   3310  C   PHE A 419     -17.992  19.360  10.348  1.00 77.09           C  
ATOM   3311  CB  PHE A 419     -18.059  21.765  11.042  1.00 77.09           C  
ATOM   3312  O   PHE A 419     -18.995  18.763   9.951  1.00 77.09           O  
ATOM   3313  CG  PHE A 419     -19.101  22.067   9.999  1.00 77.09           C  
ATOM   3314  CD1 PHE A 419     -18.772  22.075   8.649  1.00 77.09           C  
ATOM   3315  CD2 PHE A 419     -20.411  22.342  10.369  1.00 77.09           C  
ATOM   3316  CE1 PHE A 419     -19.734  22.354   7.681  1.00 77.09           C  
ATOM   3317  CE2 PHE A 419     -21.379  22.622   9.407  1.00 77.09           C  
ATOM   3318  CZ  PHE A 419     -21.038  22.628   8.064  1.00 77.09           C  
ATOM   3319  N   SER A 420     -16.805  19.260   9.732  1.00 78.66           N  
ATOM   3320  CA  SER A 420     -16.601  18.363   8.599  1.00 78.66           C  
ATOM   3321  C   SER A 420     -16.903  16.917   8.977  1.00 78.66           C  
ATOM   3322  CB  SER A 420     -15.167  18.475   8.079  1.00 78.66           C  
ATOM   3323  O   SER A 420     -17.537  16.189   8.210  1.00 78.66           O  
ATOM   3324  OG  SER A 420     -14.990  17.681   6.918  1.00 78.66           O  
ATOM   3325  N   TYR A 421     -16.498  16.555  10.106  1.00 83.24           N  
ATOM   3326  CA  TYR A 421     -16.780  15.224  10.632  1.00 83.24           C  
ATOM   3327  C   TYR A 421     -18.280  15.005  10.785  1.00 83.24           C  
ATOM   3328  CB  TYR A 421     -16.082  15.020  11.980  1.00 83.24           C  
ATOM   3329  O   TYR A 421     -18.806  13.965  10.381  1.00 83.24           O  
ATOM   3330  CG  TYR A 421     -16.427  13.711  12.650  1.00 83.24           C  
ATOM   3331  CD1 TYR A 421     -17.425  13.645  13.619  1.00 83.24           C  
ATOM   3332  CD2 TYR A 421     -15.755  12.541  12.315  1.00 83.24           C  
ATOM   3333  CE1 TYR A 421     -17.745  12.442  14.240  1.00 83.24           C  
ATOM   3334  CE2 TYR A 421     -16.067  11.332  12.930  1.00 83.24           C  
ATOM   3335  OH  TYR A 421     -17.375  10.100  14.501  1.00 83.24           O  
ATOM   3336  CZ  TYR A 421     -17.062  11.293  13.889  1.00 83.24           C  
ATOM   3337  N   SER A 422     -18.995  15.951  11.316  1.00 74.88           N  
ATOM   3338  CA  SER A 422     -20.428  15.849  11.571  1.00 74.88           C  
ATOM   3339  C   SER A 422     -21.213  15.712  10.271  1.00 74.88           C  
ATOM   3340  CB  SER A 422     -20.922  17.070  12.349  1.00 74.88           C  
ATOM   3341  O   SER A 422     -22.303  15.137  10.256  1.00 74.88           O  
ATOM   3342  OG  SER A 422     -20.257  17.175  13.596  1.00 74.88           O  
ATOM   3343  N   ASN A 423     -20.654  16.133   9.200  1.00 74.29           N  
ATOM   3344  CA  ASN A 423     -21.343  16.104   7.914  1.00 74.29           C  
ATOM   3345  C   ASN A 423     -21.051  14.815   7.151  1.00 74.29           C  
ATOM   3346  CB  ASN A 423     -20.957  17.320   7.070  1.00 74.29           C  
ATOM   3347  O   ASN A 423     -21.618  14.579   6.082  1.00 74.29           O  
ATOM   3348  CG  ASN A 423     -21.661  18.587   7.514  1.00 74.29           C  
ATOM   3349  ND2 ASN A 423     -20.904  19.668   7.655  1.00 74.29           N  
ATOM   3350  OD1 ASN A 423     -22.876  18.594   7.731  1.00 74.29           O  
ATOM   3351  N   LEU A 424     -20.182  13.975   7.669  1.00 78.98           N  
ATOM   3352  CA  LEU A 424     -19.898  12.691   7.037  1.00 78.98           C  
ATOM   3353  C   LEU A 424     -21.042  11.708   7.263  1.00 78.98           C  
ATOM   3354  CB  LEU A 424     -18.591  12.104   7.578  1.00 78.98           C  
ATOM   3355  O   LEU A 424     -21.663  11.707   8.329  1.00 78.98           O  
ATOM   3356  CG  LEU A 424     -17.308  12.845   7.200  1.00 78.98           C  
ATOM   3357  CD1 LEU A 424     -16.115  12.252   7.943  1.00 78.98           C  
ATOM   3358  CD2 LEU A 424     -17.085  12.794   5.692  1.00 78.98           C  
ATOM   3359  N   PRO A 425     -21.346  10.932   6.201  1.00 74.30           N  
ATOM   3360  CA  PRO A 425     -22.274   9.831   6.472  1.00 74.30           C  
ATOM   3361  C   PRO A 425     -21.786   8.909   7.587  1.00 74.30           C  
ATOM   3362  CB  PRO A 425     -22.337   9.086   5.136  1.00 74.30           C  
ATOM   3363  O   PRO A 425     -20.582   8.827   7.843  1.00 74.30           O  
ATOM   3364  CG  PRO A 425     -21.814  10.061   4.130  1.00 74.30           C  
ATOM   3365  CD  PRO A 425     -20.846  10.981   4.816  1.00 74.30           C  
ATOM   3366  N   SER A 426     -22.681   8.218   8.215  1.00 71.64           N  
ATOM   3367  CA  SER A 426     -22.405   7.436   9.416  1.00 71.64           C  
ATOM   3368  C   SER A 426     -21.326   6.390   9.159  1.00 71.64           C  
ATOM   3369  CB  SER A 426     -23.679   6.755   9.917  1.00 71.64           C  
ATOM   3370  O   SER A 426     -20.427   6.202   9.982  1.00 71.64           O  
ATOM   3371  OG  SER A 426     -24.207   5.888   8.928  1.00 71.64           O  
ATOM   3372  N   ASN A 427     -21.360   5.709   8.111  1.00 78.77           N  
ATOM   3373  CA  ASN A 427     -20.386   4.669   7.796  1.00 78.77           C  
ATOM   3374  C   ASN A 427     -18.982   5.246   7.636  1.00 78.77           C  
ATOM   3375  CB  ASN A 427     -20.797   3.915   6.529  1.00 78.77           C  
ATOM   3376  O   ASN A 427     -18.009   4.665   8.122  1.00 78.77           O  
ATOM   3377  CG  ASN A 427     -21.163   4.845   5.389  1.00 78.77           C  
ATOM   3378  ND2 ASN A 427     -20.742   4.494   4.180  1.00 78.77           N  
ATOM   3379  OD1 ASN A 427     -21.818   5.870   5.593  1.00 78.77           O  
ATOM   3380  N   LEU A 428     -18.845   6.424   7.058  1.00 84.91           N  
ATOM   3381  CA  LEU A 428     -17.551   7.060   6.833  1.00 84.91           C  
ATOM   3382  C   LEU A 428     -16.966   7.580   8.142  1.00 84.91           C  
ATOM   3383  CB  LEU A 428     -17.685   8.207   5.828  1.00 84.91           C  
ATOM   3384  O   LEU A 428     -15.747   7.587   8.323  1.00 84.91           O  
ATOM   3385  CG  LEU A 428     -18.028   7.813   4.391  1.00 84.91           C  
ATOM   3386  CD1 LEU A 428     -18.093   9.051   3.503  1.00 84.91           C  
ATOM   3387  CD2 LEU A 428     -17.008   6.815   3.852  1.00 84.91           C  
ATOM   3388  N   LYS A 429     -17.862   8.034   9.067  1.00 86.71           N  
ATOM   3389  CA  LYS A 429     -17.407   8.480  10.381  1.00 86.71           C  
ATOM   3390  C   LYS A 429     -16.687   7.358  11.123  1.00 86.71           C  
ATOM   3391  CB  LYS A 429     -18.585   8.988  11.213  1.00 86.71           C  
ATOM   3392  O   LYS A 429     -15.609   7.568  11.683  1.00 86.71           O  
ATOM   3393  CG  LYS A 429     -19.160  10.311  10.730  1.00 86.71           C  
ATOM   3394  CD  LYS A 429     -20.302  10.783  11.620  1.00 86.71           C  
ATOM   3395  CE  LYS A 429     -20.924  12.071  11.098  1.00 86.71           C  
ATOM   3396  NZ  LYS A 429     -22.080  12.508  11.937  1.00 86.71           N  
ATOM   3397  N   THR A 430     -17.351   6.185  11.053  1.00 87.65           N  
ATOM   3398  CA  THR A 430     -16.795   5.018  11.729  1.00 87.65           C  
ATOM   3399  C   THR A 430     -15.436   4.649  11.141  1.00 87.65           C  
ATOM   3400  CB  THR A 430     -17.744   3.810  11.633  1.00 87.65           C  
ATOM   3401  O   THR A 430     -14.485   4.384  11.879  1.00 87.65           O  
ATOM   3402  CG2 THR A 430     -17.191   2.613  12.399  1.00 87.65           C  
ATOM   3403  OG1 THR A 430     -19.019   4.167  12.181  1.00 87.65           O  
ATOM   3404  N   CYS A 431     -15.335   4.683   9.780  1.00 92.51           N  
ATOM   3405  CA  CYS A 431     -14.094   4.350   9.089  1.00 92.51           C  
ATOM   3406  C   CYS A 431     -12.992   5.341   9.440  1.00 92.51           C  
ATOM   3407  CB  CYS A 431     -14.312   4.329   7.576  1.00 92.51           C  
ATOM   3408  O   CYS A 431     -11.849   4.947   9.677  1.00 92.51           O  
ATOM   3409  SG  CYS A 431     -15.355   2.968   7.009  1.00 92.51           S  
ATOM   3410  N   LEU A 432     -13.398   6.623   9.550  1.00 93.28           N  
ATOM   3411  CA  LEU A 432     -12.431   7.657   9.904  1.00 93.28           C  
ATOM   3412  C   LEU A 432     -11.942   7.476  11.337  1.00 93.28           C  
ATOM   3413  CB  LEU A 432     -13.048   9.048   9.734  1.00 93.28           C  
ATOM   3414  O   LEU A 432     -10.742   7.567  11.604  1.00 93.28           O  
ATOM   3415  CG  LEU A 432     -12.135  10.236  10.041  1.00 93.28           C  
ATOM   3416  CD1 LEU A 432     -10.930  10.234   9.107  1.00 93.28           C  
ATOM   3417  CD2 LEU A 432     -12.906  11.547   9.925  1.00 93.28           C  
ATOM   3418  N   LEU A 433     -12.851   7.201  12.284  1.00 92.25           N  
ATOM   3419  CA  LEU A 433     -12.508   7.015  13.690  1.00 92.25           C  
ATOM   3420  C   LEU A 433     -11.553   5.839  13.865  1.00 92.25           C  
ATOM   3421  CB  LEU A 433     -13.771   6.791  14.525  1.00 92.25           C  
ATOM   3422  O   LEU A 433     -10.680   5.867  14.735  1.00 92.25           O  
ATOM   3423  CG  LEU A 433     -14.592   8.037  14.860  1.00 92.25           C  
ATOM   3424  CD1 LEU A 433     -15.879   7.646  15.579  1.00 92.25           C  
ATOM   3425  CD2 LEU A 433     -13.774   9.006  15.706  1.00 92.25           C  
ATOM   3426  N   TYR A 434     -11.696   4.813  12.997  1.00 93.95           N  
ATOM   3427  CA  TYR A 434     -10.875   3.610  13.063  1.00 93.95           C  
ATOM   3428  C   TYR A 434      -9.404   3.940  12.842  1.00 93.95           C  
ATOM   3429  CB  TYR A 434     -11.341   2.583  12.027  1.00 93.95           C  
ATOM   3430  O   TYR A 434      -8.522   3.246  13.352  1.00 93.95           O  
ATOM   3431  CG  TYR A 434     -10.582   1.280  12.079  1.00 93.95           C  
ATOM   3432  CD1 TYR A 434      -9.593   0.990  11.142  1.00 93.95           C  
ATOM   3433  CD2 TYR A 434     -10.851   0.336  13.064  1.00 93.95           C  
ATOM   3434  CE1 TYR A 434      -8.891  -0.211  11.184  1.00 93.95           C  
ATOM   3435  CE2 TYR A 434     -10.156  -0.868  13.116  1.00 93.95           C  
ATOM   3436  OH  TYR A 434      -8.487  -2.321  12.221  1.00 93.95           O  
ATOM   3437  CZ  TYR A 434      -9.179  -1.131  12.174  1.00 93.95           C  
ATOM   3438  N   LEU A 435      -9.052   4.976  12.140  1.00 94.16           N  
ATOM   3439  CA  LEU A 435      -7.691   5.339  11.757  1.00 94.16           C  
ATOM   3440  C   LEU A 435      -6.887   5.789  12.972  1.00 94.16           C  
ATOM   3441  CB  LEU A 435      -7.709   6.449  10.702  1.00 94.16           C  
ATOM   3442  O   LEU A 435      -5.662   5.909  12.900  1.00 94.16           O  
ATOM   3443  CG  LEU A 435      -8.202   6.052   9.310  1.00 94.16           C  
ATOM   3444  CD1 LEU A 435      -8.267   7.276   8.402  1.00 94.16           C  
ATOM   3445  CD2 LEU A 435      -7.300   4.981   8.707  1.00 94.16           C  
ATOM   3446  N   CYS A 436      -7.551   5.950  14.154  1.00 90.15           N  
ATOM   3447  CA  CYS A 436      -6.874   6.333  15.388  1.00 90.15           C  
ATOM   3448  C   CYS A 436      -5.941   5.226  15.865  1.00 90.15           C  
ATOM   3449  CB  CYS A 436      -7.892   6.660  16.479  1.00 90.15           C  
ATOM   3450  O   CYS A 436      -5.055   5.466  16.686  1.00 90.15           O  
ATOM   3451  SG  CYS A 436      -8.875   5.239  17.007  1.00 90.15           S  
ATOM   3452  N   VAL A 437      -6.090   4.008  15.286  1.00 90.90           N  
ATOM   3453  CA  VAL A 437      -5.297   2.848  15.679  1.00 90.90           C  
ATOM   3454  C   VAL A 437      -3.844   3.046  15.251  1.00 90.90           C  
ATOM   3455  CB  VAL A 437      -5.858   1.543  15.072  1.00 90.90           C  
ATOM   3456  O   VAL A 437      -2.928   2.506  15.875  1.00 90.90           O  
ATOM   3457  CG1 VAL A 437      -4.892   0.382  15.299  1.00 90.90           C  
ATOM   3458  CG2 VAL A 437      -7.229   1.226  15.666  1.00 90.90           C  
ATOM   3459  N   TYR A 438      -3.616   3.862  14.230  1.00 90.38           N  
ATOM   3460  CA  TYR A 438      -2.288   4.032  13.651  1.00 90.38           C  
ATOM   3461  C   TYR A 438      -1.569   5.222  14.276  1.00 90.38           C  
ATOM   3462  CB  TYR A 438      -2.382   4.217  12.133  1.00 90.38           C  
ATOM   3463  O   TYR A 438      -2.196   6.234  14.598  1.00 90.38           O  
ATOM   3464  CG  TYR A 438      -2.977   3.031  11.414  1.00 90.38           C  
ATOM   3465  CD1 TYR A 438      -2.179   1.960  11.016  1.00 90.38           C  
ATOM   3466  CD2 TYR A 438      -4.337   2.979  11.128  1.00 90.38           C  
ATOM   3467  CE1 TYR A 438      -2.723   0.866  10.351  1.00 90.38           C  
ATOM   3468  CE2 TYR A 438      -4.892   1.891  10.463  1.00 90.38           C  
ATOM   3469  OH  TYR A 438      -4.622  -0.240   9.421  1.00 90.38           O  
ATOM   3470  CZ  TYR A 438      -4.078   0.841  10.080  1.00 90.38           C  
ATOM   3471  N   PRO A 439      -0.267   5.011  14.545  1.00 82.72           N  
ATOM   3472  CA  PRO A 439       0.508   6.152  15.035  1.00 82.72           C  
ATOM   3473  C   PRO A 439       0.544   7.311  14.041  1.00 82.72           C  
ATOM   3474  CB  PRO A 439       1.907   5.566  15.240  1.00 82.72           C  
ATOM   3475  O   PRO A 439       0.200   7.136  12.870  1.00 82.72           O  
ATOM   3476  CG  PRO A 439       1.709   4.085  15.213  1.00 82.72           C  
ATOM   3477  CD  PRO A 439       0.467   3.785  14.423  1.00 82.72           C  
ATOM   3478  N   GLU A 440       0.986   8.367  14.535  1.00 76.65           N  
ATOM   3479  CA  GLU A 440       1.101   9.558  13.699  1.00 76.65           C  
ATOM   3480  C   GLU A 440       2.087   9.337  12.555  1.00 76.65           C  
ATOM   3481  CB  GLU A 440       1.530  10.765  14.537  1.00 76.65           C  
ATOM   3482  O   GLU A 440       3.110   8.673  12.731  1.00 76.65           O  
ATOM   3483  CG  GLU A 440       0.475  11.230  15.530  1.00 76.65           C  
ATOM   3484  CD  GLU A 440       0.930  12.405  16.382  1.00 76.65           C  
ATOM   3485  OE1 GLU A 440       0.197  12.794  17.320  1.00 76.65           O  
ATOM   3486  OE2 GLU A 440       2.026  12.941  16.108  1.00 76.65           O  
ATOM   3487  N   ASP A 441       1.652   9.738  11.266  1.00 72.38           N  
ATOM   3488  CA  ASP A 441       2.492   9.800  10.074  1.00 72.38           C  
ATOM   3489  C   ASP A 441       2.692   8.412   9.469  1.00 72.38           C  
ATOM   3490  CB  ASP A 441       3.847  10.429  10.406  1.00 72.38           C  
ATOM   3491  O   ASP A 441       3.618   8.199   8.684  1.00 72.38           O  
ATOM   3492  CG  ASP A 441       3.737  11.880  10.840  1.00 72.38           C  
ATOM   3493  OD1 ASP A 441       2.914  12.627  10.268  1.00 72.38           O  
ATOM   3494  OD2 ASP A 441       4.482  12.281  11.760  1.00 72.38           O  
ATOM   3495  N   SER A 442       1.897   7.491   9.990  1.00 82.87           N  
ATOM   3496  CA  SER A 442       1.963   6.141   9.438  1.00 82.87           C  
ATOM   3497  C   SER A 442       1.431   6.102   8.009  1.00 82.87           C  
ATOM   3498  CB  SER A 442       1.174   5.165  10.312  1.00 82.87           C  
ATOM   3499  O   SER A 442       0.439   6.762   7.692  1.00 82.87           O  
ATOM   3500  OG  SER A 442       1.760   5.055  11.597  1.00 82.87           O  
ATOM   3501  N   MET A 443       2.238   5.502   7.215  1.00 88.66           N  
ATOM   3502  CA  MET A 443       1.700   5.139   5.906  1.00 88.66           C  
ATOM   3503  C   MET A 443       0.765   3.940   6.015  1.00 88.66           C  
ATOM   3504  CB  MET A 443       2.833   4.831   4.926  1.00 88.66           C  
ATOM   3505  O   MET A 443       1.167   2.874   6.486  1.00 88.66           O  
ATOM   3506  CG  MET A 443       2.358   4.538   3.512  1.00 88.66           C  
ATOM   3507  SD  MET A 443       3.733   4.075   2.389  1.00 88.66           S  
ATOM   3508  CE  MET A 443       3.939   2.329   2.839  1.00 88.66           C  
ATOM   3509  N   ILE A 444      -0.450   4.166   5.613  1.00 94.58           N  
ATOM   3510  CA  ILE A 444      -1.471   3.135   5.763  1.00 94.58           C  
ATOM   3511  C   ILE A 444      -1.853   2.583   4.392  1.00 94.58           C  
ATOM   3512  CB  ILE A 444      -2.722   3.681   6.488  1.00 94.58           C  
ATOM   3513  O   ILE A 444      -2.362   3.315   3.540  1.00 94.58           O  
ATOM   3514  CG1 ILE A 444      -2.330   4.305   7.833  1.00 94.58           C  
ATOM   3515  CG2 ILE A 444      -3.761   2.573   6.681  1.00 94.58           C  
ATOM   3516  CD1 ILE A 444      -3.417   5.174   8.452  1.00 94.58           C  
ATOM   3517  N   SER A 445      -1.597   1.251   4.250  1.00 94.70           N  
ATOM   3518  CA  SER A 445      -1.957   0.611   2.989  1.00 94.70           C  
ATOM   3519  C   SER A 445      -3.467   0.629   2.772  1.00 94.70           C  
ATOM   3520  CB  SER A 445      -1.446  -0.830   2.954  1.00 94.70           C  
ATOM   3521  O   SER A 445      -4.230   0.212   3.645  1.00 94.70           O  
ATOM   3522  OG  SER A 445      -2.042  -1.549   1.888  1.00 94.70           O  
ATOM   3523  N   ARG A 446      -3.948   1.019   1.601  1.00 94.88           N  
ATOM   3524  CA  ARG A 446      -5.363   1.106   1.256  1.00 94.88           C  
ATOM   3525  C   ARG A 446      -6.032  -0.263   1.337  1.00 94.88           C  
ATOM   3526  CB  ARG A 446      -5.540   1.693  -0.146  1.00 94.88           C  
ATOM   3527  O   ARG A 446      -7.080  -0.411   1.969  1.00 94.88           O  
ATOM   3528  CG  ARG A 446      -6.988   1.780  -0.599  1.00 94.88           C  
ATOM   3529  CD  ARG A 446      -7.098   1.931  -2.110  1.00 94.88           C  
ATOM   3530  NE  ARG A 446      -6.606   0.746  -2.807  1.00 94.88           N  
ATOM   3531  NH1 ARG A 446      -6.316   1.808  -4.838  1.00 94.88           N  
ATOM   3532  NH2 ARG A 446      -5.812  -0.417  -4.621  1.00 94.88           N  
ATOM   3533  CZ  ARG A 446      -6.246   0.715  -4.087  1.00 94.88           C  
ATOM   3534  N   ASP A 447      -5.399  -1.215   0.712  1.00 92.78           N  
ATOM   3535  CA  ASP A 447      -5.991  -2.545   0.611  1.00 92.78           C  
ATOM   3536  C   ASP A 447      -6.119  -3.195   1.987  1.00 92.78           C  
ATOM   3537  CB  ASP A 447      -5.159  -3.434  -0.315  1.00 92.78           C  
ATOM   3538  O   ASP A 447      -7.180  -3.715   2.337  1.00 92.78           O  
ATOM   3539  CG  ASP A 447      -5.192  -2.978  -1.763  1.00 92.78           C  
ATOM   3540  OD1 ASP A 447      -6.091  -2.192  -2.134  1.00 92.78           O  
ATOM   3541  OD2 ASP A 447      -4.315  -3.411  -2.541  1.00 92.78           O  
ATOM   3542  N   LYS A 448      -5.165  -3.061   2.776  1.00 94.92           N  
ATOM   3543  CA  LYS A 448      -5.193  -3.642   4.115  1.00 94.92           C  
ATOM   3544  C   LYS A 448      -6.230  -2.947   4.993  1.00 94.92           C  
ATOM   3545  CB  LYS A 448      -3.812  -3.555   4.767  1.00 94.92           C  
ATOM   3546  O   LYS A 448      -6.949  -3.603   5.750  1.00 94.92           O  
ATOM   3547  CG  LYS A 448      -2.748  -4.394   4.075  1.00 94.92           C  
ATOM   3548  CD  LYS A 448      -1.416  -4.324   4.810  1.00 94.92           C  
ATOM   3549  CE  LYS A 448      -0.340  -5.135   4.100  1.00 94.92           C  
ATOM   3550  NZ  LYS A 448       0.976  -5.042   4.799  1.00 94.92           N  
ATOM   3551  N   LEU A 449      -6.281  -1.664   4.862  1.00 97.21           N  
ATOM   3552  CA  LEU A 449      -7.245  -0.889   5.636  1.00 97.21           C  
ATOM   3553  C   LEU A 449      -8.674  -1.278   5.272  1.00 97.21           C  
ATOM   3554  CB  LEU A 449      -7.037   0.610   5.405  1.00 97.21           C  
ATOM   3555  O   LEU A 449      -9.511  -1.480   6.155  1.00 97.21           O  
ATOM   3556  CG  LEU A 449      -7.994   1.549   6.141  1.00 97.21           C  
ATOM   3557  CD1 LEU A 449      -7.882   1.344   7.648  1.00 97.21           C  
ATOM   3558  CD2 LEU A 449      -7.709   3.000   5.771  1.00 97.21           C  
ATOM   3559  N   ILE A 450      -8.920  -1.421   4.029  1.00 95.29           N  
ATOM   3560  CA  ILE A 450     -10.257  -1.757   3.552  1.00 95.29           C  
ATOM   3561  C   ILE A 450     -10.660  -3.134   4.075  1.00 95.29           C  
ATOM   3562  CB  ILE A 450     -10.331  -1.726   2.009  1.00 95.29           C  
ATOM   3563  O   ILE A 450     -11.781  -3.319   4.556  1.00 95.29           O  
ATOM   3564  CG1 ILE A 450     -10.276  -0.281   1.501  1.00 95.29           C  
ATOM   3565  CG2 ILE A 450     -11.596  -2.433   1.515  1.00 95.29           C  
ATOM   3566  CD1 ILE A 450     -10.158  -0.161  -0.012  1.00 95.29           C  
ATOM   3567  N   TRP A 451      -9.759  -4.028   4.015  1.00 94.66           N  
ATOM   3568  CA  TRP A 451     -10.092  -5.373   4.473  1.00 94.66           C  
ATOM   3569  C   TRP A 451     -10.283  -5.401   5.986  1.00 94.66           C  
ATOM   3570  CB  TRP A 451      -9.000  -6.366   4.065  1.00 94.66           C  
ATOM   3571  O   TRP A 451     -11.052  -6.212   6.506  1.00 94.66           O  
ATOM   3572  CG  TRP A 451      -8.996  -6.699   2.604  1.00 94.66           C  
ATOM   3573  CD1 TRP A 451      -7.954  -6.558   1.730  1.00 94.66           C  
ATOM   3574  CD2 TRP A 451     -10.089  -7.225   1.844  1.00 94.66           C  
ATOM   3575  CE2 TRP A 451      -9.637  -7.380   0.515  1.00 94.66           C  
ATOM   3576  CE3 TRP A 451     -11.407  -7.582   2.159  1.00 94.66           C  
ATOM   3577  NE1 TRP A 451      -8.333  -6.966   0.472  1.00 94.66           N  
ATOM   3578  CH2 TRP A 451     -11.744  -8.218  -0.165  1.00 94.66           C  
ATOM   3579  CZ2 TRP A 451     -10.459  -7.877  -0.500  1.00 94.66           C  
ATOM   3580  CZ3 TRP A 451     -12.223  -8.076   1.148  1.00 94.66           C  
ATOM   3581  N   LYS A 452      -9.590  -4.525   6.659  1.00 95.86           N  
ATOM   3582  CA  LYS A 452      -9.849  -4.392   8.090  1.00 95.86           C  
ATOM   3583  C   LYS A 452     -11.242  -3.823   8.346  1.00 95.86           C  
ATOM   3584  CB  LYS A 452      -8.792  -3.504   8.747  1.00 95.86           C  
ATOM   3585  O   LYS A 452     -11.956  -4.292   9.235  1.00 95.86           O  
ATOM   3586  CG  LYS A 452      -7.432  -4.170   8.899  1.00 95.86           C  
ATOM   3587  CD  LYS A 452      -6.428  -3.244   9.573  1.00 95.86           C  
ATOM   3588  CE  LYS A 452      -5.061  -3.901   9.706  1.00 95.86           C  
ATOM   3589  NZ  LYS A 452      -3.985  -2.896   9.956  1.00 95.86           N  
ATOM   3590  N   TRP A 453     -11.607  -2.826   7.515  1.00 94.61           N  
ATOM   3591  CA  TRP A 453     -12.956  -2.280   7.627  1.00 94.61           C  
ATOM   3592  C   TRP A 453     -14.003  -3.367   7.408  1.00 94.61           C  
ATOM   3593  CB  TRP A 453     -13.162  -1.145   6.620  1.00 94.61           C  
ATOM   3594  O   TRP A 453     -14.989  -3.444   8.145  1.00 94.61           O  
ATOM   3595  CG  TRP A 453     -12.419   0.113   6.960  1.00 94.61           C  
ATOM   3596  CD1 TRP A 453     -11.881   0.450   8.171  1.00 94.61           C  
ATOM   3597  CD2 TRP A 453     -12.137   1.203   6.077  1.00 94.61           C  
ATOM   3598  CE2 TRP A 453     -11.424   2.169   6.821  1.00 94.61           C  
ATOM   3599  CE3 TRP A 453     -12.419   1.457   4.728  1.00 94.61           C  
ATOM   3600  NE1 TRP A 453     -11.281   1.686   8.094  1.00 94.61           N  
ATOM   3601  CH2 TRP A 453     -11.275   3.594   4.937  1.00 94.61           C  
ATOM   3602  CZ2 TRP A 453     -10.987   3.371   6.259  1.00 94.61           C  
ATOM   3603  CZ3 TRP A 453     -11.983   2.654   4.171  1.00 94.61           C  
ATOM   3604  N   VAL A 454     -13.719  -4.213   6.461  1.00 91.10           N  
ATOM   3605  CA  VAL A 454     -14.628  -5.304   6.126  1.00 91.10           C  
ATOM   3606  C   VAL A 454     -14.696  -6.296   7.285  1.00 91.10           C  
ATOM   3607  CB  VAL A 454     -14.194  -6.027   4.831  1.00 91.10           C  
ATOM   3608  O   VAL A 454     -15.784  -6.691   7.709  1.00 91.10           O  
ATOM   3609  CG1 VAL A 454     -14.987  -7.318   4.640  1.00 91.10           C  
ATOM   3610  CG2 VAL A 454     -14.367  -5.107   3.623  1.00 91.10           C  
ATOM   3611  N   ALA A 455     -13.550  -6.623   7.788  1.00 92.42           N  
ATOM   3612  CA  ALA A 455     -13.467  -7.592   8.878  1.00 92.42           C  
ATOM   3613  C   ALA A 455     -14.155  -7.065  10.133  1.00 92.42           C  
ATOM   3614  CB  ALA A 455     -12.009  -7.933   9.177  1.00 92.42           C  
ATOM   3615  O   ALA A 455     -14.771  -7.830  10.879  1.00 92.42           O  
ATOM   3616  N   GLU A 456     -14.054  -5.715  10.259  1.00 91.89           N  
ATOM   3617  CA  GLU A 456     -14.686  -5.080  11.412  1.00 91.89           C  
ATOM   3618  C   GLU A 456     -16.198  -4.990  11.233  1.00 91.89           C  
ATOM   3619  CB  GLU A 456     -14.100  -3.685  11.645  1.00 91.89           C  
ATOM   3620  O   GLU A 456     -16.934  -4.811  12.206  1.00 91.89           O  
ATOM   3621  CG  GLU A 456     -12.674  -3.697  12.176  1.00 91.89           C  
ATOM   3622  CD  GLU A 456     -12.595  -3.918  13.678  1.00 91.89           C  
ATOM   3623  OE1 GLU A 456     -11.475  -3.894  14.237  1.00 91.89           O  
ATOM   3624  OE2 GLU A 456     -13.661  -4.119  14.301  1.00 91.89           O  
ATOM   3625  N   GLY A 457     -16.622  -5.083   9.990  1.00 85.93           N  
ATOM   3626  CA  GLY A 457     -18.038  -5.002   9.668  1.00 85.93           C  
ATOM   3627  C   GLY A 457     -18.495  -3.595   9.334  1.00 85.93           C  
ATOM   3628  O   GLY A 457     -19.684  -3.284   9.428  1.00 85.93           O  
ATOM   3629  N   PHE A 458     -17.570  -2.672   9.065  1.00 87.53           N  
ATOM   3630  CA  PHE A 458     -17.887  -1.288   8.734  1.00 87.53           C  
ATOM   3631  C   PHE A 458     -18.448  -1.183   7.321  1.00 87.53           C  
ATOM   3632  CB  PHE A 458     -16.644  -0.403   8.873  1.00 87.53           C  
ATOM   3633  O   PHE A 458     -19.146  -0.221   6.995  1.00 87.53           O  
ATOM   3634  CG  PHE A 458     -16.055  -0.396  10.258  1.00 87.53           C  
ATOM   3635  CD1 PHE A 458     -16.811  -0.801  11.351  1.00 87.53           C  
ATOM   3636  CD2 PHE A 458     -14.746   0.018  10.466  1.00 87.53           C  
ATOM   3637  CE1 PHE A 458     -16.269  -0.795  12.634  1.00 87.53           C  
ATOM   3638  CE2 PHE A 458     -14.197   0.027  11.746  1.00 87.53           C  
ATOM   3639  CZ  PHE A 458     -14.961  -0.379  12.828  1.00 87.53           C  
ATOM   3640  N   VAL A 459     -18.051  -2.232   6.525  1.00 84.41           N  
ATOM   3641  CA  VAL A 459     -18.510  -2.297   5.141  1.00 84.41           C  
ATOM   3642  C   VAL A 459     -19.478  -3.466   4.972  1.00 84.41           C  
ATOM   3643  CB  VAL A 459     -17.327  -2.438   4.157  1.00 84.41           C  
ATOM   3644  O   VAL A 459     -19.116  -4.620   5.211  1.00 84.41           O  
ATOM   3645  CG1 VAL A 459     -17.819  -2.381   2.711  1.00 84.41           C  
ATOM   3646  CG2 VAL A 459     -16.287  -1.349   4.414  1.00 84.41           C  
ATOM   3647  N   HIS A 460     -20.730  -3.186   4.636  1.00 73.39           N  
ATOM   3648  CA  HIS A 460     -21.702  -4.264   4.502  1.00 73.39           C  
ATOM   3649  C   HIS A 460     -22.528  -4.106   3.230  1.00 73.39           C  
ATOM   3650  CB  HIS A 460     -22.622  -4.312   5.723  1.00 73.39           C  
ATOM   3651  O   HIS A 460     -22.642  -3.002   2.692  1.00 73.39           O  
ATOM   3652  CG  HIS A 460     -23.153  -2.974   6.127  1.00 73.39           C  
ATOM   3653  CD2 HIS A 460     -22.862  -2.186   7.189  1.00 73.39           C  
ATOM   3654  ND1 HIS A 460     -24.108  -2.300   5.397  1.00 73.39           N  
ATOM   3655  CE1 HIS A 460     -24.381  -1.152   5.993  1.00 73.39           C  
ATOM   3656  NE2 HIS A 460     -23.639  -1.059   7.083  1.00 73.39           N  
ATOM   3657  N   HIS A 461     -23.068  -5.233   2.686  1.00 64.57           N  
ATOM   3658  CA  HIS A 461     -23.845  -5.285   1.453  1.00 64.57           C  
ATOM   3659  C   HIS A 461     -25.212  -4.635   1.636  1.00 64.57           C  
ATOM   3660  CB  HIS A 461     -24.009  -6.732   0.984  1.00 64.57           C  
ATOM   3661  O   HIS A 461     -25.901  -4.897   2.624  1.00 64.57           O  
ATOM   3662  CG  HIS A 461     -22.746  -7.341   0.463  1.00 64.57           C  
ATOM   3663  CD2 HIS A 461     -21.967  -8.331   0.957  1.00 64.57           C  
ATOM   3664  ND1 HIS A 461     -22.149  -6.927  -0.709  1.00 64.57           N  
ATOM   3665  CE1 HIS A 461     -21.054  -7.641  -0.913  1.00 64.57           C  
ATOM   3666  NE2 HIS A 461     -20.921  -8.499   0.084  1.00 64.57           N  
ATOM   3667  N   GLU A 462     -25.507  -3.573   0.924  1.00 54.87           N  
ATOM   3668  CA  GLU A 462     -26.877  -3.070   0.904  1.00 54.87           C  
ATOM   3669  C   GLU A 462     -27.736  -3.847  -0.090  1.00 54.87           C  
ATOM   3670  CB  GLU A 462     -26.898  -1.578   0.565  1.00 54.87           C  
ATOM   3671  O   GLU A 462     -28.905  -4.128   0.179  1.00 54.87           O  
ATOM   3672  CG  GLU A 462     -26.499  -0.678   1.725  1.00 54.87           C  
ATOM   3673  CD  GLU A 462     -26.621   0.804   1.405  1.00 54.87           C  
ATOM   3674  OE1 GLU A 462     -26.333   1.642   2.290  1.00 54.87           O  
ATOM   3675  OE2 GLU A 462     -27.008   1.129   0.260  1.00 54.87           O  
ATOM   3676  N   ASN A 463     -27.050  -4.485  -1.168  1.00 48.41           N  
ATOM   3677  CA  ASN A 463     -27.640  -5.258  -2.257  1.00 48.41           C  
ATOM   3678  C   ASN A 463     -26.761  -6.444  -2.643  1.00 48.41           C  
ATOM   3679  CB  ASN A 463     -27.891  -4.365  -3.473  1.00 48.41           C  
ATOM   3680  O   ASN A 463     -25.535  -6.374  -2.539  1.00 48.41           O  
ATOM   3681  CG  ASN A 463     -28.923  -3.287  -3.204  1.00 48.41           C  
ATOM   3682  ND2 ASN A 463     -28.889  -2.222  -3.996  1.00 48.41           N  
ATOM   3683  OD1 ASN A 463     -29.743  -3.410  -2.290  1.00 48.41           O  
ATOM   3684  N   GLN A 464     -27.263  -7.726  -2.665  1.00 49.23           N  
ATOM   3685  CA  GLN A 464     -26.652  -8.999  -3.031  1.00 49.23           C  
ATOM   3686  C   GLN A 464     -25.940  -8.900  -4.377  1.00 49.23           C  
ATOM   3687  CB  GLN A 464     -27.705 -10.108  -3.074  1.00 49.23           C  
ATOM   3688  O   GLN A 464     -26.466  -8.310  -5.322  1.00 49.23           O  
ATOM   3689  CG  GLN A 464     -28.096 -10.638  -1.701  1.00 49.23           C  
ATOM   3690  CD  GLN A 464     -29.148 -11.729  -1.772  1.00 49.23           C  
ATOM   3691  NE2 GLN A 464     -29.561 -12.230  -0.612  1.00 49.23           N  
ATOM   3692  OE1 GLN A 464     -29.586 -12.118  -2.859  1.00 49.23           O  
ATOM   3693  N   GLY A 465     -24.489  -8.715  -4.374  1.00 53.71           N  
ATOM   3694  CA  GLY A 465     -23.714  -8.933  -5.584  1.00 53.71           C  
ATOM   3695  C   GLY A 465     -22.572  -7.948  -5.747  1.00 53.71           C  
ATOM   3696  O   GLY A 465     -21.752  -8.085  -6.657  1.00 53.71           O  
ATOM   3697  N   ASN A 466     -22.441  -6.924  -4.796  1.00 63.00           N  
ATOM   3698  CA  ASN A 466     -21.362  -5.952  -4.937  1.00 63.00           C  
ATOM   3699  C   ASN A 466     -20.135  -6.353  -4.124  1.00 63.00           C  
ATOM   3700  CB  ASN A 466     -21.839  -4.557  -4.526  1.00 63.00           C  
ATOM   3701  O   ASN A 466     -20.256  -7.036  -3.105  1.00 63.00           O  
ATOM   3702  CG  ASN A 466     -22.763  -3.930  -5.551  1.00 63.00           C  
ATOM   3703  ND2 ASN A 466     -23.425  -2.845  -5.167  1.00 63.00           N  
ATOM   3704  OD1 ASN A 466     -22.881  -4.416  -6.679  1.00 63.00           O  
ATOM   3705  N   SER A 467     -18.968  -6.281  -4.681  1.00 76.84           N  
ATOM   3706  CA  SER A 467     -17.680  -6.516  -4.037  1.00 76.84           C  
ATOM   3707  C   SER A 467     -17.505  -5.625  -2.811  1.00 76.84           C  
ATOM   3708  CB  SER A 467     -16.535  -6.273  -5.021  1.00 76.84           C  
ATOM   3709  O   SER A 467     -17.646  -4.404  -2.900  1.00 76.84           O  
ATOM   3710  OG  SER A 467     -15.290  -6.238  -4.346  1.00 76.84           O  
ATOM   3711  N   LEU A 468     -17.403  -6.148  -1.589  1.00 84.11           N  
ATOM   3712  CA  LEU A 468     -17.165  -5.414  -0.351  1.00 84.11           C  
ATOM   3713  C   LEU A 468     -15.913  -4.550  -0.464  1.00 84.11           C  
ATOM   3714  CB  LEU A 468     -17.027  -6.381   0.827  1.00 84.11           C  
ATOM   3715  O   LEU A 468     -15.861  -3.449   0.090  1.00 84.11           O  
ATOM   3716  CG  LEU A 468     -18.309  -7.079   1.284  1.00 84.11           C  
ATOM   3717  CD1 LEU A 468     -17.996  -8.105   2.369  1.00 84.11           C  
ATOM   3718  CD2 LEU A 468     -19.325  -6.058   1.784  1.00 84.11           C  
ATOM   3719  N   TYR A 469     -15.046  -5.123  -1.225  1.00 87.05           N  
ATOM   3720  CA  TYR A 469     -13.820  -4.355  -1.414  1.00 87.05           C  
ATOM   3721  C   TYR A 469     -14.105  -3.041  -2.132  1.00 87.05           C  
ATOM   3722  CB  TYR A 469     -12.792  -5.170  -2.204  1.00 87.05           C  
ATOM   3723  O   TYR A 469     -13.639  -1.981  -1.707  1.00 87.05           O  
ATOM   3724  CG  TYR A 469     -11.528  -4.409  -2.520  1.00 87.05           C  
ATOM   3725  CD1 TYR A 469     -11.338  -3.823  -3.770  1.00 87.05           C  
ATOM   3726  CD2 TYR A 469     -10.520  -4.275  -1.571  1.00 87.05           C  
ATOM   3727  CE1 TYR A 469     -10.173  -3.123  -4.066  1.00 87.05           C  
ATOM   3728  CE2 TYR A 469      -9.352  -3.576  -1.856  1.00 87.05           C  
ATOM   3729  OH  TYR A 469      -8.033  -2.312  -3.392  1.00 87.05           O  
ATOM   3730  CZ  TYR A 469      -9.188  -3.004  -3.105  1.00 87.05           C  
ATOM   3731  N   LEU A 470     -14.875  -3.145  -3.271  1.00 83.59           N  
ATOM   3732  CA  LEU A 470     -15.168  -1.964  -4.077  1.00 83.59           C  
ATOM   3733  C   LEU A 470     -15.942  -0.931  -3.265  1.00 83.59           C  
ATOM   3734  CB  LEU A 470     -15.964  -2.351  -5.325  1.00 83.59           C  
ATOM   3735  O   LEU A 470     -15.709   0.272  -3.400  1.00 83.59           O  
ATOM   3736  CG  LEU A 470     -15.208  -3.142  -6.394  1.00 83.59           C  
ATOM   3737  CD1 LEU A 470     -16.130  -3.468  -7.564  1.00 83.59           C  
ATOM   3738  CD2 LEU A 470     -13.986  -2.364  -6.870  1.00 83.59           C  
ATOM   3739  N   LEU A 471     -16.849  -1.424  -2.471  1.00 84.30           N  
ATOM   3740  CA  LEU A 471     -17.575  -0.526  -1.579  1.00 84.30           C  
ATOM   3741  C   LEU A 471     -16.625   0.147  -0.594  1.00 84.30           C  
ATOM   3742  CB  LEU A 471     -18.661  -1.290  -0.818  1.00 84.30           C  
ATOM   3743  O   LEU A 471     -16.720   1.354  -0.360  1.00 84.30           O  
ATOM   3744  CG  LEU A 471     -19.555  -0.459   0.104  1.00 84.30           C  
ATOM   3745  CD1 LEU A 471     -20.243   0.650  -0.684  1.00 84.30           C  
ATOM   3746  CD2 LEU A 471     -20.583  -1.348   0.796  1.00 84.30           C  
ATOM   3747  N   GLY A 472     -15.764  -0.605   0.012  1.00 90.09           N  
ATOM   3748  CA  GLY A 472     -14.744  -0.046   0.884  1.00 90.09           C  
ATOM   3749  C   GLY A 472     -13.846   0.957   0.186  1.00 90.09           C  
ATOM   3750  O   GLY A 472     -13.509   1.998   0.754  1.00 90.09           O  
ATOM   3751  N   LEU A 473     -13.465   0.569  -0.990  1.00 89.54           N  
ATOM   3752  CA  LEU A 473     -12.663   1.482  -1.797  1.00 89.54           C  
ATOM   3753  C   LEU A 473     -13.396   2.802  -2.013  1.00 89.54           C  
ATOM   3754  CB  LEU A 473     -12.322   0.847  -3.147  1.00 89.54           C  
ATOM   3755  O   LEU A 473     -12.786   3.872  -1.955  1.00 89.54           O  
ATOM   3756  CG  LEU A 473     -11.448   1.680  -4.087  1.00 89.54           C  
ATOM   3757  CD1 LEU A 473     -10.119   2.013  -3.418  1.00 89.54           C  
ATOM   3758  CD2 LEU A 473     -11.221   0.941  -5.402  1.00 89.54           C  
ATOM   3759  N   ASN A 474     -14.639   2.750  -2.174  1.00 84.02           N  
ATOM   3760  CA  ASN A 474     -15.468   3.943  -2.311  1.00 84.02           C  
ATOM   3761  C   ASN A 474     -15.427   4.802  -1.050  1.00 84.02           C  
ATOM   3762  CB  ASN A 474     -16.911   3.558  -2.644  1.00 84.02           C  
ATOM   3763  O   ASN A 474     -15.295   6.025  -1.131  1.00 84.02           O  
ATOM   3764  CG  ASN A 474     -17.802   4.765  -2.860  1.00 84.02           C  
ATOM   3765  ND2 ASN A 474     -19.108   4.574  -2.708  1.00 84.02           N  
ATOM   3766  OD1 ASN A 474     -17.322   5.861  -3.162  1.00 84.02           O  
ATOM   3767  N   TYR A 475     -15.586   4.151   0.077  1.00 88.85           N  
ATOM   3768  CA  TYR A 475     -15.473   4.871   1.340  1.00 88.85           C  
ATOM   3769  C   TYR A 475     -14.126   5.576   1.447  1.00 88.85           C  
ATOM   3770  CB  TYR A 475     -15.656   3.915   2.523  1.00 88.85           C  
ATOM   3771  O   TYR A 475     -14.059   6.743   1.840  1.00 88.85           O  
ATOM   3772  CG  TYR A 475     -17.065   3.391   2.667  1.00 88.85           C  
ATOM   3773  CD1 TYR A 475     -18.081   3.828   1.820  1.00 88.85           C  
ATOM   3774  CD2 TYR A 475     -17.382   2.460   3.650  1.00 88.85           C  
ATOM   3775  CE1 TYR A 475     -19.381   3.350   1.951  1.00 88.85           C  
ATOM   3776  CE2 TYR A 475     -18.678   1.975   3.789  1.00 88.85           C  
ATOM   3777  OH  TYR A 475     -20.954   1.948   3.069  1.00 88.85           O  
ATOM   3778  CZ  TYR A 475     -19.669   2.425   2.936  1.00 88.85           C  
ATOM   3779  N   PHE A 476     -13.087   4.810   1.149  1.00 92.10           N  
ATOM   3780  CA  PHE A 476     -11.729   5.341   1.166  1.00 92.10           C  
ATOM   3781  C   PHE A 476     -11.627   6.596   0.307  1.00 92.10           C  
ATOM   3782  CB  PHE A 476     -10.732   4.287   0.676  1.00 92.10           C  
ATOM   3783  O   PHE A 476     -11.126   7.626   0.760  1.00 92.10           O  
ATOM   3784  CG  PHE A 476      -9.301   4.751   0.691  1.00 92.10           C  
ATOM   3785  CD1 PHE A 476      -8.735   5.344  -0.431  1.00 92.10           C  
ATOM   3786  CD2 PHE A 476      -8.520   4.595   1.829  1.00 92.10           C  
ATOM   3787  CE1 PHE A 476      -7.411   5.775  -0.419  1.00 92.10           C  
ATOM   3788  CE2 PHE A 476      -7.196   5.023   1.848  1.00 92.10           C  
ATOM   3789  CZ  PHE A 476      -6.643   5.612   0.723  1.00 92.10           C  
ATOM   3790  N   ASN A 477     -12.168   6.575  -0.866  1.00 85.26           N  
ATOM   3791  CA  ASN A 477     -12.112   7.690  -1.805  1.00 85.26           C  
ATOM   3792  C   ASN A 477     -12.935   8.878  -1.314  1.00 85.26           C  
ATOM   3793  CB  ASN A 477     -12.590   7.250  -3.190  1.00 85.26           C  
ATOM   3794  O   ASN A 477     -12.529  10.030  -1.477  1.00 85.26           O  
ATOM   3795  CG  ASN A 477     -11.601   6.335  -3.885  1.00 85.26           C  
ATOM   3796  ND2 ASN A 477     -12.093   5.533  -4.823  1.00 85.26           N  
ATOM   3797  OD1 ASN A 477     -10.405   6.347  -3.581  1.00 85.26           O  
ATOM   3798  N   GLN A 478     -14.021   8.637  -0.704  1.00 83.87           N  
ATOM   3799  CA  GLN A 478     -14.860   9.698  -0.158  1.00 83.87           C  
ATOM   3800  C   GLN A 478     -14.142  10.447   0.961  1.00 83.87           C  
ATOM   3801  CB  GLN A 478     -16.182   9.127   0.357  1.00 83.87           C  
ATOM   3802  O   GLN A 478     -14.250  11.670   1.066  1.00 83.87           O  
ATOM   3803  CG  GLN A 478     -17.138   8.696  -0.747  1.00 83.87           C  
ATOM   3804  CD  GLN A 478     -18.485   8.244  -0.215  1.00 83.87           C  
ATOM   3805  NE2 GLN A 478     -18.880   7.024  -0.562  1.00 83.87           N  
ATOM   3806  OE1 GLN A 478     -19.164   8.986   0.502  1.00 83.87           O  
ATOM   3807  N   LEU A 479     -13.436   9.665   1.752  1.00 90.75           N  
ATOM   3808  CA  LEU A 479     -12.670  10.313   2.811  1.00 90.75           C  
ATOM   3809  C   LEU A 479     -11.576  11.200   2.225  1.00 90.75           C  
ATOM   3810  CB  LEU A 479     -12.051   9.266   3.741  1.00 90.75           C  
ATOM   3811  O   LEU A 479     -11.312  12.289   2.740  1.00 90.75           O  
ATOM   3812  CG  LEU A 479     -13.018   8.528   4.669  1.00 90.75           C  
ATOM   3813  CD1 LEU A 479     -12.295   7.400   5.398  1.00 90.75           C  
ATOM   3814  CD2 LEU A 479     -13.649   9.496   5.664  1.00 90.75           C  
ATOM   3815  N   ILE A 480     -10.985  10.711   1.154  1.00 84.70           N  
ATOM   3816  CA  ILE A 480      -9.990  11.515   0.452  1.00 84.70           C  
ATOM   3817  C   ILE A 480     -10.646  12.776  -0.105  1.00 84.70           C  
ATOM   3818  CB  ILE A 480      -9.316  10.714  -0.684  1.00 84.70           C  
ATOM   3819  O   ILE A 480     -10.135  13.883   0.081  1.00 84.70           O  
ATOM   3820  CG1 ILE A 480      -8.404   9.627  -0.104  1.00 84.70           C  
ATOM   3821  CG2 ILE A 480      -8.534  11.647  -1.613  1.00 84.70           C  
ATOM   3822  CD1 ILE A 480      -7.798   8.704  -1.151  1.00 84.70           C  
ATOM   3823  N   ASN A 481     -11.832  12.591  -0.667  1.00 74.58           N  
ATOM   3824  CA  ASN A 481     -12.538  13.683  -1.330  1.00 74.58           C  
ATOM   3825  C   ASN A 481     -12.975  14.754  -0.335  1.00 74.58           C  
ATOM   3826  CB  ASN A 481     -13.748  13.149  -2.101  1.00 74.58           C  
ATOM   3827  O   ASN A 481     -13.139  15.919  -0.703  1.00 74.58           O  
ATOM   3828  CG  ASN A 481     -13.355  12.400  -3.359  1.00 74.58           C  
ATOM   3829  ND2 ASN A 481     -14.280  11.610  -3.892  1.00 74.58           N  
ATOM   3830  OD1 ASN A 481     -12.229  12.528  -3.847  1.00 74.58           O  
ATOM   3831  N   ARG A 482     -12.992  14.352   0.872  1.00 80.78           N  
ATOM   3832  CA  ARG A 482     -13.438  15.277   1.909  1.00 80.78           C  
ATOM   3833  C   ARG A 482     -12.255  15.823   2.702  1.00 80.78           C  
ATOM   3834  CB  ARG A 482     -14.429  14.591   2.852  1.00 80.78           C  
ATOM   3835  O   ARG A 482     -12.436  16.423   3.763  1.00 80.78           O  
ATOM   3836  CG  ARG A 482     -15.773  14.280   2.213  1.00 80.78           C  
ATOM   3837  CD  ARG A 482     -16.772  13.748   3.230  1.00 80.78           C  
ATOM   3838  NE  ARG A 482     -18.107  13.609   2.654  1.00 80.78           N  
ATOM   3839  NH1 ARG A 482     -18.355  11.389   3.244  1.00 80.78           N  
ATOM   3840  NH2 ARG A 482     -20.031  12.475   2.119  1.00 80.78           N  
ATOM   3841  CZ  ARG A 482     -18.828  12.491   2.674  1.00 80.78           C  
ATOM   3842  N   SER A 483     -11.005  15.436   2.227  1.00 80.69           N  
ATOM   3843  CA  SER A 483      -9.721  15.906   2.738  1.00 80.69           C  
ATOM   3844  C   SER A 483      -9.515  15.483   4.188  1.00 80.69           C  
ATOM   3845  CB  SER A 483      -9.624  17.428   2.623  1.00 80.69           C  
ATOM   3846  O   SER A 483      -8.951  16.235   4.985  1.00 80.69           O  
ATOM   3847  OG  SER A 483      -9.672  17.834   1.266  1.00 80.69           O  
ATOM   3848  N   MET A 484     -10.192  14.371   4.619  1.00 87.06           N  
ATOM   3849  CA  MET A 484     -10.045  13.851   5.976  1.00 87.06           C  
ATOM   3850  C   MET A 484      -8.821  12.948   6.082  1.00 87.06           C  
ATOM   3851  CB  MET A 484     -11.299  13.084   6.398  1.00 87.06           C  
ATOM   3852  O   MET A 484      -8.271  12.766   7.169  1.00 87.06           O  
ATOM   3853  CG  MET A 484     -12.506  13.974   6.651  1.00 87.06           C  
ATOM   3854  SD  MET A 484     -12.210  15.195   7.988  1.00 87.06           S  
ATOM   3855  CE  MET A 484     -13.777  16.109   7.939  1.00 87.06           C  
ATOM   3856  N   ILE A 485      -8.431  12.380   4.853  1.00 89.09           N  
ATOM   3857  CA  ILE A 485      -7.186  11.622   4.792  1.00 89.09           C  
ATOM   3858  C   ILE A 485      -6.377  12.056   3.571  1.00 89.09           C  
ATOM   3859  CB  ILE A 485      -7.452  10.101   4.745  1.00 89.09           C  
ATOM   3860  O   ILE A 485      -6.941  12.522   2.578  1.00 89.09           O  
ATOM   3861  CG1 ILE A 485      -8.306   9.745   3.522  1.00 89.09           C  
ATOM   3862  CG2 ILE A 485      -8.125   9.631   6.038  1.00 89.09           C  
ATOM   3863  CD1 ILE A 485      -8.517   8.250   3.329  1.00 89.09           C  
ATOM   3864  N   GLN A 486      -5.011  11.916   3.710  1.00 85.59           N  
ATOM   3865  CA  GLN A 486      -4.100  12.327   2.647  1.00 85.59           C  
ATOM   3866  C   GLN A 486      -3.652  11.130   1.813  1.00 85.59           C  
ATOM   3867  CB  GLN A 486      -2.882  13.045   3.231  1.00 85.59           C  
ATOM   3868  O   GLN A 486      -3.085  10.173   2.344  1.00 85.59           O  
ATOM   3869  CG  GLN A 486      -3.217  14.359   3.923  1.00 85.59           C  
ATOM   3870  CD  GLN A 486      -2.023  14.969   4.633  1.00 85.59           C  
ATOM   3871  NE2 GLN A 486      -2.237  16.110   5.281  1.00 85.59           N  
ATOM   3872  OE1 GLN A 486      -0.917  14.419   4.602  1.00 85.59           O  
ATOM   3873  N   PRO A 487      -3.934  11.120   0.458  1.00 84.40           N  
ATOM   3874  CA  PRO A 487      -3.597   9.976  -0.391  1.00 84.40           C  
ATOM   3875  C   PRO A 487      -2.116   9.931  -0.762  1.00 84.40           C  
ATOM   3876  CB  PRO A 487      -4.465  10.191  -1.634  1.00 84.40           C  
ATOM   3877  O   PRO A 487      -1.466  10.976  -0.846  1.00 84.40           O  
ATOM   3878  CG  PRO A 487      -4.617  11.674  -1.741  1.00 84.40           C  
ATOM   3879  CD  PRO A 487      -4.657  12.251  -0.355  1.00 84.40           C  
ATOM   3880  N   ILE A 488      -1.580   8.783  -0.871  1.00 81.72           N  
ATOM   3881  CA  ILE A 488      -0.277   8.506  -1.466  1.00 81.72           C  
ATOM   3882  C   ILE A 488      -0.461   7.773  -2.793  1.00 81.72           C  
ATOM   3883  CB  ILE A 488       0.614   7.677  -0.514  1.00 81.72           C  
ATOM   3884  O   ILE A 488      -1.096   6.717  -2.843  1.00 81.72           O  
ATOM   3885  CG1 ILE A 488       0.787   8.404   0.825  1.00 81.72           C  
ATOM   3886  CG2 ILE A 488       1.973   7.390  -1.160  1.00 81.72           C  
ATOM   3887  CD1 ILE A 488       1.495   7.579   1.890  1.00 81.72           C  
ATOM   3888  N   TYR A 489       0.056   8.381  -3.833  1.00 77.39           N  
ATOM   3889  CA  TYR A 489      -0.198   7.863  -5.172  1.00 77.39           C  
ATOM   3890  C   TYR A 489       0.996   7.063  -5.682  1.00 77.39           C  
ATOM   3891  CB  TYR A 489      -0.512   9.006  -6.141  1.00 77.39           C  
ATOM   3892  O   TYR A 489       2.138   7.331  -5.303  1.00 77.39           O  
ATOM   3893  CG  TYR A 489      -1.800   9.729  -5.829  1.00 77.39           C  
ATOM   3894  CD1 TYR A 489      -3.022   9.246  -6.291  1.00 77.39           C  
ATOM   3895  CD2 TYR A 489      -1.798  10.896  -5.073  1.00 77.39           C  
ATOM   3896  CE1 TYR A 489      -4.212   9.910  -6.008  1.00 77.39           C  
ATOM   3897  CE2 TYR A 489      -2.981  11.568  -4.784  1.00 77.39           C  
ATOM   3898  OH  TYR A 489      -5.355  11.729  -4.971  1.00 77.39           O  
ATOM   3899  CZ  TYR A 489      -4.181  11.068  -5.254  1.00 77.39           C  
ATOM   3900  N   ASN A 490       0.633   6.035  -6.349  1.00 72.52           N  
ATOM   3901  CA  ASN A 490       1.692   5.366  -7.096  1.00 72.52           C  
ATOM   3902  C   ASN A 490       1.915   6.017  -8.458  1.00 72.52           C  
ATOM   3903  CB  ASN A 490       1.374   3.879  -7.265  1.00 72.52           C  
ATOM   3904  O   ASN A 490       1.353   7.076  -8.744  1.00 72.52           O  
ATOM   3905  CG  ASN A 490       0.126   3.639  -8.091  1.00 72.52           C  
ATOM   3906  ND2 ASN A 490      -0.412   2.427  -8.015  1.00 72.52           N  
ATOM   3907  OD1 ASN A 490      -0.350   4.534  -8.793  1.00 72.52           O  
ATOM   3908  N   TYR A 491       2.761   5.494  -9.298  1.00 65.86           N  
ATOM   3909  CA  TYR A 491       3.115   6.102 -10.576  1.00 65.86           C  
ATOM   3910  C   TYR A 491       1.955   6.015 -11.560  1.00 65.86           C  
ATOM   3911  CB  TYR A 491       4.354   5.425 -11.169  1.00 65.86           C  
ATOM   3912  O   TYR A 491       1.913   6.754 -12.547  1.00 65.86           O  
ATOM   3913  CG  TYR A 491       5.612   5.649 -10.365  1.00 65.86           C  
ATOM   3914  CD1 TYR A 491       6.173   6.919 -10.253  1.00 65.86           C  
ATOM   3915  CD2 TYR A 491       6.241   4.592  -9.715  1.00 65.86           C  
ATOM   3916  CE1 TYR A 491       7.333   7.130  -9.515  1.00 65.86           C  
ATOM   3917  CE2 TYR A 491       7.401   4.792  -8.974  1.00 65.86           C  
ATOM   3918  OH  TYR A 491       9.087   6.266  -8.147  1.00 65.86           O  
ATOM   3919  CZ  TYR A 491       7.938   6.062  -8.880  1.00 65.86           C  
ATOM   3920  N   SER A 492       1.068   5.090 -11.259  1.00 59.44           N  
ATOM   3921  CA  SER A 492      -0.090   4.943 -12.136  1.00 59.44           C  
ATOM   3922  C   SER A 492      -1.191   5.932 -11.768  1.00 59.44           C  
ATOM   3923  CB  SER A 492      -0.633   3.515 -12.072  1.00 59.44           C  
ATOM   3924  O   SER A 492      -2.225   5.994 -12.436  1.00 59.44           O  
ATOM   3925  OG  SER A 492      -0.988   3.172 -10.743  1.00 59.44           O  
ATOM   3926  N   GLY A 493      -0.909   6.746 -10.637  1.00 64.69           N  
ATOM   3927  CA  GLY A 493      -1.881   7.733 -10.193  1.00 64.69           C  
ATOM   3928  C   GLY A 493      -2.936   7.156  -9.268  1.00 64.69           C  
ATOM   3929  O   GLY A 493      -3.911   7.832  -8.932  1.00 64.69           O  
ATOM   3930  N   GLU A 494      -2.695   5.932  -8.926  1.00 74.92           N  
ATOM   3931  CA  GLU A 494      -3.628   5.274  -8.016  1.00 74.92           C  
ATOM   3932  C   GLU A 494      -3.253   5.531  -6.560  1.00 74.92           C  
ATOM   3933  CB  GLU A 494      -3.676   3.769  -8.290  1.00 74.92           C  
ATOM   3934  O   GLU A 494      -2.079   5.447  -6.192  1.00 74.92           O  
ATOM   3935  CG  GLU A 494      -4.704   3.024  -7.451  1.00 74.92           C  
ATOM   3936  CD  GLU A 494      -4.642   1.515  -7.627  1.00 74.92           C  
ATOM   3937  OE1 GLU A 494      -5.386   0.791  -6.928  1.00 74.92           O  
ATOM   3938  OE2 GLU A 494      -3.842   1.053  -8.471  1.00 74.92           O  
ATOM   3939  N   ALA A 495      -4.219   6.004  -5.777  1.00 83.51           N  
ATOM   3940  CA  ALA A 495      -4.010   6.175  -4.342  1.00 83.51           C  
ATOM   3941  C   ALA A 495      -3.932   4.825  -3.634  1.00 83.51           C  
ATOM   3942  CB  ALA A 495      -5.126   7.025  -3.739  1.00 83.51           C  
ATOM   3943  O   ALA A 495      -4.950   4.293  -3.185  1.00 83.51           O  
ATOM   3944  N   TYR A 496      -2.683   4.308  -3.463  1.00 89.02           N  
ATOM   3945  CA  TYR A 496      -2.504   2.958  -2.941  1.00 89.02           C  
ATOM   3946  C   TYR A 496      -2.318   2.978  -1.428  1.00 89.02           C  
ATOM   3947  CB  TYR A 496      -1.302   2.280  -3.605  1.00 89.02           C  
ATOM   3948  O   TYR A 496      -2.367   1.932  -0.776  1.00 89.02           O  
ATOM   3949  CG  TYR A 496       0.031   2.789  -3.114  1.00 89.02           C  
ATOM   3950  CD1 TYR A 496       0.616   3.922  -3.675  1.00 89.02           C  
ATOM   3951  CD2 TYR A 496       0.709   2.139  -2.088  1.00 89.02           C  
ATOM   3952  CE1 TYR A 496       1.845   4.395  -3.227  1.00 89.02           C  
ATOM   3953  CE2 TYR A 496       1.939   2.603  -1.632  1.00 89.02           C  
ATOM   3954  OH  TYR A 496       3.714   4.193  -1.759  1.00 89.02           O  
ATOM   3955  CZ  TYR A 496       2.497   3.730  -2.206  1.00 89.02           C  
ATOM   3956  N   ALA A 497      -2.143   4.188  -0.855  1.00 92.69           N  
ATOM   3957  CA  ALA A 497      -1.956   4.373   0.582  1.00 92.69           C  
ATOM   3958  C   ALA A 497      -2.398   5.767   1.017  1.00 92.69           C  
ATOM   3959  CB  ALA A 497      -0.497   4.137   0.963  1.00 92.69           C  
ATOM   3960  O   ALA A 497      -2.739   6.606   0.180  1.00 92.69           O  
ATOM   3961  N   CYS A 498      -2.555   5.948   2.308  1.00 92.82           N  
ATOM   3962  CA  CYS A 498      -2.923   7.257   2.834  1.00 92.82           C  
ATOM   3963  C   CYS A 498      -2.197   7.543   4.143  1.00 92.82           C  
ATOM   3964  CB  CYS A 498      -4.434   7.343   3.050  1.00 92.82           C  
ATOM   3965  O   CYS A 498      -1.569   6.651   4.717  1.00 92.82           O  
ATOM   3966  SG  CYS A 498      -5.036   6.311   4.404  1.00 92.82           S  
ATOM   3967  N   ARG A 499      -2.292   8.844   4.527  1.00 90.01           N  
ATOM   3968  CA  ARG A 499      -1.855   9.340   5.828  1.00 90.01           C  
ATOM   3969  C   ARG A 499      -2.934  10.203   6.475  1.00 90.01           C  
ATOM   3970  CB  ARG A 499      -0.557  10.139   5.691  1.00 90.01           C  
ATOM   3971  O   ARG A 499      -3.734  10.831   5.779  1.00 90.01           O  
ATOM   3972  CG  ARG A 499       0.653   9.291   5.334  1.00 90.01           C  
ATOM   3973  CD  ARG A 499       1.932  10.117   5.307  1.00 90.01           C  
ATOM   3974  NE  ARG A 499       3.091   9.304   4.950  1.00 90.01           N  
ATOM   3975  NH1 ARG A 499       3.312  10.183   2.825  1.00 90.01           N  
ATOM   3976  NH2 ARG A 499       4.765   8.569   3.560  1.00 90.01           N  
ATOM   3977  CZ  ARG A 499       3.720   9.354   3.779  1.00 90.01           C  
ATOM   3978  N   VAL A 500      -2.941  10.192   7.783  1.00 88.50           N  
ATOM   3979  CA  VAL A 500      -3.879  11.067   8.480  1.00 88.50           C  
ATOM   3980  C   VAL A 500      -3.151  12.315   8.975  1.00 88.50           C  
ATOM   3981  CB  VAL A 500      -4.559  10.342   9.663  1.00 88.50           C  
ATOM   3982  O   VAL A 500      -2.111  12.215   9.631  1.00 88.50           O  
ATOM   3983  CG1 VAL A 500      -5.597  11.247  10.325  1.00 88.50           C  
ATOM   3984  CG2 VAL A 500      -5.203   9.040   9.191  1.00 88.50           C  
ATOM   3985  N   HIS A 501      -3.659  13.454   8.556  1.00 81.01           N  
ATOM   3986  CA  HIS A 501      -3.089  14.711   9.029  1.00 81.01           C  
ATOM   3987  C   HIS A 501      -3.111  14.787  10.552  1.00 81.01           C  
ATOM   3988  CB  HIS A 501      -3.844  15.900   8.433  1.00 81.01           C  
ATOM   3989  O   HIS A 501      -4.059  14.319  11.187  1.00 81.01           O  
ATOM   3990  CG  HIS A 501      -3.130  17.205   8.592  1.00 81.01           C  
ATOM   3991  CD2 HIS A 501      -2.393  17.927   7.716  1.00 81.01           C  
ATOM   3992  ND1 HIS A 501      -3.128  17.912   9.775  1.00 81.01           N  
ATOM   3993  CE1 HIS A 501      -2.419  19.017   9.618  1.00 81.01           C  
ATOM   3994  NE2 HIS A 501      -1.961  19.050   8.378  1.00 81.01           N  
ATOM   3995  N   ASP A 502      -2.174  15.458  11.231  1.00 79.66           N  
ATOM   3996  CA  ASP A 502      -1.977  15.519  12.676  1.00 79.66           C  
ATOM   3997  C   ASP A 502      -3.207  16.094  13.375  1.00 79.66           C  
ATOM   3998  CB  ASP A 502      -0.741  16.356  13.014  1.00 79.66           C  
ATOM   3999  O   ASP A 502      -3.628  15.589  14.417  1.00 79.66           O  
ATOM   4000  CG  ASP A 502       0.560  15.675  12.629  1.00 79.66           C  
ATOM   4001  OD1 ASP A 502       0.532  14.495  12.218  1.00 79.66           O  
ATOM   4002  OD2 ASP A 502       1.623  16.323  12.739  1.00 79.66           O  
ATOM   4003  N   MET A 503      -3.840  17.218  12.777  1.00 82.41           N  
ATOM   4004  CA  MET A 503      -5.017  17.831  13.386  1.00 82.41           C  
ATOM   4005  C   MET A 503      -6.229  16.912  13.274  1.00 82.41           C  
ATOM   4006  CB  MET A 503      -5.320  19.180  12.732  1.00 82.41           C  
ATOM   4007  O   MET A 503      -7.054  16.852  14.187  1.00 82.41           O  
ATOM   4008  CG  MET A 503      -4.281  20.250  13.023  1.00 82.41           C  
ATOM   4009  SD  MET A 503      -4.231  20.717  14.797  1.00 82.41           S  
ATOM   4010  CE  MET A 503      -5.850  21.519  14.962  1.00 82.41           C  
ATOM   4011  N   VAL A 504      -6.311  16.249  12.218  1.00 87.79           N  
ATOM   4012  CA  VAL A 504      -7.403  15.297  12.045  1.00 87.79           C  
ATOM   4013  C   VAL A 504      -7.224  14.124  13.007  1.00 87.79           C  
ATOM   4014  CB  VAL A 504      -7.485  14.784  10.589  1.00 87.79           C  
ATOM   4015  O   VAL A 504      -8.183  13.687  13.647  1.00 87.79           O  
ATOM   4016  CG1 VAL A 504      -8.565  13.713  10.453  1.00 87.79           C  
ATOM   4017  CG2 VAL A 504      -7.753  15.943   9.631  1.00 87.79           C  
ATOM   4018  N   LEU A 505      -5.986  13.604  13.052  1.00 88.81           N  
ATOM   4019  CA  LEU A 505      -5.695  12.509  13.972  1.00 88.81           C  
ATOM   4020  C   LEU A 505      -6.006  12.910  15.410  1.00 88.81           C  
ATOM   4021  CB  LEU A 505      -4.228  12.085  13.853  1.00 88.81           C  
ATOM   4022  O   LEU A 505      -6.581  12.124  16.167  1.00 88.81           O  
ATOM   4023  CG  LEU A 505      -3.813  10.851  14.655  1.00 88.81           C  
ATOM   4024  CD1 LEU A 505      -4.624   9.636  14.216  1.00 88.81           C  
ATOM   4025  CD2 LEU A 505      -2.319  10.588  14.496  1.00 88.81           C  
ATOM   4026  N   ASP A 506      -5.650  14.125  15.770  1.00 84.51           N  
ATOM   4027  CA  ASP A 506      -5.951  14.635  17.104  1.00 84.51           C  
ATOM   4028  C   ASP A 506      -7.456  14.642  17.362  1.00 84.51           C  
ATOM   4029  CB  ASP A 506      -5.381  16.044  17.281  1.00 84.51           C  
ATOM   4030  O   ASP A 506      -7.912  14.201  18.420  1.00 84.51           O  
ATOM   4031  CG  ASP A 506      -5.577  16.591  18.684  1.00 84.51           C  
ATOM   4032  OD1 ASP A 506      -4.989  16.042  19.640  1.00 84.51           O  
ATOM   4033  OD2 ASP A 506      -6.329  17.579  18.834  1.00 84.51           O  
ATOM   4034  N   LEU A 507      -8.196  15.144  16.412  1.00 87.26           N  
ATOM   4035  CA  LEU A 507      -9.650  15.190  16.513  1.00 87.26           C  
ATOM   4036  C   LEU A 507     -10.228  13.789  16.679  1.00 87.26           C  
ATOM   4037  CB  LEU A 507     -10.252  15.859  15.274  1.00 87.26           C  
ATOM   4038  O   LEU A 507     -11.018  13.544  17.594  1.00 87.26           O  
ATOM   4039  CG  LEU A 507     -11.776  15.807  15.148  1.00 87.26           C  
ATOM   4040  CD1 LEU A 507     -12.427  16.640  16.247  1.00 87.26           C  
ATOM   4041  CD2 LEU A 507     -12.216  16.292  13.771  1.00 87.26           C  
ATOM   4042  N   ILE A 508      -9.860  12.861  15.838  1.00 90.48           N  
ATOM   4043  CA  ILE A 508     -10.490  11.545  15.849  1.00 90.48           C  
ATOM   4044  C   ILE A 508     -10.065  10.780  17.100  1.00 90.48           C  
ATOM   4045  CB  ILE A 508     -10.134  10.738  14.580  1.00 90.48           C  
ATOM   4046  O   ILE A 508     -10.818   9.947  17.611  1.00 90.48           O  
ATOM   4047  CG1 ILE A 508      -8.615  10.571  14.462  1.00 90.48           C  
ATOM   4048  CG2 ILE A 508     -10.710  11.412  13.332  1.00 90.48           C  
ATOM   4049  CD1 ILE A 508      -8.178   9.690  13.300  1.00 90.48           C  
ATOM   4050  N   CYS A 509      -8.864  11.018  17.649  1.00 87.07           N  
ATOM   4051  CA  CYS A 509      -8.439  10.416  18.908  1.00 87.07           C  
ATOM   4052  C   CYS A 509      -9.284  10.925  20.069  1.00 87.07           C  
ATOM   4053  CB  CYS A 509      -6.963  10.711  19.172  1.00 87.07           C  
ATOM   4054  O   CYS A 509      -9.683  10.149  20.940  1.00 87.07           O  
ATOM   4055  SG  CYS A 509      -5.832   9.753  18.139  1.00 87.07           S  
ATOM   4056  N   ASN A 510      -9.520  12.159  20.047  1.00 83.61           N  
ATOM   4057  CA  ASN A 510     -10.368  12.745  21.079  1.00 83.61           C  
ATOM   4058  C   ASN A 510     -11.791  12.198  21.013  1.00 83.61           C  
ATOM   4059  CB  ASN A 510     -10.380  14.270  20.962  1.00 83.61           C  
ATOM   4060  O   ASN A 510     -12.365  11.822  22.037  1.00 83.61           O  
ATOM   4061  CG  ASN A 510      -9.090  14.903  21.447  1.00 83.61           C  
ATOM   4062  ND2 ASN A 510      -8.746  16.054  20.883  1.00 83.61           N  
ATOM   4063  OD1 ASN A 510      -8.409  14.361  22.322  1.00 83.61           O  
ATOM   4064  N   LEU A 511     -12.287  12.193  19.803  1.00 84.07           N  
ATOM   4065  CA  LEU A 511     -13.635  11.670  19.610  1.00 84.07           C  
ATOM   4066  C   LEU A 511     -13.710  10.199  20.007  1.00 84.07           C  
ATOM   4067  CB  LEU A 511     -14.073  11.840  18.153  1.00 84.07           C  
ATOM   4068  O   LEU A 511     -14.696   9.763  20.605  1.00 84.07           O  
ATOM   4069  CG  LEU A 511     -14.386  13.267  17.702  1.00 84.07           C  
ATOM   4070  CD1 LEU A 511     -14.639  13.304  16.198  1.00 84.07           C  
ATOM   4071  CD2 LEU A 511     -15.586  13.818  18.464  1.00 84.07           C  
ATOM   4072  N   SER A 512     -12.670   9.512  19.614  1.00 85.74           N  
ATOM   4073  CA  SER A 512     -12.605   8.093  19.950  1.00 85.74           C  
ATOM   4074  C   SER A 512     -12.587   7.884  21.461  1.00 85.74           C  
ATOM   4075  CB  SER A 512     -11.368   7.449  19.323  1.00 85.74           C  
ATOM   4076  O   SER A 512     -13.266   6.994  21.977  1.00 85.74           O  
ATOM   4077  OG  SER A 512     -11.278   6.081  19.679  1.00 85.74           O  
ATOM   4078  N   ASN A 513     -11.831   8.668  22.181  1.00 81.35           N  
ATOM   4079  CA  ASN A 513     -11.745   8.591  23.636  1.00 81.35           C  
ATOM   4080  C   ASN A 513     -13.090   8.885  24.294  1.00 81.35           C  
ATOM   4081  CB  ASN A 513     -10.675   9.550  24.162  1.00 81.35           C  
ATOM   4082  O   ASN A 513     -13.495   8.188  25.226  1.00 81.35           O  
ATOM   4083  CG  ASN A 513      -9.267   9.049  23.912  1.00 81.35           C  
ATOM   4084  ND2 ASN A 513      -8.302   9.961  23.918  1.00 81.35           N  
ATOM   4085  OD1 ASN A 513      -9.047   7.851  23.714  1.00 81.35           O  
ATOM   4086  N   GLU A 514     -13.737   9.883  23.770  1.00 78.97           N  
ATOM   4087  CA  GLU A 514     -15.042  10.270  24.299  1.00 78.97           C  
ATOM   4088  C   GLU A 514     -16.073   9.166  24.087  1.00 78.97           C  
ATOM   4089  CB  GLU A 514     -15.522  11.570  23.648  1.00 78.97           C  
ATOM   4090  O   GLU A 514     -16.893   8.898  24.967  1.00 78.97           O  
ATOM   4091  CG  GLU A 514     -14.771  12.807  24.119  1.00 78.97           C  
ATOM   4092  CD  GLU A 514     -15.214  14.081  23.417  1.00 78.97           C  
ATOM   4093  OE1 GLU A 514     -14.606  15.149  23.656  1.00 78.97           O  
ATOM   4094  OE2 GLU A 514     -16.178  14.011  22.622  1.00 78.97           O  
ATOM   4095  N   ALA A 515     -15.867   8.539  22.934  1.00 77.40           N  
ATOM   4096  CA  ALA A 515     -16.841   7.520  22.554  1.00 77.40           C  
ATOM   4097  C   ALA A 515     -16.398   6.136  23.020  1.00 77.40           C  
ATOM   4098  CB  ALA A 515     -17.055   7.525  21.042  1.00 77.40           C  
ATOM   4099  O   ALA A 515     -17.098   5.145  22.797  1.00 77.40           O  
ATOM   4100  N   LYS A 516     -15.228   6.082  23.653  1.00 79.68           N  
ATOM   4101  CA  LYS A 516     -14.637   4.809  24.055  1.00 79.68           C  
ATOM   4102  C   LYS A 516     -14.587   3.831  22.884  1.00 79.68           C  
ATOM   4103  CB  LYS A 516     -15.421   4.196  25.216  1.00 79.68           C  
ATOM   4104  O   LYS A 516     -14.950   2.662  23.029  1.00 79.68           O  
ATOM   4105  CG  LYS A 516     -15.448   5.059  26.469  1.00 79.68           C  
ATOM   4106  CD  LYS A 516     -16.266   4.409  27.578  1.00 79.68           C  
ATOM   4107  CE  LYS A 516     -16.373   5.314  28.798  1.00 79.68           C  
ATOM   4108  NZ  LYS A 516     -17.201   4.694  29.876  1.00 79.68           N  
ATOM   4109  N   PHE A 517     -14.262   4.376  21.776  1.00 84.14           N  
ATOM   4110  CA  PHE A 517     -14.251   3.626  20.525  1.00 84.14           C  
ATOM   4111  C   PHE A 517     -12.992   2.776  20.414  1.00 84.14           C  
ATOM   4112  CB  PHE A 517     -14.351   4.576  19.327  1.00 84.14           C  
ATOM   4113  O   PHE A 517     -13.070   1.567  20.188  1.00 84.14           O  
ATOM   4114  CG  PHE A 517     -14.504   3.872  18.006  1.00 84.14           C  
ATOM   4115  CD1 PHE A 517     -13.498   3.934  17.049  1.00 84.14           C  
ATOM   4116  CD2 PHE A 517     -15.654   3.147  17.721  1.00 84.14           C  
ATOM   4117  CE1 PHE A 517     -13.637   3.283  15.825  1.00 84.14           C  
ATOM   4118  CE2 PHE A 517     -15.800   2.495  16.500  1.00 84.14           C  
ATOM   4119  CZ  PHE A 517     -14.791   2.565  15.553  1.00 84.14           C  
ATOM   4120  N   VAL A 518     -11.727   3.324  20.493  1.00 86.20           N  
ATOM   4121  CA  VAL A 518     -10.440   2.636  20.474  1.00 86.20           C  
ATOM   4122  C   VAL A 518      -9.666   2.952  21.752  1.00 86.20           C  
ATOM   4123  CB  VAL A 518      -9.606   3.028  19.234  1.00 86.20           C  
ATOM   4124  O   VAL A 518      -9.624   4.104  22.191  1.00 86.20           O  
ATOM   4125  CG1 VAL A 518      -8.234   2.356  19.272  1.00 86.20           C  
ATOM   4126  CG2 VAL A 518     -10.350   2.660  17.952  1.00 86.20           C  
ATOM   4127  N   ASN A 519      -9.106   1.955  22.313  1.00 84.19           N  
ATOM   4128  CA  ASN A 519      -8.193   2.151  23.435  1.00 84.19           C  
ATOM   4129  C   ASN A 519      -6.735   2.063  22.993  1.00 84.19           C  
ATOM   4130  CB  ASN A 519      -8.475   1.132  24.541  1.00 84.19           C  
ATOM   4131  O   ASN A 519      -6.277   1.007  22.553  1.00 84.19           O  
ATOM   4132  CG  ASN A 519      -9.689   1.494  25.373  1.00 84.19           C  
ATOM   4133  ND2 ASN A 519     -10.194   0.530  26.134  1.00 84.19           N  
ATOM   4134  OD1 ASN A 519     -10.169   2.629  25.332  1.00 84.19           O  
ATOM   4135  N   LEU A 520      -6.089   3.210  23.069  1.00 79.33           N  
ATOM   4136  CA  LEU A 520      -4.680   3.275  22.699  1.00 79.33           C  
ATOM   4137  C   LEU A 520      -3.787   3.046  23.914  1.00 79.33           C  
ATOM   4138  CB  LEU A 520      -4.355   4.628  22.061  1.00 79.33           C  
ATOM   4139  O   LEU A 520      -3.880   3.776  24.904  1.00 79.33           O  
ATOM   4140  CG  LEU A 520      -5.065   4.944  20.743  1.00 79.33           C  
ATOM   4141  CD1 LEU A 520      -4.855   6.407  20.366  1.00 79.33           C  
ATOM   4142  CD2 LEU A 520      -4.567   4.024  19.634  1.00 79.33           C  
ATOM   4143  N   LEU A 521      -2.979   1.936  23.867  1.00 74.41           N  
ATOM   4144  CA  LEU A 521      -2.094   1.620  24.983  1.00 74.41           C  
ATOM   4145  C   LEU A 521      -0.638   1.887  24.614  1.00 74.41           C  
ATOM   4146  CB  LEU A 521      -2.265   0.158  25.406  1.00 74.41           C  
ATOM   4147  O   LEU A 521      -0.153   1.401  23.590  1.00 74.41           O  
ATOM   4148  CG  LEU A 521      -3.659  -0.250  25.883  1.00 74.41           C  
ATOM   4149  CD1 LEU A 521      -3.750  -1.766  26.019  1.00 74.41           C  
ATOM   4150  CD2 LEU A 521      -3.993   0.431  27.206  1.00 74.41           C  
ATOM   4151  N   ASP A 522       0.003   2.780  25.327  1.00 64.60           N  
ATOM   4152  CA  ASP A 522       1.360   3.193  24.982  1.00 64.60           C  
ATOM   4153  C   ASP A 522       2.362   2.718  26.032  1.00 64.60           C  
ATOM   4154  CB  ASP A 522       1.437   4.714  24.833  1.00 64.60           C  
ATOM   4155  O   ASP A 522       3.546   3.054  25.965  1.00 64.60           O  
ATOM   4156  CG  ASP A 522       1.017   5.455  26.090  1.00 64.60           C  
ATOM   4157  OD1 ASP A 522       0.668   4.801  27.096  1.00 64.60           O  
ATOM   4158  OD2 ASP A 522       1.032   6.705  26.073  1.00 64.60           O  
ATOM   4159  N   GLY A 523       2.031   1.652  26.873  1.00 56.25           N  
ATOM   4160  CA  GLY A 523       2.973   1.073  27.817  1.00 56.25           C  
ATOM   4161  C   GLY A 523       3.218   1.950  29.030  1.00 56.25           C  
ATOM   4162  O   GLY A 523       3.966   1.573  29.934  1.00 56.25           O  
ATOM   4163  N   THR A 524       2.699   3.273  29.106  1.00 53.17           N  
ATOM   4164  CA  THR A 524       2.925   4.224  30.189  1.00 53.17           C  
ATOM   4165  C   THR A 524       1.953   3.974  31.339  1.00 53.17           C  
ATOM   4166  CB  THR A 524       2.780   5.676  29.697  1.00 53.17           C  
ATOM   4167  O   THR A 524       2.108   4.539  32.423  1.00 53.17           O  
ATOM   4168  CG2 THR A 524       3.870   6.027  28.691  1.00 53.17           C  
ATOM   4169  OG1 THR A 524       1.499   5.837  29.074  1.00 53.17           O  
ATOM   4170  N   GLY A 525       1.394   2.742  31.476  1.00 47.80           N  
ATOM   4171  CA  GLY A 525       0.648   2.445  32.688  1.00 47.80           C  
ATOM   4172  C   GLY A 525      -0.748   3.039  32.690  1.00 47.80           C  
ATOM   4173  O   GLY A 525      -1.384   3.138  33.741  1.00 47.80           O  
ATOM   4174  N   ASN A 526      -1.163   3.776  31.510  1.00 49.15           N  
ATOM   4175  CA  ASN A 526      -2.559   4.192  31.579  1.00 49.15           C  
ATOM   4176  C   ASN A 526      -3.500   2.991  31.630  1.00 49.15           C  
ATOM   4177  CB  ASN A 526      -2.911   5.091  30.392  1.00 49.15           C  
ATOM   4178  O   ASN A 526      -3.372   2.062  30.830  1.00 49.15           O  
ATOM   4179  CG  ASN A 526      -2.425   6.516  30.575  1.00 49.15           C  
ATOM   4180  ND2 ASN A 526      -2.528   7.317  29.521  1.00 49.15           N  
ATOM   4181  OD1 ASN A 526      -1.960   6.892  31.654  1.00 49.15           O  
ATOM   4182  N   SER A 527      -3.609   2.397  32.840  1.00 47.16           N  
ATOM   4183  CA  SER A 527      -4.495   1.339  33.317  1.00 47.16           C  
ATOM   4184  C   SER A 527      -5.918   1.538  32.806  1.00 47.16           C  
ATOM   4185  CB  SER A 527      -4.496   1.290  34.846  1.00 47.16           C  
ATOM   4186  O   SER A 527      -6.397   2.670  32.710  1.00 47.16           O  
ATOM   4187  OG  SER A 527      -5.778   1.610  35.358  1.00 47.16           O  
ATOM   4188  N   MET A 528      -6.273   0.861  31.641  1.00 48.97           N  
ATOM   4189  CA  MET A 528      -7.665   0.634  31.264  1.00 48.97           C  
ATOM   4190  C   MET A 528      -8.571   0.653  32.490  1.00 48.97           C  
ATOM   4191  CB  MET A 528      -7.812  -0.697  30.525  1.00 48.97           C  
ATOM   4192  O   MET A 528      -8.221   0.103  33.535  1.00 48.97           O  
ATOM   4193  CG  MET A 528      -7.738  -0.571  29.012  1.00 48.97           C  
ATOM   4194  SD  MET A 528      -8.688  -1.883  28.149  1.00 48.97           S  
ATOM   4195  CE  MET A 528     -10.276  -1.034  27.928  1.00 48.97           C  
ATOM   4196  N   SER A 529      -9.334   1.734  32.776  1.00 48.43           N  
ATOM   4197  CA  SER A 529     -10.355   1.665  33.816  1.00 48.43           C  
ATOM   4198  C   SER A 529     -11.069   0.318  33.802  1.00 48.43           C  
ATOM   4199  CB  SER A 529     -11.374   2.793  33.643  1.00 48.43           C  
ATOM   4200  O   SER A 529     -11.221  -0.299  32.745  1.00 48.43           O  
ATOM   4201  OG  SER A 529     -12.081   2.649  32.424  1.00 48.43           O  
ATOM   4202  N   SER A 530     -10.845  -0.644  34.726  1.00 44.74           N  
ATOM   4203  CA  SER A 530     -11.505  -1.906  35.040  1.00 44.74           C  
ATOM   4204  C   SER A 530     -12.954  -1.906  34.564  1.00 44.74           C  
ATOM   4205  CB  SER A 530     -11.455  -2.178  36.545  1.00 44.74           C  
ATOM   4206  O   SER A 530     -13.507  -2.960  34.241  1.00 44.74           O  
ATOM   4207  OG  SER A 530     -11.690  -0.988  37.278  1.00 44.74           O  
ATOM   4208  N   GLN A 531     -13.518  -0.639  34.082  1.00 46.80           N  
ATOM   4209  CA  GLN A 531     -14.938  -0.601  33.746  1.00 46.80           C  
ATOM   4210  C   GLN A 531     -15.143  -0.357  32.254  1.00 46.80           C  
ATOM   4211  CB  GLN A 531     -15.654   0.480  34.558  1.00 46.80           C  
ATOM   4212  O   GLN A 531     -16.279  -0.309  31.778  1.00 46.80           O  
ATOM   4213  CG  GLN A 531     -15.879   0.105  36.016  1.00 46.80           C  
ATOM   4214  CD  GLN A 531     -16.768   1.095  36.746  1.00 46.80           C  
ATOM   4215  NE2 GLN A 531     -17.171   0.745  37.963  1.00 46.80           N  
ATOM   4216  OE1 GLN A 531     -17.090   2.165  36.221  1.00 46.80           O  
ATOM   4217  N   SER A 532     -14.070  -0.432  31.408  1.00 55.05           N  
ATOM   4218  CA  SER A 532     -14.244   0.036  30.037  1.00 55.05           C  
ATOM   4219  C   SER A 532     -14.465  -1.129  29.078  1.00 55.05           C  
ATOM   4220  CB  SER A 532     -13.030   0.851  29.590  1.00 55.05           C  
ATOM   4221  O   SER A 532     -13.918  -2.216  29.277  1.00 55.05           O  
ATOM   4222  OG  SER A 532     -11.883   0.025  29.479  1.00 55.05           O  
ATOM   4223  N   ASN A 533     -15.739  -1.343  28.520  1.00 66.75           N  
ATOM   4224  CA  ASN A 533     -16.144  -2.206  27.416  1.00 66.75           C  
ATOM   4225  C   ASN A 533     -15.332  -1.921  26.155  1.00 66.75           C  
ATOM   4226  CB  ASN A 533     -17.639  -2.050  27.131  1.00 66.75           C  
ATOM   4227  O   ASN A 533     -15.824  -1.277  25.227  1.00 66.75           O  
ATOM   4228  CG  ASN A 533     -18.506  -2.707  28.187  1.00 66.75           C  
ATOM   4229  ND2 ASN A 533     -19.769  -2.303  28.252  1.00 66.75           N  
ATOM   4230  OD1 ASN A 533     -18.044  -3.570  28.938  1.00 66.75           O  
ATOM   4231  N   CYS A 534     -14.023  -2.215  26.277  1.00 74.25           N  
ATOM   4232  CA  CYS A 534     -13.176  -1.883  25.137  1.00 74.25           C  
ATOM   4233  C   CYS A 534     -13.339  -2.906  24.020  1.00 74.25           C  
ATOM   4234  CB  CYS A 534     -11.710  -1.806  25.562  1.00 74.25           C  
ATOM   4235  O   CYS A 534     -13.196  -4.109  24.248  1.00 74.25           O  
ATOM   4236  SG  CYS A 534     -10.588  -1.341  24.225  1.00 74.25           S  
ATOM   4237  N   ARG A 535     -13.631  -2.462  22.761  1.00 87.15           N  
ATOM   4238  CA  ARG A 535     -13.876  -3.351  21.629  1.00 87.15           C  
ATOM   4239  C   ARG A 535     -12.669  -3.396  20.698  1.00 87.15           C  
ATOM   4240  CB  ARG A 535     -15.119  -2.906  20.855  1.00 87.15           C  
ATOM   4241  O   ARG A 535     -12.455  -4.388  19.998  1.00 87.15           O  
ATOM   4242  CG  ARG A 535     -16.409  -3.004  21.654  1.00 87.15           C  
ATOM   4243  CD  ARG A 535     -16.847  -4.450  21.842  1.00 87.15           C  
ATOM   4244  NE  ARG A 535     -18.138  -4.538  22.518  1.00 87.15           N  
ATOM   4245  NH1 ARG A 535     -17.963  -6.790  23.003  1.00 87.15           N  
ATOM   4246  NH2 ARG A 535     -19.824  -5.615  23.646  1.00 87.15           N  
ATOM   4247  CZ  ARG A 535     -18.639  -5.648  23.054  1.00 87.15           C  
ATOM   4248  N   ARG A 536     -11.827  -2.313  20.766  1.00 90.65           N  
ATOM   4249  CA  ARG A 536     -10.663  -2.212  19.892  1.00 90.65           C  
ATOM   4250  C   ARG A 536      -9.435  -1.746  20.667  1.00 90.65           C  
ATOM   4251  CB  ARG A 536     -10.943  -1.255  18.731  1.00 90.65           C  
ATOM   4252  O   ARG A 536      -9.500  -0.767  21.414  1.00 90.65           O  
ATOM   4253  CG  ARG A 536     -12.078  -1.703  17.824  1.00 90.65           C  
ATOM   4254  CD  ARG A 536     -12.524  -0.590  16.886  1.00 90.65           C  
ATOM   4255  NE  ARG A 536     -13.665  -0.997  16.071  1.00 90.65           N  
ATOM   4256  NH1 ARG A 536     -15.240  -0.615  17.717  1.00 90.65           N  
ATOM   4257  NH2 ARG A 536     -15.890  -1.389  15.659  1.00 90.65           N  
ATOM   4258  CZ  ARG A 536     -14.929  -0.999  16.484  1.00 90.65           C  
ATOM   4259  N   LEU A 537      -8.350  -2.438  20.382  1.00 88.69           N  
ATOM   4260  CA  LEU A 537      -7.115  -2.143  21.100  1.00 88.69           C  
ATOM   4261  C   LEU A 537      -5.968  -1.890  20.127  1.00 88.69           C  
ATOM   4262  CB  LEU A 537      -6.755  -3.294  22.043  1.00 88.69           C  
ATOM   4263  O   LEU A 537      -5.828  -2.599  19.128  1.00 88.69           O  
ATOM   4264  CG  LEU A 537      -7.692  -3.514  23.232  1.00 88.69           C  
ATOM   4265  CD1 LEU A 537      -7.336  -4.809  23.955  1.00 88.69           C  
ATOM   4266  CD2 LEU A 537      -7.632  -2.328  24.188  1.00 88.69           C  
ATOM   4267  N   SER A 538      -5.271  -0.821  20.392  1.00 89.12           N  
ATOM   4268  CA  SER A 538      -4.031  -0.548  19.672  1.00 89.12           C  
ATOM   4269  C   SER A 538      -2.848  -0.442  20.630  1.00 89.12           C  
ATOM   4270  CB  SER A 538      -4.155   0.741  18.858  1.00 89.12           C  
ATOM   4271  O   SER A 538      -2.867   0.366  21.560  1.00 89.12           O  
ATOM   4272  OG  SER A 538      -2.925   1.060  18.232  1.00 89.12           O  
ATOM   4273  N   LEU A 539      -1.824  -1.274  20.406  1.00 85.95           N  
ATOM   4274  CA  LEU A 539      -0.636  -1.266  21.252  1.00 85.95           C  
ATOM   4275  C   LEU A 539       0.552  -0.658  20.515  1.00 85.95           C  
ATOM   4276  CB  LEU A 539      -0.294  -2.687  21.710  1.00 85.95           C  
ATOM   4277  O   LEU A 539       1.023  -1.214  19.520  1.00 85.95           O  
ATOM   4278  CG  LEU A 539      -1.285  -3.346  22.671  1.00 85.95           C  
ATOM   4279  CD1 LEU A 539      -2.069  -4.440  21.955  1.00 85.95           C  
ATOM   4280  CD2 LEU A 539      -0.557  -3.911  23.886  1.00 85.95           C  
ATOM   4281  N   GLN A 540       0.913   0.482  21.079  1.00 80.96           N  
ATOM   4282  CA  GLN A 540       2.014   1.226  20.477  1.00 80.96           C  
ATOM   4283  C   GLN A 540       3.089   1.549  21.510  1.00 80.96           C  
ATOM   4284  CB  GLN A 540       1.501   2.515  19.832  1.00 80.96           C  
ATOM   4285  O   GLN A 540       2.777   1.904  22.649  1.00 80.96           O  
ATOM   4286  CG  GLN A 540       0.409   2.292  18.795  1.00 80.96           C  
ATOM   4287  CD  GLN A 540      -0.122   3.589  18.213  1.00 80.96           C  
ATOM   4288  NE2 GLN A 540      -1.326   3.539  17.654  1.00 80.96           N  
ATOM   4289  OE1 GLN A 540       0.545   4.627  18.265  1.00 80.96           O  
ATOM   4290  N   LYS A 541       4.170   0.733  21.707  1.00 67.88           N  
ATOM   4291  CA  LYS A 541       5.173   1.076  22.711  1.00 67.88           C  
ATOM   4292  C   LYS A 541       5.842   2.409  22.386  1.00 67.88           C  
ATOM   4293  CB  LYS A 541       6.227  -0.027  22.816  1.00 67.88           C  
ATOM   4294  O   LYS A 541       6.418   2.574  21.309  1.00 67.88           O  
ATOM   4295  CG  LYS A 541       7.072   0.043  24.080  1.00 67.88           C  
ATOM   4296  CD  LYS A 541       8.020  -1.145  24.185  1.00 67.88           C  
ATOM   4297  CE  LYS A 541       8.907  -1.046  25.419  1.00 67.88           C  
ATOM   4298  NZ  LYS A 541       9.779  -2.249  25.572  1.00 67.88           N  
ATOM   4299  N   ARG A 542       5.667   3.419  23.377  1.00 58.33           N  
ATOM   4300  CA  ARG A 542       6.128   4.791  23.190  1.00 58.33           C  
ATOM   4301  C   ARG A 542       7.434   5.038  23.937  1.00 58.33           C  
ATOM   4302  CB  ARG A 542       5.062   5.785  23.656  1.00 58.33           C  
ATOM   4303  O   ARG A 542       8.293   5.786  23.467  1.00 58.33           O  
ATOM   4304  CG  ARG A 542       3.941   6.003  22.652  1.00 58.33           C  
ATOM   4305  CD  ARG A 542       2.996   7.112  23.092  1.00 58.33           C  
ATOM   4306  NE  ARG A 542       1.887   7.278  22.158  1.00 58.33           N  
ATOM   4307  NH1 ARG A 542       0.850   8.953  23.365  1.00 58.33           N  
ATOM   4308  NH2 ARG A 542      -0.067   8.216  21.397  1.00 58.33           N  
ATOM   4309  CZ  ARG A 542       0.892   8.149  22.309  1.00 58.33           C  
ATOM   4310  N   ASN A 543       7.872   4.055  24.884  1.00 52.52           N  
ATOM   4311  CA  ASN A 543       9.048   4.354  25.694  1.00 52.52           C  
ATOM   4312  C   ASN A 543       9.748   3.080  26.160  1.00 52.52           C  
ATOM   4313  CB  ASN A 543       8.666   5.219  26.897  1.00 52.52           C  
ATOM   4314  O   ASN A 543       9.092   2.122  26.571  1.00 52.52           O  
ATOM   4315  CG  ASN A 543       8.397   6.662  26.517  1.00 52.52           C  
ATOM   4316  ND2 ASN A 543       7.646   7.366  27.355  1.00 52.52           N  
ATOM   4317  OD1 ASN A 543       8.861   7.140  25.478  1.00 52.52           O  
ATOM   4318  N   GLU A 544      11.048   2.849  25.805  1.00 53.07           N  
ATOM   4319  CA  GLU A 544      11.920   1.738  26.173  1.00 53.07           C  
ATOM   4320  C   GLU A 544      12.178   1.713  27.677  1.00 53.07           C  
ATOM   4321  CB  GLU A 544      13.247   1.821  25.414  1.00 53.07           C  
ATOM   4322  O   GLU A 544      12.448   0.655  28.249  1.00 53.07           O  
ATOM   4323  CG  GLU A 544      13.132   1.482  23.935  1.00 53.07           C  
ATOM   4324  CD  GLU A 544      14.468   1.498  23.210  1.00 53.07           C  
ATOM   4325  OE1 GLU A 544      14.498   1.234  21.986  1.00 53.07           O  
ATOM   4326  OE2 GLU A 544      15.493   1.777  23.870  1.00 53.07           O  
ATOM   4327  N   ASP A 545      11.686   2.820  28.474  1.00 49.31           N  
ATOM   4328  CA  ASP A 545      12.248   2.897  29.818  1.00 49.31           C  
ATOM   4329  C   ASP A 545      11.365   2.164  30.826  1.00 49.31           C  
ATOM   4330  CB  ASP A 545      12.428   4.357  30.241  1.00 49.31           C  
ATOM   4331  O   ASP A 545      11.838   1.745  31.884  1.00 49.31           O  
ATOM   4332  CG  ASP A 545      13.675   4.995  29.653  1.00 49.31           C  
ATOM   4333  OD1 ASP A 545      14.590   4.261  29.222  1.00 49.31           O  
ATOM   4334  OD2 ASP A 545      13.743   6.243  29.622  1.00 49.31           O  
ATOM   4335  N   HIS A 546      10.222   1.510  30.391  1.00 48.18           N  
ATOM   4336  CA  HIS A 546       9.431   0.923  31.466  1.00 48.18           C  
ATOM   4337  C   HIS A 546       9.392  -0.598  31.355  1.00 48.18           C  
ATOM   4338  CB  HIS A 546       8.008   1.486  31.453  1.00 48.18           C  
ATOM   4339  O   HIS A 546       9.372  -1.143  30.249  1.00 48.18           O  
ATOM   4340  CG  HIS A 546       7.928   2.924  31.856  1.00 48.18           C  
ATOM   4341  CD2 HIS A 546       6.901   3.652  32.354  1.00 48.18           C  
ATOM   4342  ND1 HIS A 546       9.001   3.784  31.761  1.00 48.18           N  
ATOM   4343  CE1 HIS A 546       8.636   4.982  32.185  1.00 48.18           C  
ATOM   4344  NE2 HIS A 546       7.366   4.929  32.551  1.00 48.18           N  
ATOM   4345  N   GLN A 547      10.099  -1.358  32.230  1.00 50.44           N  
ATOM   4346  CA  GLN A 547       9.916  -2.787  32.461  1.00 50.44           C  
ATOM   4347  C   GLN A 547       8.486  -3.216  32.149  1.00 50.44           C  
ATOM   4348  CB  GLN A 547      10.270  -3.147  33.905  1.00 50.44           C  
ATOM   4349  O   GLN A 547       7.544  -2.791  32.822  1.00 50.44           O  
ATOM   4350  CG  GLN A 547      11.764  -3.126  34.195  1.00 50.44           C  
ATOM   4351  CD  GLN A 547      12.107  -3.716  35.550  1.00 50.44           C  
ATOM   4352  NE2 GLN A 547      13.344  -3.512  35.991  1.00 50.44           N  
ATOM   4353  OE1 GLN A 547      11.267  -4.350  36.197  1.00 50.44           O  
ATOM   4354  N   ALA A 548       8.082  -3.234  30.864  1.00 52.10           N  
ATOM   4355  CA  ALA A 548       6.759  -3.498  30.305  1.00 52.10           C  
ATOM   4356  C   ALA A 548       6.228  -4.851  30.767  1.00 52.10           C  
ATOM   4357  CB  ALA A 548       6.805  -3.441  28.780  1.00 52.10           C  
ATOM   4358  O   ALA A 548       6.957  -5.846  30.765  1.00 52.10           O  
ATOM   4359  N   ARG A 549       5.378  -4.888  31.742  1.00 56.70           N  
ATOM   4360  CA  ARG A 549       4.655  -6.079  32.177  1.00 56.70           C  
ATOM   4361  C   ARG A 549       3.452  -6.348  31.279  1.00 56.70           C  
ATOM   4362  CB  ARG A 549       4.201  -5.931  33.631  1.00 56.70           C  
ATOM   4363  O   ARG A 549       2.787  -5.414  30.826  1.00 56.70           O  
ATOM   4364  CG  ARG A 549       5.341  -5.940  34.636  1.00 56.70           C  
ATOM   4365  CD  ARG A 549       4.831  -5.866  36.069  1.00 56.70           C  
ATOM   4366  NE  ARG A 549       5.928  -5.769  37.027  1.00 56.70           N  
ATOM   4367  NH1 ARG A 549       4.570  -5.786  38.896  1.00 56.70           N  
ATOM   4368  NH2 ARG A 549       6.846  -5.644  39.129  1.00 56.70           N  
ATOM   4369  CZ  ARG A 549       5.779  -5.733  38.349  1.00 56.70           C  
ATOM   4370  N   PRO A 550       3.412  -7.629  30.784  1.00 57.93           N  
ATOM   4371  CA  PRO A 550       2.227  -8.034  30.024  1.00 57.93           C  
ATOM   4372  C   PRO A 550       0.922  -7.677  30.733  1.00 57.93           C  
ATOM   4373  CB  PRO A 550       2.386  -9.552  29.905  1.00 57.93           C  
ATOM   4374  O   PRO A 550       0.867  -7.669  31.965  1.00 57.93           O  
ATOM   4375  CG  PRO A 550       3.740  -9.840  30.469  1.00 57.93           C  
ATOM   4376  CD  PRO A 550       4.237  -8.607  31.168  1.00 57.93           C  
ATOM   4377  N   PHE A 551      -0.018  -7.037  29.980  1.00 60.99           N  
ATOM   4378  CA  PHE A 551      -1.325  -6.659  30.505  1.00 60.99           C  
ATOM   4379  C   PHE A 551      -2.083  -7.884  31.004  1.00 60.99           C  
ATOM   4380  CB  PHE A 551      -2.146  -5.933  29.435  1.00 60.99           C  
ATOM   4381  O   PHE A 551      -2.367  -8.801  30.231  1.00 60.99           O  
ATOM   4382  CG  PHE A 551      -1.635  -4.556  29.109  1.00 60.99           C  
ATOM   4383  CD1 PHE A 551      -1.825  -3.501  29.994  1.00 60.99           C  
ATOM   4384  CD2 PHE A 551      -0.965  -4.315  27.917  1.00 60.99           C  
ATOM   4385  CE1 PHE A 551      -1.353  -2.225  29.695  1.00 60.99           C  
ATOM   4386  CE2 PHE A 551      -0.491  -3.043  27.611  1.00 60.99           C  
ATOM   4387  CZ  PHE A 551      -0.687  -1.999  28.500  1.00 60.99           C  
ATOM   4388  N   THR A 552      -1.822  -8.398  32.251  1.00 53.19           N  
ATOM   4389  CA  THR A 552      -2.327  -9.667  32.761  1.00 53.19           C  
ATOM   4390  C   THR A 552      -3.645  -9.467  33.504  1.00 53.19           C  
ATOM   4391  CB  THR A 552      -1.305 -10.339  33.697  1.00 53.19           C  
ATOM   4392  O   THR A 552      -4.484 -10.369  33.545  1.00 53.19           O  
ATOM   4393  CG2 THR A 552      -0.086 -10.827  32.921  1.00 53.19           C  
ATOM   4394  OG1 THR A 552      -0.880  -9.395  34.688  1.00 53.19           O  
ATOM   4395  N   ASP A 553      -4.177  -8.138  33.718  1.00 52.01           N  
ATOM   4396  CA  ASP A 553      -5.250  -8.024  34.700  1.00 52.01           C  
ATOM   4397  C   ASP A 553      -6.465  -7.315  34.106  1.00 52.01           C  
ATOM   4398  CB  ASP A 553      -4.762  -7.277  35.944  1.00 52.01           C  
ATOM   4399  O   ASP A 553      -7.393  -6.949  34.830  1.00 52.01           O  
ATOM   4400  CG  ASP A 553      -4.211  -8.204  37.013  1.00 52.01           C  
ATOM   4401  OD1 ASP A 553      -4.456  -9.428  36.945  1.00 52.01           O  
ATOM   4402  OD2 ASP A 553      -3.529  -7.705  37.934  1.00 52.01           O  
ATOM   4403  N   ILE A 554      -6.923  -7.713  32.755  1.00 56.34           N  
ATOM   4404  CA  ILE A 554      -8.062  -6.853  32.451  1.00 56.34           C  
ATOM   4405  C   ILE A 554      -9.258  -7.707  32.038  1.00 56.34           C  
ATOM   4406  CB  ILE A 554      -7.720  -5.835  31.340  1.00 56.34           C  
ATOM   4407  O   ILE A 554      -9.176  -8.480  31.081  1.00 56.34           O  
ATOM   4408  CG1 ILE A 554      -6.535  -4.961  31.762  1.00 56.34           C  
ATOM   4409  CG2 ILE A 554      -8.942  -4.976  31.001  1.00 56.34           C  
ATOM   4410  CD1 ILE A 554      -5.962  -4.108  30.638  1.00 56.34           C  
ATOM   4411  N   LYS A 555     -10.239  -8.195  32.931  1.00 58.66           N  
ATOM   4412  CA  LYS A 555     -11.512  -8.879  32.723  1.00 58.66           C  
ATOM   4413  C   LYS A 555     -12.186  -8.406  31.438  1.00 58.66           C  
ATOM   4414  CB  LYS A 555     -12.442  -8.657  33.916  1.00 58.66           C  
ATOM   4415  O   LYS A 555     -12.847  -9.189  30.753  1.00 58.66           O  
ATOM   4416  CG  LYS A 555     -13.225  -9.894  34.330  1.00 58.66           C  
ATOM   4417  CD  LYS A 555     -14.061  -9.636  35.577  1.00 58.66           C  
ATOM   4418  CE  LYS A 555     -14.832 -10.879  36.001  1.00 58.66           C  
ATOM   4419  NZ  LYS A 555     -15.645 -10.633  37.229  1.00 58.66           N  
ATOM   4420  N   SER A 556     -11.786  -7.266  30.822  1.00 65.48           N  
ATOM   4421  CA  SER A 556     -12.469  -6.607  29.712  1.00 65.48           C  
ATOM   4422  C   SER A 556     -11.957  -7.115  28.369  1.00 65.48           C  
ATOM   4423  CB  SER A 556     -12.288  -5.091  29.796  1.00 65.48           C  
ATOM   4424  O   SER A 556     -12.543  -6.822  27.324  1.00 65.48           O  
ATOM   4425  OG  SER A 556     -12.987  -4.443  28.748  1.00 65.48           O  
ATOM   4426  N   MET A 557     -11.069  -8.125  28.325  1.00 78.78           N  
ATOM   4427  CA  MET A 557     -10.452  -8.519  27.061  1.00 78.78           C  
ATOM   4428  C   MET A 557     -11.356  -9.473  26.288  1.00 78.78           C  
ATOM   4429  CB  MET A 557      -9.091  -9.172  27.307  1.00 78.78           C  
ATOM   4430  O   MET A 557     -11.245  -9.586  25.066  1.00 78.78           O  
ATOM   4431  CG  MET A 557      -7.999  -8.187  27.694  1.00 78.78           C  
ATOM   4432  SD  MET A 557      -6.315  -8.850  27.392  1.00 78.78           S  
ATOM   4433  CE  MET A 557      -5.321  -7.605  28.261  1.00 78.78           C  
ATOM   4434  N   SER A 558     -12.225 -10.163  27.019  1.00 84.11           N  
ATOM   4435  CA  SER A 558     -13.104 -11.147  26.397  1.00 84.11           C  
ATOM   4436  C   SER A 558     -14.057 -10.489  25.405  1.00 84.11           C  
ATOM   4437  CB  SER A 558     -13.904 -11.900  27.462  1.00 84.11           C  
ATOM   4438  O   SER A 558     -14.622 -11.161  24.539  1.00 84.11           O  
ATOM   4439  OG  SER A 558     -14.735 -11.011  28.188  1.00 84.11           O  
ATOM   4440  N   ARG A 559     -14.133  -9.127  25.465  1.00 85.51           N  
ATOM   4441  CA  ARG A 559     -15.077  -8.407  24.617  1.00 85.51           C  
ATOM   4442  C   ARG A 559     -14.361  -7.723  23.458  1.00 85.51           C  
ATOM   4443  CB  ARG A 559     -15.855  -7.374  25.436  1.00 85.51           C  
ATOM   4444  O   ARG A 559     -15.001  -7.118  22.596  1.00 85.51           O  
ATOM   4445  CG  ARG A 559     -16.740  -7.981  26.513  1.00 85.51           C  
ATOM   4446  CD  ARG A 559     -17.542  -6.918  27.249  1.00 85.51           C  
ATOM   4447  NE  ARG A 559     -18.525  -7.512  28.151  1.00 85.51           N  
ATOM   4448  NH1 ARG A 559     -19.299  -5.495  28.970  1.00 85.51           N  
ATOM   4449  NH2 ARG A 559     -20.193  -7.465  29.728  1.00 85.51           N  
ATOM   4450  CZ  ARG A 559     -19.337  -6.823  28.948  1.00 85.51           C  
ATOM   4451  N   VAL A 560     -13.058  -7.795  23.447  1.00 89.70           N  
ATOM   4452  CA  VAL A 560     -12.254  -7.127  22.429  1.00 89.70           C  
ATOM   4453  C   VAL A 560     -12.479  -7.794  21.074  1.00 89.70           C  
ATOM   4454  CB  VAL A 560     -10.752  -7.147  22.790  1.00 89.70           C  
ATOM   4455  O   VAL A 560     -12.433  -9.021  20.963  1.00 89.70           O  
ATOM   4456  CG1 VAL A 560      -9.910  -6.631  21.624  1.00 89.70           C  
ATOM   4457  CG2 VAL A 560     -10.495  -6.317  24.047  1.00 89.70           C  
ATOM   4458  N   ARG A 561     -12.664  -6.956  20.019  1.00 92.05           N  
ATOM   4459  CA  ARG A 561     -12.959  -7.481  18.690  1.00 92.05           C  
ATOM   4460  C   ARG A 561     -11.799  -7.231  17.732  1.00 92.05           C  
ATOM   4461  CB  ARG A 561     -14.241  -6.854  18.136  1.00 92.05           C  
ATOM   4462  O   ARG A 561     -11.654  -7.932  16.728  1.00 92.05           O  
ATOM   4463  CG  ARG A 561     -15.508  -7.328  18.829  1.00 92.05           C  
ATOM   4464  CD  ARG A 561     -16.758  -6.777  18.158  1.00 92.05           C  
ATOM   4465  NE  ARG A 561     -17.974  -7.338  18.740  1.00 92.05           N  
ATOM   4466  NH1 ARG A 561     -19.414  -5.941  17.593  1.00 92.05           N  
ATOM   4467  NH2 ARG A 561     -20.244  -7.508  19.046  1.00 92.05           N  
ATOM   4468  CZ  ARG A 561     -19.208  -6.928  18.458  1.00 92.05           C  
ATOM   4469  N   SER A 562     -11.007  -6.230  18.107  1.00 94.07           N  
ATOM   4470  CA  SER A 562      -9.896  -5.885  17.226  1.00 94.07           C  
ATOM   4471  C   SER A 562      -8.650  -5.516  18.025  1.00 94.07           C  
ATOM   4472  CB  SER A 562     -10.282  -4.727  16.304  1.00 94.07           C  
ATOM   4473  O   SER A 562      -8.733  -4.775  19.007  1.00 94.07           O  
ATOM   4474  OG  SER A 562      -9.183  -4.338  15.498  1.00 94.07           O  
ATOM   4475  N   ILE A 563      -7.565  -6.046  17.572  1.00 93.06           N  
ATOM   4476  CA  ILE A 563      -6.300  -5.673  18.196  1.00 93.06           C  
ATOM   4477  C   ILE A 563      -5.227  -5.504  17.123  1.00 93.06           C  
ATOM   4478  CB  ILE A 563      -5.854  -6.721  19.240  1.00 93.06           C  
ATOM   4479  O   ILE A 563      -5.114  -6.329  16.213  1.00 93.06           O  
ATOM   4480  CG1 ILE A 563      -4.645  -6.207  20.029  1.00 93.06           C  
ATOM   4481  CG2 ILE A 563      -5.538  -8.058  18.562  1.00 93.06           C  
ATOM   4482  CD1 ILE A 563      -4.329  -7.021  21.277  1.00 93.06           C  
ATOM   4483  N   THR A 564      -4.557  -4.361  17.162  1.00 93.16           N  
ATOM   4484  CA  THR A 564      -3.400  -4.080  16.319  1.00 93.16           C  
ATOM   4485  C   THR A 564      -2.158  -3.832  17.171  1.00 93.16           C  
ATOM   4486  CB  THR A 564      -3.653  -2.864  15.410  1.00 93.16           C  
ATOM   4487  O   THR A 564      -2.167  -2.973  18.055  1.00 93.16           O  
ATOM   4488  CG2 THR A 564      -2.452  -2.589  14.512  1.00 93.16           C  
ATOM   4489  OG1 THR A 564      -4.801  -3.119  14.590  1.00 93.16           O  
ATOM   4490  N   ILE A 565      -1.126  -4.622  16.823  1.00 90.38           N  
ATOM   4491  CA  ILE A 565       0.097  -4.504  17.610  1.00 90.38           C  
ATOM   4492  C   ILE A 565       1.250  -4.065  16.709  1.00 90.38           C  
ATOM   4493  CB  ILE A 565       0.445  -5.834  18.316  1.00 90.38           C  
ATOM   4494  O   ILE A 565       1.535  -4.709  15.697  1.00 90.38           O  
ATOM   4495  CG1 ILE A 565      -0.711  -6.276  19.221  1.00 90.38           C  
ATOM   4496  CG2 ILE A 565       1.744  -5.696  19.115  1.00 90.38           C  
ATOM   4497  CD1 ILE A 565      -0.508  -7.642  19.861  1.00 90.38           C  
ATOM   4498  N   PHE A 566       1.894  -3.097  17.159  1.00 88.25           N  
ATOM   4499  CA  PHE A 566       3.042  -2.603  16.408  1.00 88.25           C  
ATOM   4500  C   PHE A 566       4.339  -3.188  16.954  1.00 88.25           C  
ATOM   4501  CB  PHE A 566       3.097  -1.073  16.451  1.00 88.25           C  
ATOM   4502  O   PHE A 566       4.410  -3.568  18.124  1.00 88.25           O  
ATOM   4503  CG  PHE A 566       2.026  -0.403  15.633  1.00 88.25           C  
ATOM   4504  CD1 PHE A 566       2.264  -0.043  14.313  1.00 88.25           C  
ATOM   4505  CD2 PHE A 566       0.781  -0.134  16.186  1.00 88.25           C  
ATOM   4506  CE1 PHE A 566       1.275   0.577  13.553  1.00 88.25           C  
ATOM   4507  CE2 PHE A 566      -0.213   0.485  15.433  1.00 88.25           C  
ATOM   4508  CZ  PHE A 566       0.036   0.841  14.117  1.00 88.25           C  
ATOM   4509  N   PRO A 567       5.290  -3.392  16.098  1.00 84.51           N  
ATOM   4510  CA  PRO A 567       6.494  -4.167  16.405  1.00 84.51           C  
ATOM   4511  C   PRO A 567       7.108  -3.794  17.752  1.00 84.51           C  
ATOM   4512  CB  PRO A 567       7.443  -3.813  15.256  1.00 84.51           C  
ATOM   4513  O   PRO A 567       7.463  -4.676  18.538  1.00 84.51           O  
ATOM   4514  CG  PRO A 567       6.548  -3.556  14.087  1.00 84.51           C  
ATOM   4515  CD  PRO A 567       5.309  -2.864  14.577  1.00 84.51           C  
ATOM   4516  N   SER A 568       7.060  -2.608  18.122  1.00 76.45           N  
ATOM   4517  CA  SER A 568       7.718  -2.172  19.349  1.00 76.45           C  
ATOM   4518  C   SER A 568       6.938  -2.617  20.582  1.00 76.45           C  
ATOM   4519  CB  SER A 568       7.881  -0.651  19.360  1.00 76.45           C  
ATOM   4520  O   SER A 568       7.480  -2.645  21.689  1.00 76.45           O  
ATOM   4521  OG  SER A 568       6.624  -0.010  19.220  1.00 76.45           O  
ATOM   4522  N   ALA A 569       5.751  -3.078  20.378  1.00 81.29           N  
ATOM   4523  CA  ALA A 569       4.876  -3.353  21.514  1.00 81.29           C  
ATOM   4524  C   ALA A 569       4.602  -4.848  21.646  1.00 81.29           C  
ATOM   4525  CB  ALA A 569       3.564  -2.585  21.374  1.00 81.29           C  
ATOM   4526  O   ALA A 569       3.793  -5.267  22.478  1.00 81.29           O  
ATOM   4527  N   ILE A 570       5.237  -5.628  20.931  1.00 82.09           N  
ATOM   4528  CA  ILE A 570       4.903  -7.046  20.847  1.00 82.09           C  
ATOM   4529  C   ILE A 570       5.140  -7.712  22.201  1.00 82.09           C  
ATOM   4530  CB  ILE A 570       5.724  -7.757  19.748  1.00 82.09           C  
ATOM   4531  O   ILE A 570       4.453  -8.673  22.556  1.00 82.09           O  
ATOM   4532  CG1 ILE A 570       5.230  -9.195  19.559  1.00 82.09           C  
ATOM   4533  CG2 ILE A 570       7.217  -7.731  20.088  1.00 82.09           C  
ATOM   4534  CD1 ILE A 570       3.798  -9.296  19.050  1.00 82.09           C  
ATOM   4535  N   GLU A 571       6.022  -7.248  22.968  1.00 76.80           N  
ATOM   4536  CA  GLU A 571       6.405  -7.848  24.243  1.00 76.80           C  
ATOM   4537  C   GLU A 571       5.287  -7.717  25.272  1.00 76.80           C  
ATOM   4538  CB  GLU A 571       7.688  -7.205  24.776  1.00 76.80           C  
ATOM   4539  O   GLU A 571       5.228  -8.487  26.233  1.00 76.80           O  
ATOM   4540  CG  GLU A 571       8.923  -7.514  23.942  1.00 76.80           C  
ATOM   4541  CD  GLU A 571      10.187  -6.857  24.474  1.00 76.80           C  
ATOM   4542  OE1 GLU A 571      11.274  -7.072  23.893  1.00 76.80           O  
ATOM   4543  OE2 GLU A 571      10.088  -6.121  25.482  1.00 76.80           O  
ATOM   4544  N   VAL A 572       4.417  -6.815  25.023  1.00 75.43           N  
ATOM   4545  CA  VAL A 572       3.355  -6.574  25.995  1.00 75.43           C  
ATOM   4546  C   VAL A 572       2.054  -7.205  25.506  1.00 75.43           C  
ATOM   4547  CB  VAL A 572       3.153  -5.064  26.252  1.00 75.43           C  
ATOM   4548  O   VAL A 572       0.991  -6.982  26.090  1.00 75.43           O  
ATOM   4549  CG1 VAL A 572       4.368  -4.469  26.961  1.00 75.43           C  
ATOM   4550  CG2 VAL A 572       2.883  -4.331  24.939  1.00 75.43           C  
ATOM   4551  N   MET A 573       2.142  -7.957  24.508  1.00 79.72           N  
ATOM   4552  CA  MET A 573       0.959  -8.580  23.921  1.00 79.72           C  
ATOM   4553  C   MET A 573       0.327  -9.571  24.893  1.00 79.72           C  
ATOM   4554  CB  MET A 573       1.316  -9.287  22.612  1.00 79.72           C  
ATOM   4555  O   MET A 573       1.022 -10.405  25.475  1.00 79.72           O  
ATOM   4556  CG  MET A 573       0.136  -9.973  21.945  1.00 79.72           C  
ATOM   4557  SD  MET A 573       0.615 -10.870  20.418  1.00 79.72           S  
ATOM   4558  CE  MET A 573      -0.947 -11.709  20.035  1.00 79.72           C  
ATOM   4559  N   PRO A 574      -0.985  -9.428  25.059  1.00 78.25           N  
ATOM   4560  CA  PRO A 574      -1.691 -10.390  25.908  1.00 78.25           C  
ATOM   4561  C   PRO A 574      -1.828 -11.764  25.256  1.00 78.25           C  
ATOM   4562  CB  PRO A 574      -3.064  -9.742  26.109  1.00 78.25           C  
ATOM   4563  O   PRO A 574      -1.649 -11.896  24.042  1.00 78.25           O  
ATOM   4564  CG  PRO A 574      -2.887  -8.327  25.661  1.00 78.25           C  
ATOM   4565  CD  PRO A 574      -1.734  -8.271  24.700  1.00 78.25           C  
ATOM   4566  N   SER A 575      -2.129 -12.762  26.096  1.00 82.86           N  
ATOM   4567  CA  SER A 575      -2.368 -14.105  25.579  1.00 82.86           C  
ATOM   4568  C   SER A 575      -3.598 -14.141  24.678  1.00 82.86           C  
ATOM   4569  CB  SER A 575      -2.539 -15.099  26.728  1.00 82.86           C  
ATOM   4570  O   SER A 575      -4.618 -13.521  24.986  1.00 82.86           O  
ATOM   4571  OG  SER A 575      -2.810 -16.399  26.232  1.00 82.86           O  
ATOM   4572  N   LEU A 576      -3.515 -14.922  23.592  1.00 85.77           N  
ATOM   4573  CA  LEU A 576      -4.604 -14.991  22.623  1.00 85.77           C  
ATOM   4574  C   LEU A 576      -5.827 -15.673  23.227  1.00 85.77           C  
ATOM   4575  CB  LEU A 576      -4.157 -15.742  21.366  1.00 85.77           C  
ATOM   4576  O   LEU A 576      -6.954 -15.441  22.784  1.00 85.77           O  
ATOM   4577  CG  LEU A 576      -3.127 -15.034  20.484  1.00 85.77           C  
ATOM   4578  CD1 LEU A 576      -2.693 -15.944  19.340  1.00 85.77           C  
ATOM   4579  CD2 LEU A 576      -3.693 -13.724  19.946  1.00 85.77           C  
ATOM   4580  N   SER A 577      -5.680 -16.523  24.249  1.00 83.18           N  
ATOM   4581  CA  SER A 577      -6.756 -17.297  24.860  1.00 83.18           C  
ATOM   4582  C   SER A 577      -7.723 -16.395  25.620  1.00 83.18           C  
ATOM   4583  CB  SER A 577      -6.186 -18.357  25.803  1.00 83.18           C  
ATOM   4584  O   SER A 577      -8.849 -16.796  25.919  1.00 83.18           O  
ATOM   4585  OG  SER A 577      -5.419 -17.755  26.832  1.00 83.18           O  
ATOM   4586  N   ARG A 578      -7.361 -15.217  25.736  1.00 83.12           N  
ATOM   4587  CA  ARG A 578      -8.172 -14.292  26.521  1.00 83.12           C  
ATOM   4588  C   ARG A 578      -9.236 -13.626  25.656  1.00 83.12           C  
ATOM   4589  CB  ARG A 578      -7.291 -13.229  27.180  1.00 83.12           C  
ATOM   4590  O   ARG A 578     -10.157 -12.990  26.174  1.00 83.12           O  
ATOM   4591  CG  ARG A 578      -6.374 -13.774  28.264  1.00 83.12           C  
ATOM   4592  CD  ARG A 578      -5.760 -12.658  29.097  1.00 83.12           C  
ATOM   4593  NE  ARG A 578      -4.954 -13.185  30.194  1.00 83.12           N  
ATOM   4594  NH1 ARG A 578      -4.686 -11.148  31.251  1.00 83.12           N  
ATOM   4595  NH2 ARG A 578      -3.742 -13.038  32.139  1.00 83.12           N  
ATOM   4596  CZ  ARG A 578      -4.462 -12.456  31.192  1.00 83.12           C  
ATOM   4597  N   PHE A 579      -9.062 -13.738  24.449  1.00 88.81           N  
ATOM   4598  CA  PHE A 579      -9.993 -13.088  23.535  1.00 88.81           C  
ATOM   4599  C   PHE A 579     -11.060 -14.068  23.060  1.00 88.81           C  
ATOM   4600  CB  PHE A 579      -9.247 -12.502  22.332  1.00 88.81           C  
ATOM   4601  O   PHE A 579     -10.744 -15.081  22.432  1.00 88.81           O  
ATOM   4602  CG  PHE A 579      -8.150 -11.542  22.707  1.00 88.81           C  
ATOM   4603  CD1 PHE A 579      -8.448 -10.242  23.097  1.00 88.81           C  
ATOM   4604  CD2 PHE A 579      -6.820 -11.941  22.670  1.00 88.81           C  
ATOM   4605  CE1 PHE A 579      -7.435  -9.352  23.445  1.00 88.81           C  
ATOM   4606  CE2 PHE A 579      -5.802 -11.056  23.016  1.00 88.81           C  
ATOM   4607  CZ  PHE A 579      -6.112  -9.762  23.402  1.00 88.81           C  
ATOM   4608  N   ASP A 580     -12.344 -13.744  23.356  1.00 87.27           N  
ATOM   4609  CA  ASP A 580     -13.437 -14.662  23.051  1.00 87.27           C  
ATOM   4610  C   ASP A 580     -14.103 -14.302  21.724  1.00 87.27           C  
ATOM   4611  CB  ASP A 580     -14.473 -14.657  24.177  1.00 87.27           C  
ATOM   4612  O   ASP A 580     -14.633 -15.174  21.033  1.00 87.27           O  
ATOM   4613  CG  ASP A 580     -13.941 -15.243  25.474  1.00 87.27           C  
ATOM   4614  OD1 ASP A 580     -12.914 -15.954  25.445  1.00 87.27           O  
ATOM   4615  OD2 ASP A 580     -14.557 -14.994  26.532  1.00 87.27           O  
ATOM   4616  N   VAL A 581     -13.963 -12.943  21.386  1.00 89.93           N  
ATOM   4617  CA  VAL A 581     -14.774 -12.530  20.246  1.00 89.93           C  
ATOM   4618  C   VAL A 581     -13.913 -11.749  19.256  1.00 89.93           C  
ATOM   4619  CB  VAL A 581     -15.983 -11.676  20.690  1.00 89.93           C  
ATOM   4620  O   VAL A 581     -14.415 -10.883  18.535  1.00 89.93           O  
ATOM   4621  CG1 VAL A 581     -17.014 -12.537  21.418  1.00 89.93           C  
ATOM   4622  CG2 VAL A 581     -15.523 -10.522  21.579  1.00 89.93           C  
ATOM   4623  N   LEU A 582     -12.623 -11.945  19.229  1.00 93.57           N  
ATOM   4624  CA  LEU A 582     -11.678 -11.202  18.404  1.00 93.57           C  
ATOM   4625  C   LEU A 582     -11.940 -11.447  16.922  1.00 93.57           C  
ATOM   4626  CB  LEU A 582     -10.239 -11.593  18.751  1.00 93.57           C  
ATOM   4627  O   LEU A 582     -12.056 -12.596  16.489  1.00 93.57           O  
ATOM   4628  CG  LEU A 582      -9.139 -10.673  18.221  1.00 93.57           C  
ATOM   4629  CD1 LEU A 582      -9.197  -9.319  18.921  1.00 93.57           C  
ATOM   4630  CD2 LEU A 582      -7.769 -11.316  18.403  1.00 93.57           C  
ATOM   4631  N   ARG A 583     -11.929 -10.325  16.112  1.00 94.83           N  
ATOM   4632  CA  ARG A 583     -12.198 -10.405  14.680  1.00 94.83           C  
ATOM   4633  C   ARG A 583     -10.969 -10.008  13.869  1.00 94.83           C  
ATOM   4634  CB  ARG A 583     -13.384  -9.515  14.305  1.00 94.83           C  
ATOM   4635  O   ARG A 583     -10.750 -10.524  12.771  1.00 94.83           O  
ATOM   4636  CG  ARG A 583     -14.703  -9.952  14.922  1.00 94.83           C  
ATOM   4637  CD  ARG A 583     -15.853  -9.053  14.492  1.00 94.83           C  
ATOM   4638  NE  ARG A 583     -17.098  -9.410  15.166  1.00 94.83           N  
ATOM   4639  NH1 ARG A 583     -18.381  -7.822  14.085  1.00 94.83           N  
ATOM   4640  NH2 ARG A 583     -19.341  -9.223  15.625  1.00 94.83           N  
ATOM   4641  CZ  ARG A 583     -18.271  -8.818  14.957  1.00 94.83           C  
ATOM   4642  N   VAL A 584     -10.269  -9.021  14.397  1.00 96.71           N  
ATOM   4643  CA  VAL A 584      -9.091  -8.519  13.697  1.00 96.71           C  
ATOM   4644  C   VAL A 584      -7.855  -8.691  14.576  1.00 96.71           C  
ATOM   4645  CB  VAL A 584      -9.258  -7.036  13.296  1.00 96.71           C  
ATOM   4646  O   VAL A 584      -7.808  -8.183  15.699  1.00 96.71           O  
ATOM   4647  CG1 VAL A 584      -7.993  -6.516  12.615  1.00 96.71           C  
ATOM   4648  CG2 VAL A 584     -10.470  -6.864  12.383  1.00 96.71           C  
ATOM   4649  N   LEU A 585      -6.948  -9.460  14.114  1.00 96.31           N  
ATOM   4650  CA  LEU A 585      -5.635  -9.585  14.737  1.00 96.31           C  
ATOM   4651  C   LEU A 585      -4.529  -9.214  13.755  1.00 96.31           C  
ATOM   4652  CB  LEU A 585      -5.419 -11.011  15.252  1.00 96.31           C  
ATOM   4653  O   LEU A 585      -4.286  -9.936  12.785  1.00 96.31           O  
ATOM   4654  CG  LEU A 585      -4.051 -11.311  15.866  1.00 96.31           C  
ATOM   4655  CD1 LEU A 585      -3.807 -10.420  17.079  1.00 96.31           C  
ATOM   4656  CD2 LEU A 585      -3.946 -12.783  16.247  1.00 96.31           C  
ATOM   4657  N   ASP A 586      -3.866  -8.093  14.072  1.00 96.02           N  
ATOM   4658  CA  ASP A 586      -2.789  -7.641  13.196  1.00 96.02           C  
ATOM   4659  C   ASP A 586      -1.452  -7.623  13.934  1.00 96.02           C  
ATOM   4660  CB  ASP A 586      -3.100  -6.252  12.636  1.00 96.02           C  
ATOM   4661  O   ASP A 586      -1.234  -6.787  14.814  1.00 96.02           O  
ATOM   4662  CG  ASP A 586      -2.112  -5.807  11.572  1.00 96.02           C  
ATOM   4663  OD1 ASP A 586      -1.111  -6.517  11.334  1.00 96.02           O  
ATOM   4664  OD2 ASP A 586      -2.335  -4.736  10.968  1.00 96.02           O  
ATOM   4665  N   LEU A 587      -0.559  -8.456  13.442  1.00 94.38           N  
ATOM   4666  CA  LEU A 587       0.764  -8.578  14.044  1.00 94.38           C  
ATOM   4667  C   LEU A 587       1.857  -8.311  13.014  1.00 94.38           C  
ATOM   4668  CB  LEU A 587       0.950  -9.969  14.654  1.00 94.38           C  
ATOM   4669  O   LEU A 587       2.953  -8.869  13.107  1.00 94.38           O  
ATOM   4670  CG  LEU A 587      -0.012 -10.350  15.781  1.00 94.38           C  
ATOM   4671  CD1 LEU A 587       0.141 -11.826  16.132  1.00 94.38           C  
ATOM   4672  CD2 LEU A 587       0.228  -9.475  17.007  1.00 94.38           C  
ATOM   4673  N   SER A 588       1.534  -7.594  12.022  1.00 93.09           N  
ATOM   4674  CA  SER A 588       2.440  -7.335  10.907  1.00 93.09           C  
ATOM   4675  C   SER A 588       3.762  -6.751  11.394  1.00 93.09           C  
ATOM   4676  CB  SER A 588       1.793  -6.384   9.900  1.00 93.09           C  
ATOM   4677  O   SER A 588       3.778  -5.877  12.263  1.00 93.09           O  
ATOM   4678  OG  SER A 588       0.628  -6.963   9.338  1.00 93.09           O  
ATOM   4679  N   ARG A 589       4.827  -7.507  10.950  1.00 89.68           N  
ATOM   4680  CA  ARG A 589       6.200  -7.063  11.164  1.00 89.68           C  
ATOM   4681  C   ARG A 589       6.642  -7.322  12.600  1.00 89.68           C  
ATOM   4682  CB  ARG A 589       6.343  -5.576  10.832  1.00 89.68           C  
ATOM   4683  O   ARG A 589       7.664  -6.796  13.045  1.00 89.68           O  
ATOM   4684  CG  ARG A 589       6.064  -5.240   9.376  1.00 89.68           C  
ATOM   4685  CD  ARG A 589       6.372  -3.782   9.065  1.00 89.68           C  
ATOM   4686  NE  ARG A 589       6.118  -3.465   7.662  1.00 89.68           N  
ATOM   4687  NH1 ARG A 589       6.477  -1.194   7.896  1.00 89.68           N  
ATOM   4688  NH2 ARG A 589       5.924  -2.067   5.850  1.00 89.68           N  
ATOM   4689  CZ  ARG A 589       6.174  -2.243   7.139  1.00 89.68           C  
ATOM   4690  N   CYS A 590       5.765  -7.915  13.386  1.00 88.71           N  
ATOM   4691  CA  CYS A 590       6.186  -8.397  14.697  1.00 88.71           C  
ATOM   4692  C   CYS A 590       6.973  -9.696  14.573  1.00 88.71           C  
ATOM   4693  CB  CYS A 590       4.975  -8.608  15.605  1.00 88.71           C  
ATOM   4694  O   CYS A 590       6.499 -10.660  13.970  1.00 88.71           O  
ATOM   4695  SG  CYS A 590       4.052  -7.095  15.952  1.00 88.71           S  
ATOM   4696  N   ASN A 591       8.177  -9.678  15.017  1.00 86.22           N  
ATOM   4697  CA  ASN A 591       9.030 -10.856  14.902  1.00 86.22           C  
ATOM   4698  C   ASN A 591       8.496 -12.018  15.735  1.00 86.22           C  
ATOM   4699  CB  ASN A 591      10.465 -10.522  15.316  1.00 86.22           C  
ATOM   4700  O   ASN A 591       8.530 -11.973  16.966  1.00 86.22           O  
ATOM   4701  CG  ASN A 591      11.431 -11.658  15.042  1.00 86.22           C  
ATOM   4702  ND2 ASN A 591      12.674 -11.498  15.480  1.00 86.22           N  
ATOM   4703  OD1 ASN A 591      11.064 -12.670  14.440  1.00 86.22           O  
ATOM   4704  N   LEU A 592       8.017 -13.095  15.103  1.00 86.16           N  
ATOM   4705  CA  LEU A 592       7.455 -14.260  15.778  1.00 86.16           C  
ATOM   4706  C   LEU A 592       8.275 -15.511  15.476  1.00 86.16           C  
ATOM   4707  CB  LEU A 592       6.000 -14.475  15.354  1.00 86.16           C  
ATOM   4708  O   LEU A 592       7.775 -16.631  15.603  1.00 86.16           O  
ATOM   4709  CG  LEU A 592       5.050 -13.295  15.570  1.00 86.16           C  
ATOM   4710  CD1 LEU A 592       3.657 -13.635  15.050  1.00 86.16           C  
ATOM   4711  CD2 LEU A 592       4.997 -12.914  17.046  1.00 86.16           C  
ATOM   4712  N   GLY A 593       9.450 -15.299  14.953  1.00 81.31           N  
ATOM   4713  CA  GLY A 593      10.307 -16.410  14.570  1.00 81.31           C  
ATOM   4714  C   GLY A 593      10.776 -17.237  15.753  1.00 81.31           C  
ATOM   4715  O   GLY A 593      10.539 -16.871  16.906  1.00 81.31           O  
ATOM   4716  N   GLU A 594      11.391 -18.399  15.585  1.00 71.83           N  
ATOM   4717  CA  GLU A 594      11.840 -19.361  16.587  1.00 71.83           C  
ATOM   4718  C   GLU A 594      12.863 -18.737  17.532  1.00 71.83           C  
ATOM   4719  CB  GLU A 594      12.433 -20.602  15.914  1.00 71.83           C  
ATOM   4720  O   GLU A 594      12.914 -19.081  18.714  1.00 71.83           O  
ATOM   4721  CG  GLU A 594      11.402 -21.474  15.213  1.00 71.83           C  
ATOM   4722  CD  GLU A 594      12.001 -22.719  14.579  1.00 71.83           C  
ATOM   4723  OE1 GLU A 594      11.248 -23.509  13.965  1.00 71.83           O  
ATOM   4724  OE2 GLU A 594      13.232 -22.906  14.697  1.00 71.83           O  
ATOM   4725  N   ASN A 595      13.569 -17.731  16.982  1.00 64.36           N  
ATOM   4726  CA  ASN A 595      14.621 -17.102  17.773  1.00 64.36           C  
ATOM   4727  C   ASN A 595      14.121 -15.839  18.468  1.00 64.36           C  
ATOM   4728  CB  ASN A 595      15.833 -16.782  16.896  1.00 64.36           C  
ATOM   4729  O   ASN A 595      14.911 -15.086  19.040  1.00 64.36           O  
ATOM   4730  CG  ASN A 595      16.517 -18.027  16.367  1.00 64.36           C  
ATOM   4731  ND2 ASN A 595      17.188 -17.897  15.229  1.00 64.36           N  
ATOM   4732  OD1 ASN A 595      16.441 -19.098  16.975  1.00 64.36           O  
ATOM   4733  N   SER A 596      12.809 -15.630  18.440  1.00 64.20           N  
ATOM   4734  CA  SER A 596      12.305 -14.391  19.024  1.00 64.20           C  
ATOM   4735  C   SER A 596      12.282 -14.467  20.547  1.00 64.20           C  
ATOM   4736  CB  SER A 596      10.901 -14.084  18.500  1.00 64.20           C  
ATOM   4737  O   SER A 596      12.270 -15.559  21.119  1.00 64.20           O  
ATOM   4738  OG  SER A 596       9.946 -14.956  19.078  1.00 64.20           O  
ATOM   4739  N   SER A 597      12.653 -13.415  21.283  1.00 58.73           N  
ATOM   4740  CA  SER A 597      12.616 -13.321  22.739  1.00 58.73           C  
ATOM   4741  C   SER A 597      11.236 -13.676  23.281  1.00 58.73           C  
ATOM   4742  CB  SER A 597      13.006 -11.914  23.195  1.00 58.73           C  
ATOM   4743  O   SER A 597      11.114 -14.193  24.393  1.00 58.73           O  
ATOM   4744  OG  SER A 597      12.087 -10.953  22.704  1.00 58.73           O  
ATOM   4745  N   MET A 598      10.169 -13.529  22.400  1.00 61.22           N  
ATOM   4746  CA  MET A 598       8.769 -13.759  22.745  1.00 61.22           C  
ATOM   4747  C   MET A 598       8.246 -15.028  22.080  1.00 61.22           C  
ATOM   4748  CB  MET A 598       7.909 -12.562  22.335  1.00 61.22           C  
ATOM   4749  O   MET A 598       8.460 -15.242  20.886  1.00 61.22           O  
ATOM   4750  CG  MET A 598       6.527 -12.554  22.968  1.00 61.22           C  
ATOM   4751  SD  MET A 598       5.464 -11.208  22.318  1.00 61.22           S  
ATOM   4752  CE  MET A 598       3.936 -12.134  21.996  1.00 61.22           C  
ATOM   4753  N   GLN A 599       8.086 -16.194  22.809  1.00 57.82           N  
ATOM   4754  CA  GLN A 599       7.576 -17.466  22.310  1.00 57.82           C  
ATOM   4755  C   GLN A 599       6.061 -17.419  22.130  1.00 57.82           C  
ATOM   4756  CB  GLN A 599       7.957 -18.606  23.256  1.00 57.82           C  
ATOM   4757  O   GLN A 599       5.314 -17.897  22.986  1.00 57.82           O  
ATOM   4758  CG  GLN A 599       9.389 -19.093  23.087  1.00 57.82           C  
ATOM   4759  CD  GLN A 599       9.718 -20.273  23.982  1.00 57.82           C  
ATOM   4760  NE2 GLN A 599      10.997 -20.624  24.054  1.00 57.82           N  
ATOM   4761  OE1 GLN A 599       8.829 -20.864  24.604  1.00 57.82           O  
ATOM   4762  N   LEU A 600       5.509 -16.276  21.559  1.00 68.64           N  
ATOM   4763  CA  LEU A 600       4.076 -16.376  21.300  1.00 68.64           C  
ATOM   4764  C   LEU A 600       3.751 -17.654  20.534  1.00 68.64           C  
ATOM   4765  CB  LEU A 600       3.586 -15.157  20.515  1.00 68.64           C  
ATOM   4766  O   LEU A 600       4.346 -17.924  19.488  1.00 68.64           O  
ATOM   4767  CG  LEU A 600       2.083 -14.879  20.564  1.00 68.64           C  
ATOM   4768  CD1 LEU A 600       1.819 -13.488  21.132  1.00 68.64           C  
ATOM   4769  CD2 LEU A 600       1.467 -15.021  19.176  1.00 68.64           C  
ATOM   4770  N   ASN A 601       3.002 -18.517  21.189  1.00 72.55           N  
ATOM   4771  CA  ASN A 601       2.506 -19.748  20.583  1.00 72.55           C  
ATOM   4772  C   ASN A 601       1.346 -19.476  19.630  1.00 72.55           C  
ATOM   4773  CB  ASN A 601       2.083 -20.745  21.664  1.00 72.55           C  
ATOM   4774  O   ASN A 601       0.258 -19.092  20.063  1.00 72.55           O  
ATOM   4775  CG  ASN A 601       1.730 -22.106  21.097  1.00 72.55           C  
ATOM   4776  ND2 ASN A 601       1.514 -23.077  21.976  1.00 72.55           N  
ATOM   4777  OD1 ASN A 601       1.653 -22.283  19.878  1.00 72.55           O  
ATOM   4778  N   LEU A 602       1.586 -19.491  18.365  1.00 82.70           N  
ATOM   4779  CA  LEU A 602       0.585 -19.233  17.335  1.00 82.70           C  
ATOM   4780  C   LEU A 602      -0.500 -20.305  17.351  1.00 82.70           C  
ATOM   4781  CB  LEU A 602       1.241 -19.174  15.953  1.00 82.70           C  
ATOM   4782  O   LEU A 602      -1.574 -20.115  16.776  1.00 82.70           O  
ATOM   4783  CG  LEU A 602       1.980 -17.881  15.608  1.00 82.70           C  
ATOM   4784  CD1 LEU A 602       2.758 -18.046  14.307  1.00 82.70           C  
ATOM   4785  CD2 LEU A 602       1.002 -16.715  15.507  1.00 82.70           C  
ATOM   4786  N   LYS A 603      -0.246 -21.363  18.085  1.00 82.92           N  
ATOM   4787  CA  LYS A 603      -1.274 -22.394  18.192  1.00 82.92           C  
ATOM   4788  C   LYS A 603      -2.549 -21.837  18.818  1.00 82.92           C  
ATOM   4789  CB  LYS A 603      -0.763 -23.580  19.012  1.00 82.92           C  
ATOM   4790  O   LYS A 603      -3.650 -22.300  18.513  1.00 82.92           O  
ATOM   4791  CG  LYS A 603       0.243 -24.453  18.276  1.00 82.92           C  
ATOM   4792  CD  LYS A 603       0.639 -25.668  19.105  1.00 82.92           C  
ATOM   4793  CE  LYS A 603       1.670 -26.526  18.383  1.00 82.92           C  
ATOM   4794  NZ  LYS A 603       2.074 -27.711  19.199  1.00 82.92           N  
ATOM   4795  N   GLY A 604      -2.361 -20.806  19.619  1.00 85.04           N  
ATOM   4796  CA  GLY A 604      -3.472 -20.173  20.311  1.00 85.04           C  
ATOM   4797  C   GLY A 604      -4.442 -19.478  19.374  1.00 85.04           C  
ATOM   4798  O   GLY A 604      -5.596 -19.238  19.733  1.00 85.04           O  
ATOM   4799  N   VAL A 605      -4.034 -19.287  18.175  1.00 88.59           N  
ATOM   4800  CA  VAL A 605      -4.877 -18.603  17.200  1.00 88.59           C  
ATOM   4801  C   VAL A 605      -6.118 -19.444  16.910  1.00 88.59           C  
ATOM   4802  CB  VAL A 605      -4.110 -18.314  15.890  1.00 88.59           C  
ATOM   4803  O   VAL A 605      -7.162 -18.909  16.530  1.00 88.59           O  
ATOM   4804  CG1 VAL A 605      -5.060 -17.801  14.810  1.00 88.59           C  
ATOM   4805  CG2 VAL A 605      -2.987 -17.309  16.140  1.00 88.59           C  
ATOM   4806  N   GLY A 606      -5.960 -20.720  17.070  1.00 86.69           N  
ATOM   4807  CA  GLY A 606      -7.055 -21.648  16.839  1.00 86.69           C  
ATOM   4808  C   GLY A 606      -8.241 -21.411  17.755  1.00 86.69           C  
ATOM   4809  O   GLY A 606      -9.368 -21.792  17.432  1.00 86.69           O  
ATOM   4810  N   HIS A 607      -8.011 -20.679  18.865  1.00 88.19           N  
ATOM   4811  CA  HIS A 607      -9.037 -20.371  19.855  1.00 88.19           C  
ATOM   4812  C   HIS A 607      -9.884 -19.180  19.419  1.00 88.19           C  
ATOM   4813  CB  HIS A 607      -8.400 -20.090  21.217  1.00 88.19           C  
ATOM   4814  O   HIS A 607     -10.997 -18.989  19.915  1.00 88.19           O  
ATOM   4815  CG  HIS A 607      -7.860 -21.312  21.891  1.00 88.19           C  
ATOM   4816  CD2 HIS A 607      -8.442 -22.187  22.744  1.00 88.19           C  
ATOM   4817  ND1 HIS A 607      -6.565 -21.748  21.713  1.00 88.19           N  
ATOM   4818  CE1 HIS A 607      -6.374 -22.843  22.430  1.00 88.19           C  
ATOM   4819  NE2 HIS A 607      -7.498 -23.131  23.065  1.00 88.19           N  
ATOM   4820  N   LEU A 608      -9.400 -18.479  18.491  1.00 92.36           N  
ATOM   4821  CA  LEU A 608     -10.075 -17.260  18.059  1.00 92.36           C  
ATOM   4822  C   LEU A 608     -11.087 -17.560  16.959  1.00 92.36           C  
ATOM   4823  CB  LEU A 608      -9.056 -16.230  17.564  1.00 92.36           C  
ATOM   4824  O   LEU A 608     -10.913 -17.133  15.815  1.00 92.36           O  
ATOM   4825  CG  LEU A 608      -7.914 -15.891  18.523  1.00 92.36           C  
ATOM   4826  CD1 LEU A 608      -6.916 -14.955  17.849  1.00 92.36           C  
ATOM   4827  CD2 LEU A 608      -8.458 -15.268  19.804  1.00 92.36           C  
ATOM   4828  N   THR A 609     -12.154 -18.199  17.206  1.00 88.88           N  
ATOM   4829  CA  THR A 609     -13.117 -18.769  16.270  1.00 88.88           C  
ATOM   4830  C   THR A 609     -13.917 -17.668  15.579  1.00 88.88           C  
ATOM   4831  CB  THR A 609     -14.080 -19.738  16.981  1.00 88.88           C  
ATOM   4832  O   THR A 609     -14.574 -17.914  14.566  1.00 88.88           O  
ATOM   4833  CG2 THR A 609     -13.347 -20.983  17.469  1.00 88.88           C  
ATOM   4834  OG1 THR A 609     -14.673 -19.075  18.105  1.00 88.88           O  
ATOM   4835  N   HIS A 610     -13.810 -16.380  16.070  1.00 91.11           N  
ATOM   4836  CA  HIS A 610     -14.537 -15.269  15.468  1.00 91.11           C  
ATOM   4837  C   HIS A 610     -13.632 -14.447  14.557  1.00 91.11           C  
ATOM   4838  CB  HIS A 610     -15.141 -14.375  16.553  1.00 91.11           C  
ATOM   4839  O   HIS A 610     -14.065 -13.443  13.986  1.00 91.11           O  
ATOM   4840  CG  HIS A 610     -16.255 -15.022  17.312  1.00 91.11           C  
ATOM   4841  CD2 HIS A 610     -16.244 -15.776  18.437  1.00 91.11           C  
ATOM   4842  ND1 HIS A 610     -17.574 -14.928  16.924  1.00 91.11           N  
ATOM   4843  CE1 HIS A 610     -18.328 -15.598  17.780  1.00 91.11           C  
ATOM   4844  NE2 HIS A 610     -17.545 -16.122  18.708  1.00 91.11           N  
ATOM   4845  N   LEU A 611     -12.446 -14.890  14.477  1.00 95.36           N  
ATOM   4846  CA  LEU A 611     -11.438 -14.126  13.750  1.00 95.36           C  
ATOM   4847  C   LEU A 611     -11.776 -14.055  12.265  1.00 95.36           C  
ATOM   4848  CB  LEU A 611     -10.052 -14.748  13.941  1.00 95.36           C  
ATOM   4849  O   LEU A 611     -12.099 -15.073  11.648  1.00 95.36           O  
ATOM   4850  CG  LEU A 611      -8.857 -13.864  13.583  1.00 95.36           C  
ATOM   4851  CD1 LEU A 611      -8.729 -12.716  14.578  1.00 95.36           C  
ATOM   4852  CD2 LEU A 611      -7.574 -14.688  13.543  1.00 95.36           C  
ATOM   4853  N   ARG A 612     -11.635 -12.842  11.656  1.00 95.41           N  
ATOM   4854  CA  ARG A 612     -11.939 -12.600  10.250  1.00 95.41           C  
ATOM   4855  C   ARG A 612     -10.712 -12.083   9.505  1.00 95.41           C  
ATOM   4856  CB  ARG A 612     -13.093 -11.605  10.112  1.00 95.41           C  
ATOM   4857  O   ARG A 612     -10.598 -12.258   8.290  1.00 95.41           O  
ATOM   4858  CG  ARG A 612     -14.403 -12.094  10.710  1.00 95.41           C  
ATOM   4859  CD  ARG A 612     -15.516 -11.069  10.544  1.00 95.41           C  
ATOM   4860  NE  ARG A 612     -16.751 -11.504  11.190  1.00 95.41           N  
ATOM   4861  NH1 ARG A 612     -18.144 -10.257   9.834  1.00 95.41           N  
ATOM   4862  NH2 ARG A 612     -19.026 -11.568  11.495  1.00 95.41           N  
ATOM   4863  CZ  ARG A 612     -17.971 -11.109  10.838  1.00 95.41           C  
ATOM   4864  N   TYR A 613      -9.854 -11.428  10.254  1.00 97.78           N  
ATOM   4865  CA  TYR A 613      -8.637 -10.857   9.689  1.00 97.78           C  
ATOM   4866  C   TYR A 613      -7.411 -11.289  10.484  1.00 97.78           C  
ATOM   4867  CB  TYR A 613      -8.726  -9.328   9.655  1.00 97.78           C  
ATOM   4868  O   TYR A 613      -7.340 -11.067  11.695  1.00 97.78           O  
ATOM   4869  CG  TYR A 613      -7.528  -8.664   9.020  1.00 97.78           C  
ATOM   4870  CD1 TYR A 613      -6.326  -8.542   9.713  1.00 97.78           C  
ATOM   4871  CD2 TYR A 613      -7.597  -8.158   7.727  1.00 97.78           C  
ATOM   4872  CE1 TYR A 613      -5.221  -7.929   9.132  1.00 97.78           C  
ATOM   4873  CE2 TYR A 613      -6.498  -7.543   7.136  1.00 97.78           C  
ATOM   4874  OH  TYR A 613      -4.224  -6.827   7.266  1.00 97.78           O  
ATOM   4875  CZ  TYR A 613      -5.316  -7.434   7.845  1.00 97.78           C  
ATOM   4876  N   LEU A 614      -6.524 -11.955   9.824  1.00 97.57           N  
ATOM   4877  CA  LEU A 614      -5.251 -12.321  10.436  1.00 97.57           C  
ATOM   4878  C   LEU A 614      -4.081 -11.783   9.618  1.00 97.57           C  
ATOM   4879  CB  LEU A 614      -5.139 -13.842  10.570  1.00 97.57           C  
ATOM   4880  O   LEU A 614      -3.826 -12.254   8.508  1.00 97.57           O  
ATOM   4881  CG  LEU A 614      -3.840 -14.374  11.179  1.00 97.57           C  
ATOM   4882  CD1 LEU A 614      -3.627 -13.786  12.570  1.00 97.57           C  
ATOM   4883  CD2 LEU A 614      -3.861 -15.898  11.235  1.00 97.57           C  
ATOM   4884  N   GLY A 615      -3.383 -10.794  10.233  1.00 96.96           N  
ATOM   4885  CA  GLY A 615      -2.228 -10.198   9.580  1.00 96.96           C  
ATOM   4886  C   GLY A 615      -0.908 -10.652  10.173  1.00 96.96           C  
ATOM   4887  O   GLY A 615      -0.588 -10.320  11.316  1.00 96.96           O  
ATOM   4888  N   LEU A 616      -0.069 -11.290   9.353  1.00 96.19           N  
ATOM   4889  CA  LEU A 616       1.210 -11.811   9.823  1.00 96.19           C  
ATOM   4890  C   LEU A 616       2.336 -11.434   8.866  1.00 96.19           C  
ATOM   4891  CB  LEU A 616       1.145 -13.332   9.979  1.00 96.19           C  
ATOM   4892  O   LEU A 616       3.295 -12.190   8.701  1.00 96.19           O  
ATOM   4893  CG  LEU A 616       0.178 -13.865  11.037  1.00 96.19           C  
ATOM   4894  CD1 LEU A 616       0.099 -15.387  10.966  1.00 96.19           C  
ATOM   4895  CD2 LEU A 616       0.604 -13.411  12.429  1.00 96.19           C  
ATOM   4896  N   GLU A 617       2.177 -10.399   8.243  1.00 95.77           N  
ATOM   4897  CA  GLU A 617       3.185  -9.942   7.291  1.00 95.77           C  
ATOM   4898  C   GLU A 617       4.527  -9.709   7.979  1.00 95.77           C  
ATOM   4899  CB  GLU A 617       2.722  -8.662   6.591  1.00 95.77           C  
ATOM   4900  O   GLU A 617       4.592  -9.045   9.016  1.00 95.77           O  
ATOM   4901  CG  GLU A 617       3.768  -8.053   5.669  1.00 95.77           C  
ATOM   4902  CD  GLU A 617       3.448  -6.625   5.258  1.00 95.77           C  
ATOM   4903  OE1 GLU A 617       4.330  -5.945   4.688  1.00 95.77           O  
ATOM   4904  OE2 GLU A 617       2.305  -6.182   5.511  1.00 95.77           O  
ATOM   4905  N   GLY A 618       5.551 -10.374   7.343  1.00 92.46           N  
ATOM   4906  CA  GLY A 618       6.913 -10.133   7.793  1.00 92.46           C  
ATOM   4907  C   GLY A 618       7.139 -10.517   9.243  1.00 92.46           C  
ATOM   4908  O   GLY A 618       7.807  -9.794   9.985  1.00 92.46           O  
ATOM   4909  N   THR A 619       6.553 -11.580   9.738  1.00 92.02           N  
ATOM   4910  CA  THR A 619       6.660 -11.981  11.136  1.00 92.02           C  
ATOM   4911  C   THR A 619       7.754 -13.030  11.315  1.00 92.02           C  
ATOM   4912  CB  THR A 619       5.323 -12.535  11.662  1.00 92.02           C  
ATOM   4913  O   THR A 619       8.006 -13.487  12.432  1.00 92.02           O  
ATOM   4914  CG2 THR A 619       4.256 -11.447  11.707  1.00 92.02           C  
ATOM   4915  OG1 THR A 619       4.877 -13.590  10.800  1.00 92.02           O  
ATOM   4916  N   ASN A 620       8.361 -13.482  10.210  1.00 89.65           N  
ATOM   4917  CA  ASN A 620       9.473 -14.426  10.210  1.00 89.65           C  
ATOM   4918  C   ASN A 620       9.031 -15.813  10.667  1.00 89.65           C  
ATOM   4919  CB  ASN A 620      10.612 -13.914  11.094  1.00 89.65           C  
ATOM   4920  O   ASN A 620       9.785 -16.520  11.338  1.00 89.65           O  
ATOM   4921  CG  ASN A 620      11.938 -14.578  10.782  1.00 89.65           C  
ATOM   4922  ND2 ASN A 620      12.821 -14.636  11.773  1.00 89.65           N  
ATOM   4923  OD1 ASN A 620      12.168 -15.036   9.659  1.00 89.65           O  
ATOM   4924  N   ILE A 621       7.818 -16.164  10.588  1.00 91.35           N  
ATOM   4925  CA  ILE A 621       7.321 -17.476  10.988  1.00 91.35           C  
ATOM   4926  C   ILE A 621       7.803 -18.534   9.998  1.00 91.35           C  
ATOM   4927  CB  ILE A 621       5.779 -17.492  11.081  1.00 91.35           C  
ATOM   4928  O   ILE A 621       7.956 -18.255   8.807  1.00 91.35           O  
ATOM   4929  CG1 ILE A 621       5.158 -17.118   9.729  1.00 91.35           C  
ATOM   4930  CG2 ILE A 621       5.294 -16.548  12.185  1.00 91.35           C  
ATOM   4931  CD1 ILE A 621       3.653 -17.334   9.659  1.00 91.35           C  
ATOM   4932  N   SER A 622       8.028 -19.692  10.518  1.00 90.18           N  
ATOM   4933  CA  SER A 622       8.505 -20.789   9.682  1.00 90.18           C  
ATOM   4934  C   SER A 622       7.388 -21.783   9.383  1.00 90.18           C  
ATOM   4935  CB  SER A 622       9.672 -21.510  10.358  1.00 90.18           C  
ATOM   4936  O   SER A 622       7.459 -22.530   8.405  1.00 90.18           O  
ATOM   4937  OG  SER A 622       9.287 -22.010  11.627  1.00 90.18           O  
ATOM   4938  N   LYS A 623       6.357 -21.774  10.222  1.00 90.16           N
[truncated: 208,614 more chars]
