# Supplementary material for: A wheat resistosome defines common principles of immune receptor channels
Source: Nature. 2022 Sep 26;610(7932):532–9. doi: 10.1038/s41586-022-05231-w (PMC9581773; doi:10.1038/s41586-022-05231-w)
Supplement: Supplementary file 7 — AlphaFold2 structure predictions of Sr35, TaSH1, HvSH1, HvMLA10 and HvMLA13. All structure predictions are presumed to represent inactive conformations. [file 41586_2022_5231_MOESM7_ESM.zip › 2022-03-04438B-s6/HvMLA13_AlphaFold2_prediction.pdb]

MODEL     1
ATOM      1  N   MET A   1      -9.348 -16.925  19.552  1.00 50.28           N  
ATOM      2  CA  MET A   1      -9.492 -16.376  20.897  1.00 50.28           C  
ATOM      3  C   MET A   1      -9.148 -14.890  20.917  1.00 50.28           C  
ATOM      4  CB  MET A   1      -8.602 -17.132  21.885  1.00 50.28           C  
ATOM      5  O   MET A   1      -9.738 -14.123  21.679  1.00 50.28           O  
ATOM      6  CG  MET A   1      -9.113 -18.521  22.231  1.00 50.28           C  
ATOM      7  SD  MET A   1     -10.790 -18.488  22.975  1.00 50.28           S  
ATOM      8  CE  MET A   1     -10.499 -19.481  24.465  1.00 50.28           C  
ATOM      9  N   ASP A   2      -8.385 -14.470  20.032  1.00 54.38           N  
ATOM     10  CA  ASP A   2      -7.897 -13.098  19.925  1.00 54.38           C  
ATOM     11  C   ASP A   2      -8.950 -12.188  19.295  1.00 54.38           C  
ATOM     12  CB  ASP A   2      -6.604 -13.050  19.108  1.00 54.38           C  
ATOM     13  O   ASP A   2      -9.062 -11.016  19.658  1.00 54.38           O  
ATOM     14  CG  ASP A   2      -5.412 -13.626  19.851  1.00 54.38           C  
ATOM     15  OD1 ASP A   2      -5.418 -13.635  21.101  1.00 54.38           O  
ATOM     16  OD2 ASP A   2      -4.456 -14.073  19.180  1.00 54.38           O  
ATOM     17  N   ILE A   3      -9.851 -12.849  18.453  1.00 55.70           N  
ATOM     18  CA  ILE A   3     -10.992 -12.147  17.875  1.00 55.70           C  
ATOM     19  C   ILE A   3     -11.973 -11.760  18.979  1.00 55.70           C  
ATOM     20  CB  ILE A   3     -11.702 -13.006  16.805  1.00 55.70           C  
ATOM     21  O   ILE A   3     -12.501 -10.645  18.986  1.00 55.70           O  
ATOM     22  CG1 ILE A   3     -10.748 -13.308  15.643  1.00 55.70           C  
ATOM     23  CG2 ILE A   3     -12.970 -12.308  16.306  1.00 55.70           C  
ATOM     24  CD1 ILE A   3     -11.291 -14.320  14.644  1.00 55.70           C  
ATOM     25  N   VAL A   4     -12.067 -12.693  20.017  1.00 59.06           N  
ATOM     26  CA  VAL A   4     -13.022 -12.528  21.108  1.00 59.06           C  
ATOM     27  C   VAL A   4     -12.537 -11.436  22.058  1.00 59.06           C  
ATOM     28  CB  VAL A   4     -13.236 -13.849  21.879  1.00 59.06           C  
ATOM     29  O   VAL A   4     -13.322 -10.591  22.495  1.00 59.06           O  
ATOM     30  CG1 VAL A   4     -14.228 -13.652  23.024  1.00 59.06           C  
ATOM     31  CG2 VAL A   4     -13.720 -14.947  20.933  1.00 59.06           C  
ATOM     32  N   THR A   5     -11.242 -11.314  22.226  1.00 59.18           N  
ATOM     33  CA  THR A   5     -10.657 -10.318  23.116  1.00 59.18           C  
ATOM     34  C   THR A   5     -10.852  -8.912  22.555  1.00 59.18           C  
ATOM     35  CB  THR A   5      -9.157 -10.581  23.340  1.00 59.18           C  
ATOM     36  O   THR A   5     -11.140  -7.974  23.302  1.00 59.18           O  
ATOM     37  CG2 THR A   5      -8.940 -11.790  24.244  1.00 59.18           C  
ATOM     38  OG1 THR A   5      -8.526 -10.822  22.077  1.00 59.18           O  
ATOM     39  N   GLY A   6     -10.686  -8.805  21.212  1.00 59.95           N  
ATOM     40  CA  GLY A   6     -10.910  -7.524  20.562  1.00 59.95           C  
ATOM     41  C   GLY A   6     -12.334  -7.022  20.707  1.00 59.95           C  
ATOM     42  O   GLY A   6     -12.557  -5.839  20.972  1.00 59.95           O  
ATOM     43  N   ALA A   7     -13.323  -7.925  20.589  1.00 65.74           N  
ATOM     44  CA  ALA A   7     -14.735  -7.563  20.684  1.00 65.74           C  
ATOM     45  C   ALA A   7     -15.078  -7.056  22.082  1.00 65.74           C  
ATOM     46  CB  ALA A   7     -15.616  -8.756  20.322  1.00 65.74           C  
ATOM     47  O   ALA A   7     -15.779  -6.052  22.230  1.00 65.74           O  
ATOM     48  N   ILE A   8     -14.498  -7.689  23.177  1.00 69.47           N  
ATOM     49  CA  ILE A   8     -14.823  -7.362  24.561  1.00 69.47           C  
ATOM     50  C   ILE A   8     -14.141  -6.053  24.955  1.00 69.47           C  
ATOM     51  CB  ILE A   8     -14.404  -8.495  25.524  1.00 69.47           C  
ATOM     52  O   ILE A   8     -14.733  -5.222  25.649  1.00 69.47           O  
ATOM     53  CG1 ILE A   8     -15.257  -9.746  25.280  1.00 69.47           C  
ATOM     54  CG2 ILE A   8     -14.512  -8.035  26.980  1.00 69.47           C  
ATOM     55  CD1 ILE A   8     -14.868 -10.938  26.143  1.00 69.47           C  
ATOM     56  N   SER A   9     -12.908  -5.865  24.456  1.00 67.41           N  
ATOM     57  CA  SER A   9     -12.137  -4.675  24.803  1.00 67.41           C  
ATOM     58  C   SER A   9     -12.819  -3.408  24.297  1.00 67.41           C  
ATOM     59  CB  SER A   9     -10.723  -4.766  24.229  1.00 67.41           C  
ATOM     60  O   SER A   9     -12.710  -2.348  24.917  1.00 67.41           O  
ATOM     61  OG  SER A   9     -10.758  -4.844  22.814  1.00 67.41           O  
ATOM     62  N   ASN A  10     -13.620  -3.502  23.258  1.00 68.74           N  
ATOM     63  CA  ASN A  10     -14.356  -2.378  22.689  1.00 68.74           C  
ATOM     64  C   ASN A  10     -15.633  -2.089  23.474  1.00 68.74           C  
ATOM     65  CB  ASN A  10     -14.684  -2.640  21.218  1.00 68.74           C  
ATOM     66  O   ASN A  10     -16.098  -0.949  23.512  1.00 68.74           O  
ATOM     67  CG  ASN A  10     -13.469  -2.524  20.319  1.00 68.74           C  
ATOM     68  ND2 ASN A  10     -13.559  -3.097  19.124  1.00 68.74           N  
ATOM     69  OD1 ASN A  10     -12.458  -1.926  20.695  1.00 68.74           O  
ATOM     70  N   LEU A  11     -16.175  -3.069  23.968  1.00 76.78           N  
ATOM     71  CA  LEU A  11     -17.488  -3.010  24.601  1.00 76.78           C  
ATOM     72  C   LEU A  11     -17.404  -2.333  25.965  1.00 76.78           C  
ATOM     73  CB  LEU A  11     -18.075  -4.416  24.751  1.00 76.78           C  
ATOM     74  O   LEU A  11     -18.302  -1.577  26.344  1.00 76.78           O  
ATOM     75  CG  LEU A  11     -19.476  -4.504  25.357  1.00 76.78           C  
ATOM     76  CD1 LEU A  11     -20.483  -3.775  24.474  1.00 76.78           C  
ATOM     77  CD2 LEU A  11     -19.884  -5.961  25.552  1.00 76.78           C  
ATOM     78  N   ILE A  12     -16.278  -2.506  26.640  1.00 77.70           N  
ATOM     79  CA  ILE A  12     -16.126  -2.061  28.021  1.00 77.70           C  
ATOM     80  C   ILE A  12     -16.173  -0.536  28.079  1.00 77.70           C  
ATOM     81  CB  ILE A  12     -14.810  -2.581  28.641  1.00 77.70           C  
ATOM     82  O   ILE A  12     -16.938   0.039  28.857  1.00 77.70           O  
ATOM     83  CG1 ILE A  12     -14.874  -4.100  28.833  1.00 77.70           C  
ATOM     84  CG2 ILE A  12     -14.521  -1.873  29.968  1.00 77.70           C  
ATOM     85  CD1 ILE A  12     -13.568  -4.719  29.312  1.00 77.70           C  
ATOM     86  N   PRO A  13     -15.412   0.148  27.223  1.00 76.97           N  
ATOM     87  CA  PRO A  13     -15.510   1.609  27.249  1.00 76.97           C  
ATOM     88  C   PRO A  13     -16.889   2.116  26.832  1.00 76.97           C  
ATOM     89  CB  PRO A  13     -14.440   2.052  26.248  1.00 76.97           C  
ATOM     90  O   PRO A  13     -17.361   3.131  27.351  1.00 76.97           O  
ATOM     91  CG  PRO A  13     -13.497   0.896  26.161  1.00 76.97           C  
ATOM     92  CD  PRO A  13     -14.262  -0.366  26.439  1.00 76.97           C  
ATOM     93  N   LYS A  14     -17.506   1.442  25.970  1.00 76.60           N  
ATOM     94  CA  LYS A  14     -18.845   1.811  25.521  1.00 76.60           C  
ATOM     95  C   LYS A  14     -19.854   1.712  26.662  1.00 76.60           C  
ATOM     96  CB  LYS A  14     -19.284   0.924  24.355  1.00 76.60           C  
ATOM     97  O   LYS A  14     -20.723   2.574  26.805  1.00 76.60           O  
ATOM     98  CG  LYS A  14     -20.471   1.470  23.575  1.00 76.60           C  
ATOM     99  CD  LYS A  14     -20.655   0.737  22.252  1.00 76.60           C  
ATOM    100  CE  LYS A  14     -21.819   1.307  21.453  1.00 76.60           C  
ATOM    101  NZ  LYS A  14     -21.984   0.612  20.142  1.00 76.60           N  
ATOM    102  N   LEU A  15     -19.692   0.632  27.421  1.00 80.24           N  
ATOM    103  CA  LEU A  15     -20.558   0.472  28.584  1.00 80.24           C  
ATOM    104  C   LEU A  15     -20.320   1.587  29.597  1.00 80.24           C  
ATOM    105  CB  LEU A  15     -20.325  -0.890  29.243  1.00 80.24           C  
ATOM    106  O   LEU A  15     -21.264   2.075  30.222  1.00 80.24           O  
ATOM    107  CG  LEU A  15     -20.844  -2.110  28.481  1.00 80.24           C  
ATOM    108  CD1 LEU A  15     -20.420  -3.395  29.185  1.00 80.24           C  
ATOM    109  CD2 LEU A  15     -22.361  -2.048  28.340  1.00 80.24           C  
ATOM    110  N   GLY A  16     -19.020   1.984  29.654  1.00 79.15           N  
ATOM    111  CA  GLY A  16     -18.656   3.086  30.530  1.00 79.15           C  
ATOM    112  C   GLY A  16     -19.328   4.393  30.154  1.00 79.15           C  
ATOM    113  O   GLY A  16     -19.763   5.148  31.026  1.00 79.15           O  
ATOM    114  N   GLU A  17     -19.514   4.651  28.805  1.00 76.50           N  
ATOM    115  CA  GLU A  17     -20.175   5.847  28.290  1.00 76.50           C  
ATOM    116  C   GLU A  17     -21.643   5.888  28.704  1.00 76.50           C  
ATOM    117  CB  GLU A  17     -20.056   5.911  26.765  1.00 76.50           C  
ATOM    118  O   GLU A  17     -22.181   6.959  28.994  1.00 76.50           O  
ATOM    119  CG  GLU A  17     -20.454   7.256  26.173  1.00 76.50           C  
ATOM    120  CD  GLU A  17     -20.310   7.312  24.661  1.00 76.50           C  
ATOM    121  OE1 GLU A  17     -20.696   8.336  24.052  1.00 76.50           O  
ATOM    122  OE2 GLU A  17     -19.807   6.324  24.080  1.00 76.50           O  
ATOM    123  N   LEU A  18     -22.253   4.700  28.777  1.00 74.80           N  
ATOM    124  CA  LEU A  18     -23.662   4.619  29.148  1.00 74.80           C  
ATOM    125  C   LEU A  18     -23.864   5.018  30.606  1.00 74.80           C  
ATOM    126  CB  LEU A  18     -24.198   3.205  28.914  1.00 74.80           C  
ATOM    127  O   LEU A  18     -24.962   5.420  30.997  1.00 74.80           O  
ATOM    128  CG  LEU A  18     -24.420   2.796  27.457  1.00 74.80           C  
ATOM    129  CD1 LEU A  18     -24.846   1.334  27.375  1.00 74.80           C  
ATOM    130  CD2 LEU A  18     -25.460   3.698  26.801  1.00 74.80           C  
ATOM    131  N   LEU A  19     -22.771   4.939  31.366  1.00 75.17           N  
ATOM    132  CA  LEU A  19     -22.849   5.194  32.800  1.00 75.17           C  
ATOM    133  C   LEU A  19     -22.672   6.679  33.099  1.00 75.17           C  
ATOM    134  CB  LEU A  19     -21.790   4.380  33.548  1.00 75.17           C  
ATOM    135  O   LEU A  19     -22.795   7.104  34.250  1.00 75.17           O  
ATOM    136  CG  LEU A  19     -21.981   2.863  33.557  1.00 75.17           C  
ATOM    137  CD1 LEU A  19     -20.761   2.179  34.165  1.00 75.17           C  
ATOM    138  CD2 LEU A  19     -23.247   2.488  34.319  1.00 75.17           C  
ATOM    139  N   THR A  20     -22.455   7.477  32.025  1.00 71.21           N  
ATOM    140  CA  THR A  20     -22.294   8.915  32.210  1.00 71.21           C  
ATOM    141  C   THR A  20     -23.638   9.578  32.496  1.00 71.21           C  
ATOM    142  CB  THR A  20     -21.649   9.569  30.974  1.00 71.21           C  
ATOM    143  O   THR A  20     -24.691   9.016  32.190  1.00 71.21           O  
ATOM    144  CG2 THR A  20     -20.243   9.028  30.736  1.00 71.21           C  
ATOM    145  OG1 THR A  20     -22.455   9.296  29.821  1.00 71.21           O  
ATOM    146  N   GLU A  21     -23.685  10.621  33.286  1.00 59.60           N  
ATOM    147  CA  GLU A  21     -24.877  11.337  33.732  1.00 59.60           C  
ATOM    148  C   GLU A  21     -25.732  11.778  32.548  1.00 59.60           C  
ATOM    149  CB  GLU A  21     -24.488  12.551  34.581  1.00 59.60           C  
ATOM    150  O   GLU A  21     -26.939  11.985  32.690  1.00 59.60           O  
ATOM    151  CG  GLU A  21     -23.926  12.190  35.949  1.00 59.60           C  
ATOM    152  CD  GLU A  21     -24.924  11.464  36.836  1.00 59.60           C  
ATOM    153  OE1 GLU A  21     -24.524  10.521  37.556  1.00 59.60           O  
ATOM    154  OE2 GLU A  21     -26.117  11.840  36.810  1.00 59.60           O  
ATOM    155  N   GLU A  22     -25.154  11.714  31.411  1.00 63.05           N  
ATOM    156  CA  GLU A  22     -25.810  12.181  30.193  1.00 63.05           C  
ATOM    157  C   GLU A  22     -26.986  11.283  29.820  1.00 63.05           C  
ATOM    158  CB  GLU A  22     -24.810  12.246  29.035  1.00 63.05           C  
ATOM    159  O   GLU A  22     -27.975  11.750  29.251  1.00 63.05           O  
ATOM    160  CG  GLU A  22     -25.313  13.030  27.832  1.00 63.05           C  
ATOM    161  CD  GLU A  22     -24.307  13.094  26.694  1.00 63.05           C  
ATOM    162  OE1 GLU A  22     -24.653  13.606  25.605  1.00 63.05           O  
ATOM    163  OE2 GLU A  22     -23.163  12.627  26.892  1.00 63.05           O  
ATOM    164  N   PHE A  23     -27.077  10.097  30.264  1.00 65.00           N  
ATOM    165  CA  PHE A  23     -28.077   9.134  29.817  1.00 65.00           C  
ATOM    166  C   PHE A  23     -29.132   8.910  30.893  1.00 65.00           C  
ATOM    167  CB  PHE A  23     -27.415   7.803  29.446  1.00 65.00           C  
ATOM    168  O   PHE A  23     -30.143   8.248  30.650  1.00 65.00           O  
ATOM    169  CG  PHE A  23     -26.571   7.871  28.202  1.00 65.00           C  
ATOM    170  CD1 PHE A  23     -27.162   7.886  26.944  1.00 65.00           C  
ATOM    171  CD2 PHE A  23     -25.186   7.919  28.290  1.00 65.00           C  
ATOM    172  CE1 PHE A  23     -26.383   7.948  25.791  1.00 65.00           C  
ATOM    173  CE2 PHE A  23     -24.401   7.982  27.142  1.00 65.00           C  
ATOM    174  CZ  PHE A  23     -25.002   7.995  25.893  1.00 65.00           C  
ATOM    175  N   LYS A  24     -29.082   9.582  32.132  1.00 67.64           N  
ATOM    176  CA  LYS A  24     -30.034   9.592  33.240  1.00 67.64           C  
ATOM    177  C   LYS A  24     -30.601   8.198  33.490  1.00 67.64           C  
ATOM    178  CB  LYS A  24     -31.169  10.578  32.963  1.00 67.64           C  
ATOM    179  O   LYS A  24     -31.818   8.024  33.578  1.00 67.64           O  
ATOM    180  CG  LYS A  24     -30.729  12.034  32.922  1.00 67.64           C  
ATOM    181  CD  LYS A  24     -31.916  12.973  32.748  1.00 67.64           C  
ATOM    182  CE  LYS A  24     -31.473  14.427  32.669  1.00 67.64           C  
ATOM    183  NZ  LYS A  24     -32.633  15.351  32.490  1.00 67.64           N  
ATOM    184  N   LEU A  25     -29.790   7.121  33.464  1.00 69.95           N  
ATOM    185  CA  LEU A  25     -30.237   5.752  33.696  1.00 69.95           C  
ATOM    186  C   LEU A  25     -30.627   5.547  35.156  1.00 69.95           C  
ATOM    187  CB  LEU A  25     -29.142   4.756  33.304  1.00 69.95           C  
ATOM    188  O   LEU A  25     -30.083   6.205  36.046  1.00 69.95           O  
ATOM    189  CG  LEU A  25     -28.820   4.655  31.812  1.00 69.95           C  
ATOM    190  CD1 LEU A  25     -27.536   3.861  31.599  1.00 69.95           C  
ATOM    191  CD2 LEU A  25     -29.981   4.017  31.056  1.00 69.95           C  
ATOM    192  N   HIS A  26     -31.753   4.776  35.433  1.00 72.44           N  
ATOM    193  CA  HIS A  26     -32.180   4.397  36.775  1.00 72.44           C  
ATOM    194  C   HIS A  26     -31.068   3.669  37.523  1.00 72.44           C  
ATOM    195  CB  HIS A  26     -33.432   3.520  36.711  1.00 72.44           C  
ATOM    196  O   HIS A  26     -30.252   2.977  36.910  1.00 72.44           O  
ATOM    197  CG  HIS A  26     -34.063   3.277  38.046  1.00 72.44           C  
ATOM    198  CD2 HIS A  26     -35.092   3.897  38.669  1.00 72.44           C  
ATOM    199  ND1 HIS A  26     -33.631   2.288  38.903  1.00 72.44           N  
ATOM    200  CE1 HIS A  26     -34.371   2.311  40.000  1.00 72.44           C  
ATOM    201  NE2 HIS A  26     -35.265   3.278  39.882  1.00 72.44           N  
ATOM    202  N   LYS A  27     -30.942   3.870  38.763  1.00 74.57           N  
ATOM    203  CA  LYS A  27     -29.891   3.340  39.627  1.00 74.57           C  
ATOM    204  C   LYS A  27     -29.711   1.840  39.417  1.00 74.57           C  
ATOM    205  CB  LYS A  27     -30.207   3.630  41.095  1.00 74.57           C  
ATOM    206  O   LYS A  27     -28.583   1.345  39.373  1.00 74.57           O  
ATOM    207  CG  LYS A  27     -29.029   3.418  42.035  1.00 74.57           C  
ATOM    208  CD  LYS A  27     -29.385   3.788  43.469  1.00 74.57           C  
ATOM    209  CE  LYS A  27     -28.241   3.481  44.427  1.00 74.57           C  
ATOM    210  NZ  LYS A  27     -28.593   3.822  45.838  1.00 74.57           N  
ATOM    211  N   GLY A  28     -30.825   1.061  39.276  1.00 74.94           N  
ATOM    212  CA  GLY A  28     -30.790  -0.379  39.075  1.00 74.94           C  
ATOM    213  C   GLY A  28     -30.115  -0.785  37.779  1.00 74.94           C  
ATOM    214  O   GLY A  28     -29.328  -1.733  37.753  1.00 74.94           O  
ATOM    215  N   VAL A  29     -30.366  -0.040  36.684  1.00 75.99           N  
ATOM    216  CA  VAL A  29     -29.809  -0.307  35.362  1.00 75.99           C  
ATOM    217  C   VAL A  29     -28.316   0.013  35.356  1.00 75.99           C  
ATOM    218  CB  VAL A  29     -30.533   0.507  34.266  1.00 75.99           C  
ATOM    219  O   VAL A  29     -27.515  -0.743  34.802  1.00 75.99           O  
ATOM    220  CG1 VAL A  29     -29.892   0.264  32.901  1.00 75.99           C  
ATOM    221  CG2 VAL A  29     -32.019   0.152  34.233  1.00 75.99           C  
ATOM    222  N   LYS A  30     -27.940   1.106  36.036  1.00 79.23           N  
ATOM    223  CA  LYS A  30     -26.536   1.485  36.171  1.00 79.23           C  
ATOM    224  C   LYS A  30     -25.732   0.383  36.855  1.00 79.23           C  
ATOM    225  CB  LYS A  30     -26.406   2.792  36.955  1.00 79.23           C  
ATOM    226  O   LYS A  30     -24.628   0.051  36.418  1.00 79.23           O  
ATOM    227  CG  LYS A  30     -26.775   4.033  36.156  1.00 79.23           C  
ATOM    228  CD  LYS A  30     -26.487   5.308  36.938  1.00 79.23           C  
ATOM    229  CE  LYS A  30     -26.850   6.551  36.137  1.00 79.23           C  
ATOM    230  NZ  LYS A  30     -26.571   7.804  36.901  1.00 79.23           N  
ATOM    231  N   LYS A  31     -26.350  -0.056  37.928  1.00 81.17           N  
ATOM    232  CA  LYS A  31     -25.709  -1.140  38.667  1.00 81.17           C  
ATOM    233  C   LYS A  31     -25.528  -2.374  37.787  1.00 81.17           C  
ATOM    234  CB  LYS A  31     -26.524  -1.498  39.910  1.00 81.17           C  
ATOM    235  O   LYS A  31     -24.473  -3.010  37.810  1.00 81.17           O  
ATOM    236  CG  LYS A  31     -25.856  -2.522  40.815  1.00 81.17           C  
ATOM    237  CD  LYS A  31     -26.664  -2.760  42.084  1.00 81.17           C  
ATOM    238  CE  LYS A  31     -26.001  -3.791  42.986  1.00 81.17           C  
ATOM    239  NZ  LYS A  31     -26.706  -3.916  44.297  1.00 81.17           N  
ATOM    240  N   ASN A  32     -26.541  -2.749  37.027  1.00 80.80           N  
ATOM    241  CA  ASN A  32     -26.479  -3.891  36.121  1.00 80.80           C  
ATOM    242  C   ASN A  32     -25.382  -3.717  35.074  1.00 80.80           C  
ATOM    243  CB  ASN A  32     -27.832  -4.112  35.442  1.00 80.80           C  
ATOM    244  O   ASN A  32     -24.661  -4.665  34.760  1.00 80.80           O  
ATOM    245  CG  ASN A  32     -28.868  -4.698  36.380  1.00 80.80           C  
ATOM    246  ND2 ASN A  32     -30.133  -4.634  35.982  1.00 80.80           N  
ATOM    247  OD1 ASN A  32     -28.534  -5.204  37.455  1.00 80.80           O  
ATOM    248  N   ILE A  33     -25.257  -2.515  34.489  1.00 81.07           N  
ATOM    249  CA  ILE A  33     -24.258  -2.206  33.471  1.00 81.07           C  
ATOM    250  C   ILE A  33     -22.858  -2.320  34.071  1.00 81.07           C  
ATOM    251  CB  ILE A  33     -24.474  -0.796  32.877  1.00 81.07           C  
ATOM    252  O   ILE A  33     -21.951  -2.871  33.443  1.00 81.07           O  
ATOM    253  CG1 ILE A  33     -25.775  -0.751  32.068  1.00 81.07           C  
ATOM    254  CG2 ILE A  33     -23.277  -0.385  32.014  1.00 81.07           C  
ATOM    255  CD1 ILE A  33     -26.132   0.634  31.547  1.00 81.07           C  
ATOM    256  N   GLU A  34     -22.702  -1.840  35.308  1.00 84.03           N  
ATOM    257  CA  GLU A  34     -21.428  -1.940  36.015  1.00 84.03           C  
ATOM    258  C   GLU A  34     -21.038  -3.397  36.244  1.00 84.03           C  
ATOM    259  CB  GLU A  34     -21.495  -1.197  37.351  1.00 84.03           C  
ATOM    260  O   GLU A  34     -19.884  -3.777  36.031  1.00 84.03           O  
ATOM    261  CG  GLU A  34     -21.445   0.318  37.216  1.00 84.03           C  
ATOM    262  CD  GLU A  34     -21.622   1.045  38.539  1.00 84.03           C  
ATOM    263  OE1 GLU A  34     -21.556   2.295  38.559  1.00 84.03           O  
ATOM    264  OE2 GLU A  34     -21.828   0.359  39.565  1.00 84.03           O  
ATOM    265  N   ASP A  35     -22.003  -4.152  36.710  1.00 82.70           N  
ATOM    266  CA  ASP A  35     -21.773  -5.573  36.953  1.00 82.70           C  
ATOM    267  C   ASP A  35     -21.388  -6.296  35.664  1.00 82.70           C  
ATOM    268  CB  ASP A  35     -23.016  -6.221  37.567  1.00 82.70           C  
ATOM    269  O   ASP A  35     -20.499  -7.150  35.667  1.00 82.70           O  
ATOM    270  CG  ASP A  35     -23.273  -5.774  38.996  1.00 82.70           C  
ATOM    271  OD1 ASP A  35     -22.350  -5.228  39.639  1.00 82.70           O  
ATOM    272  OD2 ASP A  35     -24.407  -5.972  39.483  1.00 82.70           O  
ATOM    273  N   LEU A  36     -22.109  -5.950  34.635  1.00 83.62           N  
ATOM    274  CA  LEU A  36     -21.811  -6.522  33.327  1.00 83.62           C  
ATOM    275  C   LEU A  36     -20.382  -6.198  32.904  1.00 83.62           C  
ATOM    276  CB  LEU A  36     -22.797  -6.003  32.277  1.00 83.62           C  
ATOM    277  O   LEU A  36     -19.664  -7.069  32.409  1.00 83.62           O  
ATOM    278  CG  LEU A  36     -22.641  -6.564  30.863  1.00 83.62           C  
ATOM    279  CD1 LEU A  36     -22.850  -8.075  30.867  1.00 83.62           C  
ATOM    280  CD2 LEU A  36     -23.617  -5.887  29.908  1.00 83.62           C  
ATOM    281  N   GLY A  37     -20.008  -4.910  33.027  1.00 82.99           N  
ATOM    282  CA  GLY A  37     -18.647  -4.488  32.735  1.00 82.99           C  
ATOM    283  C   GLY A  37     -17.599  -5.296  33.477  1.00 82.99           C  
ATOM    284  O   GLY A  37     -16.603  -5.720  32.888  1.00 82.99           O  
ATOM    285  N   LYS A  38     -17.809  -5.550  34.751  1.00 84.39           N  
ATOM    286  CA  LYS A  38     -16.880  -6.312  35.580  1.00 84.39           C  
ATOM    287  C   LYS A  38     -16.764  -7.754  35.094  1.00 84.39           C  
ATOM    288  CB  LYS A  38     -17.322  -6.286  37.044  1.00 84.39           C  
ATOM    289  O   LYS A  38     -15.665  -8.310  35.040  1.00 84.39           O  
ATOM    290  CG  LYS A  38     -17.106  -4.946  37.733  1.00 84.39           C  
ATOM    291  CD  LYS A  38     -17.527  -4.995  39.196  1.00 84.39           C  
ATOM    292  CE  LYS A  38     -17.397  -3.632  39.862  1.00 84.39           C  
ATOM    293  NZ  LYS A  38     -17.901  -3.652  41.268  1.00 84.39           N  
ATOM    294  N   GLU A  39     -17.878  -8.312  34.750  1.00 83.35           N  
ATOM    295  CA  GLU A  39     -17.899  -9.683  34.247  1.00 83.35           C  
ATOM    296  C   GLU A  39     -17.135  -9.799  32.931  1.00 83.35           C  
ATOM    297  CB  GLU A  39     -19.340 -10.167  34.064  1.00 83.35           C  
ATOM    298  O   GLU A  39     -16.372 -10.746  32.732  1.00 83.35           O  
ATOM    299  CG  GLU A  39     -20.041 -10.518  35.368  1.00 83.35           C  
ATOM    300  CD  GLU A  39     -19.409 -11.696  36.091  1.00 83.35           C  
ATOM    301  OE1 GLU A  39     -19.657 -11.866  37.306  1.00 83.35           O  
ATOM    302  OE2 GLU A  39     -18.658 -12.455  35.437  1.00 83.35           O  
ATOM    303  N   LEU A  40     -17.365  -8.860  32.031  1.00 83.11           N  
ATOM    304  CA  LEU A  40     -16.699  -8.856  30.733  1.00 83.11           C  
ATOM    305  C   LEU A  40     -15.189  -8.714  30.897  1.00 83.11           C  
ATOM    306  CB  LEU A  40     -17.238  -7.723  29.857  1.00 83.11           C  
ATOM    307  O   LEU A  40     -14.419  -9.341  30.167  1.00 83.11           O  
ATOM    308  CG  LEU A  40     -18.636  -7.926  29.271  1.00 83.11           C  
ATOM    309  CD1 LEU A  40     -19.087  -6.672  28.529  1.00 83.11           C  
ATOM    310  CD2 LEU A  40     -18.658  -9.138  28.345  1.00 83.11           C  
ATOM    311  N   GLU A  41     -14.796  -7.895  31.884  1.00 82.19           N  
ATOM    312  CA  GLU A  41     -13.377  -7.738  32.186  1.00 82.19           C  
ATOM    313  C   GLU A  41     -12.756  -9.060  32.625  1.00 82.19           C  
ATOM    314  CB  GLU A  41     -13.172  -6.675  33.269  1.00 82.19           C  
ATOM    315  O   GLU A  41     -11.649  -9.403  32.205  1.00 82.19           O  
ATOM    316  CG  GLU A  41     -13.273  -5.246  32.755  1.00 82.19           C  
ATOM    317  CD  GLU A  41     -13.171  -4.204  33.857  1.00 82.19           C  
ATOM    318  OE1 GLU A  41     -13.297  -2.994  33.561  1.00 82.19           O  
ATOM    319  OE2 GLU A  41     -12.962  -4.600  35.025  1.00 82.19           O  
ATOM    320  N   SER A  42     -13.503  -9.748  33.439  1.00 83.06           N  
ATOM    321  CA  SER A  42     -13.057 -11.051  33.920  1.00 83.06           C  
ATOM    322  C   SER A  42     -12.939 -12.052  32.776  1.00 83.06           C  
ATOM    323  CB  SER A  42     -14.019 -11.589  34.981  1.00 83.06           C  
ATOM    324  O   SER A  42     -11.941 -12.769  32.671  1.00 83.06           O  
ATOM    325  OG  SER A  42     -13.604 -12.865  35.436  1.00 83.06           O  
ATOM    326  N   MET A  43     -13.922 -12.170  31.938  1.00 81.59           N  
ATOM    327  CA  MET A  43     -13.915 -13.075  30.792  1.00 81.59           C  
ATOM    328  C   MET A  43     -12.777 -12.733  29.837  1.00 81.59           C  
ATOM    329  CB  MET A  43     -15.253 -13.019  30.053  1.00 81.59           C  
ATOM    330  O   MET A  43     -12.131 -13.628  29.288  1.00 81.59           O  
ATOM    331  CG  MET A  43     -16.403 -13.654  30.819  1.00 81.59           C  
ATOM    332  SD  MET A  43     -18.004 -13.503  29.935  1.00 81.59           S  
ATOM    333  CE  MET A  43     -19.058 -14.520  31.006  1.00 81.59           C  
ATOM    334  N   ASN A  44     -12.621 -11.359  29.608  1.00 79.41           N  
ATOM    335  CA  ASN A  44     -11.527 -10.896  28.761  1.00 79.41           C  
ATOM    336  C   ASN A  44     -10.176 -11.389  29.272  1.00 79.41           C  
ATOM    337  CB  ASN A  44     -11.532  -9.369  28.664  1.00 79.41           C  
ATOM    338  O   ASN A  44      -9.336 -11.835  28.489  1.00 79.41           O  
ATOM    339  CG  ASN A  44     -10.632  -8.851  27.559  1.00 79.41           C  
ATOM    340  ND2 ASN A  44      -9.922  -7.764  27.834  1.00 79.41           N  
ATOM    341  OD1 ASN A  44     -10.577  -9.423  26.467  1.00 79.41           O  
ATOM    342  N   ALA A  45     -10.014 -11.289  30.600  1.00 78.44           N  
ATOM    343  CA  ALA A  45      -8.778 -11.751  31.226  1.00 78.44           C  
ATOM    344  C   ALA A  45      -8.566 -13.243  30.985  1.00 78.44           C  
ATOM    345  CB  ALA A  45      -8.798 -11.454  32.724  1.00 78.44           C  
ATOM    346  O   ALA A  45      -7.451 -13.676  30.685  1.00 78.44           O  
ATOM    347  N   ALA A  46      -9.616 -14.011  31.063  1.00 79.04           N  
ATOM    348  CA  ALA A  46      -9.565 -15.451  30.820  1.00 79.04           C  
ATOM    349  C   ALA A  46      -9.233 -15.749  29.361  1.00 79.04           C  
ATOM    350  CB  ALA A  46     -10.890 -16.103  31.206  1.00 79.04           C  
ATOM    351  O   ALA A  46      -8.431 -16.639  29.070  1.00 79.04           O  
ATOM    352  N   LEU A  47      -9.910 -15.061  28.446  1.00 75.55           N  
ATOM    353  CA  LEU A  47      -9.700 -15.269  27.018  1.00 75.55           C  
ATOM    354  C   LEU A  47      -8.255 -14.973  26.631  1.00 75.55           C  
ATOM    355  CB  LEU A  47     -10.650 -14.387  26.203  1.00 75.55           C  
ATOM    356  O   LEU A  47      -7.679 -15.666  25.789  1.00 75.55           O  
ATOM    357  CG  LEU A  47     -12.096 -14.872  26.090  1.00 75.55           C  
ATOM    358  CD1 LEU A  47     -12.985 -13.763  25.535  1.00 75.55           C  
ATOM    359  CD2 LEU A  47     -12.177 -16.117  25.214  1.00 75.55           C  
ATOM    360  N   ILE A  48      -7.762 -13.855  27.221  1.00 70.15           N  
ATOM    361  CA  ILE A  48      -6.368 -13.499  26.983  1.00 70.15           C  
ATOM    362  C   ILE A  48      -5.464 -14.668  27.370  1.00 70.15           C  
ATOM    363  CB  ILE A  48      -5.967 -12.229  27.766  1.00 70.15           C  
ATOM    364  O   ILE A  48      -4.538 -15.015  26.633  1.00 70.15           O  
ATOM    365  CG1 ILE A  48      -6.657 -10.996  27.173  1.00 70.15           C  
ATOM    366  CG2 ILE A  48      -4.445 -12.056  27.771  1.00 70.15           C  
ATOM    367  CD1 ILE A  48      -6.471  -9.727  27.994  1.00 70.15           C  
ATOM    368  N   LYS A  49      -5.804 -15.343  28.463  1.00 69.57           N  
ATOM    369  CA  LYS A  49      -5.022 -16.478  28.945  1.00 69.57           C  
ATOM    370  C   LYS A  49      -5.152 -17.673  28.006  1.00 69.57           C  
ATOM    371  CB  LYS A  49      -5.461 -16.871  30.357  1.00 69.57           C  
ATOM    372  O   LYS A  49      -4.162 -18.342  27.703  1.00 69.57           O  
ATOM    373  CG  LYS A  49      -4.960 -15.932  31.445  1.00 69.57           C  
ATOM    374  CD  LYS A  49      -5.403 -16.393  32.827  1.00 69.57           C  
ATOM    375  CE  LYS A  49      -5.002 -15.394  33.905  1.00 69.57           C  
ATOM    376  NZ  LYS A  49      -5.472 -15.820  35.257  1.00 69.57           N  
ATOM    377  N   ILE A  50      -6.379 -17.936  27.554  1.00 71.39           N  
ATOM    378  CA  ILE A  50      -6.660 -19.035  26.636  1.00 71.39           C  
ATOM    379  C   ILE A  50      -5.961 -18.784  25.302  1.00 71.39           C  
ATOM    380  CB  ILE A  50      -8.179 -19.216  26.420  1.00 71.39           C  
ATOM    381  O   ILE A  50      -5.518 -19.725  24.640  1.00 71.39           O  
ATOM    382  CG1 ILE A  50      -8.859 -19.633  27.729  1.00 71.39           C  
ATOM    383  CG2 ILE A  50      -8.449 -20.239  25.313  1.00 71.39           C  
ATOM    384  CD1 ILE A  50     -10.379 -19.668  27.653  1.00 71.39           C  
ATOM    385  N   GLY A  51      -5.997 -17.517  24.859  1.00 64.64           N  
ATOM    386  CA  GLY A  51      -5.429 -17.097  23.588  1.00 64.64           C  
ATOM    387  C   GLY A  51      -3.931 -17.323  23.500  1.00 64.64           C  
ATOM    388  O   GLY A  51      -3.351 -17.258  22.414  1.00 64.64           O  
ATOM    389  N   GLU A  52      -3.308 -17.643  24.541  1.00 60.93           N  
ATOM    390  CA  GLU A  52      -1.871 -17.894  24.575  1.00 60.93           C  
ATOM    391  C   GLU A  52      -1.538 -19.274  24.015  1.00 60.93           C  
ATOM    392  CB  GLU A  52      -1.336 -17.763  26.003  1.00 60.93           C  
ATOM    393  O   GLU A  52      -0.395 -19.536  23.633  1.00 60.93           O  
ATOM    394  CG  GLU A  52      -1.363 -16.341  26.542  1.00 60.93           C  
ATOM    395  CD  GLU A  52      -0.850 -16.230  27.969  1.00 60.93           C  
ATOM    396  OE1 GLU A  52      -0.704 -15.094  28.475  1.00 60.93           O  
ATOM    397  OE2 GLU A  52      -0.591 -17.287  28.586  1.00 60.93           O  
ATOM    398  N   VAL A  53      -2.490 -20.134  23.941  1.00 61.67           N  
ATOM    399  CA  VAL A  53      -2.313 -21.477  23.399  1.00 61.67           C  
ATOM    400  C   VAL A  53      -2.789 -21.515  21.948  1.00 61.67           C  
ATOM    401  CB  VAL A  53      -3.070 -22.531  24.236  1.00 61.67           C  
ATOM    402  O   VAL A  53      -3.878 -21.029  21.632  1.00 61.67           O  
ATOM    403  CG1 VAL A  53      -2.818 -23.936  23.692  1.00 61.67           C  
ATOM    404  CG2 VAL A  53      -2.658 -22.442  25.705  1.00 61.67           C  
ATOM    405  N   PRO A  54      -1.937 -21.926  21.054  1.00 55.50           N  
ATOM    406  CA  PRO A  54      -2.374 -22.072  19.664  1.00 55.50           C  
ATOM    407  C   PRO A  54      -3.681 -22.852  19.535  1.00 55.50           C  
ATOM    408  CB  PRO A  54      -1.218 -22.832  19.009  1.00 55.50           C  
ATOM    409  O   PRO A  54      -3.924 -23.787  20.302  1.00 55.50           O  
ATOM    410  CG  PRO A  54      -0.048 -22.599  19.909  1.00 55.50           C  
ATOM    411  CD  PRO A  54      -0.556 -22.395  21.308  1.00 55.50           C  
ATOM    412  N   ARG A  55      -4.585 -22.316  18.836  1.00 62.20           N  
ATOM    413  CA  ARG A  55      -5.940 -22.834  18.676  1.00 62.20           C  
ATOM    414  C   ARG A  55      -5.922 -24.332  18.389  1.00 62.20           C  
ATOM    415  CB  ARG A  55      -6.669 -22.094  17.553  1.00 62.20           C  
ATOM    416  O   ARG A  55      -6.799 -25.067  18.849  1.00 62.20           O  
ATOM    417  CG  ARG A  55      -8.182 -22.234  17.604  1.00 62.20           C  
ATOM    418  CD  ARG A  55      -8.870 -21.290  16.627  1.00 62.20           C  
ATOM    419  NE  ARG A  55     -10.314 -21.505  16.596  1.00 62.20           N  
ATOM    420  NH1 ARG A  55     -10.803 -19.471  15.616  1.00 62.20           N  
ATOM    421  NH2 ARG A  55     -12.490 -20.933  16.137  1.00 62.20           N  
ATOM    422  CZ  ARG A  55     -11.199 -20.636  16.117  1.00 62.20           C  
ATOM    423  N   GLU A  56      -4.895 -24.903  17.651  1.00 60.11           N  
ATOM    424  CA  GLU A  56      -4.833 -26.314  17.285  1.00 60.11           C  
ATOM    425  C   GLU A  56      -4.620 -27.194  18.513  1.00 60.11           C  
ATOM    426  CB  GLU A  56      -3.717 -26.557  16.265  1.00 60.11           C  
ATOM    427  O   GLU A  56      -4.995 -28.369  18.514  1.00 60.11           O  
ATOM    428  CG  GLU A  56      -3.931 -25.843  14.938  1.00 60.11           C  
ATOM    429  CD  GLU A  56      -2.634 -25.529  14.209  1.00 60.11           C  
ATOM    430  OE1 GLU A  56      -2.672 -24.815  13.182  1.00 60.11           O  
ATOM    431  OE2 GLU A  56      -1.571 -26.002  14.669  1.00 60.11           O  
ATOM    432  N   GLN A  57      -4.134 -26.592  19.531  1.00 61.50           N  
ATOM    433  CA  GLN A  57      -3.816 -27.331  20.748  1.00 61.50           C  
ATOM    434  C   GLN A  57      -4.880 -27.108  21.820  1.00 61.50           C  
ATOM    435  CB  GLN A  57      -2.441 -26.924  21.280  1.00 61.50           C  
ATOM    436  O   GLN A  57      -4.814 -27.701  22.899  1.00 61.50           O  
ATOM    437  CG  GLN A  57      -1.285 -27.349  20.385  1.00 61.50           C  
ATOM    438  CD  GLN A  57       0.058 -26.855  20.887  1.00 61.50           C  
ATOM    439  NE2 GLN A  57       1.067 -26.898  20.023  1.00 61.50           N  
ATOM    440  OE1 GLN A  57       0.189 -26.437  22.042  1.00 61.50           O  
ATOM    441  N   LEU A  58      -5.834 -26.210  21.462  1.00 68.52           N  
ATOM    442  CA  LEU A  58      -6.876 -25.868  22.424  1.00 68.52           C  
ATOM    443  C   LEU A  58      -7.923 -26.973  22.508  1.00 68.52           C  
ATOM    444  CB  LEU A  58      -7.544 -24.544  22.042  1.00 68.52           C  
ATOM    445  O   LEU A  58      -8.250 -27.602  21.499  1.00 68.52           O  
ATOM    446  CG  LEU A  58      -6.825 -23.269  22.486  1.00 68.52           C  
ATOM    447  CD1 LEU A  58      -6.896 -22.211  21.390  1.00 68.52           C  
ATOM    448  CD2 LEU A  58      -7.426 -22.741  23.785  1.00 68.52           C  
ATOM    449  N   ASP A  59      -8.268 -27.239  23.651  1.00 74.17           N  
ATOM    450  CA  ASP A  59      -9.333 -28.213  23.867  1.00 74.17           C  
ATOM    451  C   ASP A  59     -10.655 -27.719  23.285  1.00 74.17           C  
ATOM    452  CB  ASP A  59      -9.494 -28.511  25.359  1.00 74.17           C  
ATOM    453  O   ASP A  59     -10.886 -26.512  23.192  1.00 74.17           O  
ATOM    454  CG  ASP A  59     -10.600 -29.510  25.649  1.00 74.17           C  
ATOM    455  OD1 ASP A  59     -10.410 -30.720  25.399  1.00 74.17           O  
ATOM    456  OD2 ASP A  59     -11.672 -29.083  26.129  1.00 74.17           O  
ATOM    457  N   SER A  60     -11.414 -28.597  22.688  1.00 75.58           N  
ATOM    458  CA  SER A  60     -12.697 -28.325  22.048  1.00 75.58           C  
ATOM    459  C   SER A  60     -13.603 -27.498  22.954  1.00 75.58           C  
ATOM    460  CB  SER A  60     -13.396 -29.632  21.671  1.00 75.58           C  
ATOM    461  O   SER A  60     -14.328 -26.621  22.482  1.00 75.58           O  
ATOM    462  OG  SER A  60     -12.634 -30.353  20.717  1.00 75.58           O  
ATOM    463  N   GLN A  61     -13.493 -27.638  24.239  1.00 74.86           N  
ATOM    464  CA  GLN A  61     -14.345 -26.940  25.196  1.00 74.86           C  
ATOM    465  C   GLN A  61     -13.970 -25.464  25.292  1.00 74.86           C  
ATOM    466  CB  GLN A  61     -14.254 -27.596  26.575  1.00 74.86           C  
ATOM    467  O   GLN A  61     -14.844 -24.602  25.398  1.00 74.86           O  
ATOM    468  CG  GLN A  61     -15.340 -27.146  27.542  1.00 74.86           C  
ATOM    469  CD  GLN A  61     -15.383 -27.983  28.807  1.00 74.86           C  
ATOM    470  NE2 GLN A  61     -16.340 -27.688  29.681  1.00 74.86           N  
ATOM    471  OE1 GLN A  61     -14.564 -28.887  28.997  1.00 74.86           O  
ATOM    472  N   ASP A  62     -12.666 -25.165  25.292  1.00 76.82           N  
ATOM    473  CA  ASP A  62     -12.179 -23.790  25.337  1.00 76.82           C  
ATOM    474  C   ASP A  62     -12.582 -23.023  24.080  1.00 76.82           C  
ATOM    475  CB  ASP A  62     -10.658 -23.765  25.504  1.00 76.82           C  
ATOM    476  O   ASP A  62     -12.968 -21.855  24.157  1.00 76.82           O  
ATOM    477  CG  ASP A  62     -10.206 -24.199  26.887  1.00 76.82           C  
ATOM    478  OD1 ASP A  62     -10.996 -24.089  27.850  1.00 76.82           O  
ATOM    479  OD2 ASP A  62      -9.048 -24.652  27.017  1.00 76.82           O  
ATOM    480  N   LYS A  63     -12.529 -23.747  22.986  1.00 74.63           N  
ATOM    481  CA  LYS A  63     -12.920 -23.145  21.714  1.00 74.63           C  
ATOM    482  C   LYS A  63     -14.398 -22.769  21.716  1.00 74.63           C  
ATOM    483  CB  LYS A  63     -12.622 -24.097  20.555  1.00 74.63           C  
ATOM    484  O   LYS A  63     -14.766 -21.672  21.289  1.00 74.63           O  
ATOM    485  CG  LYS A  63     -11.140 -24.256  20.250  1.00 74.63           C  
ATOM    486  CD  LYS A  63     -10.911 -25.175  19.056  1.00 74.63           C  
ATOM    487  CE  LYS A  63      -9.427 -25.401  18.801  1.00 74.63           C  
ATOM    488  NZ  LYS A  63      -9.198 -26.322  17.647  1.00 74.63           N  
ATOM    489  N   LEU A  64     -15.150 -23.686  22.201  1.00 79.19           N  
ATOM    490  CA  LEU A  64     -16.594 -23.480  22.243  1.00 79.19           C  
ATOM    491  C   LEU A  64     -16.952 -22.332  23.181  1.00 79.19           C  
ATOM    492  CB  LEU A  64     -17.305 -24.760  22.690  1.00 79.19           C  
ATOM    493  O   LEU A  64     -17.794 -21.494  22.850  1.00 79.19           O  
ATOM    494  CG  LEU A  64     -17.427 -25.868  21.643  1.00 79.19           C  
ATOM    495  CD1 LEU A  64     -17.884 -27.167  22.298  1.00 79.19           C  
ATOM    496  CD2 LEU A  64     -18.390 -25.454  20.535  1.00 79.19           C  
ATOM    497  N   TRP A  65     -16.266 -22.273  24.334  1.00 81.90           N  
ATOM    498  CA  TRP A  65     -16.489 -21.207  25.305  1.00 81.90           C  
ATOM    499  C   TRP A  65     -16.120 -19.849  24.718  1.00 81.90           C  
ATOM    500  CB  TRP A  65     -15.680 -21.463  26.580  1.00 81.90           C  
ATOM    501  O   TRP A  65     -16.879 -18.884  24.845  1.00 81.90           O  
ATOM    502  CG  TRP A  65     -15.847 -20.405  27.629  1.00 81.90           C  
ATOM    503  CD1 TRP A  65     -16.899 -20.257  28.490  1.00 81.90           C  
ATOM    504  CD2 TRP A  65     -14.934 -19.344  27.925  1.00 81.90           C  
ATOM    505  CE2 TRP A  65     -15.497 -18.589  28.978  1.00 81.90           C  
ATOM    506  CE3 TRP A  65     -13.693 -18.957  27.401  1.00 81.90           C  
ATOM    507  NE1 TRP A  65     -16.694 -19.167  29.304  1.00 81.90           N  
ATOM    508  CH2 TRP A  65     -13.647 -17.113  28.987  1.00 81.90           C  
ATOM    509  CZ2 TRP A  65     -14.859 -17.469  29.518  1.00 81.90           C  
ATOM    510  CZ3 TRP A  65     -13.061 -17.843  27.939  1.00 81.90           C  
ATOM    511  N   ALA A  66     -14.966 -19.807  24.079  1.00 78.91           N  
ATOM    512  CA  ALA A  66     -14.491 -18.568  23.469  1.00 78.91           C  
ATOM    513  C   ALA A  66     -15.467 -18.071  22.406  1.00 78.91           C  
ATOM    514  CB  ALA A  66     -13.105 -18.771  22.861  1.00 78.91           C  
ATOM    515  O   ALA A  66     -15.759 -16.875  22.332  1.00 78.91           O  
ATOM    516  N   ASP A  67     -16.008 -18.970  21.625  1.00 78.03           N  
ATOM    517  CA  ASP A  67     -16.977 -18.639  20.584  1.00 78.03           C  
ATOM    518  C   ASP A  67     -18.260 -18.073  21.187  1.00 78.03           C  
ATOM    519  CB  ASP A  67     -17.294 -19.872  19.735  1.00 78.03           C  
ATOM    520  O   ASP A  67     -18.821 -17.105  20.668  1.00 78.03           O  
ATOM    521  CG  ASP A  67     -16.149 -20.276  18.823  1.00 78.03           C  
ATOM    522  OD1 ASP A  67     -15.226 -19.461  18.606  1.00 78.03           O  
ATOM    523  OD2 ASP A  67     -16.170 -21.418  18.315  1.00 78.03           O  
ATOM    524  N   GLU A  68     -18.686 -18.618  22.308  1.00 81.36           N  
ATOM    525  CA  GLU A  68     -19.908 -18.165  22.967  1.00 81.36           C  
ATOM    526  C   GLU A  68     -19.736 -16.764  23.546  1.00 81.36           C  
ATOM    527  CB  GLU A  68     -20.317 -19.144  24.071  1.00 81.36           C  
ATOM    528  O   GLU A  68     -20.638 -15.930  23.443  1.00 81.36           O  
ATOM    529  CG  GLU A  68     -20.931 -20.436  23.551  1.00 81.36           C  
ATOM    530  CD  GLU A  68     -21.394 -21.368  24.659  1.00 81.36           C  
ATOM    531  OE1 GLU A  68     -21.997 -22.422  24.354  1.00 81.36           O  
ATOM    532  OE2 GLU A  68     -21.152 -21.042  25.843  1.00 81.36           O  
ATOM    533  N   VAL A  69     -18.534 -16.595  24.102  1.00 82.58           N  
ATOM    534  CA  VAL A  69     -18.235 -15.296  24.695  1.00 82.58           C  
ATOM    535  C   VAL A  69     -18.181 -14.230  23.603  1.00 82.58           C  
ATOM    536  CB  VAL A  69     -16.904 -15.322  25.479  1.00 82.58           C  
ATOM    537  O   VAL A  69     -18.683 -13.118  23.787  1.00 82.58           O  
ATOM    538  CG1 VAL A  69     -16.528 -13.920  25.953  1.00 82.58           C  
ATOM    539  CG2 VAL A  69     -17.003 -16.281  26.664  1.00 82.58           C  
ATOM    540  N   ARG A  70     -17.557 -14.544  22.534  1.00 82.04           N  
ATOM    541  CA  ARG A  70     -17.483 -13.639  21.391  1.00 82.04           C  
ATOM    542  C   ARG A  70     -18.877 -13.249  20.911  1.00 82.04           C  
ATOM    543  CB  ARG A  70     -16.695 -14.280  20.247  1.00 82.04           C  
ATOM    544  O   ARG A  70     -19.165 -12.066  20.720  1.00 82.04           O  
ATOM    545  CG  ARG A  70     -16.513 -13.374  19.040  1.00 82.04           C  
ATOM    546  CD  ARG A  70     -15.776 -14.080  17.911  1.00 82.04           C  
ATOM    547  NE  ARG A  70     -16.440 -15.322  17.528  1.00 82.04           N  
ATOM    548  NH1 ARG A  70     -17.412 -14.457  15.619  1.00 82.04           N  
ATOM    549  NH2 ARG A  70     -17.759 -16.648  16.195  1.00 82.04           N  
ATOM    550  CZ  ARG A  70     -17.202 -15.473  16.448  1.00 82.04           C  
ATOM    551  N   GLU A  71     -19.736 -14.237  20.693  1.00 82.26           N  
ATOM    552  CA  GLU A  71     -21.102 -13.998  20.236  1.00 82.26           C  
ATOM    553  C   GLU A  71     -21.872 -13.129  21.226  1.00 82.26           C  
ATOM    554  CB  GLU A  71     -21.835 -15.324  20.018  1.00 82.26           C  
ATOM    555  O   GLU A  71     -22.607 -12.224  20.825  1.00 82.26           O  
ATOM    556  CG  GLU A  71     -21.466 -16.025  18.719  1.00 82.26           C  
ATOM    557  CD  GLU A  71     -21.648 -15.148  17.491  1.00 82.26           C  
ATOM    558  OE1 GLU A  71     -20.674 -14.963  16.727  1.00 82.26           O  
ATOM    559  OE2 GLU A  71     -22.774 -14.640  17.291  1.00 82.26           O  
ATOM    560  N   LEU A  72     -21.640 -13.385  22.462  1.00 83.56           N  
ATOM    561  CA  LEU A  72     -22.323 -12.613  23.493  1.00 83.56           C  
ATOM    562  C   LEU A  72     -21.858 -11.161  23.484  1.00 83.56           C  
ATOM    563  CB  LEU A  72     -22.081 -13.230  24.874  1.00 83.56           C  
ATOM    564  O   LEU A  72     -22.659 -10.246  23.688  1.00 83.56           O  
ATOM    565  CG  LEU A  72     -22.892 -14.483  25.208  1.00 83.56           C  
ATOM    566  CD1 LEU A  72     -22.388 -15.110  26.503  1.00 83.56           C  
ATOM    567  CD2 LEU A  72     -24.376 -14.148  25.312  1.00 83.56           C  
ATOM    568  N   SER A  73     -20.558 -11.054  23.261  1.00 83.14           N  
ATOM    569  CA  SER A  73     -20.018  -9.700  23.187  1.00 83.14           C  
ATOM    570  C   SER A  73     -20.664  -8.908  22.055  1.00 83.14           C  
ATOM    571  CB  SER A  73     -18.501  -9.737  22.994  1.00 83.14           C  
ATOM    572  O   SER A  73     -21.012  -7.738  22.229  1.00 83.14           O  
ATOM    573  OG  SER A  73     -18.171 -10.212  21.700  1.00 83.14           O  
ATOM    574  N   TYR A  74     -20.878  -9.498  20.922  1.00 84.02           N  
ATOM    575  CA  TYR A  74     -21.532  -8.857  19.787  1.00 84.02           C  
ATOM    576  C   TYR A  74     -22.973  -8.492  20.123  1.00 84.02           C  
ATOM    577  CB  TYR A  74     -21.498  -9.771  18.559  1.00 84.02           C  
ATOM    578  O   TYR A  74     -23.433  -7.394  19.803  1.00 84.02           O  
ATOM    579  CG  TYR A  74     -20.120  -9.937  17.964  1.00 84.02           C  
ATOM    580  CD1 TYR A  74     -19.214  -8.879  17.952  1.00 84.02           C  
ATOM    581  CD2 TYR A  74     -19.723 -11.150  17.412  1.00 84.02           C  
ATOM    582  CE1 TYR A  74     -17.945  -9.026  17.403  1.00 84.02           C  
ATOM    583  CE2 TYR A  74     -18.456 -11.308  16.861  1.00 84.02           C  
ATOM    584  OH  TYR A  74     -16.320 -10.394  16.316  1.00 84.02           O  
ATOM    585  CZ  TYR A  74     -17.575 -10.242  16.861  1.00 84.02           C  
ATOM    586  N   VAL A  75     -23.658  -9.392  20.781  1.00 84.63           N  
ATOM    587  CA  VAL A  75     -25.058  -9.188  21.137  1.00 84.63           C  
ATOM    588  C   VAL A  75     -25.182  -8.000  22.088  1.00 84.63           C  
ATOM    589  CB  VAL A  75     -25.670 -10.452  21.781  1.00 84.63           C  
ATOM    590  O   VAL A  75     -26.058  -7.149  21.917  1.00 84.63           O  
ATOM    591  CG1 VAL A  75     -27.053 -10.149  22.356  1.00 84.63           C  
ATOM    592  CG2 VAL A  75     -25.749 -11.586  20.760  1.00 84.63           C  
ATOM    593  N   ILE A  76     -24.210  -7.947  23.024  1.00 83.47           N  
ATOM    594  CA  ILE A  76     -24.202  -6.857  23.993  1.00 83.47           C  
ATOM    595  C   ILE A  76     -24.008  -5.526  23.271  1.00 83.47           C  
ATOM    596  CB  ILE A  76     -23.100  -7.055  25.058  1.00 83.47           C  
ATOM    597  O   ILE A  76     -24.736  -4.563  23.524  1.00 83.47           O  
ATOM    598  CG1 ILE A  76     -23.388  -8.304  25.899  1.00 83.47           C  
ATOM    599  CG2 ILE A  76     -22.977  -5.813  25.945  1.00 83.47           C  
ATOM    600  CD1 ILE A  76     -22.244  -8.709  26.817  1.00 83.47           C  
ATOM    601  N   GLU A  77     -23.085  -5.564  22.377  1.00 84.35           N  
ATOM    602  CA  GLU A  77     -22.799  -4.344  21.628  1.00 84.35           C  
ATOM    603  C   GLU A  77     -24.001  -3.915  20.792  1.00 84.35           C  
ATOM    604  CB  GLU A  77     -21.575  -4.538  20.730  1.00 84.35           C  
ATOM    605  O   GLU A  77     -24.331  -2.729  20.733  1.00 84.35           O  
ATOM    606  CG  GLU A  77     -21.048  -3.248  20.120  1.00 84.35           C  
ATOM    607  CD  GLU A  77     -19.759  -3.436  19.337  1.00 84.35           C  
ATOM    608  OE1 GLU A  77     -19.118  -2.425  18.969  1.00 84.35           O  
ATOM    609  OE2 GLU A  77     -19.386  -4.605  19.088  1.00 84.35           O  
ATOM    610  N   ASP A  78     -24.673  -4.857  20.139  1.00 84.90           N  
ATOM    611  CA  ASP A  78     -25.855  -4.578  19.330  1.00 84.90           C  
ATOM    612  C   ASP A  78     -26.959  -3.943  20.171  1.00 84.90           C  
ATOM    613  CB  ASP A  78     -26.368  -5.860  18.670  1.00 84.90           C  
ATOM    614  O   ASP A  78     -27.614  -2.995  19.732  1.00 84.90           O  
ATOM    615  CG  ASP A  78     -25.424  -6.400  17.610  1.00 84.90           C  
ATOM    616  OD1 ASP A  78     -24.520  -5.661  17.164  1.00 84.90           O  
ATOM    617  OD2 ASP A  78     -25.587  -7.575  17.216  1.00 84.90           O  
ATOM    618  N   VAL A  79     -27.108  -4.454  21.399  1.00 83.44           N  
ATOM    619  CA  VAL A  79     -28.155  -3.968  22.291  1.00 83.44           C  
ATOM    620  C   VAL A  79     -27.837  -2.542  22.733  1.00 83.44           C  
ATOM    621  CB  VAL A  79     -28.320  -4.884  23.525  1.00 83.44           C  
ATOM    622  O   VAL A  79     -28.715  -1.675  22.735  1.00 83.44           O  
ATOM    623  CG1 VAL A  79     -29.230  -4.232  24.564  1.00 83.44           C  
ATOM    624  CG2 VAL A  79     -28.871  -6.246  23.107  1.00 83.44           C  
ATOM    625  N   VAL A  80     -26.552  -2.385  23.037  1.00 81.66           N  
ATOM    626  CA  VAL A  80     -26.117  -1.063  23.476  1.00 81.66           C  
ATOM    627  C   VAL A  80     -26.323  -0.051  22.352  1.00 81.66           C  
ATOM    628  CB  VAL A  80     -24.637  -1.071  23.922  1.00 81.66           C  
ATOM    629  O   VAL A  80     -26.857   1.038  22.577  1.00 81.66           O  
ATOM    630  CG1 VAL A  80     -24.133   0.353  24.148  1.00 81.66           C  
ATOM    631  CG2 VAL A  80     -24.466  -1.909  25.187  1.00 81.66           C  
ATOM    632  N   ASP A  81     -25.924  -0.365  21.167  1.00 81.51           N  
ATOM    633  CA  ASP A  81     -26.069   0.505  20.004  1.00 81.51           C  
ATOM    634  C   ASP A  81     -27.537   0.826  19.738  1.00 81.51           C  
ATOM    635  CB  ASP A  81     -25.439  -0.142  18.769  1.00 81.51           C  
ATOM    636  O   ASP A  81     -27.880   1.966  19.416  1.00 81.51           O  
ATOM    637  CG  ASP A  81     -23.924  -0.039  18.753  1.00 81.51           C  
ATOM    638  OD1 ASP A  81     -23.353   0.696  19.587  1.00 81.51           O  
ATOM    639  OD2 ASP A  81     -23.295  -0.698  17.896  1.00 81.51           O  
ATOM    640  N   LYS A  82     -28.348  -0.251  19.849  1.00 81.85           N  
ATOM    641  CA  LYS A  82     -29.782  -0.062  19.656  1.00 81.85           C  
ATOM    642  C   LYS A  82     -30.342   0.950  20.652  1.00 81.85           C  
ATOM    643  CB  LYS A  82     -30.523  -1.393  19.791  1.00 81.85           C  
ATOM    644  O   LYS A  82     -31.150   1.806  20.287  1.00 81.85           O  
ATOM    645  CG  LYS A  82     -31.987  -1.331  19.382  1.00 81.85           C  
ATOM    646  CD  LYS A  82     -32.637  -2.709  19.420  1.00 81.85           C  
ATOM    647  CE  LYS A  82     -34.107  -2.646  19.027  1.00 81.85           C  
ATOM    648  NZ  LYS A  82     -34.731  -4.002  18.998  1.00 81.85           N  
ATOM    649  N   PHE A  83     -29.879   0.879  21.843  1.00 79.17           N  
ATOM    650  CA  PHE A  83     -30.286   1.808  22.891  1.00 79.17           C  
ATOM    651  C   PHE A  83     -29.832   3.225  22.566  1.00 79.17           C  
ATOM    652  CB  PHE A  83     -29.719   1.373  24.246  1.00 79.17           C  
ATOM    653  O   PHE A  83     -30.605   4.177  22.699  1.00 79.17           O  
ATOM    654  CG  PHE A  83     -30.013   2.336  25.364  1.00 79.17           C  
ATOM    655  CD1 PHE A  83     -29.035   3.212  25.820  1.00 79.17           C  
ATOM    656  CD2 PHE A  83     -31.267   2.366  25.960  1.00 79.17           C  
ATOM    657  CE1 PHE A  83     -29.304   4.105  26.855  1.00 79.17           C  
ATOM    658  CE2 PHE A  83     -31.543   3.256  26.994  1.00 79.17           C  
ATOM    659  CZ  PHE A  83     -30.560   4.124  27.441  1.00 79.17           C  
ATOM    660  N   LEU A  84     -28.604   3.360  22.082  1.00 77.72           N  
ATOM    661  CA  LEU A  84     -28.026   4.667  21.792  1.00 77.72           C  
ATOM    662  C   LEU A  84     -28.771   5.350  20.649  1.00 77.72           C  
ATOM    663  CB  LEU A  84     -26.543   4.532  21.440  1.00 77.72           C  
ATOM    664  O   LEU A  84     -28.963   6.568  20.667  1.00 77.72           O  
ATOM    665  CG  LEU A  84     -25.598   4.206  22.598  1.00 77.72           C  
ATOM    666  CD1 LEU A  84     -24.180   3.988  22.080  1.00 77.72           C  
ATOM    667  CD2 LEU A  84     -25.626   5.319  23.640  1.00 77.72           C  
ATOM    668  N   VAL A  85     -29.163   4.641  19.685  1.00 73.47           N  
ATOM    669  CA  VAL A  85     -29.919   5.165  18.551  1.00 73.47           C  
ATOM    670  C   VAL A  85     -31.255   5.724  19.034  1.00 73.47           C  
ATOM    671  CB  VAL A  85     -30.152   4.081  17.475  1.00 73.47           C  
ATOM    672  O   VAL A  85     -31.685   6.791  18.590  1.00 73.47           O  
ATOM    673  CG1 VAL A  85     -31.150   4.567  16.426  1.00 73.47           C  
ATOM    674  CG2 VAL A  85     -28.831   3.688  16.819  1.00 73.47           C  
ATOM    675  N   GLN A  86     -31.843   5.141  20.001  1.00 70.45           N  
ATOM    676  CA  GLN A  86     -33.175   5.487  20.485  1.00 70.45           C  
ATOM    677  C   GLN A  86     -33.131   6.715  21.390  1.00 70.45           C  
ATOM    678  CB  GLN A  86     -33.798   4.307  21.232  1.00 70.45           C  
ATOM    679  O   GLN A  86     -34.033   7.554  21.351  1.00 70.45           O  
ATOM    680  CG  GLN A  86     -34.159   3.131  20.334  1.00 70.45           C  
ATOM    681  CD  GLN A  86     -34.679   1.936  21.111  1.00 70.45           C  
ATOM    682  NE2 GLN A  86     -35.261   0.975  20.402  1.00 70.45           N  
ATOM    683  OE1 GLN A  86     -34.558   1.877  22.339  1.00 70.45           O  
ATOM    684  N   VAL A  87     -32.020   6.870  22.150  1.00 66.95           N  
ATOM    685  CA  VAL A  87     -31.857   7.979  23.084  1.00 66.95           C  
ATOM    686  C   VAL A  87     -31.473   9.245  22.322  1.00 66.95           C  
ATOM    687  CB  VAL A  87     -30.795   7.662  24.161  1.00 66.95           C  
ATOM    688  O   VAL A  87     -31.965  10.334  22.627  1.00 66.95           O  
ATOM    689  CG1 VAL A  87     -30.542   8.882  25.045  1.00 66.95           C  
ATOM    690  CG2 VAL A  87     -31.232   6.467  25.006  1.00 66.95           C  
ATOM    691  N   ASP A  88     -30.512   9.143  21.305  1.00 62.02           N  
ATOM    692  CA  ASP A  88     -30.037  10.281  20.524  1.00 62.02           C  
ATOM    693  C   ASP A  88     -31.120  10.783  19.571  1.00 62.02           C  
ATOM    694  CB  ASP A  88     -28.778   9.906  19.740  1.00 62.02           C  
ATOM    695  O   ASP A  88     -31.136  11.961  19.207  1.00 62.02           O  
ATOM    696  CG  ASP A  88     -27.508  10.029  20.563  1.00 62.02           C  
ATOM    697  OD1 ASP A  88     -27.539  10.659  21.642  1.00 62.02           O  
ATOM    698  OD2 ASP A  88     -26.466   9.493  20.127  1.00 62.02           O  
ATOM    699  N   GLY A  89     -32.084  10.030  19.184  1.00 54.50           N  
ATOM    700  CA  GLY A  89     -33.201  10.413  18.335  1.00 54.50           C  
ATOM    701  C   GLY A  89     -34.185  11.337  19.026  1.00 54.50           C  
ATOM    702  O   GLY A  89     -34.847  12.148  18.373  1.00 54.50           O  
ATOM    703  N   ILE A  90     -34.122  11.588  20.358  1.00 46.02           N  
ATOM    704  CA  ILE A  90     -35.056  12.362  21.168  1.00 46.02           C  
ATOM    705  C   ILE A  90     -34.511  13.773  21.378  1.00 46.02           C  
ATOM    706  CB  ILE A  90     -35.323  11.682  22.529  1.00 46.02           C  
ATOM    707  O   ILE A  90     -35.277  14.736  21.455  1.00 46.02           O  
ATOM    708  CG1 ILE A  90     -35.934  10.291  22.321  1.00 46.02           C  
ATOM    709  CG2 ILE A  90     -36.231  12.554  23.400  1.00 46.02           C  
ATOM    710  CD1 ILE A  90     -36.031   9.461  23.593  1.00 46.02           C  
ATOM    711  N   LYS A  91     -33.208  14.117  20.942  1.00 45.19           N  
ATOM    712  CA  LYS A  91     -32.619  15.433  21.176  1.00 45.19           C  
ATOM    713  C   LYS A  91     -32.724  16.311  19.932  1.00 45.19           C  
ATOM    714  CB  LYS A  91     -31.156  15.298  21.600  1.00 45.19           C  
ATOM    715  O   LYS A  91     -32.726  17.540  20.032  1.00 45.19           O  
ATOM    716  CG  LYS A  91     -30.968  14.820  23.032  1.00 45.19           C  
ATOM    717  CD  LYS A  91     -29.506  14.882  23.455  1.00 45.19           C  
ATOM    718  CE  LYS A  91     -29.310  14.353  24.870  1.00 45.19           C  
ATOM    719  NZ  LYS A  91     -27.872  14.374  25.274  1.00 45.19           N  
ATOM    720  N   SER A  92     -33.652  16.022  18.863  1.00 40.08           N  
ATOM    721  CA  SER A  92     -33.669  16.830  17.647  1.00 40.08           C  
ATOM    722  C   SER A  92     -35.088  17.256  17.287  1.00 40.08           C  
ATOM    723  CB  SER A  92     -33.048  16.059  16.482  1.00 40.08           C  
ATOM    724  O   SER A  92     -35.289  18.036  16.353  1.00 40.08           O  
ATOM    725  OG  SER A  92     -33.742  14.844  16.256  1.00 40.08           O  
ATOM    726  N   ASP A  93     -35.882  17.930  18.227  1.00 36.76           N  
ATOM    727  CA  ASP A  93     -37.034  18.666  17.714  1.00 36.76           C  
ATOM    728  C   ASP A  93     -37.408  19.818  18.644  1.00 36.76           C  
ATOM    729  CB  ASP A  93     -38.230  17.730  17.529  1.00 36.76           C  
ATOM    730  O   ASP A  93     -38.011  19.602  19.697  1.00 36.76           O  
ATOM    731  CG  ASP A  93     -38.640  17.572  16.075  1.00 36.76           C  
ATOM    732  OD1 ASP A  93     -38.067  18.259  15.202  1.00 36.76           O  
ATOM    733  OD2 ASP A  93     -39.545  16.755  15.801  1.00 36.76           O  
ATOM    734  N   ASP A  94     -36.535  20.855  18.930  1.00 31.19           N  
ATOM    735  CA  ASP A  94     -37.018  21.966  19.744  1.00 31.19           C  
ATOM    736  C   ASP A  94     -37.014  23.271  18.951  1.00 31.19           C  
ATOM    737  CB  ASP A  94     -36.168  22.115  21.007  1.00 31.19           C  
ATOM    738  O   ASP A  94     -35.953  23.766  18.566  1.00 31.19           O  
ATOM    739  CG  ASP A  94     -36.944  21.833  22.282  1.00 31.19           C  
ATOM    740  OD1 ASP A  94     -38.167  21.584  22.209  1.00 31.19           O  
ATOM    741  OD2 ASP A  94     -36.328  21.864  23.369  1.00 31.19           O  
ATOM    742  N   ASN A  95     -37.995  23.409  17.874  1.00 32.06           N  
ATOM    743  CA  ASN A  95     -38.317  24.778  17.487  1.00 32.06           C  
ATOM    744  C   ASN A  95     -39.680  24.862  16.804  1.00 32.06           C  
ATOM    745  CB  ASN A  95     -37.230  25.348  16.574  1.00 32.06           C  
ATOM    746  O   ASN A  95     -39.969  24.089  15.889  1.00 32.06           O  
ATOM    747  CG  ASN A  95     -36.249  26.234  17.316  1.00 32.06           C  
ATOM    748  ND2 ASN A  95     -35.215  26.689  16.618  1.00 32.06           N  
ATOM    749  OD1 ASN A  95     -36.419  26.508  18.507  1.00 32.06           O  
ATOM    750  N   ASN A  96     -40.895  25.045  17.480  1.00 30.63           N  
ATOM    751  CA  ASN A  96     -41.913  26.040  17.160  1.00 30.63           C  
ATOM    752  C   ASN A  96     -43.320  25.463  17.286  1.00 30.63           C  
ATOM    753  CB  ASN A  96     -41.693  26.599  15.752  1.00 30.63           C  
ATOM    754  O   ASN A  96     -43.660  24.492  16.609  1.00 30.63           O  
ATOM    755  CG  ASN A  96     -40.889  27.885  15.754  1.00 30.63           C  
ATOM    756  ND2 ASN A  96     -40.594  28.401  14.567  1.00 30.63           N  
ATOM    757  OD1 ASN A  96     -40.536  28.409  16.813  1.00 30.63           O  
ATOM    758  N   ASN A  97     -44.021  25.366  18.515  1.00 34.58           N  
ATOM    759  CA  ASN A  97     -45.447  25.633  18.673  1.00 34.58           C  
ATOM    760  C   ASN A  97     -45.934  25.265  20.071  1.00 34.58           C  
ATOM    761  CB  ASN A  97     -46.255  24.882  17.614  1.00 34.58           C  
ATOM    762  O   ASN A  97     -45.750  24.131  20.519  1.00 34.58           O  
ATOM    763  CG  ASN A  97     -46.343  25.637  16.302  1.00 34.58           C  
ATOM    764  ND2 ASN A  97     -46.869  24.981  15.274  1.00 34.58           N  
ATOM    765  OD1 ASN A  97     -45.940  26.799  16.212  1.00 34.58           O  
ATOM    766  N   LYS A  98     -46.037  26.058  21.097  1.00 35.14           N  
ATOM    767  CA  LYS A  98     -46.279  26.379  22.501  1.00 35.14           C  
ATOM    768  C   LYS A  98     -47.651  25.885  22.950  1.00 35.14           C  
ATOM    769  CB  LYS A  98     -46.162  27.886  22.735  1.00 35.14           C  
ATOM    770  O   LYS A  98     -47.813  25.433  24.085  1.00 35.14           O  
ATOM    771  CG  LYS A  98     -44.804  28.329  23.259  1.00 35.14           C  
ATOM    772  CD  LYS A  98     -44.786  29.818  23.578  1.00 35.14           C  
ATOM    773  CE  LYS A  98     -43.419  30.268  24.074  1.00 35.14           C  
ATOM    774  NZ  LYS A  98     -43.363  31.746  24.280  1.00 35.14           N  
ATOM    775  N   PHE A  99     -48.285  24.801  22.316  1.00 33.58           N  
ATOM    776  CA  PHE A  99     -49.460  24.157  22.891  1.00 33.58           C  
ATOM    777  C   PHE A  99     -49.611  22.736  22.363  1.00 33.58           C  
ATOM    778  CB  PHE A  99     -50.723  24.969  22.585  1.00 33.58           C  
ATOM    779  O   PHE A  99     -50.024  21.836  23.097  1.00 33.58           O  
ATOM    780  CG  PHE A  99     -51.550  25.288  23.801  1.00 33.58           C  
ATOM    781  CD1 PHE A  99     -52.591  24.454  24.189  1.00 33.58           C  
ATOM    782  CD2 PHE A  99     -51.284  26.422  24.557  1.00 33.58           C  
ATOM    783  CE1 PHE A  99     -53.358  24.747  25.315  1.00 33.58           C  
ATOM    784  CE2 PHE A  99     -52.046  26.722  25.683  1.00 33.58           C  
ATOM    785  CZ  PHE A  99     -53.083  25.883  26.059  1.00 33.58           C  
ATOM    786  N   LYS A 100     -48.740  22.224  21.373  1.00 38.08           N  
ATOM    787  CA  LYS A 100     -48.476  20.873  20.885  1.00 38.08           C  
ATOM    788  C   LYS A 100     -47.225  20.289  21.535  1.00 38.08           C  
ATOM    789  CB  LYS A 100     -48.326  20.871  19.363  1.00 38.08           C  
ATOM    790  O   LYS A 100     -47.000  19.077  21.484  1.00 38.08           O  
ATOM    791  CG  LYS A 100     -49.489  20.222  18.627  1.00 38.08           C  
ATOM    792  CD  LYS A 100     -49.249  20.188  17.123  1.00 38.08           C  
ATOM    793  CE  LYS A 100     -50.431  19.579  16.381  1.00 38.08           C  
ATOM    794  NZ  LYS A 100     -50.203  19.549  14.906  1.00 38.08           N  
ATOM    795  N   GLY A 101     -46.624  21.052  22.517  1.00 38.54           N  
ATOM    796  CA  GLY A 101     -45.373  20.854  23.231  1.00 38.54           C  
ATOM    797  C   GLY A 101     -45.543  20.101  24.537  1.00 38.54           C  
ATOM    798  O   GLY A 101     -44.675  19.315  24.924  1.00 38.54           O  
ATOM    799  N   LEU A 102     -46.826  19.983  25.070  1.00 33.98           N  
ATOM    800  CA  LEU A 102     -47.022  19.318  26.354  1.00 33.98           C  
ATOM    801  C   LEU A 102     -47.427  17.861  26.154  1.00 33.98           C  
ATOM    802  CB  LEU A 102     -48.085  20.047  27.179  1.00 33.98           C  
ATOM    803  O   LEU A 102     -46.973  16.980  26.888  1.00 33.98           O  
ATOM    804  CG  LEU A 102     -47.964  19.927  28.699  1.00 33.98           C  
ATOM    805  CD1 LEU A 102     -47.466  21.239  29.296  1.00 33.98           C  
ATOM    806  CD2 LEU A 102     -49.302  19.527  29.313  1.00 33.98           C  
ATOM    807  N   MET A 103     -48.147  17.564  24.972  1.00 33.51           N  
ATOM    808  CA  MET A 103     -48.532  16.201  24.619  1.00 33.51           C  
ATOM    809  C   MET A 103     -47.366  15.454  23.981  1.00 33.51           C  
ATOM    810  CB  MET A 103     -49.731  16.208  23.670  1.00 33.51           C  
ATOM    811  O   MET A 103     -47.180  14.260  24.223  1.00 33.51           O  
ATOM    812  CG  MET A 103     -50.952  15.487  24.218  1.00 33.51           C  
ATOM    813  SD  MET A 103     -52.091  14.926  22.893  1.00 33.51           S  
ATOM    814  CE  MET A 103     -53.481  14.333  23.896  1.00 33.51           C  
ATOM    815  N   LYS A 104     -46.377  16.138  23.361  1.00 39.82           N  
ATOM    816  CA  LYS A 104     -45.152  15.602  22.772  1.00 39.82           C  
ATOM    817  C   LYS A 104     -44.109  15.308  23.846  1.00 39.82           C  
ATOM    818  CB  LYS A 104     -44.582  16.577  21.741  1.00 39.82           C  
ATOM    819  O   LYS A 104     -43.397  14.304  23.769  1.00 39.82           O  
ATOM    820  CG  LYS A 104     -44.313  15.951  20.380  1.00 39.82           C  
ATOM    821  CD  LYS A 104     -43.727  16.963  19.405  1.00 39.82           C  
ATOM    822  CE  LYS A 104     -43.475  16.343  18.037  1.00 39.82           C  
ATOM    823  NZ  LYS A 104     -42.906  17.334  17.076  1.00 39.82           N  
ATOM    824  N   ARG A 105     -44.226  16.056  24.975  1.00 33.85           N  
ATOM    825  CA  ARG A 105     -43.311  15.902  26.101  1.00 33.85           C  
ATOM    826  C   ARG A 105     -43.662  14.668  26.926  1.00 33.85           C  
ATOM    827  CB  ARG A 105     -43.335  17.149  26.988  1.00 33.85           C  
ATOM    828  O   ARG A 105     -42.772  13.944  27.378  1.00 33.85           O  
ATOM    829  CG  ARG A 105     -42.348  18.225  26.565  1.00 33.85           C  
ATOM    830  CD  ARG A 105     -42.374  19.418  27.510  1.00 33.85           C  
ATOM    831  NE  ARG A 105     -41.521  20.503  27.033  1.00 33.85           N  
ATOM    832  NH1 ARG A 105     -42.269  22.048  28.578  1.00 33.85           N  
ATOM    833  NH2 ARG A 105     -40.677  22.638  27.038  1.00 33.85           N  
ATOM    834  CZ  ARG A 105     -41.491  21.727  27.551  1.00 33.85           C  
ATOM    835  N   THR A 106     -45.029  14.373  26.998  1.00 35.28           N  
ATOM    836  CA  THR A 106     -45.501  13.214  27.747  1.00 35.28           C  
ATOM    837  C   THR A 106     -45.268  11.928  26.958  1.00 35.28           C  
ATOM    838  CB  THR A 106     -46.996  13.343  28.093  1.00 35.28           C  
ATOM    839  O   THR A 106     -44.878  10.906  27.528  1.00 35.28           O  
ATOM    840  CG2 THR A 106     -47.192  14.044  29.433  1.00 35.28           C  
ATOM    841  OG1 THR A 106     -47.654  14.100  27.070  1.00 35.28           O  
ATOM    842  N   THR A 107     -45.414  11.985  25.593  1.00 41.85           N  
ATOM    843  CA  THR A 107     -45.150  10.855  24.709  1.00 41.85           C  
ATOM    844  C   THR A 107     -43.654  10.565  24.633  1.00 41.85           C  
ATOM    845  CB  THR A 107     -45.698  11.114  23.294  1.00 41.85           C  
ATOM    846  O   THR A 107     -43.240   9.404  24.631  1.00 41.85           O  
ATOM    847  CG2 THR A 107     -47.164  10.705  23.188  1.00 41.85           C  
ATOM    848  OG1 THR A 107     -45.579  12.509  22.989  1.00 41.85           O  
ATOM    849  N   GLU A 108     -42.878  11.678  24.728  1.00 45.99           N  
ATOM    850  CA  GLU A 108     -41.421  11.592  24.713  1.00 45.99           C  
ATOM    851  C   GLU A 108     -40.890  10.997  26.014  1.00 45.99           C  
ATOM    852  CB  GLU A 108     -40.802  12.971  24.473  1.00 45.99           C  
ATOM    853  O   GLU A 108     -39.944  10.207  26.001  1.00 45.99           O  
ATOM    854  CG  GLU A 108     -40.868  13.432  23.024  1.00 45.99           C  
ATOM    855  CD  GLU A 108     -39.859  14.521  22.695  1.00 45.99           C  
ATOM    856  OE1 GLU A 108     -39.642  14.804  21.495  1.00 45.99           O  
ATOM    857  OE2 GLU A 108     -39.281  15.095  23.644  1.00 45.99           O  
ATOM    858  N   LEU A 109     -41.576  11.326  27.132  1.00 40.06           N  
ATOM    859  CA  LEU A 109     -41.219  10.819  28.453  1.00 40.06           C  
ATOM    860  C   LEU A 109     -41.587   9.346  28.587  1.00 40.06           C  
ATOM    861  CB  LEU A 109     -41.915  11.634  29.546  1.00 40.06           C  
ATOM    862  O   LEU A 109     -40.832   8.563  29.169  1.00 40.06           O  
ATOM    863  CG  LEU A 109     -41.283  12.982  29.895  1.00 40.06           C  
ATOM    864  CD1 LEU A 109     -42.276  13.852  30.657  1.00 40.06           C  
ATOM    865  CD2 LEU A 109     -40.007  12.780  30.706  1.00 40.06           C  
ATOM    866  N   LEU A 110     -42.771   9.009  27.917  1.00 39.32           N  
ATOM    867  CA  LEU A 110     -43.238   7.627  27.943  1.00 39.32           C  
ATOM    868  C   LEU A 110     -42.370   6.743  27.054  1.00 39.32           C  
ATOM    869  CB  LEU A 110     -44.699   7.547  27.492  1.00 39.32           C  
ATOM    870  O   LEU A 110     -42.072   5.600  27.410  1.00 39.32           O  
ATOM    871  CG  LEU A 110     -45.754   7.866  28.552  1.00 39.32           C  
ATOM    872  CD1 LEU A 110     -47.089   8.192  27.889  1.00 39.32           C  
ATOM    873  CD2 LEU A 110     -45.905   6.702  29.525  1.00 39.32           C  
ATOM    874  N   LYS A 111     -41.883   7.333  25.883  1.00 54.46           N  
ATOM    875  CA  LYS A 111     -40.992   6.614  24.976  1.00 54.46           C  
ATOM    876  C   LYS A 111     -39.620   6.400  25.608  1.00 54.46           C  
ATOM    877  CB  LYS A 111     -40.849   7.370  23.654  1.00 54.46           C  
ATOM    878  O   LYS A 111     -39.018   5.336  25.451  1.00 54.46           O  
ATOM    879  CG  LYS A 111     -42.029   7.196  22.710  1.00 54.46           C  
ATOM    880  CD  LYS A 111     -41.784   7.889  21.376  1.00 54.46           C  
ATOM    881  CE  LYS A 111     -43.007   7.811  20.472  1.00 54.46           C  
ATOM    882  NZ  LYS A 111     -42.785   8.522  19.177  1.00 54.46           N  
ATOM    883  N   LYS A 112     -39.261   7.403  26.442  1.00 53.42           N  
ATOM    884  CA  LYS A 112     -37.992   7.361  27.163  1.00 53.42           C  
ATOM    885  C   LYS A 112     -38.014   6.291  28.252  1.00 53.42           C  
ATOM    886  CB  LYS A 112     -37.676   8.726  27.776  1.00 53.42           C  
ATOM    887  O   LYS A 112     -37.036   5.563  28.434  1.00 53.42           O  
ATOM    888  CG  LYS A 112     -37.043   9.709  26.803  1.00 53.42           C  
ATOM    889  CD  LYS A 112     -36.579  10.976  27.511  1.00 53.42           C  
ATOM    890  CE  LYS A 112     -36.015  11.992  26.528  1.00 53.42           C  
ATOM    891  NZ  LYS A 112     -35.570  13.241  27.216  1.00 53.42           N  
ATOM    892  N   VAL A 113     -39.216   6.194  28.885  1.00 53.43           N  
ATOM    893  CA  VAL A 113     -39.385   5.233  29.970  1.00 53.43           C  
ATOM    894  C   VAL A 113     -39.454   3.818  29.401  1.00 53.43           C  
ATOM    895  CB  VAL A 113     -40.650   5.535  30.805  1.00 53.43           C  
ATOM    896  O   VAL A 113     -38.862   2.889  29.956  1.00 53.43           O  
ATOM    897  CG1 VAL A 113     -40.918   4.411  31.804  1.00 53.43           C  
ATOM    898  CG2 VAL A 113     -40.505   6.873  31.527  1.00 53.43           C  
ATOM    899  N   LYS A 114     -40.209   3.617  28.257  1.00 59.20           N  
ATOM    900  CA  LYS A 114     -40.349   2.315  27.610  1.00 59.20           C  
ATOM    901  C   LYS A 114     -38.999   1.795  27.124  1.00 59.20           C  
ATOM    902  CB  LYS A 114     -41.330   2.400  26.439  1.00 59.20           C  
ATOM    903  O   LYS A 114     -38.691   0.612  27.282  1.00 59.20           O  
ATOM    904  CG  LYS A 114     -41.807   1.047  25.932  1.00 59.20           C  
ATOM    905  CD  LYS A 114     -42.810   1.198  24.796  1.00 59.20           C  
ATOM    906  CE  LYS A 114     -43.185  -0.150  24.197  1.00 59.20           C  
ATOM    907  NZ  LYS A 114     -44.212  -0.013  23.122  1.00 59.20           N  
ATOM    908  N   HIS A 115     -38.199   2.736  26.624  1.00 62.26           N  
ATOM    909  CA  HIS A 115     -36.896   2.350  26.094  1.00 62.26           C  
ATOM    910  C   HIS A 115     -35.926   1.999  27.217  1.00 62.26           C  
ATOM    911  CB  HIS A 115     -36.316   3.472  25.230  1.00 62.26           C  
ATOM    912  O   HIS A 115     -35.159   1.040  27.102  1.00 62.26           O  
ATOM    913  CG  HIS A 115     -37.071   3.703  23.960  1.00 62.26           C  
ATOM    914  CD2 HIS A 115     -36.928   3.158  22.729  1.00 62.26           C  
ATOM    915  ND1 HIS A 115     -38.116   4.596  23.868  1.00 62.26           N  
ATOM    916  CE1 HIS A 115     -38.585   4.589  22.631  1.00 62.26           C  
ATOM    917  NE2 HIS A 115     -37.882   3.725  21.920  1.00 62.26           N  
ATOM    918  N   LYS A 116     -36.101   2.740  28.284  1.00 58.91           N  
ATOM    919  CA  LYS A 116     -35.289   2.483  29.470  1.00 58.91           C  
ATOM    920  C   LYS A 116     -35.596   1.110  30.061  1.00 58.91           C  
ATOM    921  CB  LYS A 116     -35.518   3.570  30.522  1.00 58.91           C  
ATOM    922  O   LYS A 116     -34.685   0.383  30.461  1.00 58.91           O  
ATOM    923  CG  LYS A 116     -34.851   4.898  30.196  1.00 58.91           C  
ATOM    924  CD  LYS A 116     -35.022   5.902  31.328  1.00 58.91           C  
ATOM    925  CE  LYS A 116     -34.370   7.238  30.995  1.00 58.91           C  
ATOM    926  NZ  LYS A 116     -34.606   8.252  32.066  1.00 58.91           N  
ATOM    927  N   HIS A 117     -36.926   0.764  30.003  1.00 61.20           N  
ATOM    928  CA  HIS A 117     -37.345  -0.540  30.507  1.00 61.20           C  
ATOM    929  C   HIS A 117     -36.887  -1.661  29.581  1.00 61.20           C  
ATOM    930  CB  HIS A 117     -38.865  -0.585  30.674  1.00 61.20           C  
ATOM    931  O   HIS A 117     -36.517  -2.742  30.045  1.00 61.20           O  
ATOM    932  CG  HIS A 117     -39.352   0.088  31.918  1.00 61.20           C  
ATOM    933  CD2 HIS A 117     -39.726  -0.419  33.116  1.00 61.20           C  
ATOM    934  ND1 HIS A 117     -39.501   1.455  32.014  1.00 61.20           N  
ATOM    935  CE1 HIS A 117     -39.947   1.759  33.222  1.00 61.20           C  
ATOM    936  NE2 HIS A 117     -40.092   0.640  33.910  1.00 61.20           N  
ATOM    937  N   GLY A 118     -36.857  -1.318  28.271  1.00 70.42           N  
ATOM    938  CA  GLY A 118     -36.418  -2.288  27.281  1.00 70.42           C  
ATOM    939  C   GLY A 118     -34.956  -2.664  27.421  1.00 70.42           C  
ATOM    940  O   GLY A 118     -34.602  -3.843  27.342  1.00 70.42           O  
ATOM    941  N   ILE A 119     -34.060  -1.623  27.701  1.00 69.80           N  
ATOM    942  CA  ILE A 119     -32.630  -1.864  27.853  1.00 69.80           C  
ATOM    943  C   ILE A 119     -32.371  -2.637  29.144  1.00 69.80           C  
ATOM    944  CB  ILE A 119     -31.831  -0.541  27.851  1.00 69.80           C  
ATOM    945  O   ILE A 119     -31.514  -3.524  29.182  1.00 69.80           O  
ATOM    946  CG1 ILE A 119     -30.333  -0.822  27.687  1.00 69.80           C  
ATOM    947  CG2 ILE A 119     -32.102   0.255  29.131  1.00 69.80           C  
ATOM    948  CD1 ILE A 119     -29.506   0.410  27.344  1.00 69.80           C  
ATOM    949  N   ALA A 120     -33.212  -2.288  30.157  1.00 71.94           N  
ATOM    950  CA  ALA A 120     -33.057  -2.966  31.441  1.00 71.94           C  
ATOM    951  C   ALA A 120     -33.335  -4.461  31.309  1.00 71.94           C  
ATOM    952  CB  ALA A 120     -33.982  -2.347  32.486  1.00 71.94           C  
ATOM    953  O   ALA A 120     -32.573  -5.288  31.815  1.00 71.94           O  
ATOM    954  N   HIS A 121     -34.414  -4.785  30.556  1.00 75.01           N  
ATOM    955  CA  HIS A 121     -34.790  -6.178  30.344  1.00 75.01           C  
ATOM    956  C   HIS A 121     -33.750  -6.907  29.499  1.00 75.01           C  
ATOM    957  CB  HIS A 121     -36.164  -6.267  29.677  1.00 75.01           C  
ATOM    958  O   HIS A 121     -33.378  -8.041  29.808  1.00 75.01           O  
ATOM    959  CG  HIS A 121     -36.667  -7.667  29.524  1.00 75.01           C  
ATOM    960  CD2 HIS A 121     -37.428  -8.433  30.341  1.00 75.01           C  
ATOM    961  ND1 HIS A 121     -36.390  -8.440  28.417  1.00 75.01           N  
ATOM    962  CE1 HIS A 121     -36.962  -9.624  28.561  1.00 75.01           C  
ATOM    963  NE2 HIS A 121     -37.597  -9.645  29.720  1.00 75.01           N  
ATOM    964  N   ALA A 122     -33.268  -6.231  28.489  1.00 78.65           N  
ATOM    965  CA  ALA A 122     -32.280  -6.829  27.595  1.00 78.65           C  
ATOM    966  C   ALA A 122     -30.971  -7.104  28.329  1.00 78.65           C  
ATOM    967  CB  ALA A 122     -32.033  -5.922  26.393  1.00 78.65           C  
ATOM    968  O   ALA A 122     -30.372  -8.170  28.164  1.00 78.65           O  
ATOM    969  N   ILE A 123     -30.570  -6.086  29.174  1.00 74.26           N  
ATOM    970  CA  ILE A 123     -29.331  -6.214  29.933  1.00 74.26           C  
ATOM    971  C   ILE A 123     -29.458  -7.357  30.939  1.00 74.26           C  
ATOM    972  CB  ILE A 123     -28.975  -4.898  30.660  1.00 74.26           C  
ATOM    973  O   ILE A 123     -28.520  -8.135  31.125  1.00 74.26           O  
ATOM    974  CG1 ILE A 123     -28.545  -3.829  29.648  1.00 74.26           C  
ATOM    975  CG2 ILE A 123     -27.880  -5.136  31.703  1.00 74.26           C  
ATOM    976  CD1 ILE A 123     -28.219  -2.480  30.274  1.00 74.26           C  
ATOM    977  N   LYS A 124     -30.622  -7.500  31.580  1.00 77.56           N  
ATOM    978  CA  LYS A 124     -30.869  -8.585  32.525  1.00 77.56           C  
ATOM    979  C   LYS A 124     -30.787  -9.944  31.837  1.00 77.56           C  
ATOM    980  CB  LYS A 124     -32.236  -8.417  33.190  1.00 77.56           C  
ATOM    981  O   LYS A 124     -30.200 -10.885  32.376  1.00 77.56           O  
ATOM    982  CG  LYS A 124     -32.447  -9.306  34.407  1.00 77.56           C  
ATOM    983  CD  LYS A 124     -33.795  -9.043  35.065  1.00 77.56           C  
ATOM    984  CE  LYS A 124     -34.030  -9.969  36.250  1.00 77.56           C  
ATOM    985  NZ  LYS A 124     -35.325  -9.678  36.934  1.00 77.56           N  
ATOM    986  N   ASP A 125     -31.374 -10.049  30.648  1.00 79.54           N  
ATOM    987  CA  ASP A 125     -31.327 -11.274  29.856  1.00 79.54           C  
ATOM    988  C   ASP A 125     -29.887 -11.651  29.512  1.00 79.54           C  
ATOM    989  CB  ASP A 125     -32.149 -11.117  28.575  1.00 79.54           C  
ATOM    990  O   ASP A 125     -29.509 -12.821  29.599  1.00 79.54           O  
ATOM    991  CG  ASP A 125     -33.635 -11.344  28.793  1.00 79.54           C  
ATOM    992  OD1 ASP A 125     -34.047 -11.625  29.939  1.00 79.54           O  
ATOM    993  OD2 ASP A 125     -34.400 -11.244  27.810  1.00 79.54           O  
ATOM    994  N   ILE A 126     -29.133 -10.615  29.178  1.00 79.57           N  
ATOM    995  CA  ILE A 126     -27.731 -10.806  28.820  1.00 79.57           C  
ATOM    996  C   ILE A 126     -26.953 -11.306  30.035  1.00 79.57           C  
ATOM    997  CB  ILE A 126     -27.103  -9.502  28.280  1.00 79.57           C  
ATOM    998  O   ILE A 126     -26.127 -12.215  29.920  1.00 79.57           O  
ATOM    999  CG1 ILE A 126     -27.669  -9.170  26.895  1.00 79.57           C  
ATOM   1000  CG2 ILE A 126     -25.576  -9.617  28.235  1.00 79.57           C  
ATOM   1001  CD1 ILE A 126     -27.291  -7.785  26.388  1.00 79.57           C  
ATOM   1002  N   GLN A 127     -27.221 -10.752  31.133  1.00 76.34           N  
ATOM   1003  CA  GLN A 127     -26.565 -11.161  32.371  1.00 76.34           C  
ATOM   1004  C   GLN A 127     -26.844 -12.629  32.682  1.00 76.34           C  
ATOM   1005  CB  GLN A 127     -27.020 -10.282  33.537  1.00 76.34           C  
ATOM   1006  O   GLN A 127     -25.946 -13.362  33.101  1.00 76.34           O  
ATOM   1007  CG  GLN A 127     -26.375  -8.902  33.555  1.00 76.34           C  
ATOM   1008  CD  GLN A 127     -26.831  -8.056  34.729  1.00 76.34           C  
ATOM   1009  NE2 GLN A 127     -25.944  -7.198  35.221  1.00 76.34           N  
ATOM   1010  OE1 GLN A 127     -27.971  -8.172  35.189  1.00 76.34           O  
ATOM   1011  N   GLU A 128     -28.110 -13.055  32.516  1.00 81.47           N  
ATOM   1012  CA  GLU A 128     -28.504 -14.442  32.742  1.00 81.47           C  
ATOM   1013  C   GLU A 128     -27.757 -15.388  31.805  1.00 81.47           C  
ATOM   1014  CB  GLU A 128     -30.015 -14.609  32.562  1.00 81.47           C  
ATOM   1015  O   GLU A 128     -27.304 -16.455  32.224  1.00 81.47           O  
ATOM   1016  CG  GLU A 128     -30.837 -14.044  33.711  1.00 81.47           C  
ATOM   1017  CD  GLU A 128     -32.337 -14.130  33.475  1.00 81.47           C  
ATOM   1018  OE1 GLU A 128     -33.115 -13.656  34.334  1.00 81.47           O  
ATOM   1019  OE2 GLU A 128     -32.737 -14.675  32.423  1.00 81.47           O  
ATOM   1020  N   GLN A 129     -27.632 -14.955  30.575  1.00 79.92           N  
ATOM   1021  CA  GLN A 129     -26.929 -15.769  29.588  1.00 79.92           C  
ATOM   1022  C   GLN A 129     -25.447 -15.887  29.929  1.00 79.92           C  
ATOM   1023  CB  GLN A 129     -27.102 -15.182  28.187  1.00 79.92           C  
ATOM   1024  O   GLN A 129     -24.856 -16.960  29.792  1.00 79.92           O  
ATOM   1025  CG  GLN A 129     -28.504 -15.350  27.617  1.00 79.92           C  
ATOM   1026  CD  GLN A 129     -28.597 -14.949  26.157  1.00 79.92           C  
ATOM   1027  NE2 GLN A 129     -29.794 -15.049  25.590  1.00 79.92           N  
ATOM   1028  OE1 GLN A 129     -27.601 -14.551  25.545  1.00 79.92           O  
ATOM   1029  N   LEU A 130     -24.885 -14.755  30.370  1.00 77.05           N  
ATOM   1030  CA  LEU A 130     -23.476 -14.721  30.747  1.00 77.05           C  
ATOM   1031  C   LEU A 130     -23.209 -15.642  31.933  1.00 77.05           C  
ATOM   1032  CB  LEU A 130     -23.047 -13.292  31.088  1.00 77.05           C  
ATOM   1033  O   LEU A 130     -22.186 -16.331  31.971  1.00 77.05           O  
ATOM   1034  CG  LEU A 130     -22.670 -12.397  29.907  1.00 77.05           C  
ATOM   1035  CD1 LEU A 130     -22.539 -10.947  30.361  1.00 77.05           C  
ATOM   1036  CD2 LEU A 130     -21.375 -12.879  29.262  1.00 77.05           C  
ATOM   1037  N   GLN A 131     -24.129 -15.647  32.844  1.00 78.78           N  
ATOM   1038  CA  GLN A 131     -24.009 -16.501  34.021  1.00 78.78           C  
ATOM   1039  C   GLN A 131     -24.060 -17.977  33.637  1.00 78.78           C  
ATOM   1040  CB  GLN A 131     -25.113 -16.183  35.031  1.00 78.78           C  
ATOM   1041  O   GLN A 131     -23.300 -18.789  34.168  1.00 78.78           O  
ATOM   1042  CG  GLN A 131     -24.908 -16.834  36.392  1.00 78.78           C  
ATOM   1043  CD  GLN A 131     -23.623 -16.393  37.066  1.00 78.78           C  
ATOM   1044  NE2 GLN A 131     -22.824 -17.357  37.511  1.00 78.78           N  
ATOM   1045  OE1 GLN A 131     -23.350 -15.194  37.186  1.00 78.78           O  
ATOM   1046  N   LYS A 132     -24.931 -18.244  32.764  1.00 80.91           N  
ATOM   1047  CA  LYS A 132     -25.052 -19.614  32.275  1.00 80.91           C  
ATOM   1048  C   LYS A 132     -23.756 -20.080  31.618  1.00 80.91           C  
ATOM   1049  CB  LYS A 132     -26.212 -19.730  31.285  1.00 80.91           C  
ATOM   1050  O   LYS A 132     -23.312 -21.209  31.841  1.00 80.91           O  
ATOM   1051  CG  LYS A 132     -27.587 -19.690  31.935  1.00 80.91           C  
ATOM   1052  CD  LYS A 132     -28.697 -19.859  30.905  1.00 80.91           C  
ATOM   1053  CE  LYS A 132     -30.075 -19.734  31.541  1.00 80.91           C  
ATOM   1054  NZ  LYS A 132     -31.165 -19.822  30.524  1.00 80.91           N  
ATOM   1055  N   VAL A 133     -23.132 -19.155  30.823  1.00 77.09           N  
ATOM   1056  CA  VAL A 133     -21.890 -19.456  30.119  1.00 77.09           C  
ATOM   1057  C   VAL A 133     -20.752 -19.620  31.123  1.00 77.09           C  
ATOM   1058  CB  VAL A 133     -21.540 -18.357  29.091  1.00 77.09           C  
ATOM   1059  O   VAL A 133     -19.936 -20.536  31.002  1.00 77.09           O  
ATOM   1060  CG1 VAL A 133     -20.134 -18.568  28.532  1.00 77.09           C  
ATOM   1061  CG2 VAL A 133     -22.569 -18.335  27.962  1.00 77.09           C  
ATOM   1062  N   ALA A 134     -20.764 -18.748  32.106  1.00 73.65           N  
ATOM   1063  CA  ALA A 134     -19.753 -18.788  33.159  1.00 73.65           C  
ATOM   1064  C   ALA A 134     -19.867 -20.069  33.980  1.00 73.65           C  
ATOM   1065  CB  ALA A 134     -19.881 -17.566  34.066  1.00 73.65           C  
ATOM   1066  O   ALA A 134     -18.855 -20.688  34.320  1.00 73.65           O  
ATOM   1067  N   ASP A 135     -21.137 -20.480  34.394  1.00 76.90           N  
ATOM   1068  CA  ASP A 135     -21.400 -21.680  35.182  1.00 76.90           C  
ATOM   1069  C   ASP A 135     -20.930 -22.933  34.447  1.00 76.90           C  
ATOM   1070  CB  ASP A 135     -22.891 -21.790  35.510  1.00 76.90           C  
ATOM   1071  O   ASP A 135     -20.365 -23.842  35.059  1.00 76.90           O  
ATOM   1072  CG  ASP A 135     -23.360 -20.735  36.496  1.00 76.90           C  
ATOM   1073  OD1 ASP A 135     -22.514 -20.112  37.172  1.00 76.90           O  
ATOM   1074  OD2 ASP A 135     -24.589 -20.526  36.599  1.00 76.90           O  
ATOM   1075  N   ARG A 136     -21.074 -23.025  33.180  1.00 73.22           N  
ATOM   1076  CA  ARG A 136     -20.660 -24.168  32.372  1.00 73.22           C  
ATOM   1077  C   ARG A 136     -19.141 -24.304  32.353  1.00 73.22           C  
ATOM   1078  CB  ARG A 136     -21.192 -24.037  30.943  1.00 73.22           C  
ATOM   1079  O   ARG A 136     -18.612 -25.417  32.381  1.00 73.22           O  
ATOM   1080  CG  ARG A 136     -22.669 -24.369  30.803  1.00 73.22           C  
ATOM   1081  CD  ARG A 136     -23.131 -24.285  29.355  1.00 73.22           C  
ATOM   1082  NE  ARG A 136     -24.238 -23.347  29.195  1.00 73.22           N  
ATOM   1083  NH1 ARG A 136     -24.370 -23.572  26.900  1.00 73.22           N  
ATOM   1084  NH2 ARG A 136     -25.804 -22.164  28.002  1.00 73.22           N  
ATOM   1085  CZ  ARG A 136     -24.801 -23.030  28.033  1.00 73.22           C  
ATOM   1086  N   ARG A 137     -18.499 -23.226  32.285  1.00 68.95           N  
ATOM   1087  CA  ARG A 137     -17.040 -23.240  32.300  1.00 68.95           C  
ATOM   1088  C   ARG A 137     -16.511 -23.742  33.640  1.00 68.95           C  
ATOM   1089  CB  ARG A 137     -16.486 -21.845  32.007  1.00 68.95           C  
ATOM   1090  O   ARG A 137     -15.542 -24.502  33.685  1.00 68.95           O  
ATOM   1091  CG  ARG A 137     -14.969 -21.789  31.925  1.00 68.95           C  
ATOM   1092  CD  ARG A 137     -14.469 -20.377  31.655  1.00 68.95           C  
ATOM   1093  NE  ARG A 137     -13.011 -20.313  31.646  1.00 68.95           N  
ATOM   1094  NH1 ARG A 137     -12.903 -18.024  31.938  1.00 68.95           N  
ATOM   1095  NH2 ARG A 137     -10.976 -19.253  31.758  1.00 68.95           N  
ATOM   1096  CZ  ARG A 137     -12.300 -19.197  31.781  1.00 68.95           C  
ATOM   1097  N   ASP A 138     -17.105 -23.194  34.731  1.00 67.38           N  
ATOM   1098  CA  ASP A 138     -16.662 -23.567  36.071  1.00 67.38           C  
ATOM   1099  C   ASP A 138     -16.773 -25.075  36.285  1.00 67.38           C  
ATOM   1100  CB  ASP A 138     -17.477 -22.824  37.132  1.00 67.38           C  
ATOM   1101  O   ASP A 138     -15.922 -25.678  36.943  1.00 67.38           O  
ATOM   1102  CG  ASP A 138     -17.014 -21.393  37.339  1.00 67.38           C  
ATOM   1103  OD1 ASP A 138     -15.905 -21.038  36.885  1.00 67.38           O  
ATOM   1104  OD2 ASP A 138     -17.765 -20.613  37.966  1.00 67.38           O  
ATOM   1105  N   ARG A 139     -17.720 -25.730  35.702  1.00 62.00           N  
ATOM   1106  CA  ARG A 139     -17.948 -27.164  35.852  1.00 62.00           C  
ATOM   1107  C   ARG A 139     -16.866 -27.968  35.140  1.00 62.00           C  
ATOM   1108  CB  ARG A 139     -19.328 -27.548  35.312  1.00 62.00           C  
ATOM   1109  O   ARG A 139     -16.545 -29.086  35.550  1.00 62.00           O  
ATOM   1110  CG  ARG A 139     -20.483 -27.077  36.181  1.00 62.00           C  
ATOM   1111  CD  ARG A 139     -21.828 -27.504  35.611  1.00 62.00           C  
ATOM   1112  NE  ARG A 139     -22.939 -26.879  36.324  1.00 62.00           N  
ATOM   1113  NH1 ARG A 139     -24.582 -27.759  34.959  1.00 62.00           N  
ATOM   1114  NH2 ARG A 139     -25.150 -26.402  36.717  1.00 62.00           N  
ATOM   1115  CZ  ARG A 139     -24.221 -27.015  35.998  1.00 62.00           C  
ATOM   1116  N   ASN A 140     -16.025 -27.311  34.323  1.00 54.24           N  
ATOM   1117  CA  ASN A 140     -15.154 -28.057  33.421  1.00 54.24           C  
ATOM   1118  C   ASN A 140     -13.722 -27.531  33.463  1.00 54.24           C  
ATOM   1119  CB  ASN A 140     -15.696 -28.009  31.991  1.00 54.24           C  
ATOM   1120  O   ASN A 140     -12.901 -27.887  32.616  1.00 54.24           O  
ATOM   1121  CG  ASN A 140     -16.992 -28.780  31.832  1.00 54.24           C  
ATOM   1122  ND2 ASN A 140     -17.875 -28.284  30.972  1.00 54.24           N  
ATOM   1123  OD1 ASN A 140     -17.198 -29.811  32.476  1.00 54.24           O  
ATOM   1124  N   LYS A 141     -13.169 -27.035  34.569  1.00 54.80           N  
ATOM   1125  CA  LYS A 141     -11.889 -26.340  34.665  1.00 54.80           C  
ATOM   1126  C   LYS A 141     -10.736 -27.329  34.807  1.00 54.80           C  
ATOM   1127  CB  LYS A 141     -11.893 -25.368  35.846  1.00 54.80           C  
ATOM   1128  O   LYS A 141     -10.812 -28.270  35.600  1.00 54.80           O  
ATOM   1129  CG  LYS A 141     -12.388 -23.972  35.497  1.00 54.80           C  
ATOM   1130  CD  LYS A 141     -12.259 -23.021  36.680  1.00 54.80           C  
ATOM   1131  CE  LYS A 141     -12.821 -21.644  36.355  1.00 54.80           C  
ATOM   1132  NZ  LYS A 141     -12.681 -20.703  37.507  1.00 54.80           N  
ATOM   1133  N   VAL A 142      -9.703 -27.567  33.884  1.00 43.26           N  
ATOM   1134  CA  VAL A 142      -8.353 -28.106  34.010  1.00 43.26           C  
ATOM   1135  C   VAL A 142      -7.330 -26.996  33.775  1.00 43.26           C  
ATOM   1136  CB  VAL A 142      -8.111 -29.270  33.023  1.00 43.26           C  
ATOM   1137  O   VAL A 142      -7.436 -26.240  32.806  1.00 43.26           O  
ATOM   1138  CG1 VAL A 142      -6.702 -29.835  33.189  1.00 43.26           C  
ATOM   1139  CG2 VAL A 142      -9.157 -30.365  33.225  1.00 43.26           C  
ATOM   1140  N   PHE A 143      -6.512 -26.629  34.837  1.00 35.91           N  
ATOM   1141  CA  PHE A 143      -5.503 -25.649  35.221  1.00 35.91           C  
ATOM   1142  C   PHE A 143      -4.231 -25.833  34.402  1.00 35.91           C  
ATOM   1143  CB  PHE A 143      -5.186 -25.758  36.716  1.00 35.91           C  
ATOM   1144  O   PHE A 143      -3.716 -26.947  34.287  1.00 35.91           O  
ATOM   1145  CG  PHE A 143      -5.034 -24.428  37.403  1.00 35.91           C  
ATOM   1146  CD1 PHE A 143      -3.778 -23.865  37.588  1.00 35.91           C  
ATOM   1147  CD2 PHE A 143      -6.149 -23.742  37.866  1.00 35.91           C  
ATOM   1148  CE1 PHE A 143      -3.635 -22.634  38.224  1.00 35.91           C  
ATOM   1149  CE2 PHE A 143      -6.014 -22.511  38.502  1.00 35.91           C  
ATOM   1150  CZ  PHE A 143      -4.756 -21.959  38.681  1.00 35.91           C  
ATOM   1151  N   VAL A 144      -3.710 -24.877  33.529  1.00 36.90           N  
ATOM   1152  CA  VAL A 144      -2.304 -24.737  33.165  1.00 36.90           C  
ATOM   1153  C   VAL A 144      -1.865 -23.286  33.345  1.00 36.90           C  
ATOM   1154  CB  VAL A 144      -2.045 -25.195  31.712  1.00 36.90           C  
ATOM   1155  O   VAL A 144      -2.545 -22.364  32.890  1.00 36.90           O  
ATOM   1156  CG1 VAL A 144      -0.546 -25.272  31.428  1.00 36.90           C  
ATOM   1157  CG2 VAL A 144      -2.711 -26.545  31.453  1.00 36.90           C  
ATOM   1158  N   PRO A 145      -0.666 -22.963  34.065  1.00 34.50           N  
ATOM   1159  CA  PRO A 145      -0.051 -21.660  34.331  1.00 34.50           C  
ATOM   1160  C   PRO A 145       0.945 -21.246  33.249  1.00 34.50           C  
ATOM   1161  CB  PRO A 145       0.656 -21.871  35.672  1.00 34.50           C  
ATOM   1162  O   PRO A 145       1.698 -22.083  32.745  1.00 34.50           O  
ATOM   1163  CG  PRO A 145       0.795 -23.354  35.801  1.00 34.50           C  
ATOM   1164  CD  PRO A 145       0.224 -23.996  34.569  1.00 34.50           C  
ATOM   1165  N   HIS A 146       1.081 -19.871  32.895  1.00 33.70           N  
ATOM   1166  CA  HIS A 146       1.337 -18.682  32.090  1.00 33.70           C  
ATOM   1167  C   HIS A 146       2.834 -18.421  31.954  1.00 33.70           C  
ATOM   1168  CB  HIS A 146       0.645 -17.462  32.700  1.00 33.70           C  
ATOM   1169  O   HIS A 146       3.607 -18.725  32.866  1.00 33.70           O  
ATOM   1170  CG  HIS A 146      -0.813 -17.376  32.377  1.00 33.70           C  
ATOM   1171  CD2 HIS A 146      -1.581 -16.325  32.008  1.00 33.70           C  
ATOM   1172  ND1 HIS A 146      -1.651 -18.470  32.421  1.00 33.70           N  
ATOM   1173  CE1 HIS A 146      -2.875 -18.093  32.091  1.00 33.70           C  
ATOM   1174  NE2 HIS A 146      -2.860 -16.796  31.836  1.00 33.70           N  
ATOM   1175  N   PRO A 147       3.323 -17.474  30.937  1.00 33.39           N  
ATOM   1176  CA  PRO A 147       3.626 -16.064  31.195  1.00 33.39           C  
ATOM   1177  C   PRO A 147       3.483 -15.193  29.949  1.00 33.39           C  
ATOM   1178  CB  PRO A 147       5.079 -16.098  31.674  1.00 33.39           C  
ATOM   1179  O   PRO A 147       3.373 -15.714  28.836  1.00 33.39           O  
ATOM   1180  CG  PRO A 147       5.701 -17.235  30.930  1.00 33.39           C  
ATOM   1181  CD  PRO A 147       4.636 -17.909  30.112  1.00 33.39           C  
ATOM   1182  N   THR A 148       3.078 -13.810  30.171  1.00 27.98           N  
ATOM   1183  CA  THR A 148       3.040 -12.352  30.128  1.00 27.98           C  
ATOM   1184  C   THR A 148       3.891 -11.822  28.977  1.00 27.98           C  
ATOM   1185  CB  THR A 148       3.528 -11.741  31.455  1.00 27.98           C  
ATOM   1186  O   THR A 148       5.001 -12.305  28.746  1.00 27.98           O  
ATOM   1187  CG2 THR A 148       2.586 -10.641  31.932  1.00 27.98           C  
ATOM   1188  OG1 THR A 148       3.590 -12.768  32.452  1.00 27.98           O  
ATOM   1189  N   ARG A 149       3.230 -10.991  28.006  1.00 30.51           N  
ATOM   1190  CA  ARG A 149       3.893  -9.729  27.695  1.00 30.51           C  
ATOM   1191  C   ARG A 149       2.994  -8.831  26.851  1.00 30.51           C  
ATOM   1192  CB  ARG A 149       5.215  -9.980  26.967  1.00 30.51           C  
ATOM   1193  O   ARG A 149       2.315  -9.307  25.938  1.00 30.51           O  
ATOM   1194  CG  ARG A 149       6.432  -9.421  27.688  1.00 30.51           C  
ATOM   1195  CD  ARG A 149       7.721  -9.729  26.940  1.00 30.51           C  
ATOM   1196  NE  ARG A 149       8.865  -9.039  27.531  1.00 30.51           N  
ATOM   1197  NH1 ARG A 149      10.429  -9.989  26.121  1.00 30.51           N  
ATOM   1198  NH2 ARG A 149      11.088  -8.503  27.738  1.00 30.51           N  
ATOM   1199  CZ  ARG A 149      10.125  -9.179  27.129  1.00 30.51           C  
ATOM   1200  N   THR A 150       2.991  -7.502  27.067  1.00 29.37           N  
ATOM   1201  CA  THR A 150       2.882  -6.067  26.825  1.00 29.37           C  
ATOM   1202  C   THR A 150       3.501  -5.697  25.480  1.00 29.37           C  
ATOM   1203  CB  THR A 150       3.562  -5.259  27.946  1.00 29.37           C  
ATOM   1204  O   THR A 150       4.566  -6.205  25.120  1.00 29.37           O  
ATOM   1205  CG2 THR A 150       2.589  -4.971  29.084  1.00 29.37           C  
ATOM   1206  OG1 THR A 150       4.673  -6.005  28.459  1.00 29.37           O  
ATOM   1207  N   ILE A 151       2.792  -5.116  24.508  1.00 27.90           N  
ATOM   1208  CA  ILE A 151       2.914  -4.454  23.213  1.00 27.90           C  
ATOM   1209  C   ILE A 151       3.280  -2.985  23.417  1.00 27.90           C  
ATOM   1210  CB  ILE A 151       1.610  -4.573  22.393  1.00 27.90           C  
ATOM   1211  O   ILE A 151       2.660  -2.291  24.227  1.00 27.90           O  
ATOM   1212  CG1 ILE A 151       1.234  -6.046  22.197  1.00 27.90           C  
ATOM   1213  CG2 ILE A 151       1.753  -3.860  21.045  1.00 27.90           C  
ATOM   1214  CD1 ILE A 151      -0.146  -6.258  21.591  1.00 27.90           C  
ATOM   1215  N   ALA A 152       4.479  -2.548  22.941  1.00 31.78           N  
ATOM   1216  CA  ALA A 152       4.796  -1.185  22.523  1.00 31.78           C  
ATOM   1217  C   ALA A 152       5.648  -1.184  21.256  1.00 31.78           C  
ATOM   1218  CB  ALA A 152       5.515  -0.438  23.644  1.00 31.78           C  
ATOM   1219  O   ALA A 152       6.490  -2.065  21.066  1.00 31.78           O  
ATOM   1220  N   ILE A 153       5.424  -0.357  20.097  1.00 35.97           N  
ATOM   1221  CA  ILE A 153       5.550   0.439  18.881  1.00 35.97           C  
ATOM   1222  C   ILE A 153       6.979   0.351  18.352  1.00 35.97           C  
ATOM   1223  CB  ILE A 153       5.159   1.914  19.128  1.00 35.97           C  
ATOM   1224  O   ILE A 153       7.938   0.577  19.094  1.00 35.97           O  
ATOM   1225  CG1 ILE A 153       3.724   2.004  19.659  1.00 35.97           C  
ATOM   1226  CG2 ILE A 153       5.322   2.737  17.847  1.00 35.97           C  
ATOM   1227  CD1 ILE A 153       3.324   3.397  20.127  1.00 35.97           C  
ATOM   1228  N   ASP A 154       7.378  -0.315  17.208  1.00 41.40           N  
ATOM   1229  CA  ASP A 154       8.373  -0.913  16.322  1.00 41.40           C  
ATOM   1230  C   ASP A 154       9.262   0.158  15.693  1.00 41.40           C  
ATOM   1231  CB  ASP A 154       7.692  -1.739  15.229  1.00 41.40           C  
ATOM   1232  O   ASP A 154       8.767   1.074  15.032  1.00 41.40           O  
ATOM   1233  CG  ASP A 154       8.654  -2.652  14.490  1.00 41.40           C  
ATOM   1234  OD1 ASP A 154       9.884  -2.462  14.603  1.00 41.40           O  
ATOM   1235  OD2 ASP A 154       8.177  -3.569  13.786  1.00 41.40           O  
ATOM   1236  N   PRO A 155      10.647   0.091  15.895  1.00 39.13           N  
ATOM   1237  CA  PRO A 155      11.850   0.681  15.302  1.00 39.13           C  
ATOM   1238  C   PRO A 155      12.240   0.024  13.980  1.00 39.13           C  
ATOM   1239  CB  PRO A 155      12.922   0.442  16.368  1.00 39.13           C  
ATOM   1240  O   PRO A 155      13.121   0.522  13.276  1.00 39.13           O  
ATOM   1241  CG  PRO A 155      12.226  -0.327  17.444  1.00 39.13           C  
ATOM   1242  CD  PRO A 155      10.854  -0.695  16.957  1.00 39.13           C  
ATOM   1243  N   CYS A 156      11.280  -0.928  13.164  1.00 42.84           N  
ATOM   1244  CA  CYS A 156      11.632  -1.663  11.954  1.00 42.84           C  
ATOM   1245  C   CYS A 156      11.155  -0.923  10.709  1.00 42.84           C  
ATOM   1246  CB  CYS A 156      11.029  -3.067  11.985  1.00 42.84           C  
ATOM   1247  O   CYS A 156      11.365  -1.388   9.587  1.00 42.84           O  
ATOM   1248  SG  CYS A 156      12.179  -4.364  11.479  1.00 42.84           S  
ATOM   1249  N   LEU A 157      10.873   0.420  10.815  1.00 46.77           N  
ATOM   1250  CA  LEU A 157      10.451   1.308   9.737  1.00 46.77           C  
ATOM   1251  C   LEU A 157      11.625   1.656   8.828  1.00 46.77           C  
ATOM   1252  CB  LEU A 157       9.836   2.589  10.308  1.00 46.77           C  
ATOM   1253  O   LEU A 157      11.446   1.850   7.623  1.00 46.77           O  
ATOM   1254  CG  LEU A 157       8.308   2.669  10.301  1.00 46.77           C  
ATOM   1255  CD1 LEU A 157       7.809   3.377  11.556  1.00 46.77           C  
ATOM   1256  CD2 LEU A 157       7.816   3.382   9.046  1.00 46.77           C  
ATOM   1257  N   ARG A 158      12.918   1.113   9.140  1.00 44.33           N  
ATOM   1258  CA  ARG A 158      14.068   1.453   8.309  1.00 44.33           C  
ATOM   1259  C   ARG A 158      14.392   0.327   7.333  1.00 44.33           C  
ATOM   1260  CB  ARG A 158      15.289   1.760   9.179  1.00 44.33           C  
ATOM   1261  O   ARG A 158      14.838   0.578   6.212  1.00 44.33           O  
ATOM   1262  CG  ARG A 158      15.883   3.140   8.943  1.00 44.33           C  
ATOM   1263  CD  ARG A 158      17.081   3.399   9.845  1.00 44.33           C  
ATOM   1264  NE  ARG A 158      17.723   4.674   9.535  1.00 44.33           N  
ATOM   1265  NH1 ARG A 158      18.247   5.179  11.728  1.00 44.33           N  
ATOM   1266  NH2 ARG A 158      18.820   6.626  10.045  1.00 44.33           N  
ATOM   1267  CZ  ARG A 158      18.262   5.490  10.437  1.00 44.33           C  
ATOM   1268  N   ALA A 159      13.799  -0.955   7.520  1.00 40.68           N  
ATOM   1269  CA  ALA A 159      14.062  -2.087   6.636  1.00 40.68           C  
ATOM   1270  C   ALA A 159      12.963  -2.231   5.587  1.00 40.68           C  
ATOM   1271  CB  ALA A 159      14.193  -3.376   7.444  1.00 40.68           C  
ATOM   1272  O   ALA A 159      13.216  -2.697   4.473  1.00 40.68           O  
ATOM   1273  N   LEU A 160      11.809  -1.557   5.802  1.00 38.99           N  
ATOM   1274  CA  LEU A 160      10.638  -1.601   4.934  1.00 38.99           C  
ATOM   1275  C   LEU A 160      10.771  -0.602   3.790  1.00 38.99           C  
ATOM   1276  CB  LEU A 160       9.366  -1.311   5.735  1.00 38.99           C  
ATOM   1277  O   LEU A 160      10.268  -0.840   2.690  1.00 38.99           O  
ATOM   1278  CG  LEU A 160       8.682  -2.517   6.381  1.00 38.99           C  
ATOM   1279  CD1 LEU A 160       7.939  -2.092   7.643  1.00 38.99           C  
ATOM   1280  CD2 LEU A 160       7.730  -3.185   5.394  1.00 38.99           C  
ATOM   1281  N   TYR A 161      11.855   0.329   3.937  1.00 46.73           N  
ATOM   1282  CA  TYR A 161      12.110   1.377   2.956  1.00 46.73           C  
ATOM   1283  C   TYR A 161      13.304   1.024   2.078  1.00 46.73           C  
ATOM   1284  CB  TYR A 161      12.354   2.719   3.654  1.00 46.73           C  
ATOM   1285  O   TYR A 161      13.608   1.735   1.117  1.00 46.73           O  
ATOM   1286  CG  TYR A 161      11.113   3.315   4.273  1.00 46.73           C  
ATOM   1287  CD1 TYR A 161      10.162   3.963   3.488  1.00 46.73           C  
ATOM   1288  CD2 TYR A 161      10.890   3.234   5.643  1.00 46.73           C  
ATOM   1289  CE1 TYR A 161       9.018   4.516   4.054  1.00 46.73           C  
ATOM   1290  CE2 TYR A 161       9.750   3.783   6.220  1.00 46.73           C  
ATOM   1291  OH  TYR A 161       7.690   4.966   5.984  1.00 46.73           O  
ATOM   1292  CZ  TYR A 161       8.821   4.421   5.419  1.00 46.73           C  
ATOM   1293  N   ALA A 162      13.696  -0.327   1.989  1.00 40.22           N  
ATOM   1294  CA  ALA A 162      14.712  -0.756   1.031  1.00 40.22           C  
ATOM   1295  C   ALA A 162      14.094  -1.587  -0.089  1.00 40.22           C  
ATOM   1296  CB  ALA A 162      15.807  -1.551   1.738  1.00 40.22           C  
ATOM   1297  O   ALA A 162      13.472  -2.621   0.167  1.00 40.22           O  
ATOM   1298  N   GLU A 163      13.380  -1.009  -1.097  1.00 46.14           N  
ATOM   1299  CA  GLU A 163      12.998  -0.839  -2.496  1.00 46.14           C  
ATOM   1300  C   GLU A 163      13.725  -1.837  -3.392  1.00 46.14           C  
ATOM   1301  CB  GLU A 163      13.284   0.592  -2.961  1.00 46.14           C  
ATOM   1302  O   GLU A 163      14.860  -2.223  -3.106  1.00 46.14           O  
ATOM   1303  CG  GLU A 163      12.096   1.533  -2.821  1.00 46.14           C  
ATOM   1304  CD  GLU A 163      12.416   2.966  -3.215  1.00 46.14           C  
ATOM   1305  OE1 GLU A 163      11.545   3.850  -3.052  1.00 46.14           O  
ATOM   1306  OE2 GLU A 163      13.548   3.206  -3.692  1.00 46.14           O  
ATOM   1307  N   ALA A 164      12.961  -2.834  -4.044  1.00 37.68           N  
ATOM   1308  CA  ALA A 164      12.980  -3.480  -5.354  1.00 37.68           C  
ATOM   1309  C   ALA A 164      14.401  -3.562  -5.904  1.00 37.68           C  
ATOM   1310  CB  ALA A 164      12.077  -2.730  -6.330  1.00 37.68           C  
ATOM   1311  O   ALA A 164      14.719  -4.460  -6.687  1.00 37.68           O  
ATOM   1312  N   THR A 165      15.587  -3.074  -5.155  1.00 41.14           N  
ATOM   1313  CA  THR A 165      16.977  -3.273  -5.551  1.00 41.14           C  
ATOM   1314  C   THR A 165      17.658  -4.293  -4.644  1.00 41.14           C  
ATOM   1315  CB  THR A 165      17.761  -1.948  -5.518  1.00 41.14           C  
ATOM   1316  O   THR A 165      18.742  -4.788  -4.962  1.00 41.14           O  
ATOM   1317  CG2 THR A 165      17.280  -0.996  -6.608  1.00 41.14           C  
ATOM   1318  OG1 THR A 165      17.581  -1.324  -4.241  1.00 41.14           O  
ATOM   1319  N   GLU A 166      16.903  -5.048  -3.860  1.00 58.32           N  
ATOM   1320  CA  GLU A 166      17.602  -5.996  -2.997  1.00 58.32           C  
ATOM   1321  C   GLU A 166      17.116  -7.422  -3.238  1.00 58.32           C  
ATOM   1322  CB  GLU A 166      17.418  -5.619  -1.525  1.00 58.32           C  
ATOM   1323  O   GLU A 166      16.775  -8.135  -2.292  1.00 58.32           O  
ATOM   1324  CG  GLU A 166      18.272  -4.440  -1.080  1.00 58.32           C  
ATOM   1325  CD  GLU A 166      18.121  -4.113   0.397  1.00 58.32           C  
ATOM   1326  OE1 GLU A 166      18.772  -3.157   0.876  1.00 58.32           O  
ATOM   1327  OE2 GLU A 166      17.347  -4.819   1.080  1.00 58.32           O  
ATOM   1328  N   LEU A 167      16.509  -7.627  -4.555  1.00 70.06           N  
ATOM   1329  CA  LEU A 167      16.099  -9.007  -4.793  1.00 70.06           C  
ATOM   1330  C   LEU A 167      17.277  -9.961  -4.621  1.00 70.06           C  
ATOM   1331  CB  LEU A 167      15.509  -9.156  -6.198  1.00 70.06           C  
ATOM   1332  O   LEU A 167      18.384  -9.677  -5.084  1.00 70.06           O  
ATOM   1333  CG  LEU A 167      14.216  -8.387  -6.474  1.00 70.06           C  
ATOM   1334  CD1 LEU A 167      13.876  -8.439  -7.960  1.00 70.06           C  
ATOM   1335  CD2 LEU A 167      13.070  -8.949  -5.639  1.00 70.06           C  
ATOM   1336  N   VAL A 168      17.214 -10.835  -3.739  1.00 75.94           N  
ATOM   1337  CA  VAL A 168      18.267 -11.816  -3.498  1.00 75.94           C  
ATOM   1338  C   VAL A 168      18.046 -13.040  -4.384  1.00 75.94           C  
ATOM   1339  CB  VAL A 168      18.323 -12.237  -2.012  1.00 75.94           C  
ATOM   1340  O   VAL A 168      16.960 -13.626  -4.385  1.00 75.94           O  
ATOM   1341  CG1 VAL A 168      19.400 -13.297  -1.791  1.00 75.94           C  
ATOM   1342  CG2 VAL A 168      18.575 -11.021  -1.123  1.00 75.94           C  
ATOM   1343  N   GLY A 169      19.015 -13.372  -5.245  1.00 77.21           N  
ATOM   1344  CA  GLY A 169      19.033 -14.604  -6.016  1.00 77.21           C  
ATOM   1345  C   GLY A 169      18.283 -14.497  -7.331  1.00 77.21           C  
ATOM   1346  O   GLY A 169      18.139 -15.486  -8.052  1.00 77.21           O  
ATOM   1347  N   ILE A 170      17.717 -13.263  -7.674  1.00 79.44           N  
ATOM   1348  CA  ILE A 170      16.968 -13.079  -8.912  1.00 79.44           C  
ATOM   1349  C   ILE A 170      17.904 -12.585 -10.013  1.00 79.44           C  
ATOM   1350  CB  ILE A 170      15.796 -12.090  -8.721  1.00 79.44           C  
ATOM   1351  O   ILE A 170      17.899 -13.118 -11.125  1.00 79.44           O  
ATOM   1352  CG1 ILE A 170      14.756 -12.674  -7.759  1.00 79.44           C  
ATOM   1353  CG2 ILE A 170      15.160 -11.741 -10.070  1.00 79.44           C  
ATOM   1354  CD1 ILE A 170      14.010 -13.881  -8.312  1.00 79.44           C  
ATOM   1355  N   TYR A 171      18.745 -11.564  -9.645  1.00 79.27           N  
ATOM   1356  CA  TYR A 171      19.692 -11.035 -10.620  1.00 79.27           C  
ATOM   1357  C   TYR A 171      20.918 -11.933 -10.732  1.00 79.27           C  
ATOM   1358  CB  TYR A 171      20.118  -9.614 -10.239  1.00 79.27           C  
ATOM   1359  O   TYR A 171      21.427 -12.428  -9.724  1.00 79.27           O  
ATOM   1360  CG  TYR A 171      18.987  -8.615 -10.260  1.00 79.27           C  
ATOM   1361  CD1 TYR A 171      18.356  -8.273 -11.454  1.00 79.27           C  
ATOM   1362  CD2 TYR A 171      18.547  -8.010  -9.087  1.00 79.27           C  
ATOM   1363  CE1 TYR A 171      17.314  -7.351 -11.479  1.00 79.27           C  
ATOM   1364  CE2 TYR A 171      17.507  -7.087  -9.100  1.00 79.27           C  
ATOM   1365  OH  TYR A 171      15.867  -5.852 -10.318  1.00 79.27           O  
ATOM   1366  CZ  TYR A 171      16.897  -6.765 -10.299  1.00 79.27           C  
ATOM   1367  N   GLY A 172      21.281 -12.282 -11.996  1.00 80.01           N  
ATOM   1368  CA  GLY A 172      22.406 -13.158 -12.286  1.00 80.01           C  
ATOM   1369  C   GLY A 172      22.008 -14.406 -13.050  1.00 80.01           C  
ATOM   1370  O   GLY A 172      21.619 -14.328 -14.218  1.00 80.01           O  
ATOM   1371  N   LYS A 173      22.040 -15.489 -12.388  1.00 84.16           N  
ATOM   1372  CA  LYS A 173      21.835 -16.786 -13.026  1.00 84.16           C  
ATOM   1373  C   LYS A 173      20.397 -16.937 -13.515  1.00 84.16           C  
ATOM   1374  CB  LYS A 173      22.182 -17.920 -12.061  1.00 84.16           C  
ATOM   1375  O   LYS A 173      20.163 -17.342 -14.655  1.00 84.16           O  
ATOM   1376  CG  LYS A 173      22.156 -19.303 -12.695  1.00 84.16           C  
ATOM   1377  CD  LYS A 173      22.513 -20.388 -11.687  1.00 84.16           C  
ATOM   1378  CE  LYS A 173      22.390 -21.779 -12.294  1.00 84.16           C  
ATOM   1379  NZ  LYS A 173      22.740 -22.846 -11.309  1.00 84.16           N  
ATOM   1380  N   ARG A 174      19.369 -16.450 -12.681  1.00 86.32           N  
ATOM   1381  CA  ARG A 174      17.963 -16.699 -12.980  1.00 86.32           C  
ATOM   1382  C   ARG A 174      17.465 -15.770 -14.082  1.00 86.32           C  
ATOM   1383  CB  ARG A 174      17.107 -16.528 -11.724  1.00 86.32           C  
ATOM   1384  O   ARG A 174      16.886 -16.225 -15.071  1.00 86.32           O  
ATOM   1385  CG  ARG A 174      17.264 -17.653 -10.713  1.00 86.32           C  
ATOM   1386  CD  ARG A 174      16.277 -17.520  -9.562  1.00 86.32           C  
ATOM   1387  NE  ARG A 174      16.445 -18.588  -8.582  1.00 86.32           N  
ATOM   1388  NH1 ARG A 174      14.839 -17.787  -7.126  1.00 86.32           N  
ATOM   1389  NH2 ARG A 174      15.991 -19.704  -6.626  1.00 86.32           N  
ATOM   1390  CZ  ARG A 174      15.758 -18.691  -7.447  1.00 86.32           C  
ATOM   1391  N   ASP A 175      17.688 -14.416 -13.933  1.00 85.76           N  
ATOM   1392  CA  ASP A 175      17.200 -13.482 -14.943  1.00 85.76           C  
ATOM   1393  C   ASP A 175      17.937 -13.669 -16.267  1.00 85.76           C  
ATOM   1394  CB  ASP A 175      17.350 -12.039 -14.457  1.00 85.76           C  
ATOM   1395  O   ASP A 175      17.331 -13.592 -17.337  1.00 85.76           O  
ATOM   1396  CG  ASP A 175      18.793 -11.654 -14.178  1.00 85.76           C  
ATOM   1397  OD1 ASP A 175      19.599 -12.536 -13.811  1.00 85.76           O  
ATOM   1398  OD2 ASP A 175      19.126 -10.458 -14.324  1.00 85.76           O  
ATOM   1399  N   GLN A 176      19.275 -13.969 -16.197  1.00 86.68           N  
ATOM   1400  CA  GLN A 176      20.066 -14.202 -17.401  1.00 86.68           C  
ATOM   1401  C   GLN A 176      19.604 -15.461 -18.129  1.00 86.68           C  
ATOM   1402  CB  GLN A 176      21.552 -14.311 -17.055  1.00 86.68           C  
ATOM   1403  O   GLN A 176      19.536 -15.484 -19.359  1.00 86.68           O  
ATOM   1404  CG  GLN A 176      22.186 -12.989 -16.644  1.00 86.68           C  
ATOM   1405  CD  GLN A 176      23.602 -13.154 -16.123  1.00 86.68           C  
ATOM   1406  NE2 GLN A 176      24.180 -12.068 -15.623  1.00 86.68           N  
ATOM   1407  OE1 GLN A 176      24.170 -14.250 -16.170  1.00 86.68           O  
ATOM   1408  N   GLY A 177      19.276 -16.500 -17.287  1.00 87.52           N  
ATOM   1409  CA  GLY A 177      18.745 -17.727 -17.861  1.00 87.52           C  
ATOM   1410  C   GLY A 177      17.449 -17.518 -18.621  1.00 87.52           C  
ATOM   1411  O   GLY A 177      17.284 -18.029 -19.730  1.00 87.52           O  
ATOM   1412  N   LEU A 178      16.525 -16.756 -17.939  1.00 89.43           N  
ATOM   1413  CA  LEU A 178      15.248 -16.465 -18.581  1.00 89.43           C  
ATOM   1414  C   LEU A 178      15.447 -15.591 -19.815  1.00 89.43           C  
ATOM   1415  CB  LEU A 178      14.300 -15.772 -17.599  1.00 89.43           C  
ATOM   1416  O   LEU A 178      14.818 -15.820 -20.851  1.00 89.43           O  
ATOM   1417  CG  LEU A 178      12.857 -15.583 -18.069  1.00 89.43           C  
ATOM   1418  CD1 LEU A 178      12.236 -16.929 -18.428  1.00 89.43           C  
ATOM   1419  CD2 LEU A 178      12.033 -14.877 -16.997  1.00 89.43           C  
ATOM   1420  N   MET A 179      16.312 -14.598 -19.764  1.00 87.47           N  
ATOM   1421  CA  MET A 179      16.589 -13.712 -20.891  1.00 87.47           C  
ATOM   1422  C   MET A 179      17.210 -14.484 -22.051  1.00 87.47           C  
ATOM   1423  CB  MET A 179      17.517 -12.573 -20.465  1.00 87.47           C  
ATOM   1424  O   MET A 179      16.910 -14.211 -23.215  1.00 87.47           O  
ATOM   1425  CG  MET A 179      16.822 -11.480 -19.670  1.00 87.47           C  
ATOM   1426  SD  MET A 179      17.864  -9.983 -19.472  1.00 87.47           S  
ATOM   1427  CE  MET A 179      19.156 -10.634 -18.377  1.00 87.47           C  
ATOM   1428  N   ARG A 180      18.040 -15.472 -21.769  1.00 87.53           N  
ATOM   1429  CA  ARG A 180      18.619 -16.324 -22.803  1.00 87.53           C  
ATOM   1430  C   ARG A 180      17.534 -17.082 -23.560  1.00 87.53           C  
ATOM   1431  CB  ARG A 180      19.617 -17.309 -22.192  1.00 87.53           C  
ATOM   1432  O   ARG A 180      17.608 -17.228 -24.782  1.00 87.53           O  
ATOM   1433  CG  ARG A 180      20.968 -16.694 -21.863  1.00 87.53           C  
ATOM   1434  CD  ARG A 180      21.938 -17.727 -21.308  1.00 87.53           C  
ATOM   1435  NE  ARG A 180      23.104 -17.097 -20.694  1.00 87.53           N  
ATOM   1436  NH1 ARG A 180      23.918 -19.044 -19.753  1.00 87.53           N  
ATOM   1437  NH2 ARG A 180      25.038 -17.066 -19.457  1.00 87.53           N  
ATOM   1438  CZ  ARG A 180      24.018 -17.737 -19.969  1.00 87.53           C  
ATOM   1439  N   LEU A 181      16.542 -17.482 -22.826  1.00 87.19           N  
ATOM   1440  CA  LEU A 181      15.443 -18.215 -23.445  1.00 87.19           C  
ATOM   1441  C   LEU A 181      14.611 -17.297 -24.336  1.00 87.19           C  
ATOM   1442  CB  LEU A 181      14.552 -18.850 -22.374  1.00 87.19           C  
ATOM   1443  O   LEU A 181      14.023 -17.748 -25.321  1.00 87.19           O  
ATOM   1444  CG  LEU A 181      15.187 -19.960 -21.535  1.00 87.19           C  
ATOM   1445  CD1 LEU A 181      14.221 -20.420 -20.448  1.00 87.19           C  
ATOM   1446  CD2 LEU A 181      15.601 -21.130 -22.421  1.00 87.19           C  
ATOM   1447  N   LEU A 182      14.719 -15.950 -23.926  1.00 86.51           N  
ATOM   1448  CA  LEU A 182      13.922 -14.970 -24.656  1.00 86.51           C  
ATOM   1449  C   LEU A 182      14.740 -14.325 -25.770  1.00 86.51           C  
ATOM   1450  CB  LEU A 182      13.394 -13.893 -23.705  1.00 86.51           C  
ATOM   1451  O   LEU A 182      14.191 -13.623 -26.622  1.00 86.51           O  
ATOM   1452  CG  LEU A 182      12.331 -14.339 -22.699  1.00 86.51           C  
ATOM   1453  CD1 LEU A 182      12.130 -13.269 -21.632  1.00 86.51           C  
ATOM   1454  CD2 LEU A 182      11.018 -14.648 -23.409  1.00 86.51           C  
ATOM   1455  N   SER A 183      16.085 -14.520 -25.810  1.00 78.32           N  
ATOM   1456  CA  SER A 183      17.014 -13.826 -26.697  1.00 78.32           C  
ATOM   1457  C   SER A 183      16.718 -14.137 -28.160  1.00 78.32           C  
ATOM   1458  CB  SER A 183      18.457 -14.209 -26.368  1.00 78.32           C  
ATOM   1459  O   SER A 183      16.243 -15.227 -28.485  1.00 78.32           O  
ATOM   1460  OG  SER A 183      19.362 -13.568 -27.251  1.00 78.32           O  
ATOM   1461  N   MET A 184      16.971 -13.031 -28.897  1.00 65.66           N  
ATOM   1462  CA  MET A 184      16.800 -12.956 -30.345  1.00 65.66           C  
ATOM   1463  C   MET A 184      18.141 -13.087 -31.058  1.00 65.66           C  
ATOM   1464  CB  MET A 184      16.123 -11.642 -30.739  1.00 65.66           C  
ATOM   1465  O   MET A 184      18.222 -12.907 -32.275  1.00 65.66           O  
ATOM   1466  CG  MET A 184      14.751 -11.448 -30.116  1.00 65.66           C  
ATOM   1467  SD  MET A 184      13.411 -12.204 -31.116  1.00 65.66           S  
ATOM   1468  CE  MET A 184      12.666 -10.713 -31.833  1.00 65.66           C  
ATOM   1469  N   GLU A 185      19.242 -13.430 -30.288  1.00 56.37           N  
ATOM   1470  CA  GLU A 185      20.587 -13.390 -30.854  1.00 56.37           C  
ATOM   1471  C   GLU A 185      20.854 -14.611 -31.730  1.00 56.37           C  
ATOM   1472  CB  GLU A 185      21.636 -13.300 -29.743  1.00 56.37           C  
ATOM   1473  O   GLU A 185      20.501 -15.734 -31.362  1.00 56.37           O  
ATOM   1474  CG  GLU A 185      21.699 -11.939 -29.065  1.00 56.37           C  
ATOM   1475  CD  GLU A 185      22.803 -11.837 -28.025  1.00 56.37           C  
ATOM   1476  OE1 GLU A 185      22.996 -10.741 -27.451  1.00 56.37           O  
ATOM   1477  OE2 GLU A 185      23.480 -12.861 -27.783  1.00 56.37           O  
ATOM   1478  N   GLY A 186      20.865 -14.340 -33.157  1.00 56.98           N  
ATOM   1479  CA  GLY A 186      21.171 -15.238 -34.259  1.00 56.98           C  
ATOM   1480  C   GLY A 186      20.317 -14.989 -35.487  1.00 56.98           C  
ATOM   1481  O   GLY A 186      19.311 -14.280 -35.417  1.00 56.98           O  
ATOM   1482  N   ASP A 187      20.907 -14.923 -36.683  1.00 51.14           N  
ATOM   1483  CA  ASP A 187      20.386 -14.620 -38.013  1.00 51.14           C  
ATOM   1484  C   ASP A 187      19.439 -15.716 -38.495  1.00 51.14           C  
ATOM   1485  CB  ASP A 187      21.533 -14.439 -39.010  1.00 51.14           C  
ATOM   1486  O   ASP A 187      18.975 -15.685 -39.637  1.00 51.14           O  
ATOM   1487  CG  ASP A 187      21.936 -12.986 -39.193  1.00 51.14           C  
ATOM   1488  OD1 ASP A 187      21.214 -12.087 -38.709  1.00 51.14           O  
ATOM   1489  OD2 ASP A 187      22.983 -12.738 -39.829  1.00 51.14           O  
ATOM   1490  N   ASP A 188      18.829 -16.503 -37.518  1.00 59.53           N  
ATOM   1491  CA  ASP A 188      17.957 -17.588 -37.957  1.00 59.53           C  
ATOM   1492  C   ASP A 188      16.501 -17.131 -38.022  1.00 59.53           C  
ATOM   1493  CB  ASP A 188      18.089 -18.793 -37.023  1.00 59.53           C  
ATOM   1494  O   ASP A 188      16.085 -16.256 -37.260  1.00 59.53           O  
ATOM   1495  CG  ASP A 188      19.271 -19.682 -37.365  1.00 59.53           C  
ATOM   1496  OD1 ASP A 188      19.837 -19.546 -38.471  1.00 59.53           O  
ATOM   1497  OD2 ASP A 188      19.639 -20.529 -36.522  1.00 59.53           O  
ATOM   1498  N   ALA A 189      15.831 -17.250 -39.229  1.00 60.01           N  
ATOM   1499  CA  ALA A 189      14.409 -17.032 -39.483  1.00 60.01           C  
ATOM   1500  C   ALA A 189      13.569 -17.424 -38.271  1.00 60.01           C  
ATOM   1501  CB  ALA A 189      13.962 -17.819 -40.713  1.00 60.01           C  
ATOM   1502  O   ALA A 189      12.506 -16.847 -38.032  1.00 60.01           O  
ATOM   1503  N   SER A 190      14.100 -18.253 -37.381  1.00 62.63           N  
ATOM   1504  CA  SER A 190      13.387 -18.734 -36.203  1.00 62.63           C  
ATOM   1505  C   SER A 190      13.341 -17.669 -35.111  1.00 62.63           C  
ATOM   1506  CB  SER A 190      14.042 -20.004 -35.660  1.00 62.63           C  
ATOM   1507  O   SER A 190      12.440 -17.673 -34.270  1.00 62.63           O  
ATOM   1508  OG  SER A 190      15.357 -19.737 -35.203  1.00 62.63           O  
ATOM   1509  N   ASN A 191      14.173 -16.563 -35.296  1.00 63.04           N  
ATOM   1510  CA  ASN A 191      14.290 -15.534 -34.268  1.00 63.04           C  
ATOM   1511  C   ASN A 191      13.196 -14.479 -34.404  1.00 63.04           C  
ATOM   1512  CB  ASN A 191      15.671 -14.877 -34.322  1.00 63.04           C  
ATOM   1513  O   ASN A 191      12.928 -13.731 -33.462  1.00 63.04           O  
ATOM   1514  CG  ASN A 191      16.763 -15.765 -33.760  1.00 63.04           C  
ATOM   1515  ND2 ASN A 191      18.003 -15.499 -34.151  1.00 63.04           N  
ATOM   1516  OD1 ASN A 191      16.493 -16.684 -32.982  1.00 63.04           O  
ATOM   1517  N   LYS A 192      12.477 -14.604 -35.532  1.00 73.81           N  
ATOM   1518  CA  LYS A 192      11.443 -13.600 -35.766  1.00 73.81           C  
ATOM   1519  C   LYS A 192      10.064 -14.131 -35.384  1.00 73.81           C  
ATOM   1520  CB  LYS A 192      11.446 -13.157 -37.230  1.00 73.81           C  
ATOM   1521  O   LYS A 192       9.097 -13.369 -35.314  1.00 73.81           O  
ATOM   1522  CG  LYS A 192      12.659 -12.326 -37.622  1.00 73.81           C  
ATOM   1523  CD  LYS A 192      12.499 -11.726 -39.013  1.00 73.81           C  
ATOM   1524  CE  LYS A 192      13.721 -10.911 -39.415  1.00 73.81           C  
ATOM   1525  NZ  LYS A 192      13.550 -10.283 -40.760  1.00 73.81           N  
ATOM   1526  N   ARG A 193       9.995 -15.435 -34.977  1.00 80.47           N  
ATOM   1527  CA  ARG A 193       8.714 -16.037 -34.620  1.00 80.47           C  
ATOM   1528  C   ARG A 193       8.350 -15.732 -33.171  1.00 80.47           C  
ATOM   1529  CB  ARG A 193       8.751 -17.551 -34.844  1.00 80.47           C  
ATOM   1530  O   ARG A 193       9.220 -15.399 -32.364  1.00 80.47           O  
ATOM   1531  CG  ARG A 193       8.865 -17.955 -36.305  1.00 80.47           C  
ATOM   1532  CD  ARG A 193       8.764 -19.463 -36.483  1.00 80.47           C  
ATOM   1533  NE  ARG A 193       8.734 -19.839 -37.893  1.00 80.47           N  
ATOM   1534  NH1 ARG A 193       8.861 -22.113 -37.503  1.00 80.47           N  
ATOM   1535  NH2 ARG A 193       8.747 -21.318 -39.650  1.00 80.47           N  
ATOM   1536  CZ  ARG A 193       8.781 -21.089 -38.346  1.00 80.47           C  
ATOM   1537  N   LEU A 194       7.076 -15.741 -32.853  1.00 85.97           N  
ATOM   1538  CA  LEU A 194       6.609 -15.579 -31.480  1.00 85.97           C  
ATOM   1539  C   LEU A 194       7.208 -16.649 -30.573  1.00 85.97           C  
ATOM   1540  CB  LEU A 194       5.080 -15.643 -31.423  1.00 85.97           C  
ATOM   1541  O   LEU A 194       7.141 -17.841 -30.883  1.00 85.97           O  
ATOM   1542  CG  LEU A 194       4.453 -15.620 -30.028  1.00 85.97           C  
ATOM   1543  CD1 LEU A 194       4.695 -14.270 -29.360  1.00 85.97           C  
ATOM   1544  CD2 LEU A 194       2.961 -15.923 -30.107  1.00 85.97           C  
ATOM   1545  N   LYS A 195       7.862 -16.243 -29.524  1.00 88.62           N  
ATOM   1546  CA  LYS A 195       8.423 -17.164 -28.540  1.00 88.62           C  
ATOM   1547  C   LYS A 195       7.663 -17.088 -27.219  1.00 88.62           C  
ATOM   1548  CB  LYS A 195       9.905 -16.866 -28.310  1.00 88.62           C  
ATOM   1549  O   LYS A 195       7.444 -15.998 -26.686  1.00 88.62           O  
ATOM   1550  CG  LYS A 195      10.609 -17.878 -27.418  1.00 88.62           C  
ATOM   1551  CD  LYS A 195      12.123 -17.724 -27.483  1.00 88.62           C  
ATOM   1552  CE  LYS A 195      12.831 -18.798 -26.669  1.00 88.62           C  
ATOM   1553  NZ  LYS A 195      14.312 -18.748 -26.855  1.00 88.62           N  
ATOM   1554  N   LYS A 196       7.227 -18.235 -26.798  1.00 91.63           N  
ATOM   1555  CA  LYS A 196       6.529 -18.333 -25.520  1.00 91.63           C  
ATOM   1556  C   LYS A 196       7.395 -19.027 -24.472  1.00 91.63           C  
ATOM   1557  CB  LYS A 196       5.206 -19.084 -25.686  1.00 91.63           C  
ATOM   1558  O   LYS A 196       8.024 -20.049 -24.757  1.00 91.63           O  
ATOM   1559  CG  LYS A 196       4.249 -18.438 -26.676  1.00 91.63           C  
ATOM   1560  CD  LYS A 196       3.052 -19.335 -26.963  1.00 91.63           C  
ATOM   1561  CE  LYS A 196       2.219 -18.805 -28.122  1.00 91.63           C  
ATOM   1562  NZ  LYS A 196       1.118 -19.745 -28.490  1.00 91.63           N  
ATOM   1563  N   VAL A 197       7.497 -18.388 -23.334  1.00 93.64           N  
ATOM   1564  CA  VAL A 197       8.209 -18.998 -22.215  1.00 93.64           C  
ATOM   1565  C   VAL A 197       7.283 -19.094 -21.004  1.00 93.64           C  
ATOM   1566  CB  VAL A 197       9.482 -18.203 -21.851  1.00 93.64           C  
ATOM   1567  O   VAL A 197       6.635 -18.113 -20.632  1.00 93.64           O  
ATOM   1568  CG1 VAL A 197      10.183 -18.827 -20.645  1.00 93.64           C  
ATOM   1569  CG2 VAL A 197      10.430 -18.136 -23.047  1.00 93.64           C  
ATOM   1570  N   SER A 198       7.139 -20.325 -20.501  1.00 94.81           N  
ATOM   1571  CA  SER A 198       6.322 -20.548 -19.312  1.00 94.81           C  
ATOM   1572  C   SER A 198       7.190 -20.821 -18.088  1.00 94.81           C  
ATOM   1573  CB  SER A 198       5.358 -21.714 -19.535  1.00 94.81           C  
ATOM   1574  O   SER A 198       8.014 -21.739 -18.097  1.00 94.81           O  
ATOM   1575  OG  SER A 198       4.500 -21.877 -18.419  1.00 94.81           O  
ATOM   1576  N   ILE A 199       7.081 -19.910 -17.054  1.00 94.31           N  
ATOM   1577  CA  ILE A 199       7.763 -20.116 -15.780  1.00 94.31           C  
ATOM   1578  C   ILE A 199       6.886 -20.958 -14.856  1.00 94.31           C  
ATOM   1579  CB  ILE A 199       8.117 -18.772 -15.105  1.00 94.31           C  
ATOM   1580  O   ILE A 199       5.759 -20.571 -14.537  1.00 94.31           O  
ATOM   1581  CG1 ILE A 199       8.884 -17.871 -16.079  1.00 94.31           C  
ATOM   1582  CG2 ILE A 199       8.924 -19.007 -13.825  1.00 94.31           C  
ATOM   1583  CD1 ILE A 199       9.076 -16.444 -15.583  1.00 94.31           C  
ATOM   1584  N   VAL A 200       7.411 -22.116 -14.430  1.00 91.75           N  
ATOM   1585  CA  VAL A 200       6.604 -23.022 -13.619  1.00 91.75           C  
ATOM   1586  C   VAL A 200       7.309 -23.294 -12.292  1.00 91.75           C  
ATOM   1587  CB  VAL A 200       6.326 -24.350 -14.358  1.00 91.75           C  
ATOM   1588  O   VAL A 200       8.538 -23.395 -12.245  1.00 91.75           O  
ATOM   1589  CG1 VAL A 200       7.633 -25.071 -14.683  1.00 91.75           C  
ATOM   1590  CG2 VAL A 200       5.413 -25.244 -13.521  1.00 91.75           C  
ATOM   1591  N   GLY A 201       6.562 -23.265 -11.193  1.00 85.08           N  
ATOM   1592  CA  GLY A 201       7.071 -23.571  -9.865  1.00 85.08           C  
ATOM   1593  C   GLY A 201       6.004 -23.513  -8.789  1.00 85.08           C  
ATOM   1594  O   GLY A 201       4.909 -22.996  -9.020  1.00 85.08           O  
ATOM   1595  N   PHE A 202       6.344 -24.027  -7.652  1.00 79.61           N  
ATOM   1596  CA  PHE A 202       5.446 -24.035  -6.504  1.00 79.61           C  
ATOM   1597  C   PHE A 202       5.191 -22.618  -6.005  1.00 79.61           C  
ATOM   1598  CB  PHE A 202       6.025 -24.893  -5.374  1.00 79.61           C  
ATOM   1599  O   PHE A 202       5.986 -21.711  -6.263  1.00 79.61           O  
ATOM   1600  CG  PHE A 202       5.271 -24.778  -4.077  1.00 79.61           C  
ATOM   1601  CD1 PHE A 202       5.757 -23.988  -3.042  1.00 79.61           C  
ATOM   1602  CD2 PHE A 202       4.075 -25.459  -3.893  1.00 79.61           C  
ATOM   1603  CE1 PHE A 202       5.060 -23.880  -1.840  1.00 79.61           C  
ATOM   1604  CE2 PHE A 202       3.373 -25.356  -2.695  1.00 79.61           C  
ATOM   1605  CZ  PHE A 202       3.868 -24.566  -1.669  1.00 79.61           C  
ATOM   1606  N   GLY A 203       4.071 -22.326  -5.332  1.00 76.25           N  
ATOM   1607  CA  GLY A 203       3.700 -21.012  -4.830  1.00 76.25           C  
ATOM   1608  C   GLY A 203       4.718 -20.432  -3.867  1.00 76.25           C  
ATOM   1609  O   GLY A 203       5.239 -21.142  -3.004  1.00 76.25           O  
ATOM   1610  N   GLY A 204       5.101 -19.194  -3.979  1.00 76.88           N  
ATOM   1611  CA  GLY A 204       5.979 -18.472  -3.072  1.00 76.88           C  
ATOM   1612  C   GLY A 204       7.434 -18.505  -3.499  1.00 76.88           C  
ATOM   1613  O   GLY A 204       8.306 -17.999  -2.789  1.00 76.88           O  
ATOM   1614  N   LEU A 205       7.773 -19.132  -4.695  1.00 86.39           N  
ATOM   1615  CA  LEU A 205       9.148 -19.312  -5.148  1.00 86.39           C  
ATOM   1616  C   LEU A 205       9.674 -18.041  -5.807  1.00 86.39           C  
ATOM   1617  CB  LEU A 205       9.241 -20.485  -6.127  1.00 86.39           C  
ATOM   1618  O   LEU A 205      10.877 -17.913  -6.047  1.00 86.39           O  
ATOM   1619  CG  LEU A 205       9.250 -21.884  -5.510  1.00 86.39           C  
ATOM   1620  CD1 LEU A 205       9.214 -22.946  -6.604  1.00 86.39           C  
ATOM   1621  CD2 LEU A 205      10.473 -22.068  -4.618  1.00 86.39           C  
ATOM   1622  N   GLY A 206       8.788 -17.100  -6.151  1.00 85.61           N  
ATOM   1623  CA  GLY A 206       9.210 -15.833  -6.726  1.00 85.61           C  
ATOM   1624  C   GLY A 206       9.062 -15.784  -8.235  1.00 85.61           C  
ATOM   1625  O   GLY A 206       9.842 -15.119  -8.919  1.00 85.61           O  
ATOM   1626  N   LYS A 207       8.134 -16.544  -8.878  1.00 88.70           N  
ATOM   1627  CA  LYS A 207       7.896 -16.595 -10.318  1.00 88.70           C  
ATOM   1628  C   LYS A 207       7.528 -15.218 -10.863  1.00 88.70           C  
ATOM   1629  CB  LYS A 207       6.791 -17.600 -10.644  1.00 88.70           C  
ATOM   1630  O   LYS A 207       8.125 -14.749 -11.835  1.00 88.70           O  
ATOM   1631  CG  LYS A 207       7.105 -19.026 -10.214  1.00 88.70           C  
ATOM   1632  CD  LYS A 207       5.977 -19.982 -10.584  1.00 88.70           C  
ATOM   1633  CE  LYS A 207       4.689 -19.639  -9.848  1.00 88.70           C  
ATOM   1634  NZ  LYS A 207       4.848 -19.758  -8.368  1.00 88.70           N  
ATOM   1635  N   THR A 208       6.548 -14.663 -10.159  1.00 86.29           N  
ATOM   1636  CA  THR A 208       6.066 -13.348 -10.567  1.00 86.29           C  
ATOM   1637  C   THR A 208       7.172 -12.304 -10.444  1.00 86.29           C  
ATOM   1638  CB  THR A 208       4.850 -12.914  -9.728  1.00 86.29           C  
ATOM   1639  O   THR A 208       7.342 -11.465 -11.330  1.00 86.29           O  
ATOM   1640  CG2 THR A 208       4.313 -11.565 -10.196  1.00 86.29           C  
ATOM   1641  OG1 THR A 208       3.815 -13.897  -9.853  1.00 86.29           O  
ATOM   1642  N   THR A 209       7.993 -12.490  -9.350  1.00 86.82           N  
ATOM   1643  CA  THR A 209       9.104 -11.579  -9.096  1.00 86.82           C  
ATOM   1644  C   THR A 209      10.153 -11.685 -10.199  1.00 86.82           C  
ATOM   1645  CB  THR A 209       9.758 -11.863  -7.732  1.00 86.82           C  
ATOM   1646  O   THR A 209      10.639 -10.670 -10.701  1.00 86.82           O  
ATOM   1647  CG2 THR A 209      10.865 -10.858  -7.433  1.00 86.82           C  
ATOM   1648  OG1 THR A 209       8.763 -11.780  -6.704  1.00 86.82           O  
ATOM   1649  N   LEU A 210      10.471 -12.918 -10.681  1.00 90.31           N  
ATOM   1650  CA  LEU A 210      11.425 -13.153 -11.759  1.00 90.31           C  
ATOM   1651  C   LEU A 210      10.902 -12.597 -13.080  1.00 90.31           C  
ATOM   1652  CB  LEU A 210      11.716 -14.649 -11.901  1.00 90.31           C  
ATOM   1653  O   LEU A 210      11.626 -11.903 -13.797  1.00 90.31           O  
ATOM   1654  CG  LEU A 210      12.636 -15.055 -13.054  1.00 90.31           C  
ATOM   1655  CD1 LEU A 210      13.994 -14.375 -12.913  1.00 90.31           C  
ATOM   1656  CD2 LEU A 210      12.794 -16.571 -13.104  1.00 90.31           C  
ATOM   1657  N   ALA A 211       9.599 -12.876 -13.400  1.00 91.62           N  
ATOM   1658  CA  ALA A 211       8.981 -12.402 -14.636  1.00 91.62           C  
ATOM   1659  C   ALA A 211       9.004 -10.878 -14.711  1.00 91.62           C  
ATOM   1660  CB  ALA A 211       7.548 -12.916 -14.745  1.00 91.62           C  
ATOM   1661  O   ALA A 211       9.340 -10.306 -15.750  1.00 91.62           O  
ATOM   1662  N   ARG A 212       8.702 -10.238 -13.588  1.00 87.94           N  
ATOM   1663  CA  ARG A 212       8.685  -8.780 -13.526  1.00 87.94           C  
ATOM   1664  C   ARG A 212      10.084  -8.208 -13.728  1.00 87.94           C  
ATOM   1665  CB  ARG A 212       8.112  -8.305 -12.189  1.00 87.94           C  
ATOM   1666  O   ARG A 212      10.261  -7.230 -14.457  1.00 87.94           O  
ATOM   1667  CG  ARG A 212       7.896  -6.802 -12.111  1.00 87.94           C  
ATOM   1668  CD  ARG A 212       7.199  -6.399 -10.819  1.00 87.94           C  
ATOM   1669  NE  ARG A 212       5.868  -6.992 -10.716  1.00 87.94           N  
ATOM   1670  NH1 ARG A 212       4.754  -5.142 -11.537  1.00 87.94           N  
ATOM   1671  NH2 ARG A 212       3.581  -7.014 -10.926  1.00 87.94           N  
ATOM   1672  CZ  ARG A 212       4.738  -6.381 -11.060  1.00 87.94           C  
ATOM   1673  N   ALA A 213      11.047  -8.781 -13.066  1.00 85.42           N  
ATOM   1674  CA  ALA A 213      12.433  -8.339 -13.201  1.00 85.42           C  
ATOM   1675  C   ALA A 213      12.883  -8.382 -14.658  1.00 85.42           C  
ATOM   1676  CB  ALA A 213      13.352  -9.200 -12.338  1.00 85.42           C  
ATOM   1677  O   ALA A 213      13.484  -7.428 -15.157  1.00 85.42           O  
ATOM   1678  N   VAL A 214      12.548  -9.488 -15.368  1.00 89.59           N  
ATOM   1679  CA  VAL A 214      12.921  -9.665 -16.767  1.00 89.59           C  
ATOM   1680  C   VAL A 214      12.130  -8.693 -17.641  1.00 89.59           C  
ATOM   1681  CB  VAL A 214      12.685 -11.118 -17.238  1.00 89.59           C  
ATOM   1682  O   VAL A 214      12.680  -8.095 -18.569  1.00 89.59           O  
ATOM   1683  CG1 VAL A 214      12.868 -11.231 -18.751  1.00 89.59           C  
ATOM   1684  CG2 VAL A 214      13.628 -12.074 -16.510  1.00 89.59           C  
ATOM   1685  N   TYR A 215      10.868  -8.571 -17.336  1.00 88.55           N  
ATOM   1686  CA  TYR A 215       9.994  -7.660 -18.067  1.00 88.55           C  
ATOM   1687  C   TYR A 215      10.548  -6.241 -18.049  1.00 88.55           C  
ATOM   1688  CB  TYR A 215       8.582  -7.677 -17.472  1.00 88.55           C  
ATOM   1689  O   TYR A 215      10.636  -5.589 -19.092  1.00 88.55           O  
ATOM   1690  CG  TYR A 215       7.642  -6.685 -18.112  1.00 88.55           C  
ATOM   1691  CD1 TYR A 215       7.401  -5.445 -17.526  1.00 88.55           C  
ATOM   1692  CD2 TYR A 215       6.992  -6.986 -19.304  1.00 88.55           C  
ATOM   1693  CE1 TYR A 215       6.534  -4.528 -18.111  1.00 88.55           C  
ATOM   1694  CE2 TYR A 215       6.122  -6.077 -19.899  1.00 88.55           C  
ATOM   1695  OH  TYR A 215       5.041  -3.949 -19.880  1.00 88.55           O  
ATOM   1696  CZ  TYR A 215       5.901  -4.853 -19.296  1.00 88.55           C  
ATOM   1697  N   GLU A 216      11.052  -5.789 -16.894  1.00 83.36           N  
ATOM   1698  CA  GLU A 216      11.585  -4.442 -16.712  1.00 83.36           C  
ATOM   1699  C   GLU A 216      12.893  -4.258 -17.476  1.00 83.36           C  
ATOM   1700  CB  GLU A 216      11.798  -4.144 -15.226  1.00 83.36           C  
ATOM   1701  O   GLU A 216      13.168  -3.174 -17.995  1.00 83.36           O  
ATOM   1702  CG  GLU A 216      10.505  -3.950 -14.447  1.00 83.36           C  
ATOM   1703  CD  GLU A 216       9.646  -2.815 -14.982  1.00 83.36           C  
ATOM   1704  OE1 GLU A 216       8.400  -2.914 -14.914  1.00 83.36           O  
ATOM   1705  OE2 GLU A 216      10.224  -1.821 -15.474  1.00 83.36           O  
ATOM   1706  N   LYS A 217      13.674  -5.298 -17.668  1.00 84.70           N  
ATOM   1707  CA  LYS A 217      14.983  -5.254 -18.313  1.00 84.70           C  
ATOM   1708  C   LYS A 217      14.846  -5.211 -19.832  1.00 84.70           C  
ATOM   1709  CB  LYS A 217      15.828  -6.458 -17.897  1.00 84.70           C  
ATOM   1710  O   LYS A 217      15.627  -4.541 -20.513  1.00 84.70           O  
ATOM   1711  CG  LYS A 217      16.534  -6.287 -16.560  1.00 84.70           C  
ATOM   1712  CD  LYS A 217      17.478  -7.448 -16.273  1.00 84.70           C  
ATOM   1713  CE  LYS A 217      18.186  -7.277 -14.936  1.00 84.70           C  
ATOM   1714  NZ  LYS A 217      19.123  -8.406 -14.657  1.00 84.70           N  
ATOM   1715  N   ILE A 218      13.772  -5.893 -20.419  1.00 87.45           N  
ATOM   1716  CA  ILE A 218      13.787  -6.070 -21.868  1.00 87.45           C  
ATOM   1717  C   ILE A 218      12.626  -5.300 -22.493  1.00 87.45           C  
ATOM   1718  CB  ILE A 218      13.710  -7.563 -22.256  1.00 87.45           C  
ATOM   1719  O   ILE A 218      12.501  -5.239 -23.718  1.00 87.45           O  
ATOM   1720  CG1 ILE A 218      12.400  -8.180 -21.752  1.00 87.45           C  
ATOM   1721  CG2 ILE A 218      14.920  -8.326 -21.709  1.00 87.45           C  
ATOM   1722  CD1 ILE A 218      12.137  -9.586 -22.273  1.00 87.45           C  
ATOM   1723  N   LYS A 219      11.757  -4.828 -21.659  1.00 84.18           N  
ATOM   1724  CA  LYS A 219      10.526  -4.236 -22.176  1.00 84.18           C  
ATOM   1725  C   LYS A 219      10.829  -3.128 -23.181  1.00 84.18           C  
ATOM   1726  CB  LYS A 219       9.673  -3.687 -21.031  1.00 84.18           C  
ATOM   1727  O   LYS A 219      10.048  -2.891 -24.105  1.00 84.18           O  
ATOM   1728  CG  LYS A 219      10.316  -2.531 -20.279  1.00 84.18           C  
ATOM   1729  CD  LYS A 219       9.421  -2.030 -19.153  1.00 84.18           C  
ATOM   1730  CE  LYS A 219      10.069  -0.883 -18.390  1.00 84.18           C  
ATOM   1731  NZ  LYS A 219       9.224  -0.432 -17.244  1.00 84.18           N  
ATOM   1732  N   GLY A 220      11.990  -2.296 -23.070  1.00 82.37           N  
ATOM   1733  CA  GLY A 220      12.375  -1.203 -23.948  1.00 82.37           C  
ATOM   1734  C   GLY A 220      12.574  -1.636 -25.388  1.00 82.37           C  
ATOM   1735  O   GLY A 220      12.496  -0.816 -26.305  1.00 82.37           O  
ATOM   1736  N   ASP A 221      12.635  -2.911 -25.709  1.00 85.42           N  
ATOM   1737  CA  ASP A 221      12.889  -3.442 -27.045  1.00 85.42           C  
ATOM   1738  C   ASP A 221      11.581  -3.725 -27.781  1.00 85.42           C  
ATOM   1739  CB  ASP A 221      13.734  -4.714 -26.965  1.00 85.42           C  
ATOM   1740  O   ASP A 221      11.593  -4.113 -28.951  1.00 85.42           O  
ATOM   1741  CG  ASP A 221      15.127  -4.468 -26.413  1.00 85.42           C  
ATOM   1742  OD1 ASP A 221      15.640  -3.335 -26.536  1.00 85.42           O  
ATOM   1743  OD2 ASP A 221      15.718  -5.416 -25.851  1.00 85.42           O  
ATOM   1744  N   PHE A 222      10.420  -3.524 -27.135  1.00 87.37           N  
ATOM   1745  CA  PHE A 222       9.147  -3.924 -27.723  1.00 87.37           C  
ATOM   1746  C   PHE A 222       8.228  -2.720 -27.893  1.00 87.37           C  
ATOM   1747  CB  PHE A 222       8.464  -4.988 -26.858  1.00 87.37           C  
ATOM   1748  O   PHE A 222       8.298  -1.765 -27.117  1.00 87.37           O  
ATOM   1749  CG  PHE A 222       9.250  -6.266 -26.735  1.00 87.37           C  
ATOM   1750  CD1 PHE A 222       8.992  -7.341 -27.577  1.00 87.37           C  
ATOM   1751  CD2 PHE A 222      10.248  -6.392 -25.777  1.00 87.37           C  
ATOM   1752  CE1 PHE A 222       9.717  -8.525 -27.465  1.00 87.37           C  
ATOM   1753  CE2 PHE A 222      10.977  -7.571 -25.659  1.00 87.37           C  
ATOM   1754  CZ  PHE A 222      10.710  -8.637 -26.504  1.00 87.37           C  
ATOM   1755  N   ASP A 223       7.368  -2.699 -28.964  1.00 86.08           N  
ATOM   1756  CA  ASP A 223       6.439  -1.618 -29.280  1.00 86.08           C  
ATOM   1757  C   ASP A 223       5.276  -1.588 -28.291  1.00 86.08           C  
ATOM   1758  CB  ASP A 223       5.911  -1.765 -30.708  1.00 86.08           C  
ATOM   1759  O   ASP A 223       4.818  -0.513 -27.896  1.00 86.08           O  
ATOM   1760  CG  ASP A 223       7.011  -1.727 -31.754  1.00 86.08           C  
ATOM   1761  OD1 ASP A 223       7.914  -0.868 -31.658  1.00 86.08           O  
ATOM   1762  OD2 ASP A 223       6.973  -2.562 -32.684  1.00 86.08           O  
ATOM   1763  N   CYS A 224       4.860  -2.749 -27.892  1.00 86.38           N  
ATOM   1764  CA  CYS A 224       3.721  -2.865 -26.989  1.00 86.38           C  
ATOM   1765  C   CYS A 224       4.035  -3.807 -25.833  1.00 86.38           C  
ATOM   1766  CB  CYS A 224       2.488  -3.361 -27.743  1.00 86.38           C  
ATOM   1767  O   CYS A 224       4.702  -4.826 -26.021  1.00 86.38           O  
ATOM   1768  SG  CYS A 224       2.151  -2.452 -29.267  1.00 86.38           S  
ATOM   1769  N   ARG A 225       3.408  -3.512 -24.617  1.00 90.18           N  
ATOM   1770  CA  ARG A 225       3.744  -4.270 -23.416  1.00 90.18           C  
ATOM   1771  C   ARG A 225       2.526  -4.436 -22.514  1.00 90.18           C  
ATOM   1772  CB  ARG A 225       4.876  -3.585 -22.647  1.00 90.18           C  
ATOM   1773  O   ARG A 225       1.703  -3.525 -22.400  1.00 90.18           O  
ATOM   1774  CG  ARG A 225       4.597  -2.131 -22.305  1.00 90.18           C  
ATOM   1775  CD  ARG A 225       5.858  -1.404 -21.857  1.00 90.18           C  
ATOM   1776  NE  ARG A 225       5.581  -0.017 -21.496  1.00 90.18           N  
ATOM   1777  NH1 ARG A 225       7.679   0.766 -22.062  1.00 90.18           N  
ATOM   1778  NH2 ARG A 225       6.096   2.207 -21.244  1.00 90.18           N  
ATOM   1779  CZ  ARG A 225       6.453   0.982 -21.602  1.00 90.18           C  
ATOM   1780  N   ALA A 226       2.513  -5.578 -22.040  1.00 89.89           N  
ATOM   1781  CA  ALA A 226       1.406  -5.817 -21.117  1.00 89.89           C  
ATOM   1782  C   ALA A 226       1.815  -6.780 -20.007  1.00 89.89           C  
ATOM   1783  CB  ALA A 226       0.194  -6.360 -21.869  1.00 89.89           C  
ATOM   1784  O   ALA A 226       2.592  -7.710 -20.238  1.00 89.89           O  
ATOM   1785  N   PHE A 227       1.387  -6.501 -18.768  1.00 89.76           N  
ATOM   1786  CA  PHE A 227       1.521  -7.377 -17.610  1.00 89.76           C  
ATOM   1787  C   PHE A 227       0.172  -7.587 -16.932  1.00 89.76           C  
ATOM   1788  CB  PHE A 227       2.526  -6.797 -16.610  1.00 89.76           C  
ATOM   1789  O   PHE A 227      -0.343  -6.684 -16.269  1.00 89.76           O  
ATOM   1790  CG  PHE A 227       2.979  -7.781 -15.565  1.00 89.76           C  
ATOM   1791  CD1 PHE A 227       2.057  -8.567 -14.885  1.00 89.76           C  
ATOM   1792  CD2 PHE A 227       4.327  -7.920 -15.263  1.00 89.76           C  
ATOM   1793  CE1 PHE A 227       2.473  -9.479 -13.917  1.00 89.76           C  
ATOM   1794  CE2 PHE A 227       4.751  -8.829 -14.298  1.00 89.76           C  
ATOM   1795  CZ  PHE A 227       3.822  -9.607 -13.625  1.00 89.76           C  
ATOM   1796  N   VAL A 228      -0.375  -8.823 -17.160  1.00 85.79           N  
ATOM   1797  CA  VAL A 228      -1.763  -9.018 -16.753  1.00 85.79           C  
ATOM   1798  C   VAL A 228      -1.854 -10.184 -15.771  1.00 85.79           C  
ATOM   1799  CB  VAL A 228      -2.681  -9.274 -17.970  1.00 85.79           C  
ATOM   1800  O   VAL A 228      -1.521 -11.321 -16.114  1.00 85.79           O  
ATOM   1801  CG1 VAL A 228      -4.128  -9.467 -17.523  1.00 85.79           C  
ATOM   1802  CG2 VAL A 228      -2.576  -8.122 -18.968  1.00 85.79           C  
ATOM   1803  N   PRO A 229      -2.258  -9.902 -14.534  1.00 83.26           N  
ATOM   1804  CA  PRO A 229      -2.515 -10.997 -13.595  1.00 83.26           C  
ATOM   1805  C   PRO A 229      -3.826 -11.725 -13.882  1.00 83.26           C  
ATOM   1806  CB  PRO A 229      -2.569 -10.291 -12.237  1.00 83.26           C  
ATOM   1807  O   PRO A 229      -4.819 -11.094 -14.251  1.00 83.26           O  
ATOM   1808  CG  PRO A 229      -2.970  -8.886 -12.553  1.00 83.26           C  
ATOM   1809  CD  PRO A 229      -2.503  -8.557 -13.942  1.00 83.26           C  
ATOM   1810  N   VAL A 230      -3.909 -13.117 -13.849  1.00 77.74           N  
ATOM   1811  CA  VAL A 230      -5.091 -13.906 -14.182  1.00 77.74           C  
ATOM   1812  C   VAL A 230      -5.750 -14.415 -12.901  1.00 77.74           C  
ATOM   1813  CB  VAL A 230      -4.741 -15.091 -15.109  1.00 77.74           C  
ATOM   1814  O   VAL A 230      -6.934 -14.165 -12.663  1.00 77.74           O  
ATOM   1815  CG1 VAL A 230      -5.981 -15.935 -15.399  1.00 77.74           C  
ATOM   1816  CG2 VAL A 230      -4.119 -14.585 -16.409  1.00 77.74           C  
ATOM   1817  N   GLY A 231      -4.911 -15.002 -11.945  1.00 67.45           N  
ATOM   1818  CA  GLY A 231      -5.387 -15.535 -10.678  1.00 67.45           C  
ATOM   1819  C   GLY A 231      -6.151 -16.836 -10.829  1.00 67.45           C  
ATOM   1820  O   GLY A 231      -6.162 -17.436 -11.906  1.00 67.45           O  
ATOM   1821  N   GLN A 232      -6.798 -17.577  -9.878  1.00 63.30           N  
ATOM   1822  CA  GLN A 232      -7.417 -18.897  -9.830  1.00 63.30           C  
ATOM   1823  C   GLN A 232      -8.815 -18.871 -10.440  1.00 63.30           C  
ATOM   1824  CB  GLN A 232      -7.481 -19.409  -8.390  1.00 63.30           C  
ATOM   1825  O   GLN A 232      -9.252 -19.852 -11.046  1.00 63.30           O  
ATOM   1826  CG  GLN A 232      -6.154 -19.944  -7.868  1.00 63.30           C  
ATOM   1827  CD  GLN A 232      -6.264 -20.521  -6.469  1.00 63.30           C  
ATOM   1828  NE2 GLN A 232      -5.126 -20.879  -5.885  1.00 63.30           N  
ATOM   1829  OE1 GLN A 232      -7.363 -20.643  -5.918  1.00 63.30           O  
ATOM   1830  N   ASN A 233      -9.451 -17.640 -10.334  1.00 60.46           N  
ATOM   1831  CA  ASN A 233     -10.818 -17.558 -10.837  1.00 60.46           C  
ATOM   1832  C   ASN A 233     -10.965 -16.458 -11.885  1.00 60.46           C  
ATOM   1833  CB  ASN A 233     -11.800 -17.329  -9.686  1.00 60.46           C  
ATOM   1834  O   ASN A 233     -11.692 -15.486 -11.673  1.00 60.46           O  
ATOM   1835  CG  ASN A 233     -11.823 -18.481  -8.700  1.00 60.46           C  
ATOM   1836  ND2 ASN A 233     -12.099 -18.176  -7.438  1.00 60.46           N  
ATOM   1837  OD1 ASN A 233     -11.593 -19.635  -9.070  1.00 60.46           O  
ATOM   1838  N   PRO A 234     -10.396 -16.725 -13.089  1.00 67.15           N  
ATOM   1839  CA  PRO A 234     -10.329 -15.603 -14.027  1.00 67.15           C  
ATOM   1840  C   PRO A 234     -11.613 -15.430 -14.834  1.00 67.15           C  
ATOM   1841  CB  PRO A 234      -9.157 -15.976 -14.939  1.00 67.15           C  
ATOM   1842  O   PRO A 234     -12.377 -16.386 -14.998  1.00 67.15           O  
ATOM   1843  CG  PRO A 234      -9.126 -17.470 -14.930  1.00 67.15           C  
ATOM   1844  CD  PRO A 234      -9.663 -17.950 -13.612  1.00 67.15           C  
ATOM   1845  N   ASP A 235     -11.991 -14.180 -14.998  1.00 70.41           N  
ATOM   1846  CA  ASP A 235     -12.929 -13.789 -16.045  1.00 70.41           C  
ATOM   1847  C   ASP A 235     -12.201 -13.502 -17.356  1.00 70.41           C  
ATOM   1848  CB  ASP A 235     -13.735 -12.563 -15.612  1.00 70.41           C  
ATOM   1849  O   ASP A 235     -11.464 -12.519 -17.461  1.00 70.41           O  
ATOM   1850  CG  ASP A 235     -14.801 -12.167 -16.619  1.00 70.41           C  
ATOM   1851  OD1 ASP A 235     -14.766 -12.659 -17.768  1.00 70.41           O  
ATOM   1852  OD2 ASP A 235     -15.681 -11.354 -16.262  1.00 70.41           O  
ATOM   1853  N   MET A 236     -12.419 -14.460 -18.400  1.00 81.53           N  
ATOM   1854  CA  MET A 236     -11.717 -14.375 -19.677  1.00 81.53           C  
ATOM   1855  C   MET A 236     -11.873 -12.988 -20.293  1.00 81.53           C  
ATOM   1856  CB  MET A 236     -12.234 -15.439 -20.647  1.00 81.53           C  
ATOM   1857  O   MET A 236     -10.906 -12.416 -20.797  1.00 81.53           O  
ATOM   1858  CG  MET A 236     -11.533 -15.431 -21.996  1.00 81.53           C  
ATOM   1859  SD  MET A 236      -9.790 -15.996 -21.886  1.00 81.53           S  
ATOM   1860  CE  MET A 236     -10.041 -17.792 -21.818  1.00 81.53           C  
ATOM   1861  N   LYS A 237     -13.065 -12.416 -20.259  1.00 82.23           N  
ATOM   1862  CA  LYS A 237     -13.341 -11.103 -20.832  1.00 82.23           C  
ATOM   1863  C   LYS A 237     -12.513 -10.019 -20.149  1.00 82.23           C  
ATOM   1864  CB  LYS A 237     -14.830 -10.771 -20.723  1.00 82.23           C  
ATOM   1865  O   LYS A 237     -11.919  -9.170 -20.817  1.00 82.23           O  
ATOM   1866  CG  LYS A 237     -15.713 -11.566 -21.674  1.00 82.23           C  
ATOM   1867  CD  LYS A 237     -17.154 -11.072 -21.644  1.00 82.23           C  
ATOM   1868  CE  LYS A 237     -17.962 -11.770 -20.559  1.00 82.23           C  
ATOM   1869  NZ  LYS A 237     -19.391 -11.334 -20.566  1.00 82.23           N  
ATOM   1870  N   LYS A 238     -12.451 -10.136 -18.888  1.00 80.95           N  
ATOM   1871  CA  LYS A 238     -11.702  -9.162 -18.099  1.00 80.95           C  
ATOM   1872  C   LYS A 238     -10.211  -9.227 -18.417  1.00 80.95           C  
ATOM   1873  CB  LYS A 238     -11.930  -9.392 -16.605  1.00 80.95           C  
ATOM   1874  O   LYS A 238      -9.558  -8.192 -18.571  1.00 80.95           O  
ATOM   1875  CG  LYS A 238     -11.213  -8.393 -15.708  1.00 80.95           C  
ATOM   1876  CD  LYS A 238     -11.328  -8.778 -14.239  1.00 80.95           C  
ATOM   1877  CE  LYS A 238     -10.492  -7.863 -13.353  1.00 80.95           C  
ATOM   1878  NZ  LYS A 238     -10.446  -8.349 -11.942  1.00 80.95           N  
ATOM   1879  N   VAL A 239      -9.747 -10.447 -18.484  1.00 84.20           N  
ATOM   1880  CA  VAL A 239      -8.328 -10.646 -18.762  1.00 84.20           C  
ATOM   1881  C   VAL A 239      -7.980 -10.053 -20.125  1.00 84.20           C  
ATOM   1882  CB  VAL A 239      -7.947 -12.143 -18.719  1.00 84.20           C  
ATOM   1883  O   VAL A 239      -7.005  -9.310 -20.255  1.00 84.20           O  
ATOM   1884  CG1 VAL A 239      -6.511 -12.348 -19.199  1.00 84.20           C  
ATOM   1885  CG2 VAL A 239      -8.125 -12.698 -17.307  1.00 84.20           C  
ATOM   1886  N   LEU A 240      -8.759 -10.363 -21.195  1.00 88.05           N  
ATOM   1887  CA  LEU A 240      -8.540  -9.858 -22.546  1.00 88.05           C  
ATOM   1888  C   LEU A 240      -8.620  -8.336 -22.577  1.00 88.05           C  
ATOM   1889  CB  LEU A 240      -9.566 -10.454 -23.514  1.00 88.05           C  
ATOM   1890  O   LEU A 240      -7.808  -7.681 -23.235  1.00 88.05           O  
ATOM   1891  CG  LEU A 240      -9.448 -11.954 -23.788  1.00 88.05           C  
ATOM   1892  CD1 LEU A 240     -10.611 -12.429 -24.652  1.00 88.05           C  
ATOM   1893  CD2 LEU A 240      -8.114 -12.273 -24.456  1.00 88.05           C  
ATOM   1894  N   ARG A 241      -9.541  -7.818 -21.811  1.00 86.08           N  
ATOM   1895  CA  ARG A 241      -9.700  -6.370 -21.719  1.00 86.08           C  
ATOM   1896  C   ARG A 241      -8.474  -5.724 -21.082  1.00 86.08           C  
ATOM   1897  CB  ARG A 241     -10.955  -6.016 -20.918  1.00 86.08           C  
ATOM   1898  O   ARG A 241      -7.977  -4.708 -21.572  1.00 86.08           O  
ATOM   1899  CG  ARG A 241     -12.250  -6.176 -21.699  1.00 86.08           C  
ATOM   1900  CD  ARG A 241     -13.439  -5.602 -20.942  1.00 86.08           C  
ATOM   1901  NE  ARG A 241     -14.051  -6.596 -20.065  1.00 86.08           N  
ATOM   1902  NH1 ARG A 241     -14.524  -5.107 -18.363  1.00 86.08           N  
ATOM   1903  NH2 ARG A 241     -15.087  -7.318 -18.147  1.00 86.08           N  
ATOM   1904  CZ  ARG A 241     -14.553  -6.338 -18.860  1.00 86.08           C  
ATOM   1905  N   ASP A 242      -8.016  -6.325 -20.009  1.00 84.77           N  
ATOM   1906  CA  ASP A 242      -6.851  -5.810 -19.295  1.00 84.77           C  
ATOM   1907  C   ASP A 242      -5.613  -5.811 -20.189  1.00 84.77           C  
ATOM   1908  CB  ASP A 242      -6.589  -6.634 -18.032  1.00 84.77           C  
ATOM   1909  O   ASP A 242      -4.793  -4.894 -20.123  1.00 84.77           O  
ATOM   1910  CG  ASP A 242      -7.604  -6.372 -16.933  1.00 84.77           C  
ATOM   1911  OD1 ASP A 242      -8.403  -5.419 -17.054  1.00 84.77           O  
ATOM   1912  OD2 ASP A 242      -7.602  -7.125 -15.934  1.00 84.77           O  
ATOM   1913  N   ILE A 243      -5.533  -6.840 -21.019  1.00 88.71           N  
ATOM   1914  CA  ILE A 243      -4.413  -6.917 -21.950  1.00 88.71           C  
ATOM   1915  C   ILE A 243      -4.465  -5.738 -22.919  1.00 88.71           C  
ATOM   1916  CB  ILE A 243      -4.416  -8.251 -22.730  1.00 88.71           C  
ATOM   1917  O   ILE A 243      -3.459  -5.057 -23.133  1.00 88.71           O  
ATOM   1918  CG1 ILE A 243      -4.166  -9.426 -21.777  1.00 88.71           C  
ATOM   1919  CG2 ILE A 243      -3.374  -8.224 -23.852  1.00 88.71           C  
ATOM   1920  CD1 ILE A 243      -4.350 -10.794 -22.420  1.00 88.71           C  
ATOM   1921  N   LEU A 244      -5.593  -5.474 -23.483  1.00 87.05           N  
ATOM   1922  CA  LEU A 244      -5.778  -4.399 -24.452  1.00 87.05           C  
ATOM   1923  C   LEU A 244      -5.468  -3.043 -23.826  1.00 87.05           C  
ATOM   1924  CB  LEU A 244      -7.209  -4.408 -24.996  1.00 87.05           C  
ATOM   1925  O   LEU A 244      -4.804  -2.207 -24.442  1.00 87.05           O  
ATOM   1926  CG  LEU A 244      -7.500  -5.400 -26.123  1.00 87.05           C  
ATOM   1927  CD1 LEU A 244      -9.004  -5.529 -26.340  1.00 87.05           C  
ATOM   1928  CD2 LEU A 244      -6.803  -4.969 -27.409  1.00 87.05           C  
ATOM   1929  N   ILE A 245      -5.939  -2.933 -22.579  1.00 83.77           N  
ATOM   1930  CA  ILE A 245      -5.733  -1.683 -21.857  1.00 83.77           C  
ATOM   1931  C   ILE A 245      -4.239  -1.453 -21.639  1.00 83.77           C  
ATOM   1932  CB  ILE A 245      -6.478  -1.682 -20.503  1.00 83.77           C  
ATOM   1933  O   ILE A 245      -3.727  -0.362 -21.902  1.00 83.77           O  
ATOM   1934  CG1 ILE A 245      -7.994  -1.636 -20.728  1.00 83.77           C  
ATOM   1935  CG2 ILE A 245      -6.018  -0.508 -19.634  1.00 83.77           C  
ATOM   1936  CD1 ILE A 245      -8.814  -1.864 -19.466  1.00 83.77           C  
ATOM   1937  N   ASP A 246      -3.524  -2.531 -21.261  1.00 83.29           N  
ATOM   1938  CA  ASP A 246      -2.097  -2.413 -20.976  1.00 83.29           C  
ATOM   1939  C   ASP A 246      -1.296  -2.202 -22.259  1.00 83.29           C  
ATOM   1940  CB  ASP A 246      -1.592  -3.655 -20.239  1.00 83.29           C  
ATOM   1941  O   ASP A 246      -0.236  -1.575 -22.239  1.00 83.29           O  
ATOM   1942  CG  ASP A 246      -1.850  -3.602 -18.743  1.00 83.29           C  
ATOM   1943  OD1 ASP A 246      -2.435  -2.609 -18.260  1.00 83.29           O  
ATOM   1944  OD2 ASP A 246      -1.462  -4.561 -18.042  1.00 83.29           O  
ATOM   1945  N   LEU A 247      -1.837  -2.624 -23.362  1.00 84.31           N  
ATOM   1946  CA  LEU A 247      -1.150  -2.507 -24.644  1.00 84.31           C  
ATOM   1947  C   LEU A 247      -1.316  -1.107 -25.224  1.00 84.31           C  
ATOM   1948  CB  LEU A 247      -1.680  -3.549 -25.633  1.00 84.31           C  
ATOM   1949  O   LEU A 247      -0.583  -0.717 -26.135  1.00 84.31           O  
ATOM   1950  CG  LEU A 247      -1.257  -4.997 -25.384  1.00 84.31           C  
ATOM   1951  CD1 LEU A 247      -1.990  -5.935 -26.338  1.00 84.31           C  
ATOM   1952  CD2 LEU A 247       0.253  -5.147 -25.534  1.00 84.31           C  
ATOM   1953  N   GLY A 248      -2.260  -0.157 -24.537  1.00 75.13           N  
ATOM   1954  CA  GLY A 248      -2.359   1.240 -24.930  1.00 75.13           C  
ATOM   1955  C   GLY A 248      -3.623   1.553 -25.706  1.00 75.13           C  
ATOM   1956  O   GLY A 248      -3.731   2.614 -26.326  1.00 75.13           O  
ATOM   1957  N   ASN A 249      -4.676   0.646 -25.731  1.00 69.89           N  
ATOM   1958  CA  ASN A 249      -5.931   0.949 -26.409  1.00 69.89           C  
ATOM   1959  C   ASN A 249      -6.879   1.738 -25.509  1.00 69.89           C  
ATOM   1960  CB  ASN A 249      -6.605  -0.337 -26.892  1.00 69.89           C  
ATOM   1961  O   ASN A 249      -7.065   1.391 -24.342  1.00 69.89           O  
ATOM   1962  CG  ASN A 249      -7.658  -0.082 -27.952  1.00 69.89           C  
ATOM   1963  ND2 ASN A 249      -7.723  -0.959 -28.947  1.00 69.89           N  
ATOM   1964  OD1 ASN A 249      -8.407   0.896 -27.879  1.00 69.89           O  
ATOM   1965  N   PRO A 250      -7.413   3.014 -25.884  1.00 62.63           N  
ATOM   1966  CA  PRO A 250      -8.295   3.874 -25.091  1.00 62.63           C  
ATOM   1967  C   PRO A 250      -9.588   3.173 -24.679  1.00 62.63           C  
ATOM   1968  CB  PRO A 250      -8.587   5.045 -26.033  1.00 62.63           C  
ATOM   1969  O   PRO A 250     -10.072   2.292 -25.394  1.00 62.63           O  
ATOM   1970  CG  PRO A 250      -7.915   4.678 -27.317  1.00 62.63           C  
ATOM   1971  CD  PRO A 250      -7.220   3.360 -27.132  1.00 62.63           C  
ATOM   1972  N   HIS A 251     -10.075   3.197 -23.303  1.00 60.92           N  
ATOM   1973  CA  HIS A 251     -11.124   2.676 -22.435  1.00 60.92           C  
ATOM   1974  C   HIS A 251     -12.502   2.868 -23.059  1.00 60.92           C  
ATOM   1975  CB  HIS A 251     -11.070   3.351 -21.063  1.00 60.92           C  
ATOM   1976  O   HIS A 251     -13.393   2.036 -22.877  1.00 60.92           O  
ATOM   1977  CG  HIS A 251     -10.076   2.736 -20.131  1.00 60.92           C  
ATOM   1978  CD2 HIS A 251      -9.152   3.300 -19.318  1.00 60.92           C  
ATOM   1979  ND1 HIS A 251      -9.957   1.373 -19.963  1.00 60.92           N  
ATOM   1980  CE1 HIS A 251      -9.001   1.125 -19.084  1.00 60.92           C  
ATOM   1981  NE2 HIS A 251      -8.497   2.278 -18.677  1.00 60.92           N  
ATOM   1982  N   SER A 252     -12.750   3.620 -24.095  1.00 56.16           N  
ATOM   1983  CA  SER A 252     -14.106   4.148 -24.202  1.00 56.16           C  
ATOM   1984  C   SER A 252     -14.994   3.227 -25.030  1.00 56.16           C  
ATOM   1985  CB  SER A 252     -14.090   5.547 -24.821  1.00 56.16           C  
ATOM   1986  O   SER A 252     -16.187   3.090 -24.752  1.00 56.16           O  
ATOM   1987  OG  SER A 252     -13.357   5.551 -26.034  1.00 56.16           O  
ATOM   1988  N   ASP A 253     -14.517   1.885 -25.433  1.00 65.35           N  
ATOM   1989  CA  ASP A 253     -15.440   1.060 -26.206  1.00 65.35           C  
ATOM   1990  C   ASP A 253     -15.321  -0.411 -25.815  1.00 65.35           C  
ATOM   1991  CB  ASP A 253     -15.185   1.229 -27.705  1.00 65.35           C  
ATOM   1992  O   ASP A 253     -15.994  -1.268 -26.391  1.00 65.35           O  
ATOM   1993  CG  ASP A 253     -15.918   2.418 -28.301  1.00 65.35           C  
ATOM   1994  OD1 ASP A 253     -16.846   2.949 -27.654  1.00 65.35           O  
ATOM   1995  OD2 ASP A 253     -15.566   2.825 -29.430  1.00 65.35           O  
ATOM   1996  N   LEU A 254     -14.608  -0.802 -24.688  1.00 70.50           N  
ATOM   1997  CA  LEU A 254     -14.239  -2.203 -24.519  1.00 70.50           C  
ATOM   1998  C   LEU A 254     -15.240  -2.924 -23.623  1.00 70.50           C  
ATOM   1999  CB  LEU A 254     -12.831  -2.318 -23.928  1.00 70.50           C  
ATOM   2000  O   LEU A 254     -15.392  -4.145 -23.712  1.00 70.50           O  
ATOM   2001  CG  LEU A 254     -11.683  -1.827 -24.811  1.00 70.50           C  
ATOM   2002  CD1 LEU A 254     -10.383  -1.787 -24.015  1.00 70.50           C  
ATOM   2003  CD2 LEU A 254     -11.536  -2.716 -26.041  1.00 70.50           C  
ATOM   2004  N   ALA A 255     -16.134  -2.281 -22.859  1.00 66.86           N  
ATOM   2005  CA  ALA A 255     -16.932  -2.893 -21.800  1.00 66.86           C  
ATOM   2006  C   ALA A 255     -18.073  -3.723 -22.381  1.00 66.86           C  
ATOM   2007  CB  ALA A 255     -17.482  -1.822 -20.861  1.00 66.86           C  
ATOM   2008  O   ALA A 255     -18.470  -4.736 -21.802  1.00 66.86           O  
ATOM   2009  N   MET A 256     -18.442  -3.413 -23.642  1.00 72.03           N  
ATOM   2010  CA  MET A 256     -19.625  -4.054 -24.209  1.00 72.03           C  
ATOM   2011  C   MET A 256     -19.231  -5.198 -25.137  1.00 72.03           C  
ATOM   2012  CB  MET A 256     -20.477  -3.035 -24.968  1.00 72.03           C  
ATOM   2013  O   MET A 256     -20.093  -5.931 -25.626  1.00 72.03           O  
ATOM   2014  CG  MET A 256     -21.110  -1.979 -24.075  1.00 72.03           C  
ATOM   2015  SD  MET A 256     -22.940  -2.107 -24.024  1.00 72.03           S  
ATOM   2016  CE  MET A 256     -23.176  -2.637 -22.305  1.00 72.03           C  
ATOM   2017  N   LEU A 257     -17.875  -5.446 -25.293  1.00 81.04           N  
ATOM   2018  CA  LEU A 257     -17.431  -6.416 -26.288  1.00 81.04           C  
ATOM   2019  C   LEU A 257     -17.362  -7.817 -25.688  1.00 81.04           C  
ATOM   2020  CB  LEU A 257     -16.062  -6.020 -26.848  1.00 81.04           C  
ATOM   2021  O   LEU A 257     -17.061  -7.975 -24.503  1.00 81.04           O  
ATOM   2022  CG  LEU A 257     -15.999  -4.698 -27.614  1.00 81.04           C  
ATOM   2023  CD1 LEU A 257     -14.559  -4.377 -28.000  1.00 81.04           C  
ATOM   2024  CD2 LEU A 257     -16.890  -4.753 -28.850  1.00 81.04           C  
ATOM   2025  N   ASP A 258     -17.885  -8.803 -26.416  1.00 85.58           N  
ATOM   2026  CA  ASP A 258     -17.736 -10.186 -25.973  1.00 85.58           C  
ATOM   2027  C   ASP A 258     -16.313 -10.687 -26.207  1.00 85.58           C  
ATOM   2028  CB  ASP A 258     -18.738 -11.091 -26.694  1.00 85.58           C  
ATOM   2029  O   ASP A 258     -15.459  -9.943 -26.695  1.00 85.58           O  
ATOM   2030  CG  ASP A 258     -18.514 -11.145 -28.195  1.00 85.58           C  
ATOM   2031  OD1 ASP A 258     -17.363 -10.960 -28.647  1.00 85.58           O  
ATOM   2032  OD2 ASP A 258     -19.497 -11.373 -28.932  1.00 85.58           O  
ATOM   2033  N   ALA A 259     -15.929 -11.776 -25.725  1.00 84.66           N  
ATOM   2034  CA  ALA A 259     -14.579 -12.333 -25.760  1.00 84.66           C  
ATOM   2035  C   ALA A 259     -14.053 -12.407 -27.191  1.00 84.66           C  
ATOM   2036  CB  ALA A 259     -14.559 -13.718 -25.117  1.00 84.66           C  
ATOM   2037  O   ALA A 259     -12.898 -12.063 -27.452  1.00 84.66           O  
ATOM   2038  N   ASN A 260     -14.867 -12.814 -28.197  1.00 87.16           N  
ATOM   2039  CA  ASN A 260     -14.466 -12.938 -29.594  1.00 87.16           C  
ATOM   2040  C   ASN A 260     -14.122 -11.581 -30.201  1.00 87.16           C  
ATOM   2041  CB  ASN A 260     -15.566 -13.621 -30.409  1.00 87.16           C  
ATOM   2042  O   ASN A 260     -13.143 -11.456 -30.939  1.00 87.16           O  
ATOM   2043  CG  ASN A 260     -15.633 -15.115 -30.163  1.00 87.16           C  
ATOM   2044  ND2 ASN A 260     -16.815 -15.694 -30.344  1.00 87.16           N  
ATOM   2045  OD1 ASN A 260     -14.632 -15.745 -29.812  1.00 87.16           O  
ATOM   2046  N   GLN A 261     -14.917 -10.627 -29.885  1.00 88.26           N  
ATOM   2047  CA  GLN A 261     -14.683  -9.273 -30.376  1.00 88.26           C  
ATOM   2048  C   GLN A 261     -13.395  -8.694 -29.798  1.00 88.26           C  
ATOM   2049  CB  GLN A 261     -15.866  -8.366 -30.034  1.00 88.26           C  
ATOM   2050  O   GLN A 261     -12.656  -7.995 -30.495  1.00 88.26           O  
ATOM   2051  CG  GLN A 261     -17.138  -8.697 -30.804  1.00 88.26           C  
ATOM   2052  CD  GLN A 261     -18.297  -7.787 -30.442  1.00 88.26           C  
ATOM   2053  NE2 GLN A 261     -19.255  -7.657 -31.353  1.00 88.26           N  
ATOM   2054  OE1 GLN A 261     -18.331  -7.206 -29.352  1.00 88.26           O  
ATOM   2055  N   LEU A 262     -13.185  -8.999 -28.529  1.00 88.32           N  
ATOM   2056  CA  LEU A 262     -11.958  -8.552 -27.878  1.00 88.32           C  
ATOM   2057  C   LEU A 262     -10.734  -9.180 -28.535  1.00 88.32           C  
ATOM   2058  CB  LEU A 262     -11.985  -8.898 -26.387  1.00 88.32           C  
ATOM   2059  O   LEU A 262      -9.729  -8.502 -28.761  1.00 88.32           O  
ATOM   2060  CG  LEU A 262     -12.940  -8.078 -25.518  1.00 88.32           C  
ATOM   2061  CD1 LEU A 262     -13.076  -8.711 -24.137  1.00 88.32           C  
ATOM   2062  CD2 LEU A 262     -12.456  -6.636 -25.405  1.00 88.32           C  
ATOM   2063  N   ILE A 263     -10.837 -10.408 -28.850  1.00 88.33           N  
ATOM   2064  CA  ILE A 263      -9.760 -11.134 -29.512  1.00 88.33           C  
ATOM   2065  C   ILE A 263      -9.477 -10.507 -30.876  1.00 88.33           C  
ATOM   2066  CB  ILE A 263     -10.103 -12.632 -29.672  1.00 88.33           C  
ATOM   2067  O   ILE A 263      -8.318 -10.301 -31.243  1.00 88.33           O  
ATOM   2068  CG1 ILE A 263     -10.082 -13.333 -28.309  1.00 88.33           C  
ATOM   2069  CG2 ILE A 263      -9.136 -13.306 -30.650  1.00 88.33           C  
ATOM   2070  CD1 ILE A 263     -10.597 -14.765 -28.341  1.00 88.33           C  
ATOM   2071  N   LYS A 264     -10.525 -10.183 -31.646  1.00 88.32           N  
ATOM   2072  CA  LYS A 264     -10.379  -9.552 -32.954  1.00 88.32           C  
ATOM   2073  C   LYS A 264      -9.676  -8.203 -32.838  1.00 88.32           C  
ATOM   2074  CB  LYS A 264     -11.745  -9.375 -33.620  1.00 88.32           C  
ATOM   2075  O   LYS A 264      -8.792  -7.887 -33.637  1.00 88.32           O  
ATOM   2076  CG  LYS A 264     -12.332 -10.663 -34.179  1.00 88.32           C  
ATOM   2077  CD  LYS A 264     -13.661 -10.413 -34.880  1.00 88.32           C  
ATOM   2078  CE  LYS A 264     -14.298 -11.713 -35.352  1.00 88.32           C  
ATOM   2079  NZ  LYS A 264     -15.614 -11.476 -36.018  1.00 88.32           N  
ATOM   2080  N   LYS A 265      -9.999  -7.539 -31.873  1.00 87.63           N  
ATOM   2081  CA  LYS A 265      -9.392  -6.232 -31.638  1.00 87.63           C  
ATOM   2082  C   LYS A 265      -7.913  -6.368 -31.289  1.00 87.63           C  
ATOM   2083  CB  LYS A 265     -10.128  -5.491 -30.521  1.00 87.63           C  
ATOM   2084  O   LYS A 265      -7.089  -5.566 -31.734  1.00 87.63           O  
ATOM   2085  CG  LYS A 265     -11.378  -4.757 -30.985  1.00 87.63           C  
ATOM   2086  CD  LYS A 265     -11.819  -3.709 -29.971  1.00 87.63           C  
ATOM   2087  CE  LYS A 265     -13.013  -2.909 -30.475  1.00 87.63           C  
ATOM   2088  NZ  LYS A 265     -12.841  -1.446 -30.233  1.00 87.63           N  
ATOM   2089  N   LEU A 266      -7.667  -7.322 -30.448  1.00 88.78           N  
ATOM   2090  CA  LEU A 266      -6.278  -7.595 -30.097  1.00 88.78           C  
ATOM   2091  C   LEU A 266      -5.467  -7.965 -31.334  1.00 88.78           C  
ATOM   2092  CB  LEU A 266      -6.197  -8.721 -29.063  1.00 88.78           C  
ATOM   2093  O   LEU A 266      -4.347  -7.481 -31.515  1.00 88.78           O  
ATOM   2094  CG  LEU A 266      -6.422  -8.320 -27.604  1.00 88.78           C  
ATOM   2095  CD1 LEU A 266      -6.703  -9.554 -26.753  1.00 88.78           C  
ATOM   2096  CD2 LEU A 266      -5.217  -7.556 -27.068  1.00 88.78           C  
ATOM   2097  N   HIS A 267      -6.049  -8.729 -32.247  1.00 88.23           N  
ATOM   2098  CA  HIS A 267      -5.376  -9.088 -33.490  1.00 88.23           C  
ATOM   2099  C   HIS A 267      -5.046  -7.850 -34.317  1.00 88.23           C  
ATOM   2100  CB  HIS A 267      -6.240 -10.051 -34.308  1.00 88.23           C  
ATOM   2101  O   HIS A 267      -3.924  -7.707 -34.809  1.00 88.23           O  
ATOM   2102  CG  HIS A 267      -6.211 -11.458 -33.804  1.00 88.23           C  
ATOM   2103  CD2 HIS A 267      -5.409 -12.061 -32.895  1.00 88.23           C  
ATOM   2104  ND1 HIS A 267      -7.088 -12.425 -34.248  1.00 88.23           N  
ATOM   2105  CE1 HIS A 267      -6.825 -13.565 -33.630  1.00 88.23           C  
ATOM   2106  NE2 HIS A 267      -5.811 -13.371 -32.805  1.00 88.23           N  
ATOM   2107  N   GLU A 268      -5.985  -6.987 -34.437  1.00 85.97           N  
ATOM   2108  CA  GLU A 268      -5.841  -5.770 -35.230  1.00 85.97           C  
ATOM   2109  C   GLU A 268      -4.757  -4.863 -34.655  1.00 85.97           C  
ATOM   2110  CB  GLU A 268      -7.171  -5.016 -35.305  1.00 85.97           C  
ATOM   2111  O   GLU A 268      -3.930  -4.328 -35.396  1.00 85.97           O  
ATOM   2112  CG  GLU A 268      -8.218  -5.702 -36.171  1.00 85.97           C  
ATOM   2113  CD  GLU A 268      -9.581  -5.031 -36.111  1.00 85.97           C  
ATOM   2114  OE1 GLU A 268     -10.545  -5.559 -36.709  1.00 85.97           O  
ATOM   2115  OE2 GLU A 268      -9.685  -3.967 -35.460  1.00 85.97           O  
ATOM   2116  N   PHE A 269      -4.743  -4.858 -33.276  1.00 86.00           N  
ATOM   2117  CA  PHE A 269      -3.824  -3.960 -32.589  1.00 86.00           C  
ATOM   2118  C   PHE A 269      -2.392  -4.476 -32.681  1.00 86.00           C  
ATOM   2119  CB  PHE A 269      -4.228  -3.794 -31.121  1.00 86.00           C  
ATOM   2120  O   PHE A 269      -1.457  -3.696 -32.873  1.00 86.00           O  
ATOM   2121  CG  PHE A 269      -3.444  -2.738 -30.390  1.00 86.00           C  
ATOM   2122  CD1 PHE A 269      -2.335  -3.080 -29.626  1.00 86.00           C  
ATOM   2123  CD2 PHE A 269      -3.816  -1.402 -30.468  1.00 86.00           C  
ATOM   2124  CE1 PHE A 269      -1.607  -2.104 -28.949  1.00 86.00           C  
ATOM   2125  CE2 PHE A 269      -3.094  -0.421 -29.794  1.00 86.00           C  
ATOM   2126  CZ  PHE A 269      -1.990  -0.774 -29.034  1.00 86.00           C  
ATOM   2127  N   LEU A 270      -2.216  -5.796 -32.699  1.00 87.77           N  
ATOM   2128  CA  LEU A 270      -0.898  -6.408 -32.569  1.00 87.77           C  
ATOM   2129  C   LEU A 270      -0.296  -6.701 -33.939  1.00 87.77           C  
ATOM   2130  CB  LEU A 270      -0.984  -7.698 -31.749  1.00 87.77           C  
ATOM   2131  O   LEU A 270       0.892  -7.014 -34.046  1.00 87.77           O  
ATOM   2132  CG  LEU A 270      -1.397  -7.545 -30.284  1.00 87.77           C  
ATOM   2133  CD1 LEU A 270      -1.558  -8.914 -29.633  1.00 87.77           C  
ATOM   2134  CD2 LEU A 270      -0.377  -6.703 -29.526  1.00 87.77           C  
ATOM   2135  N   GLU A 271      -0.962  -6.643 -35.126  1.00 83.62           N  
ATOM   2136  CA  GLU A 271      -0.599  -7.098 -36.465  1.00 83.62           C  
ATOM   2137  C   GLU A 271       0.742  -6.515 -36.902  1.00 83.62           C  
ATOM   2138  CB  GLU A 271      -1.689  -6.726 -37.473  1.00 83.62           C  
ATOM   2139  O   GLU A 271       1.589  -7.228 -37.442  1.00 83.62           O  
ATOM   2140  CG  GLU A 271      -1.487  -7.340 -38.851  1.00 83.62           C  
ATOM   2141  CD  GLU A 271      -2.666  -7.119 -39.785  1.00 83.62           C  
ATOM   2142  OE1 GLU A 271      -2.732  -7.779 -40.846  1.00 83.62           O  
ATOM   2143  OE2 GLU A 271      -3.531  -6.278 -39.452  1.00 83.62           O  
ATOM   2144  N   ASN A 272       1.236  -5.441 -36.567  1.00 84.12           N  
ATOM   2145  CA  ASN A 272       2.466  -4.842 -37.076  1.00 84.12           C  
ATOM   2146  C   ASN A 272       3.318  -4.266 -35.948  1.00 84.12           C  
ATOM   2147  CB  ASN A 272       2.148  -3.758 -38.108  1.00 84.12           C  
ATOM   2148  O   ASN A 272       4.060  -3.305 -36.154  1.00 84.12           O  
ATOM   2149  CG  ASN A 272       1.450  -4.307 -39.336  1.00 84.12           C  
ATOM   2150  ND2 ASN A 272       0.471  -3.567 -39.843  1.00 84.12           N  
ATOM   2151  OD1 ASN A 272       1.787  -5.389 -39.825  1.00 84.12           O  
ATOM   2152  N   LYS A 273       3.135  -4.868 -34.765  1.00 86.06           N  
ATOM   2153  CA  LYS A 273       3.857  -4.382 -33.593  1.00 86.06           C  
ATOM   2154  C   LYS A 273       4.567  -5.524 -32.871  1.00 86.06           C  
ATOM   2155  CB  LYS A 273       2.905  -3.667 -32.634  1.00 86.06           C  
ATOM   2156  O   LYS A 273       4.083  -6.658 -32.868  1.00 86.06           O  
ATOM   2157  CG  LYS A 273       2.286  -2.400 -33.205  1.00 86.06           C  
ATOM   2158  CD  LYS A 273       1.379  -1.714 -32.192  1.00 86.06           C  
ATOM   2159  CE  LYS A 273       0.739  -0.460 -32.771  1.00 86.06           C  
ATOM   2160  NZ  LYS A 273      -0.164   0.207 -31.786  1.00 86.06           N  
ATOM   2161  N   ARG A 274       5.749  -5.241 -32.405  1.00 88.93           N  
ATOM   2162  CA  ARG A 274       6.456  -6.168 -31.527  1.00 88.93           C  
ATOM   2163  C   ARG A 274       5.971  -6.036 -30.087  1.00 88.93           C  
ATOM   2164  CB  ARG A 274       7.966  -5.927 -31.595  1.00 88.93           C  
ATOM   2165  O   ARG A 274       5.960  -4.937 -29.528  1.00 88.93           O  
ATOM   2166  CG  ARG A 274       8.798  -7.077 -31.050  1.00 88.93           C  
ATOM   2167  CD  ARG A 274      10.289  -6.830 -31.232  1.00 88.93           C  
ATOM   2168  NE  ARG A 274      11.014  -6.953 -29.971  1.00 88.93           N  
ATOM   2169  NH1 ARG A 274      13.047  -6.277 -30.836  1.00 88.93           N  
ATOM   2170  NH2 ARG A 274      12.867  -6.833 -28.619  1.00 88.93           N  
ATOM   2171  CZ  ARG A 274      12.308  -6.687 -29.812  1.00 88.93           C  
ATOM   2172  N   TYR A 275       5.465  -7.158 -29.559  1.00 90.50           N  
ATOM   2173  CA  TYR A 275       4.850  -7.018 -28.244  1.00 90.50           C  
ATOM   2174  C   TYR A 275       5.492  -7.966 -27.237  1.00 90.50           C  
ATOM   2175  CB  TYR A 275       3.344  -7.284 -28.324  1.00 90.50           C  
ATOM   2176  O   TYR A 275       6.034  -9.008 -27.615  1.00 90.50           O  
ATOM   2177  CG  TYR A 275       2.994  -8.612 -28.950  1.00 90.50           C  
ATOM   2178  CD1 TYR A 275       2.689  -8.706 -30.306  1.00 90.50           C  
ATOM   2179  CD2 TYR A 275       2.967  -9.775 -28.188  1.00 90.50           C  
ATOM   2180  CE1 TYR A 275       2.364  -9.927 -30.887  1.00 90.50           C  
ATOM   2181  CE2 TYR A 275       2.644 -11.002 -28.759  1.00 90.50           C  
ATOM   2182  OH  TYR A 275       2.024 -12.279 -30.677  1.00 90.50           O  
ATOM   2183  CZ  TYR A 275       2.345 -11.068 -30.107  1.00 90.50           C  
ATOM   2184  N   LEU A 276       5.573  -7.552 -26.022  1.00 92.54           N  
ATOM   2185  CA  LEU A 276       5.953  -8.321 -24.842  1.00 92.54           C  
ATOM   2186  C   LEU A 276       4.800  -8.397 -23.848  1.00 92.54           C  
ATOM   2187  CB  LEU A 276       7.181  -7.701 -24.171  1.00 92.54           C  
ATOM   2188  O   LEU A 276       4.385  -7.377 -23.292  1.00 92.54           O  
ATOM   2189  CG  LEU A 276       7.651  -8.362 -22.874  1.00 92.54           C  
ATOM   2190  CD1 LEU A 276       8.109  -9.791 -23.143  1.00 92.54           C  
ATOM   2191  CD2 LEU A 276       8.770  -7.547 -22.233  1.00 92.54           C  
ATOM   2192  N   VAL A 277       4.305  -9.601 -23.688  1.00 93.14           N  
ATOM   2193  CA  VAL A 277       3.133  -9.758 -22.834  1.00 93.14           C  
ATOM   2194  C   VAL A 277       3.418 -10.795 -21.750  1.00 93.14           C  
ATOM   2195  CB  VAL A 277       1.887 -10.169 -23.650  1.00 93.14           C  
ATOM   2196  O   VAL A 277       3.935 -11.877 -22.038  1.00 93.14           O  
ATOM   2197  CG1 VAL A 277       0.695 -10.420 -22.727  1.00 93.14           C  
ATOM   2198  CG2 VAL A 277       1.549  -9.097 -24.684  1.00 93.14           C  
ATOM   2199  N   ILE A 278       3.128 -10.441 -20.458  1.00 94.01           N  
ATOM   2200  CA  ILE A 278       3.219 -11.385 -19.349  1.00 94.01           C  
ATOM   2201  C   ILE A 278       1.818 -11.723 -18.843  1.00 94.01           C  
ATOM   2202  CB  ILE A 278       4.084 -10.824 -18.199  1.00 94.01           C  
ATOM   2203  O   ILE A 278       1.047 -10.828 -18.489  1.00 94.01           O  
ATOM   2204  CG1 ILE A 278       5.525 -10.601 -18.674  1.00 94.01           C  
ATOM   2205  CG2 ILE A 278       4.045 -11.760 -16.988  1.00 94.01           C  
ATOM   2206  CD1 ILE A 278       6.445 -10.023 -17.608  1.00 94.01           C  
ATOM   2207  N   ILE A 279       1.506 -12.954 -18.933  1.00 92.68           N  
ATOM   2208  CA  ILE A 279       0.283 -13.453 -18.314  1.00 92.68           C  
ATOM   2209  C   ILE A 279       0.623 -14.195 -17.023  1.00 92.68           C  
ATOM   2210  CB  ILE A 279      -0.500 -14.378 -19.273  1.00 92.68           C  
ATOM   2211  O   ILE A 279       1.159 -15.305 -17.061  1.00 92.68           O  
ATOM   2212  CG1 ILE A 279      -0.695 -13.695 -20.632  1.00 92.68           C  
ATOM   2213  CG2 ILE A 279      -1.846 -14.776 -18.662  1.00 92.68           C  
ATOM   2214  CD1 ILE A 279      -1.625 -12.491 -20.591  1.00 92.68           C  
ATOM   2215  N   ASP A 280       0.282 -13.566 -16.013  1.00 89.70           N  
ATOM   2216  CA  ASP A 280       0.772 -13.974 -14.700  1.00 89.70           C  
ATOM   2217  C   ASP A 280      -0.242 -14.868 -13.989  1.00 89.70           C  
ATOM   2218  CB  ASP A 280       1.087 -12.749 -13.839  1.00 89.70           C  
ATOM   2219  O   ASP A 280      -1.437 -14.567 -13.970  1.00 89.70           O  
ATOM   2220  CG  ASP A 280       1.767 -13.103 -12.529  1.00 89.70           C  
ATOM   2221  OD1 ASP A 280       2.406 -14.174 -12.443  1.00 89.70           O  
ATOM   2222  OD2 ASP A 280       1.661 -12.306 -11.572  1.00 89.70           O  
ATOM   2223  N   ASP A 281       0.180 -16.130 -13.461  1.00 83.94           N  
ATOM   2224  CA  ASP A 281      -0.527 -16.999 -12.525  1.00 83.94           C  
ATOM   2225  C   ASP A 281      -1.705 -17.694 -13.204  1.00 83.94           C  
ATOM   2226  CB  ASP A 281      -1.014 -16.200 -11.314  1.00 83.94           C  
ATOM   2227  O   ASP A 281      -2.833 -17.638 -12.712  1.00 83.94           O  
ATOM   2228  CG  ASP A 281      -1.332 -17.076 -10.115  1.00 83.94           C  
ATOM   2229  OD1 ASP A 281      -0.828 -18.218 -10.043  1.00 83.94           O  
ATOM   2230  OD2 ASP A 281      -2.096 -16.622  -9.236  1.00 83.94           O  
ATOM   2231  N   ILE A 282      -1.498 -18.552 -14.226  1.00 85.91           N  
ATOM   2232  CA  ILE A 282      -2.501 -19.319 -14.956  1.00 85.91           C  
ATOM   2233  C   ILE A 282      -2.750 -20.649 -14.248  1.00 85.91           C  
ATOM   2234  CB  ILE A 282      -2.071 -19.563 -16.420  1.00 85.91           C  
ATOM   2235  O   ILE A 282      -1.807 -21.381 -13.941  1.00 85.91           O  
ATOM   2236  CG1 ILE A 282      -1.801 -18.230 -17.127  1.00 85.91           C  
ATOM   2237  CG2 ILE A 282      -3.134 -20.375 -17.167  1.00 85.91           C  
ATOM   2238  CD1 ILE A 282      -1.211 -18.378 -18.523  1.00 85.91           C  
ATOM   2239  N   TRP A 283      -4.028 -21.024 -14.039  1.00 80.57           N  
ATOM   2240  CA  TRP A 283      -4.371 -22.216 -13.270  1.00 80.57           C  
ATOM   2241  C   TRP A 283      -5.032 -23.266 -14.158  1.00 80.57           C  
ATOM   2242  CB  TRP A 283      -5.299 -21.857 -12.106  1.00 80.57           C  
ATOM   2243  O   TRP A 283      -5.009 -24.458 -13.843  1.00 80.57           O  
ATOM   2244  CG  TRP A 283      -4.613 -21.152 -10.975  1.00 80.57           C  
ATOM   2245  CD1 TRP A 283      -4.132 -19.872 -10.973  1.00 80.57           C  
ATOM   2246  CD2 TRP A 283      -4.327 -21.690  -9.681  1.00 80.57           C  
ATOM   2247  CE2 TRP A 283      -3.671 -20.680  -8.944  1.00 80.57           C  
ATOM   2248  CE3 TRP A 283      -4.563 -22.930  -9.072  1.00 80.57           C  
ATOM   2249  NE1 TRP A 283      -3.564 -19.582  -9.754  1.00 80.57           N  
ATOM   2250  CH2 TRP A 283      -3.490 -22.094  -7.055  1.00 80.57           C  
ATOM   2251  CZ2 TRP A 283      -3.247 -20.872  -7.626  1.00 80.57           C  
ATOM   2252  CZ3 TRP A 283      -4.141 -23.119  -7.761  1.00 80.57           C  
ATOM   2253  N   ASP A 284      -5.727 -22.777 -15.198  1.00 77.63           N  
ATOM   2254  CA  ASP A 284      -6.607 -23.638 -15.981  1.00 77.63           C  
ATOM   2255  C   ASP A 284      -6.147 -23.718 -17.435  1.00 77.63           C  
ATOM   2256  CB  ASP A 284      -8.050 -23.134 -15.913  1.00 77.63           C  
ATOM   2257  O   ASP A 284      -5.901 -22.691 -18.071  1.00 77.63           O  
ATOM   2258  CG  ASP A 284      -9.016 -23.991 -16.714  1.00 77.63           C  
ATOM   2259  OD1 ASP A 284      -9.273 -25.150 -16.321  1.00 77.63           O  
ATOM   2260  OD2 ASP A 284      -9.522 -23.504 -17.747  1.00 77.63           O  
ATOM   2261  N   GLU A 285      -6.000 -24.947 -18.085  1.00 85.97           N  
ATOM   2262  CA  GLU A 285      -5.547 -25.160 -19.456  1.00 85.97           C  
ATOM   2263  C   GLU A 285      -6.536 -24.577 -20.461  1.00 85.97           C  
ATOM   2264  CB  GLU A 285      -5.339 -26.653 -19.728  1.00 85.97           C  
ATOM   2265  O   GLU A 285      -6.133 -23.975 -21.458  1.00 85.97           O  
ATOM   2266  CG  GLU A 285      -4.181 -27.263 -18.952  1.00 85.97           C  
ATOM   2267  CD  GLU A 285      -3.983 -28.744 -19.236  1.00 85.97           C  
ATOM   2268  OE1 GLU A 285      -3.218 -29.406 -18.499  1.00 85.97           O  
ATOM   2269  OE2 GLU A 285      -4.598 -29.245 -20.204  1.00 85.97           O  
ATOM   2270  N   LYS A 286      -7.820 -24.729 -20.183  1.00 84.42           N  
ATOM   2271  CA  LYS A 286      -8.862 -24.231 -21.077  1.00 84.42           C  
ATOM   2272  C   LYS A 286      -8.845 -22.707 -21.146  1.00 84.42           C  
ATOM   2273  CB  LYS A 286     -10.238 -24.719 -20.621  1.00 84.42           C  
ATOM   2274  O   LYS A 286      -9.011 -22.127 -22.222  1.00 84.42           O  
ATOM   2275  CG  LYS A 286     -10.480 -26.202 -20.861  1.00 84.42           C  
ATOM   2276  CD  LYS A 286     -11.904 -26.603 -20.499  1.00 84.42           C  
ATOM   2277  CE  LYS A 286     -12.129 -28.098 -20.679  1.00 84.42           C  
ATOM   2278  NZ  LYS A 286     -13.515 -28.500 -20.297  1.00 84.42           N  
ATOM   2279  N   LEU A 287      -8.675 -22.109 -19.978  1.00 82.49           N  
ATOM   2280  CA  LEU A 287      -8.588 -20.653 -19.931  1.00 82.49           C  
ATOM   2281  C   LEU A 287      -7.441 -20.149 -20.800  1.00 82.49           C  
ATOM   2282  CB  LEU A 287      -8.400 -20.174 -18.489  1.00 82.49           C  
ATOM   2283  O   LEU A 287      -7.610 -19.201 -21.570  1.00 82.49           O  
ATOM   2284  CG  LEU A 287      -8.269 -18.663 -18.288  1.00 82.49           C  
ATOM   2285  CD1 LEU A 287      -9.609 -17.978 -18.534  1.00 82.49           C  
ATOM   2286  CD2 LEU A 287      -7.753 -18.353 -16.887  1.00 82.49           C  
ATOM   2287  N   TRP A 288      -6.255 -20.769 -20.660  1.00 88.64           N  
ATOM   2288  CA  TRP A 288      -5.112 -20.380 -21.479  1.00 88.64           C  
ATOM   2289  C   TRP A 288      -5.417 -20.565 -22.962  1.00 88.64           C  
ATOM   2290  CB  TRP A 288      -3.873 -21.192 -21.094  1.00 88.64           C  
ATOM   2291  O   TRP A 288      -5.046 -19.728 -23.788  1.00 88.64           O  
ATOM   2292  CG  TRP A 288      -2.741 -21.077 -22.071  1.00 88.64           C  
ATOM   2293  CD1 TRP A 288      -2.215 -22.075 -22.843  1.00 88.64           C  
ATOM   2294  CD2 TRP A 288      -1.994 -19.896 -22.377  1.00 88.64           C  
ATOM   2295  CE2 TRP A 288      -1.028 -20.252 -23.345  1.00 88.64           C  
ATOM   2296  CE3 TRP A 288      -2.047 -18.570 -21.926  1.00 88.64           C  
ATOM   2297  NE1 TRP A 288      -1.184 -21.585 -23.612  1.00 88.64           N  
ATOM   2298  CH2 TRP A 288      -0.196 -18.037 -23.412  1.00 88.64           C  
ATOM   2299  CZ2 TRP A 288      -0.122 -19.327 -23.870  1.00 88.64           C  
ATOM   2300  CZ3 TRP A 288      -1.144 -17.652 -22.451  1.00 88.64           C  
ATOM   2301  N   GLU A 289      -6.088 -21.703 -23.306  1.00 87.22           N  
ATOM   2302  CA  GLU A 289      -6.429 -21.933 -24.707  1.00 87.22           C  
ATOM   2303  C   GLU A 289      -7.211 -20.756 -25.285  1.00 87.22           C  
ATOM   2304  CB  GLU A 289      -7.235 -23.225 -24.859  1.00 87.22           C  
ATOM   2305  O   GLU A 289      -6.938 -20.312 -26.402  1.00 87.22           O  
ATOM   2306  CG  GLU A 289      -6.399 -24.490 -24.732  1.00 87.22           C  
ATOM   2307  CD  GLU A 289      -7.221 -25.765 -24.833  1.00 87.22           C  
ATOM   2308  OE1 GLU A 289      -6.661 -26.866 -24.628  1.00 87.22           O  
ATOM   2309  OE2 GLU A 289      -8.435 -25.663 -25.119  1.00 87.22           O  
ATOM   2310  N   GLY A 290      -8.140 -20.259 -24.466  1.00 86.83           N  
ATOM   2311  CA  GLY A 290      -8.924 -19.106 -24.878  1.00 86.83           C  
ATOM   2312  C   GLY A 290      -8.095 -17.845 -25.032  1.00 86.83           C  
ATOM   2313  O   GLY A 290      -8.225 -17.128 -26.026  1.00 86.83           O  
ATOM   2314  N   ILE A 291      -7.190 -17.558 -24.084  1.00 88.22           N  
ATOM   2315  CA  ILE A 291      -6.323 -16.385 -24.098  1.00 88.22           C  
ATOM   2316  C   ILE A 291      -5.358 -16.471 -25.278  1.00 88.22           C  
ATOM   2317  CB  ILE A 291      -5.538 -16.247 -22.774  1.00 88.22           C  
ATOM   2318  O   ILE A 291      -5.121 -15.476 -25.968  1.00 88.22           O  
ATOM   2319  CG1 ILE A 291      -6.497 -15.961 -21.612  1.00 88.22           C  
ATOM   2320  CG2 ILE A 291      -4.474 -15.151 -22.888  1.00 88.22           C  
ATOM   2321  CD1 ILE A 291      -5.845 -16.037 -20.238  1.00 88.22           C  
ATOM   2322  N   ASN A 292      -4.865 -17.727 -25.523  1.00 89.34           N  
ATOM   2323  CA  ASN A 292      -3.864 -17.980 -26.554  1.00 89.34           C  
ATOM   2324  C   ASN A 292      -4.401 -17.660 -27.947  1.00 89.34           C  
ATOM   2325  CB  ASN A 292      -3.383 -19.430 -26.491  1.00 89.34           C  
ATOM   2326  O   ASN A 292      -3.635 -17.309 -28.846  1.00 89.34           O  
ATOM   2327  CG  ASN A 292      -2.115 -19.660 -27.291  1.00 89.34           C  
ATOM   2328  ND2 ASN A 292      -2.033 -20.807 -27.955  1.00 89.34           N  
ATOM   2329  OD1 ASN A 292      -1.217 -18.815 -27.310  1.00 89.34           O  
ATOM   2330  N   PHE A 293      -5.772 -17.648 -28.151  1.00 87.64           N  
ATOM   2331  CA  PHE A 293      -6.387 -17.293 -29.425  1.00 87.64           C  
ATOM   2332  C   PHE A 293      -6.085 -15.844 -29.787  1.00 87.64           C  
ATOM   2333  CB  PHE A 293      -7.902 -17.516 -29.372  1.00 87.64           C  
ATOM   2334  O   PHE A 293      -6.059 -15.486 -30.966  1.00 87.64           O  
ATOM   2335  CG  PHE A 293      -8.311 -18.954 -29.545  1.00 87.64           C  
ATOM   2336  CD1 PHE A 293      -7.952 -19.660 -30.686  1.00 87.64           C  
ATOM   2337  CD2 PHE A 293      -9.054 -19.599 -28.565  1.00 87.64           C  
ATOM   2338  CE1 PHE A 293      -8.329 -20.992 -30.849  1.00 87.64           C  
ATOM   2339  CE2 PHE A 293      -9.434 -20.929 -28.720  1.00 87.64           C  
ATOM   2340  CZ  PHE A 293      -9.072 -21.623 -29.863  1.00 87.64           C  
ATOM   2341  N   ALA A 294      -5.793 -15.057 -28.798  1.00 85.10           N  
ATOM   2342  CA  ALA A 294      -5.550 -13.634 -29.019  1.00 85.10           C  
ATOM   2343  C   ALA A 294      -4.153 -13.398 -29.585  1.00 85.10           C  
ATOM   2344  CB  ALA A 294      -5.734 -12.854 -27.720  1.00 85.10           C  
ATOM   2345  O   ALA A 294      -3.892 -12.361 -30.200  1.00 85.10           O  
ATOM   2346  N   PHE A 295      -3.278 -14.389 -29.517  1.00 86.64           N  
ATOM   2347  CA  PHE A 295      -1.891 -14.184 -29.919  1.00 86.64           C  
ATOM   2348  C   PHE A 295      -1.525 -15.096 -31.083  1.00 86.64           C  
ATOM   2349  CB  PHE A 295      -0.946 -14.432 -28.740  1.00 86.64           C  
ATOM   2350  O   PHE A 295      -0.351 -15.211 -31.443  1.00 86.64           O  
ATOM   2351  CG  PHE A 295      -1.175 -13.510 -27.573  1.00 86.64           C  
ATOM   2352  CD1 PHE A 295      -0.737 -12.191 -27.616  1.00 86.64           C  
ATOM   2353  CD2 PHE A 295      -1.828 -13.961 -26.434  1.00 86.64           C  
ATOM   2354  CE1 PHE A 295      -0.948 -11.335 -26.537  1.00 86.64           C  
ATOM   2355  CE2 PHE A 295      -2.042 -13.110 -25.352  1.00 86.64           C  
ATOM   2356  CZ  PHE A 295      -1.600 -11.798 -25.406  1.00 86.64           C  
ATOM   2357  N   SER A 296      -2.479 -15.783 -31.657  1.00 72.43           N  
ATOM   2358  CA  SER A 296      -2.251 -16.773 -32.705  1.00 72.43           C  
ATOM   2359  C   SER A 296      -1.929 -16.103 -34.036  1.00 72.43           C  
ATOM   2360  CB  SER A 296      -3.473 -17.679 -32.862  1.00 72.43           C  
ATOM   2361  O   SER A 296      -1.419 -16.749 -34.954  1.00 72.43           O  
ATOM   2362  OG  SER A 296      -3.755 -18.358 -31.651  1.00 72.43           O  
ATOM   2363  N   ASN A 297      -2.008 -14.679 -34.104  1.00 64.28           N  
ATOM   2364  CA  ASN A 297      -1.635 -13.980 -35.329  1.00 64.28           C  
ATOM   2365  C   ASN A 297      -0.129 -13.749 -35.406  1.00 64.28           C  
ATOM   2366  CB  ASN A 297      -2.383 -12.649 -35.436  1.00 64.28           C  
ATOM   2367  O   ASN A 297       0.475 -13.242 -34.459  1.00 64.28           O  
ATOM   2368  CG  ASN A 297      -2.362 -12.079 -36.841  1.00 64.28           C  
ATOM   2369  ND2 ASN A 297      -2.959 -10.906 -37.014  1.00 64.28           N  
ATOM   2370  OD1 ASN A 297      -1.814 -12.689 -37.763  1.00 64.28           O  
ATOM   2371  N   ARG A 298       0.591 -14.626 -36.116  1.00 62.12           N  
ATOM   2372  CA  ARG A 298       2.033 -14.806 -36.243  1.00 62.12           C  
ATOM   2373  C   ARG A 298       2.679 -13.599 -36.916  1.00 62.12           C  
ATOM   2374  CB  ARG A 298       2.348 -16.078 -37.034  1.00 62.12           C  
ATOM   2375  O   ARG A 298       2.747 -13.530 -38.145  1.00 62.12           O  
ATOM   2376  CG  ARG A 298       1.939 -17.360 -36.327  1.00 62.12           C  
ATOM   2377  CD  ARG A 298       2.456 -18.594 -37.053  1.00 62.12           C  
ATOM   2378  NE  ARG A 298       2.014 -19.826 -36.404  1.00 62.12           N  
ATOM   2379  NH1 ARG A 298       3.594 -21.171 -37.418  1.00 62.12           N  
ATOM   2380  NH2 ARG A 298       2.083 -22.076 -35.952  1.00 62.12           N  
ATOM   2381  CZ  ARG A 298       2.565 -21.022 -36.593  1.00 62.12           C  
ATOM   2382  N   ASN A 299       2.585 -12.366 -36.156  1.00 67.98           N  
ATOM   2383  CA  ASN A 299       3.464 -11.371 -36.761  1.00 67.98           C  
ATOM   2384  C   ASN A 299       4.931 -11.665 -36.464  1.00 67.98           C  
ATOM   2385  CB  ASN A 299       3.095  -9.966 -36.278  1.00 67.98           C  
ATOM   2386  O   ASN A 299       5.250 -12.303 -35.459  1.00 67.98           O  
ATOM   2387  CG  ASN A 299       3.355  -9.770 -34.798  1.00 67.98           C  
ATOM   2388  ND2 ASN A 299       2.799  -8.704 -34.234  1.00 67.98           N  
ATOM   2389  OD1 ASN A 299       4.049 -10.570 -34.166  1.00 67.98           O  
ATOM   2390  N   ASN A 300       5.621 -12.370 -37.330  1.00 78.48           N  
ATOM   2391  CA  ASN A 300       7.016 -12.789 -37.240  1.00 78.48           C  
ATOM   2392  C   ASN A 300       7.942 -11.602 -36.986  1.00 78.48           C  
ATOM   2393  CB  ASN A 300       7.438 -13.530 -38.510  1.00 78.48           C  
ATOM   2394  O   ASN A 300       8.934 -11.421 -37.695  1.00 78.48           O  
ATOM   2395  CG  ASN A 300       6.745 -14.870 -38.662  1.00 78.48           C  
ATOM   2396  ND2 ASN A 300       6.648 -15.350 -39.896  1.00 78.48           N  
ATOM   2397  OD1 ASN A 300       6.301 -15.467 -37.678  1.00 78.48           O  
ATOM   2398  N   LEU A 301       7.532 -10.748 -35.955  1.00 82.83           N  
ATOM   2399  CA  LEU A 301       8.272  -9.517 -35.695  1.00 82.83           C  
ATOM   2400  C   LEU A 301       9.103  -9.641 -34.423  1.00 82.83           C  
ATOM   2401  CB  LEU A 301       7.313  -8.330 -35.580  1.00 82.83           C  
ATOM   2402  O   LEU A 301       9.586  -8.638 -33.892  1.00 82.83           O  
ATOM   2403  CG  LEU A 301       6.546  -7.951 -36.848  1.00 82.83           C  
ATOM   2404  CD1 LEU A 301       5.505  -6.880 -36.538  1.00 82.83           C  
ATOM   2405  CD2 LEU A 301       7.507  -7.472 -37.931  1.00 82.83           C  
ATOM   2406  N   GLY A 302       9.162 -10.946 -33.902  1.00 85.68           N  
ATOM   2407  CA  GLY A 302      10.013 -11.172 -32.745  1.00 85.68           C  
ATOM   2408  C   GLY A 302       9.308 -10.914 -31.427  1.00 85.68           C  
ATOM   2409  O   GLY A 302       9.944 -10.539 -30.440  1.00 85.68           O  
ATOM   2410  N   SER A 303       8.019 -11.164 -31.296  1.00 89.76           N  
ATOM   2411  CA  SER A 303       7.206 -10.943 -30.104  1.00 89.76           C  
ATOM   2412  C   SER A 303       7.460 -12.019 -29.054  1.00 89.76           C  
ATOM   2413  CB  SER A 303       5.720 -10.913 -30.466  1.00 89.76           C  
ATOM   2414  O   SER A 303       7.869 -13.133 -29.386  1.00 89.76           O  
ATOM   2415  OG  SER A 303       5.443  -9.852 -31.365  1.00 89.76           O  
ATOM   2416  N   ARG A 304       7.276 -11.620 -27.701  1.00 91.59           N  
ATOM   2417  CA  ARG A 304       7.548 -12.522 -26.587  1.00 91.59           C  
ATOM   2418  C   ARG A 304       6.364 -12.581 -25.628  1.00 91.59           C  
ATOM   2419  CB  ARG A 304       8.809 -12.085 -25.837  1.00 91.59           C  
ATOM   2420  O   ARG A 304       5.782 -11.549 -25.288  1.00 91.59           O  
ATOM   2421  CG  ARG A 304      10.058 -12.048 -26.702  1.00 91.59           C  
ATOM   2422  CD  ARG A 304      10.517 -13.446 -27.091  1.00 91.59           C  
ATOM   2423  NE  ARG A 304      11.776 -13.415 -27.829  1.00 91.59           N  
ATOM   2424  NH1 ARG A 304      10.797 -13.075 -29.893  1.00 91.59           N  
ATOM   2425  NH2 ARG A 304      13.077 -13.228 -29.713  1.00 91.59           N  
ATOM   2426  CZ  ARG A 304      11.880 -13.239 -29.143  1.00 91.59           C  
ATOM   2427  N   LEU A 305       6.028 -13.859 -25.287  1.00 92.80           N  
ATOM   2428  CA  LEU A 305       4.974 -14.112 -24.311  1.00 92.80           C  
ATOM   2429  C   LEU A 305       5.513 -14.900 -23.121  1.00 92.80           C  
ATOM   2430  CB  LEU A 305       3.814 -14.873 -24.958  1.00 92.80           C  
ATOM   2431  O   LEU A 305       6.101 -15.970 -23.295  1.00 92.80           O  
ATOM   2432  CG  LEU A 305       2.557 -15.047 -24.104  1.00 92.80           C  
ATOM   2433  CD1 LEU A 305       1.812 -13.722 -23.982  1.00 92.80           C  
ATOM   2434  CD2 LEU A 305       1.653 -16.122 -24.696  1.00 92.80           C  
ATOM   2435  N   ILE A 306       5.410 -14.325 -21.927  1.00 94.76           N  
ATOM   2436  CA  ILE A 306       5.839 -15.000 -20.706  1.00 94.76           C  
ATOM   2437  C   ILE A 306       4.620 -15.349 -19.855  1.00 94.76           C  
ATOM   2438  CB  ILE A 306       6.827 -14.131 -19.897  1.00 94.76           C  
ATOM   2439  O   ILE A 306       3.769 -14.494 -19.599  1.00 94.76           O  
ATOM   2440  CG1 ILE A 306       8.038 -13.756 -20.759  1.00 94.76           C  
ATOM   2441  CG2 ILE A 306       7.266 -14.857 -18.622  1.00 94.76           C  
ATOM   2442  CD1 ILE A 306       8.947 -12.709 -20.130  1.00 94.76           C  
ATOM   2443  N   THR A 307       4.493 -16.633 -19.512  1.00 95.09           N  
ATOM   2444  CA  THR A 307       3.424 -17.068 -18.620  1.00 95.09           C  
ATOM   2445  C   THR A 307       3.997 -17.638 -17.326  1.00 95.09           C  
ATOM   2446  CB  THR A 307       2.528 -18.123 -19.296  1.00 95.09           C  
ATOM   2447  O   THR A 307       5.110 -18.168 -17.314  1.00 95.09           O  
ATOM   2448  CG2 THR A 307       1.893 -17.571 -20.568  1.00 95.09           C  
ATOM   2449  OG1 THR A 307       3.318 -19.271 -19.628  1.00 95.09           O  
ATOM   2450  N   THR A 308       3.332 -17.372 -16.195  1.00 92.09           N  
ATOM   2451  CA  THR A 308       3.703 -17.984 -14.923  1.00 92.09           C  
ATOM   2452  C   THR A 308       2.587 -18.891 -14.414  1.00 92.09           C  
ATOM   2453  CB  THR A 308       4.024 -16.915 -13.862  1.00 92.09           C  
ATOM   2454  O   THR A 308       1.405 -18.576 -14.566  1.00 92.09           O  
ATOM   2455  CG2 THR A 308       5.133 -15.983 -14.339  1.00 92.09           C  
ATOM   2456  OG1 THR A 308       2.846 -16.143 -13.598  1.00 92.09           O  
ATOM   2457  N   THR A 309       2.951 -20.092 -13.930  1.00 88.84           N  
ATOM   2458  CA  THR A 309       1.976 -21.048 -13.416  1.00 88.84           C  
ATOM   2459  C   THR A 309       2.606 -21.944 -12.354  1.00 88.84           C  
ATOM   2460  CB  THR A 309       1.397 -21.917 -14.547  1.00 88.84           C  
ATOM   2461  O   THR A 309       3.827 -22.112 -12.320  1.00 88.84           O  
ATOM   2462  CG2 THR A 309       2.489 -22.739 -15.224  1.00 88.84           C  
ATOM   2463  OG1 THR A 309       0.414 -22.807 -14.003  1.00 88.84           O  
ATOM   2464  N   ARG A 310       1.745 -22.453 -11.504  1.00 81.97           N  
ATOM   2465  CA  ARG A 310       2.187 -23.411 -10.496  1.00 81.97           C  
ATOM   2466  C   ARG A 310       2.060 -24.842 -11.008  1.00 81.97           C  
ATOM   2467  CB  ARG A 310       1.383 -23.243  -9.205  1.00 81.97           C  
ATOM   2468  O   ARG A 310       2.574 -25.777 -10.389  1.00 81.97           O  
ATOM   2469  CG  ARG A 310       1.506 -21.864  -8.578  1.00 81.97           C  
ATOM   2470  CD  ARG A 310       0.643 -21.732  -7.331  1.00 81.97           C  
ATOM   2471  NE  ARG A 310       0.661 -20.370  -6.805  1.00 81.97           N  
ATOM   2472  NH1 ARG A 310      -0.682 -20.836  -4.984  1.00 81.97           N  
ATOM   2473  NH2 ARG A 310       0.114 -18.711  -5.314  1.00 81.97           N  
ATOM   2474  CZ  ARG A 310       0.031 -19.975  -5.702  1.00 81.97           C  
ATOM   2475  N   ILE A 311       1.302 -24.955 -12.103  1.00 81.77           N  
ATOM   2476  CA  ILE A 311       0.872 -26.269 -12.569  1.00 81.77           C  
ATOM   2477  C   ILE A 311       1.661 -26.658 -13.817  1.00 81.77           C  
ATOM   2478  CB  ILE A 311      -0.645 -26.295 -12.864  1.00 81.77           C  
ATOM   2479  O   ILE A 311       1.641 -25.942 -14.820  1.00 81.77           O  
ATOM   2480  CG1 ILE A 311      -1.437 -25.845 -11.631  1.00 81.77           C  
ATOM   2481  CG2 ILE A 311      -1.082 -27.691 -13.317  1.00 81.77           C  
ATOM   2482  CD1 ILE A 311      -2.928 -25.671 -11.884  1.00 81.77           C  
ATOM   2483  N   VAL A 312       2.316 -27.794 -13.752  1.00 86.39           N  
ATOM   2484  CA  VAL A 312       3.198 -28.254 -14.819  1.00 86.39           C  
ATOM   2485  C   VAL A 312       2.391 -28.483 -16.095  1.00 86.39           C  
ATOM   2486  CB  VAL A 312       3.944 -29.547 -14.421  1.00 86.39           C  
ATOM   2487  O   VAL A 312       2.819 -28.098 -17.185  1.00 86.39           O  
ATOM   2488  CG1 VAL A 312       4.718 -30.113 -15.611  1.00 86.39           C  
ATOM   2489  CG2 VAL A 312       4.884 -29.281 -13.247  1.00 86.39           C  
ATOM   2490  N   SER A 313       1.211 -29.084 -15.979  1.00 86.88           N  
ATOM   2491  CA  SER A 313       0.369 -29.372 -17.136  1.00 86.88           C  
ATOM   2492  C   SER A 313      -0.030 -28.092 -17.862  1.00 86.88           C  
ATOM   2493  CB  SER A 313      -0.883 -30.139 -16.710  1.00 86.88           C  
ATOM   2494  O   SER A 313      -0.079 -28.059 -19.093  1.00 86.88           O  
ATOM   2495  OG  SER A 313      -1.665 -29.368 -15.815  1.00 86.88           O  
ATOM   2496  N   VAL A 314      -0.407 -27.027 -17.135  1.00 87.04           N  
ATOM   2497  CA  VAL A 314      -0.768 -25.733 -17.705  1.00 87.04           C  
ATOM   2498  C   VAL A 314       0.437 -25.132 -18.426  1.00 87.04           C  
ATOM   2499  CB  VAL A 314      -1.281 -24.758 -16.621  1.00 87.04           C  
ATOM   2500  O   VAL A 314       0.301 -24.584 -19.522  1.00 87.04           O  
ATOM   2501  CG1 VAL A 314      -1.478 -23.360 -17.203  1.00 87.04           C  
ATOM   2502  CG2 VAL A 314      -2.583 -25.276 -16.013  1.00 87.04           C  
ATOM   2503  N   SER A 315       1.647 -25.228 -17.772  1.00 88.85           N  
ATOM   2504  CA  SER A 315       2.885 -24.743 -18.374  1.00 88.85           C  
ATOM   2505  C   SER A 315       3.149 -25.418 -19.715  1.00 88.85           C  
ATOM   2506  CB  SER A 315       4.067 -24.978 -17.433  1.00 88.85           C  
ATOM   2507  O   SER A 315       3.503 -24.754 -20.691  1.00 88.85           O  
ATOM   2508  OG  SER A 315       5.278 -24.550 -18.030  1.00 88.85           O  
ATOM   2509  N   ASN A 316       2.897 -26.759 -19.778  1.00 88.97           N  
ATOM   2510  CA  ASN A 316       3.090 -27.517 -21.010  1.00 88.97           C  
ATOM   2511  C   ASN A 316       2.100 -27.093 -22.090  1.00 88.97           C  
ATOM   2512  CB  ASN A 316       2.971 -29.019 -20.740  1.00 88.97           C  
ATOM   2513  O   ASN A 316       2.449 -27.037 -23.271  1.00 88.97           O  
ATOM   2514  CG  ASN A 316       4.150 -29.568 -19.961  1.00 88.97           C  
ATOM   2515  ND2 ASN A 316       3.924 -30.654 -19.232  1.00 88.97           N  
ATOM   2516  OD1 ASN A 316       5.254 -29.020 -20.014  1.00 88.97           O  
ATOM   2517  N   SER A 317       0.888 -26.788 -21.650  1.00 88.15           N  
ATOM   2518  CA  SER A 317      -0.137 -26.305 -22.570  1.00 88.15           C  
ATOM   2519  C   SER A 317       0.230 -24.938 -23.138  1.00 88.15           C  
ATOM   2520  CB  SER A 317      -1.493 -26.227 -21.869  1.00 88.15           C  
ATOM   2521  O   SER A 317      -0.053 -24.647 -24.302  1.00 88.15           O  
ATOM   2522  OG  SER A 317      -2.487 -25.729 -22.749  1.00 88.15           O  
ATOM   2523  N   CYS A 318       0.873 -24.099 -22.360  1.00 87.11           N  
ATOM   2524  CA  CYS A 318       1.255 -22.751 -22.766  1.00 87.11           C  
ATOM   2525  C   CYS A 318       2.386 -22.790 -23.787  1.00 87.11           C  
ATOM   2526  CB  CYS A 318       1.680 -21.926 -21.552  1.00 87.11           C  
ATOM   2527  O   CYS A 318       2.499 -21.896 -24.628  1.00 87.11           O  
ATOM   2528  SG  CYS A 318       0.325 -21.543 -20.421  1.00 87.11           S  
ATOM   2529  N   CYS A 319       3.188 -23.869 -23.686  1.00 86.62           N  
ATOM   2530  CA  CYS A 319       4.318 -24.013 -24.597  1.00 86.62           C  
ATOM   2531  C   CYS A 319       4.142 -25.229 -25.498  1.00 86.62           C  
ATOM   2532  CB  CYS A 319       5.625 -24.132 -23.814  1.00 86.62           C  
ATOM   2533  O   CYS A 319       4.627 -26.317 -25.181  1.00 86.62           O  
ATOM   2534  SG  CYS A 319       6.019 -22.671 -22.828  1.00 86.62           S  
ATOM   2535  N   SER A 320       3.424 -25.147 -26.645  1.00 77.07           N  
ATOM   2536  CA  SER A 320       3.079 -26.302 -27.468  1.00 77.07           C  
ATOM   2537  C   SER A 320       3.843 -26.287 -28.788  1.00 77.07           C  
ATOM   2538  CB  SER A 320       1.575 -26.337 -27.741  1.00 77.07           C  
ATOM   2539  O   SER A 320       3.994 -27.325 -29.436  1.00 77.07           O  
ATOM   2540  OG  SER A 320       1.124 -25.088 -28.235  1.00 77.07           O  
ATOM   2541  N   SER A 321       4.550 -25.205 -29.158  1.00 76.15           N  
ATOM   2542  CA  SER A 321       5.191 -25.073 -30.462  1.00 76.15           C  
ATOM   2543  C   SER A 321       6.695 -25.306 -30.365  1.00 76.15           C  
ATOM   2544  CB  SER A 321       4.918 -23.690 -31.056  1.00 76.15           C  
ATOM   2545  O   SER A 321       7.272 -25.224 -29.279  1.00 76.15           O  
ATOM   2546  OG  SER A 321       3.525 -23.456 -31.166  1.00 76.15           O  
ATOM   2547  N   ASP A 322       7.255 -25.764 -31.567  1.00 66.46           N  
ATOM   2548  CA  ASP A 322       8.692 -25.980 -31.707  1.00 66.46           C  
ATOM   2549  C   ASP A 322       9.465 -24.678 -31.509  1.00 66.46           C  
ATOM   2550  CB  ASP A 322       9.014 -26.580 -33.077  1.00 66.46           C  
ATOM   2551  O   ASP A 322       9.129 -23.654 -32.107  1.00 66.46           O  
ATOM   2552  CG  ASP A 322       8.936 -28.097 -33.093  1.00 66.46           C  
ATOM   2553  OD1 ASP A 322       8.882 -28.716 -32.009  1.00 66.46           O  
ATOM   2554  OD2 ASP A 322       8.931 -28.678 -34.200  1.00 66.46           O  
ATOM   2555  N   GLY A 323      10.032 -24.305 -30.341  1.00 75.18           N  
ATOM   2556  CA  GLY A 323      10.826 -23.150 -29.953  1.00 75.18           C  
ATOM   2557  C   GLY A 323      10.411 -22.561 -28.618  1.00 75.18           C  
ATOM   2558  O   GLY A 323      11.136 -21.750 -28.039  1.00 75.18           O  
ATOM   2559  N   ASP A 324       9.265 -23.004 -28.083  1.00 86.29           N  
ATOM   2560  CA  ASP A 324       8.795 -22.566 -26.773  1.00 86.29           C  
ATOM   2561  C   ASP A 324       9.546 -23.283 -25.652  1.00 86.29           C  
ATOM   2562  CB  ASP A 324       7.290 -22.804 -26.634  1.00 86.29           C  
ATOM   2563  O   ASP A 324      10.080 -24.374 -25.856  1.00 86.29           O  
ATOM   2564  CG  ASP A 324       6.467 -21.973 -27.602  1.00 86.29           C  
ATOM   2565  OD1 ASP A 324       7.015 -21.034 -28.220  1.00 86.29           O  
ATOM   2566  OD2 ASP A 324       5.258 -22.256 -27.746  1.00 86.29           O  
ATOM   2567  N   SER A 325       9.706 -22.587 -24.563  1.00 89.73           N  
ATOM   2568  CA  SER A 325      10.503 -23.168 -23.487  1.00 89.73           C  
ATOM   2569  C   SER A 325       9.785 -23.059 -22.146  1.00 89.73           C  
ATOM   2570  CB  SER A 325      11.867 -22.482 -23.400  1.00 89.73           C  
ATOM   2571  O   SER A 325       8.995 -22.137 -21.932  1.00 89.73           O  
ATOM   2572  OG  SER A 325      12.555 -22.573 -24.637  1.00 89.73           O  
ATOM   2573  N   VAL A 326       9.949 -24.117 -21.396  1.00 91.31           N  
ATOM   2574  CA  VAL A 326       9.461 -24.133 -20.021  1.00 91.31           C  
ATOM   2575  C   VAL A 326      10.622 -23.903 -19.057  1.00 91.31           C  
ATOM   2576  CB  VAL A 326       8.747 -25.463 -19.688  1.00 91.31           C  
ATOM   2577  O   VAL A 326      11.647 -24.584 -19.136  1.00 91.31           O  
ATOM   2578  CG1 VAL A 326       8.317 -25.492 -18.222  1.00 91.31           C  
ATOM   2579  CG2 VAL A 326       7.543 -25.666 -20.605  1.00 91.31           C  
ATOM   2580  N   TYR A 327      10.454 -22.831 -18.276  1.00 92.68           N  
ATOM   2581  CA  TYR A 327      11.453 -22.534 -17.255  1.00 92.68           C  
ATOM   2582  C   TYR A 327      11.002 -23.034 -15.888  1.00 92.68           C  
ATOM   2583  CB  TYR A 327      11.729 -21.028 -17.195  1.00 92.68           C  
ATOM   2584  O   TYR A 327      10.075 -22.481 -15.293  1.00 92.68           O  
ATOM   2585  CG  TYR A 327      12.849 -20.653 -16.256  1.00 92.68           C  
ATOM   2586  CD1 TYR A 327      12.597 -20.381 -14.913  1.00 92.68           C  
ATOM   2587  CD2 TYR A 327      14.161 -20.570 -16.708  1.00 92.68           C  
ATOM   2588  CE1 TYR A 327      13.626 -20.033 -14.044  1.00 92.68           C  
ATOM   2589  CE2 TYR A 327      15.198 -20.223 -15.848  1.00 92.68           C  
ATOM   2590  OH  TYR A 327      15.944 -19.614 -13.664  1.00 92.68           O  
ATOM   2591  CZ  TYR A 327      14.921 -19.958 -14.520  1.00 92.68           C  
ATOM   2592  N   GLN A 328      11.722 -24.092 -15.414  1.00 90.93           N  
ATOM   2593  CA  GLN A 328      11.416 -24.645 -14.099  1.00 90.93           C  
ATOM   2594  C   GLN A 328      12.158 -23.890 -12.999  1.00 90.93           C  
ATOM   2595  CB  GLN A 328      11.769 -26.132 -14.045  1.00 90.93           C  
ATOM   2596  O   GLN A 328      13.383 -23.978 -12.896  1.00 90.93           O  
ATOM   2597  CG  GLN A 328      11.359 -26.815 -12.748  1.00 90.93           C  
ATOM   2598  CD  GLN A 328       9.868 -27.088 -12.675  1.00 90.93           C  
ATOM   2599  NE2 GLN A 328       9.344 -27.196 -11.458  1.00 90.93           N  
ATOM   2600  OE1 GLN A 328       9.192 -27.199 -13.703  1.00 90.93           O  
ATOM   2601  N   MET A 329      11.369 -23.190 -12.150  1.00 88.52           N  
ATOM   2602  CA  MET A 329      11.953 -22.361 -11.100  1.00 88.52           C  
ATOM   2603  C   MET A 329      12.458 -23.221  -9.946  1.00 88.52           C  
ATOM   2604  CB  MET A 329      10.933 -21.344 -10.587  1.00 88.52           C  
ATOM   2605  O   MET A 329      11.720 -24.054  -9.418  1.00 88.52           O  
ATOM   2606  CG  MET A 329      11.544 -20.232  -9.749  1.00 88.52           C  
ATOM   2607  SD  MET A 329      10.353 -18.881  -9.397  1.00 88.52           S  
ATOM   2608  CE  MET A 329      11.434 -17.725  -8.510  1.00 88.52           C  
ATOM   2609  N   GLU A 330      13.783 -23.030  -9.586  1.00 86.88           N  
ATOM   2610  CA  GLU A 330      14.382 -23.761  -8.473  1.00 86.88           C  
ATOM   2611  C   GLU A 330      14.378 -22.925  -7.197  1.00 86.88           C  
ATOM   2612  CB  GLU A 330      15.811 -24.188  -8.818  1.00 86.88           C  
ATOM   2613  O   GLU A 330      14.398 -21.693  -7.255  1.00 86.88           O  
ATOM   2614  CG  GLU A 330      15.898 -25.147  -9.997  1.00 86.88           C  
ATOM   2615  CD  GLU A 330      17.323 -25.561 -10.329  1.00 86.88           C  
ATOM   2616  OE1 GLU A 330      17.513 -26.436 -11.204  1.00 86.88           O  
ATOM   2617  OE2 GLU A 330      18.258 -25.006  -9.708  1.00 86.88           O  
ATOM   2618  N   PRO A 331      14.302 -23.588  -6.052  1.00 87.07           N  
ATOM   2619  CA  PRO A 331      14.448 -22.861  -4.789  1.00 87.07           C  
ATOM   2620  C   PRO A 331      15.780 -22.120  -4.686  1.00 87.07           C  
ATOM   2621  CB  PRO A 331      14.354 -23.965  -3.733  1.00 87.07           C  
ATOM   2622  O   PRO A 331      16.708 -22.404  -5.447  1.00 87.07           O  
ATOM   2623  CG  PRO A 331      13.678 -25.102  -4.429  1.00 87.07           C  
ATOM   2624  CD  PRO A 331      14.049 -25.060  -5.883  1.00 87.07           C  
ATOM   2625  N   LEU A 332      15.818 -21.080  -3.749  1.00 88.85           N  
ATOM   2626  CA  LEU A 332      17.030 -20.295  -3.546  1.00 88.85           C  
ATOM   2627  C   LEU A 332      18.168 -21.174  -3.039  1.00 88.85           C  
ATOM   2628  CB  LEU A 332      16.771 -19.154  -2.558  1.00 88.85           C  
ATOM   2629  O   LEU A 332      17.930 -22.170  -2.353  1.00 88.85           O  
ATOM   2630  CG  LEU A 332      15.878 -18.016  -3.055  1.00 88.85           C  
ATOM   2631  CD1 LEU A 332      15.599 -17.029  -1.926  1.00 88.85           C  
ATOM   2632  CD2 LEU A 332      16.523 -17.310  -4.243  1.00 88.85           C  
ATOM   2633  N   SER A 333      19.422 -20.825  -3.445  1.00 90.26           N  
ATOM   2634  CA  SER A 333      20.594 -21.494  -2.889  1.00 90.26           C  
ATOM   2635  C   SER A 333      20.714 -21.244  -1.390  1.00 90.26           C  
ATOM   2636  CB  SER A 333      21.866 -21.024  -3.596  1.00 90.26           C  
ATOM   2637  O   SER A 333      20.086 -20.326  -0.856  1.00 90.26           O  
ATOM   2638  OG  SER A 333      22.171 -19.685  -3.246  1.00 90.26           O  
ATOM   2639  N   VAL A 334      21.413 -22.026  -0.783  1.00 88.95           N  
ATOM   2640  CA  VAL A 334      21.630 -21.903   0.655  1.00 88.95           C  
ATOM   2641  C   VAL A 334      22.169 -20.511   0.979  1.00 88.95           C  
ATOM   2642  CB  VAL A 334      22.601 -22.985   1.177  1.00 88.95           C  
ATOM   2643  O   VAL A 334      21.699 -19.858   1.914  1.00 88.95           O  
ATOM   2644  CG1 VAL A 334      22.954 -22.733   2.642  1.00 88.95           C  
ATOM   2645  CG2 VAL A 334      21.993 -24.376   1.002  1.00 88.95           C  
ATOM   2646  N   ASP A 335      23.031 -20.032   0.157  1.00 87.99           N  
ATOM   2647  CA  ASP A 335      23.664 -18.735   0.377  1.00 87.99           C  
ATOM   2648  C   ASP A 335      22.663 -17.597   0.192  1.00 87.99           C  
ATOM   2649  CB  ASP A 335      24.852 -18.550  -0.569  1.00 87.99           C  
ATOM   2650  O   ASP A 335      22.624 -16.661   0.994  1.00 87.99           O  
ATOM   2651  CG  ASP A 335      26.044 -19.415  -0.201  1.00 87.99           C  
ATOM   2652  OD1 ASP A 335      26.169 -19.812   0.978  1.00 87.99           O  
ATOM   2653  OD2 ASP A 335      26.868 -19.700  -1.097  1.00 87.99           O  
ATOM   2654  N   ASP A 336      21.855 -17.668  -0.843  1.00 88.40           N  
ATOM   2655  CA  ASP A 336      20.840 -16.654  -1.113  1.00 88.40           C  
ATOM   2656  C   ASP A 336      19.757 -16.661  -0.037  1.00 88.40           C  
ATOM   2657  CB  ASP A 336      20.214 -16.876  -2.492  1.00 88.40           C  
ATOM   2658  O   ASP A 336      19.275 -15.603   0.373  1.00 88.40           O  
ATOM   2659  CG  ASP A 336      21.137 -16.484  -3.632  1.00 88.40           C  
ATOM   2660  OD1 ASP A 336      22.084 -15.699  -3.408  1.00 88.40           O  
ATOM   2661  OD2 ASP A 336      20.914 -16.962  -4.765  1.00 88.40           O  
ATOM   2662  N   SER A 337      19.435 -17.926   0.402  1.00 89.37           N  
ATOM   2663  CA  SER A 337      18.458 -18.076   1.475  1.00 89.37           C  
ATOM   2664  C   SER A 337      18.943 -17.414   2.761  1.00 89.37           C  
ATOM   2665  CB  SER A 337      18.165 -19.554   1.732  1.00 89.37           C  
ATOM   2666  O   SER A 337      18.181 -16.715   3.432  1.00 89.37           O  
ATOM   2667  OG  SER A 337      17.580 -20.157   0.590  1.00 89.37           O  
ATOM   2668  N   ARG A 338      20.151 -17.622   3.051  1.00 88.83           N  
ATOM   2669  CA  ARG A 338      20.780 -17.043   4.234  1.00 88.83           C  
ATOM   2670  C   ARG A 338      20.801 -15.520   4.153  1.00 88.83           C  
ATOM   2671  CB  ARG A 338      22.204 -17.578   4.403  1.00 88.83           C  
ATOM   2672  O   ARG A 338      20.479 -14.837   5.127  1.00 88.83           O  
ATOM   2673  CG  ARG A 338      22.844 -17.217   5.733  1.00 88.83           C  
ATOM   2674  CD  ARG A 338      24.192 -17.901   5.915  1.00 88.83           C  
ATOM   2675  NE  ARG A 338      25.169 -17.434   4.936  1.00 88.83           N  
ATOM   2676  NH1 ARG A 338      26.822 -18.918   5.571  1.00 88.83           N  
ATOM   2677  NH2 ARG A 338      27.204 -17.429   3.871  1.00 88.83           N  
ATOM   2678  CZ  ARG A 338      26.396 -17.928   4.795  1.00 88.83           C  
ATOM   2679  N   MET A 339      21.138 -15.111   2.974  1.00 85.12           N  
ATOM   2680  CA  MET A 339      21.202 -13.672   2.738  1.00 85.12           C  
ATOM   2681  C   MET A 339      19.831 -13.029   2.920  1.00 85.12           C  
ATOM   2682  CB  MET A 339      21.735 -13.379   1.334  1.00 85.12           C  
ATOM   2683  O   MET A 339      19.701 -12.022   3.618  1.00 85.12           O  
ATOM   2684  CG  MET A 339      21.946 -11.900   1.055  1.00 85.12           C  
ATOM   2685  SD  MET A 339      22.896 -11.605  -0.487  1.00 85.12           S  
ATOM   2686  CE  MET A 339      21.687 -12.162  -1.720  1.00 85.12           C  
ATOM   2687  N   LEU A 340      18.864 -13.634   2.306  1.00 86.01           N  
ATOM   2688  CA  LEU A 340      17.494 -13.141   2.394  1.00 86.01           C  
ATOM   2689  C   LEU A 340      17.007 -13.145   3.840  1.00 86.01           C  
ATOM   2690  CB  LEU A 340      16.562 -13.990   1.527  1.00 86.01           C  
ATOM   2691  O   LEU A 340      16.396 -12.176   4.296  1.00 86.01           O  
ATOM   2692  CG  LEU A 340      15.114 -13.509   1.415  1.00 86.01           C  
ATOM   2693  CD1 LEU A 340      15.066 -12.115   0.798  1.00 86.01           C  
ATOM   2694  CD2 LEU A 340      14.286 -14.491   0.594  1.00 86.01           C  
ATOM   2695  N   PHE A 341      17.290 -14.166   4.626  1.00 87.87           N  
ATOM   2696  CA  PHE A 341      16.889 -14.388   6.010  1.00 87.87           C  
ATOM   2697  C   PHE A 341      17.530 -13.358   6.932  1.00 87.87           C  
ATOM   2698  CB  PHE A 341      17.266 -15.803   6.460  1.00 87.87           C  
ATOM   2699  O   PHE A 341      16.835 -12.675   7.687  1.00 87.87           O  
ATOM   2700  CG  PHE A 341      16.723 -16.175   7.813  1.00 87.87           C  
ATOM   2701  CD1 PHE A 341      17.545 -16.173   8.933  1.00 87.87           C  
ATOM   2702  CD2 PHE A 341      15.388 -16.527   7.965  1.00 87.87           C  
ATOM   2703  CE1 PHE A 341      17.045 -16.517  10.186  1.00 87.87           C  
ATOM   2704  CE2 PHE A 341      14.880 -16.872   9.215  1.00 87.87           C  
ATOM   2705  CZ  PHE A 341      15.711 -16.867  10.324  1.00 87.87           C  
ATOM   2706  N   TYR A 342      18.742 -13.094   6.860  1.00 85.14           N  
ATOM   2707  CA  TYR A 342      19.494 -12.243   7.775  1.00 85.14           C  
ATOM   2708  C   TYR A 342      19.227 -10.769   7.493  1.00 85.14           C  
ATOM   2709  CB  TYR A 342      20.995 -12.531   7.666  1.00 85.14           C  
ATOM   2710  O   TYR A 342      19.165  -9.955   8.417  1.00 85.14           O  
ATOM   2711  CG  TYR A 342      21.412 -13.828   8.316  1.00 85.14           C  
ATOM   2712  CD1 TYR A 342      20.923 -14.191   9.568  1.00 85.14           C  
ATOM   2713  CD2 TYR A 342      22.297 -14.692   7.679  1.00 85.14           C  
ATOM   2714  CE1 TYR A 342      21.307 -15.385  10.172  1.00 85.14           C  
ATOM   2715  CE2 TYR A 342      22.687 -15.887   8.272  1.00 85.14           C  
ATOM   2716  OH  TYR A 342      22.570 -17.408  10.109  1.00 85.14           O  
ATOM   2717  CZ  TYR A 342      22.187 -16.225   9.517  1.00 85.14           C  
ATOM   2718  N   LYS A 343      19.063 -10.549   6.225  1.00 78.73           N  
ATOM   2719  CA  LYS A 343      18.791  -9.166   5.845  1.00 78.73           C  
ATOM   2720  C   LYS A 343      17.502  -8.662   6.488  1.00 78.73           C  
ATOM   2721  CB  LYS A 343      18.705  -9.034   4.324  1.00 78.73           C  
ATOM   2722  O   LYS A 343      17.378  -7.475   6.795  1.00 78.73           O  
ATOM   2723  CG  LYS A 343      18.737  -7.597   3.824  1.00 78.73           C  
ATOM   2724  CD  LYS A 343      18.775  -7.535   2.303  1.00 78.73           C  
ATOM   2725  CE  LYS A 343      18.694  -6.101   1.798  1.00 78.73           C  
ATOM   2726  NZ  LYS A 343      18.786  -6.031   0.309  1.00 78.73           N  
ATOM   2727  N   ARG A 344      16.750  -9.578   6.651  1.00 76.69           N  
ATOM   2728  CA  ARG A 344      15.444  -9.249   7.212  1.00 76.69           C  
ATOM   2729  C   ARG A 344      15.515  -9.124   8.730  1.00 76.69           C  
ATOM   2730  CB  ARG A 344      14.409 -10.306   6.822  1.00 76.69           C  
ATOM   2731  O   ARG A 344      14.806  -8.310   9.326  1.00 76.69           O  
ATOM   2732  CG  ARG A 344      12.983  -9.946   7.210  1.00 76.69           C  
ATOM   2733  CD  ARG A 344      12.413  -8.855   6.313  1.00 76.69           C  
ATOM   2734  NE  ARG A 344      10.966  -8.738   6.462  1.00 76.69           N  
ATOM   2735  NH1 ARG A 344      10.783  -6.819   5.188  1.00 76.69           N  
ATOM   2736  NH2 ARG A 344       8.915  -7.762   6.122  1.00 76.69           N  
ATOM   2737  CZ  ARG A 344      10.224  -7.773   5.924  1.00 76.69           C  
ATOM   2738  N   ILE A 345      16.326  -9.797   9.438  1.00 78.06           N  
ATOM   2739  CA  ILE A 345      16.385  -9.878  10.893  1.00 78.06           C  
ATOM   2740  C   ILE A 345      17.386  -8.857  11.427  1.00 78.06           C  
ATOM   2741  CB  ILE A 345      16.765 -11.299  11.365  1.00 78.06           C  
ATOM   2742  O   ILE A 345      17.112  -8.166  12.412  1.00 78.06           O  
ATOM   2743  CG1 ILE A 345      15.706 -12.313  10.917  1.00 78.06           C  
ATOM   2744  CG2 ILE A 345      16.947 -11.333  12.885  1.00 78.06           C  
ATOM   2745  CD1 ILE A 345      16.068 -13.761  11.218  1.00 78.06           C  
ATOM   2746  N   PHE A 346      18.573  -8.710  10.688  1.00 75.46           N  
ATOM   2747  CA  PHE A 346      19.675  -7.906  11.202  1.00 75.46           C  
ATOM   2748  C   PHE A 346      19.902  -6.677  10.328  1.00 75.46           C  
ATOM   2749  CB  PHE A 346      20.959  -8.738  11.280  1.00 75.46           C  
ATOM   2750  O   PHE A 346      19.730  -6.736   9.109  1.00 75.46           O  
ATOM   2751  CG  PHE A 346      20.832  -9.970  12.135  1.00 75.46           C  
ATOM   2752  CD1 PHE A 346      20.756  -9.868  13.518  1.00 75.46           C  
ATOM   2753  CD2 PHE A 346      20.789 -11.231  11.554  1.00 75.46           C  
ATOM   2754  CE1 PHE A 346      20.639 -11.007  14.312  1.00 75.46           C  
ATOM   2755  CE2 PHE A 346      20.672 -12.373  12.341  1.00 75.46           C  
ATOM   2756  CZ  PHE A 346      20.598 -12.259  13.719  1.00 75.46           C  
ATOM   2757  N   PRO A 347      20.052  -5.514  10.889  1.00 64.27           N  
ATOM   2758  CA  PRO A 347      20.396  -4.311  10.127  1.00 64.27           C  
ATOM   2759  C   PRO A 347      21.663  -4.484   9.292  1.00 64.27           C  
ATOM   2760  CB  PRO A 347      20.599  -3.252  11.213  1.00 64.27           C  
ATOM   2761  O   PRO A 347      21.751  -3.956   8.180  1.00 64.27           O  
ATOM   2762  CG  PRO A 347      20.120  -3.899  12.472  1.00 64.27           C  
ATOM   2763  CD  PRO A 347      19.974  -5.373  12.225  1.00 64.27           C  
ATOM   2764  N   ASP A 348      22.655  -5.339   9.776  1.00 65.23           N  
ATOM   2765  CA  ASP A 348      23.911  -5.632   9.091  1.00 65.23           C  
ATOM   2766  C   ASP A 348      24.055  -7.129   8.826  1.00 65.23           C  
ATOM   2767  CB  ASP A 348      25.100  -5.126   9.910  1.00 65.23           C  
ATOM   2768  O   ASP A 348      23.804  -7.949   9.713  1.00 65.23           O  
ATOM   2769  CG  ASP A 348      26.382  -5.037   9.101  1.00 65.23           C  
ATOM   2770  OD1 ASP A 348      26.422  -5.552   7.962  1.00 65.23           O  
ATOM   2771  OD2 ASP A 348      27.362  -4.450   9.608  1.00 65.23           O  
ATOM   2772  N   GLU A 349      24.247  -7.580   7.581  1.00 57.08           N  
ATOM   2773  CA  GLU A 349      24.342  -8.959   7.112  1.00 57.08           C  
ATOM   2774  C   GLU A 349      25.373  -9.746   7.916  1.00 57.08           C  
ATOM   2775  CB  GLU A 349      24.695  -8.998   5.623  1.00 57.08           C  
ATOM   2776  O   GLU A 349      25.218 -10.952   8.122  1.00 57.08           O  
ATOM   2777  CG  GLU A 349      23.562  -8.550   4.710  1.00 57.08           C  
ATOM   2778  CD  GLU A 349      23.922  -8.606   3.235  1.00 57.08           C  
ATOM   2779  OE1 GLU A 349      23.094  -8.193   2.391  1.00 57.08           O  
ATOM   2780  OE2 GLU A 349      25.042  -9.068   2.919  1.00 57.08           O  
ATOM   2781  N   ASN A 350      26.316  -9.021   8.603  1.00 59.15           N  
ATOM   2782  CA  ASN A 350      27.410  -9.681   9.307  1.00 59.15           C  
ATOM   2783  C   ASN A 350      27.160  -9.729  10.812  1.00 59.15           C  
ATOM   2784  CB  ASN A 350      28.739  -8.981   9.012  1.00 59.15           C  
ATOM   2785  O   ASN A 350      28.008 -10.198  11.572  1.00 59.15           O  
ATOM   2786  CG  ASN A 350      29.196  -9.176   7.580  1.00 59.15           C  
ATOM   2787  ND2 ASN A 350      30.036  -8.268   7.097  1.00 59.15           N  
ATOM   2788  OD1 ASN A 350      28.796 -10.134   6.913  1.00 59.15           O  
ATOM   2789  N   ALA A 351      25.990  -9.256  11.150  1.00 60.29           N  
ATOM   2790  CA  ALA A 351      25.698  -9.100  12.572  1.00 60.29           C  
ATOM   2791  C   ALA A 351      25.228 -10.417  13.183  1.00 60.29           C  
ATOM   2792  CB  ALA A 351      24.646  -8.014  12.784  1.00 60.29           C  
ATOM   2793  O   ALA A 351      24.952 -10.489  14.383  1.00 60.29           O  
ATOM   2794  N   CYS A 352      25.285 -11.540  12.340  1.00 60.44           N  
ATOM   2795  CA  CYS A 352      24.805 -12.776  12.947  1.00 60.44           C  
ATOM   2796  C   CYS A 352      25.655 -13.157  14.153  1.00 60.44           C  
ATOM   2797  CB  CYS A 352      24.814 -13.913  11.926  1.00 60.44           C  
ATOM   2798  O   CYS A 352      26.883 -13.208  14.062  1.00 60.44           O  
ATOM   2799  SG  CYS A 352      24.094 -15.451  12.542  1.00 60.44           S  
ATOM   2800  N   ILE A 353      25.014 -13.251  15.282  1.00 65.37           N  
ATOM   2801  CA  ILE A 353      25.636 -13.673  16.532  1.00 65.37           C  
ATOM   2802  C   ILE A 353      25.816 -15.189  16.532  1.00 65.37           C  
ATOM   2803  CB  ILE A 353      24.801 -13.233  17.756  1.00 65.37           C  
ATOM   2804  O   ILE A 353      24.916 -15.928  16.126  1.00 65.37           O  
ATOM   2805  CG1 ILE A 353      24.600 -11.713  17.746  1.00 65.37           C  
ATOM   2806  CG2 ILE A 353      25.469 -13.688  19.057  1.00 65.37           C  
ATOM   2807  CD1 ILE A 353      23.588 -11.216  18.769  1.00 65.37           C  
ATOM   2808  N   ASN A 354      27.077 -15.798  16.562  1.00 70.74           N  
ATOM   2809  CA  ASN A 354      27.465 -17.204  16.592  1.00 70.74           C  
ATOM   2810  C   ASN A 354      26.421 -18.058  17.306  1.00 70.74           C  
ATOM   2811  CB  ASN A 354      28.832 -17.369  17.257  1.00 70.74           C  
ATOM   2812  O   ASN A 354      26.169 -19.197  16.911  1.00 70.74           O  
ATOM   2813  CG  ASN A 354      29.975 -16.940  16.358  1.00 70.74           C  
ATOM   2814  ND2 ASN A 354      31.142 -16.713  16.950  1.00 70.74           N  
ATOM   2815  OD1 ASN A 354      29.810 -16.813  15.142  1.00 70.74           O  
ATOM   2816  N   GLU A 355      25.682 -17.431  18.211  1.00 78.33           N  
ATOM   2817  CA  GLU A 355      24.718 -18.175  19.016  1.00 78.33           C  
ATOM   2818  C   GLU A 355      23.511 -18.595  18.183  1.00 78.33           C  
ATOM   2819  CB  GLU A 355      24.264 -17.342  20.218  1.00 78.33           C  
ATOM   2820  O   GLU A 355      22.884 -19.619  18.462  1.00 78.33           O  
ATOM   2821  CG  GLU A 355      23.368 -18.099  21.187  1.00 78.33           C  
ATOM   2822  CD  GLU A 355      22.885 -17.245  22.349  1.00 78.33           C  
ATOM   2823  OE1 GLU A 355      22.146 -17.763  23.217  1.00 78.33           O  
ATOM   2824  OE2 GLU A 355      23.248 -16.049  22.391  1.00 78.33           O  
ATOM   2825  N   PHE A 356      23.126 -17.961  17.014  1.00 83.53           N  
ATOM   2826  CA  PHE A 356      21.909 -18.202  16.248  1.00 83.53           C  
ATOM   2827  C   PHE A 356      22.220 -18.943  14.954  1.00 83.53           C  
ATOM   2828  CB  PHE A 356      21.197 -16.881  15.939  1.00 83.53           C  
ATOM   2829  O   PHE A 356      21.313 -19.276  14.189  1.00 83.53           O  
ATOM   2830  CG  PHE A 356      20.652 -16.185  17.157  1.00 83.53           C  
ATOM   2831  CD1 PHE A 356      19.530 -16.677  17.812  1.00 83.53           C  
ATOM   2832  CD2 PHE A 356      21.263 -15.038  17.647  1.00 83.53           C  
ATOM   2833  CE1 PHE A 356      19.024 -16.034  18.939  1.00 83.53           C  
ATOM   2834  CE2 PHE A 356      20.763 -14.391  18.773  1.00 83.53           C  
ATOM   2835  CZ  PHE A 356      19.643 -14.890  19.417  1.00 83.53           C  
ATOM   2836  N   GLU A 357      23.513 -19.225  14.679  1.00 83.70           N  
ATOM   2837  CA  GLU A 357      23.968 -19.777  13.407  1.00 83.70           C  
ATOM   2838  C   GLU A 357      23.381 -21.165  13.167  1.00 83.70           C  
ATOM   2839  CB  GLU A 357      25.497 -19.837  13.363  1.00 83.70           C  
ATOM   2840  O   GLU A 357      22.846 -21.441  12.091  1.00 83.70           O  
ATOM   2841  CG  GLU A 357      26.062 -20.115  11.978  1.00 83.70           C  
ATOM   2842  CD  GLU A 357      27.578 -20.024  11.919  1.00 83.70           C  
ATOM   2843  OE1 GLU A 357      28.161 -20.291  10.843  1.00 83.70           O  
ATOM   2844  OE2 GLU A 357      28.189 -19.685  12.957  1.00 83.70           O  
ATOM   2845  N   GLN A 358      23.495 -22.041  14.225  1.00 86.49           N  
ATOM   2846  CA  GLN A 358      23.036 -23.417  14.066  1.00 86.49           C  
ATOM   2847  C   GLN A 358      21.520 -23.477  13.902  1.00 86.49           C  
ATOM   2848  CB  GLN A 358      23.468 -24.269  15.261  1.00 86.49           C  
ATOM   2849  O   GLN A 358      21.013 -24.172  13.019  1.00 86.49           O  
ATOM   2850  CG  GLN A 358      23.175 -25.754  15.095  1.00 86.49           C  
ATOM   2851  CD  GLN A 358      23.864 -26.357  13.885  1.00 86.49           C  
ATOM   2852  NE2 GLN A 358      23.128 -27.157  13.121  1.00 86.49           N  
ATOM   2853  OE1 GLN A 358      25.048 -26.106  13.639  1.00 86.49           O  
ATOM   2854  N   VAL A 359      20.823 -22.768  14.783  1.00 88.17           N  
ATOM   2855  CA  VAL A 359      19.365 -22.782  14.741  1.00 88.17           C  
ATOM   2856  C   VAL A 359      18.879 -22.148  13.439  1.00 88.17           C  
ATOM   2857  CB  VAL A 359      18.755 -22.043  15.953  1.00 88.17           C  
ATOM   2858  O   VAL A 359      17.898 -22.604  12.848  1.00 88.17           O  
ATOM   2859  CG1 VAL A 359      19.073 -20.550  15.892  1.00 88.17           C  
ATOM   2860  CG2 VAL A 359      17.245 -22.269  16.011  1.00 88.17           C  
ATOM   2861  N   SER A 360      19.522 -21.073  12.954  1.00 89.23           N  
ATOM   2862  CA  SER A 360      19.192 -20.424  11.689  1.00 89.23           C  
ATOM   2863  C   SER A 360      19.329 -21.393  10.519  1.00 89.23           C  
ATOM   2864  CB  SER A 360      20.088 -19.206  11.461  1.00 89.23           C  
ATOM   2865  O   SER A 360      18.461 -21.447   9.645  1.00 89.23           O  
ATOM   2866  OG  SER A 360      19.922 -18.258  12.501  1.00 89.23           O  
ATOM   2867  N   ARG A 361      20.448 -22.169  10.573  1.00 89.01           N  
ATOM   2868  CA  ARG A 361      20.704 -23.160   9.533  1.00 89.01           C  
ATOM   2869  C   ARG A 361      19.596 -24.207   9.488  1.00 89.01           C  
ATOM   2870  CB  ARG A 361      22.058 -23.838   9.757  1.00 89.01           C  
ATOM   2871  O   ARG A 361      19.127 -24.576   8.410  1.00 89.01           O  
ATOM   2872  CG  ARG A 361      22.503 -24.722   8.602  1.00 89.01           C  
ATOM   2873  CD  ARG A 361      23.891 -25.301   8.838  1.00 89.01           C  
ATOM   2874  NE  ARG A 361      23.957 -26.049  10.090  1.00 89.01           N  
ATOM   2875  NH1 ARG A 361      26.213 -25.687  10.428  1.00 89.01           N  
ATOM   2876  NH2 ARG A 361      25.005 -26.915  11.941  1.00 89.01           N  
ATOM   2877  CZ  ARG A 361      25.058 -26.215  10.817  1.00 89.01           C  
ATOM   2878  N   ASP A 362      19.186 -24.630  10.614  1.00 90.09           N  
ATOM   2879  CA  ASP A 362      18.151 -25.654  10.724  1.00 90.09           C  
ATOM   2880  C   ASP A 362      16.801 -25.124  10.246  1.00 90.09           C  
ATOM   2881  CB  ASP A 362      18.040 -26.152  12.166  1.00 90.09           C  
ATOM   2882  O   ASP A 362      16.047 -25.839   9.583  1.00 90.09           O  
ATOM   2883  CG  ASP A 362      19.262 -26.932  12.620  1.00 90.09           C  
ATOM   2884  OD1 ASP A 362      20.003 -27.458  11.762  1.00 90.09           O  
ATOM   2885  OD2 ASP A 362      19.484 -27.023  13.847  1.00 90.09           O  
ATOM   2886  N   ILE A 363      16.540 -23.872  10.599  1.00 89.85           N  
ATOM   2887  CA  ILE A 363      15.305 -23.219  10.180  1.00 89.85           C  
ATOM   2888  C   ILE A 363      15.277 -23.095   8.658  1.00 89.85           C  
ATOM   2889  CB  ILE A 363      15.151 -21.827  10.834  1.00 89.85           C  
ATOM   2890  O   ILE A 363      14.275 -23.426   8.020  1.00 89.85           O  
ATOM   2891  CG1 ILE A 363      14.865 -21.970  12.333  1.00 89.85           C  
ATOM   2892  CG2 ILE A 363      14.047 -21.024  10.140  1.00 89.85           C  
ATOM   2893  CD1 ILE A 363      14.904 -20.655  13.099  1.00 89.85           C  
ATOM   2894  N   LEU A 364      16.395 -22.643   8.104  1.00 90.67           N  
ATOM   2895  CA  LEU A 364      16.486 -22.436   6.663  1.00 90.67           C  
ATOM   2896  C   LEU A 364      16.354 -23.757   5.914  1.00 90.67           C  
ATOM   2897  CB  LEU A 364      17.812 -21.761   6.301  1.00 90.67           C  
ATOM   2898  O   LEU A 364      15.767 -23.805   4.830  1.00 90.67           O  
ATOM   2899  CG  LEU A 364      17.921 -20.268   6.618  1.00 90.67           C  
ATOM   2900  CD1 LEU A 364      19.364 -19.798   6.462  1.00 90.67           C  
ATOM   2901  CD2 LEU A 364      16.990 -19.461   5.719  1.00 90.67           C  
ATOM   2902  N   LYS A 365      16.868 -24.786   6.512  1.00 89.41           N  
ATOM   2903  CA  LYS A 365      16.716 -26.117   5.930  1.00 89.41           C  
ATOM   2904  C   LYS A 365      15.244 -26.505   5.821  1.00 89.41           C  
ATOM   2905  CB  LYS A 365      17.471 -27.155   6.761  1.00 89.41           C  
ATOM   2906  O   LYS A 365      14.819 -27.067   4.810  1.00 89.41           O  
ATOM   2907  CG  LYS A 365      17.573 -28.522   6.100  1.00 89.41           C  
ATOM   2908  CD  LYS A 365      18.397 -29.489   6.940  1.00 89.41           C  
ATOM   2909  CE  LYS A 365      18.451 -30.874   6.309  1.00 89.41           C  
ATOM   2910  NZ  LYS A 365      19.257 -31.826   7.130  1.00 89.41           N  
ATOM   2911  N   LYS A 366      14.487 -26.109   6.865  1.00 86.47           N  
ATOM   2912  CA  LYS A 366      13.061 -26.423   6.879  1.00 86.47           C  
ATOM   2913  C   LYS A 366      12.302 -25.574   5.864  1.00 86.47           C  
ATOM   2914  CB  LYS A 366      12.479 -26.213   8.278  1.00 86.47           C  
ATOM   2915  O   LYS A 366      11.273 -26.001   5.336  1.00 86.47           O  
ATOM   2916  CG  LYS A 366      12.936 -27.244   9.299  1.00 86.47           C  
ATOM   2917  CD  LYS A 366      12.079 -27.202  10.558  1.00 86.47           C  
ATOM   2918  CE  LYS A 366      12.444 -28.323  11.521  1.00 86.47           C  
ATOM   2919  NZ  LYS A 366      11.434 -28.465  12.613  1.00 86.47           N  
ATOM   2920  N   CYS A 367      12.795 -24.399   5.553  1.00 86.47           N  
ATOM   2921  CA  CYS A 367      12.165 -23.486   4.606  1.00 86.47           C  
ATOM   2922  C   CYS A 367      12.360 -23.966   3.172  1.00 86.47           C  
ATOM   2923  CB  CYS A 367      12.733 -22.076   4.762  1.00 86.47           C  
ATOM   2924  O   CYS A 367      11.566 -23.637   2.289  1.00 86.47           O  
ATOM   2925  SG  CYS A 367      12.267 -21.271   6.311  1.00 86.47           S  
ATOM   2926  N   GLY A 368      13.403 -24.760   2.900  1.00 84.61           N  
ATOM   2927  CA  GLY A 368      13.641 -25.415   1.624  1.00 84.61           C  
ATOM   2928  C   GLY A 368      13.962 -24.442   0.505  1.00 84.61           C  
ATOM   2929  O   GLY A 368      13.703 -24.728  -0.666  1.00 84.61           O  
ATOM   2930  N   GLY A 369      14.447 -23.189   0.870  1.00 87.47           N  
ATOM   2931  CA  GLY A 369      14.867 -22.201  -0.110  1.00 87.47           C  
ATOM   2932  C   GLY A 369      13.709 -21.428  -0.712  1.00 87.47           C  
ATOM   2933  O   GLY A 369      13.869 -20.755  -1.733  1.00 87.47           O  
ATOM   2934  N   VAL A 370      12.532 -21.536  -0.145  1.00 87.08           N  
ATOM   2935  CA  VAL A 370      11.342 -20.826  -0.602  1.00 87.08           C  
ATOM   2936  C   VAL A 370      11.330 -19.412  -0.025  1.00 87.08           C  
ATOM   2937  CB  VAL A 370      10.049 -21.574  -0.207  1.00 87.08           C  
ATOM   2938  O   VAL A 370      11.222 -19.232   1.190  1.00 87.08           O  
ATOM   2939  CG1 VAL A 370       8.815 -20.796  -0.662  1.00 87.08           C  
ATOM   2940  CG2 VAL A 370      10.046 -22.982  -0.800  1.00 87.08           C  
ATOM   2941  N   PRO A 371      11.402 -18.334  -0.844  1.00 87.42           N  
ATOM   2942  CA  PRO A 371      11.519 -16.944  -0.399  1.00 87.42           C  
ATOM   2943  C   PRO A 371      10.382 -16.524   0.529  1.00 87.42           C  
ATOM   2944  CB  PRO A 371      11.478 -16.150  -1.707  1.00 87.42           C  
ATOM   2945  O   PRO A 371      10.621 -15.869   1.548  1.00 87.42           O  
ATOM   2946  CG  PRO A 371      12.069 -17.067  -2.729  1.00 87.42           C  
ATOM   2947  CD  PRO A 371      11.634 -18.471  -2.419  1.00 87.42           C  
ATOM   2948  N   LEU A 372       9.148 -16.835   0.220  1.00 83.82           N  
ATOM   2949  CA  LEU A 372       8.013 -16.463   1.056  1.00 83.82           C  
ATOM   2950  C   LEU A 372       8.144 -17.067   2.451  1.00 83.82           C  
ATOM   2951  CB  LEU A 372       6.700 -16.918   0.412  1.00 83.82           C  
ATOM   2952  O   LEU A 372       7.869 -16.398   3.449  1.00 83.82           O  
ATOM   2953  CG  LEU A 372       5.415 -16.533   1.146  1.00 83.82           C  
ATOM   2954  CD1 LEU A 372       5.330 -15.019   1.307  1.00 83.82           C  
ATOM   2955  CD2 LEU A 372       4.195 -17.067   0.404  1.00 83.82           C  
ATOM   2956  N   ALA A 373       8.533 -18.417   2.534  1.00 85.09           N  
ATOM   2957  CA  ALA A 373       8.732 -19.081   3.819  1.00 85.09           C  
ATOM   2958  C   ALA A 373       9.831 -18.396   4.626  1.00 85.09           C  
ATOM   2959  CB  ALA A 373       9.070 -20.555   3.610  1.00 85.09           C  
ATOM   2960  O   ALA A 373       9.656 -18.119   5.815  1.00 85.09           O  
ATOM   2961  N   ILE A 374      10.877 -18.028   3.957  1.00 87.63           N  
ATOM   2962  CA  ILE A 374      12.044 -17.433   4.599  1.00 87.63           C  
ATOM   2963  C   ILE A 374      11.677 -16.063   5.167  1.00 87.63           C  
ATOM   2964  CB  ILE A 374      13.228 -17.305   3.614  1.00 87.63           C  
ATOM   2965  O   ILE A 374      11.924 -15.786   6.343  1.00 87.63           O  
ATOM   2966  CG1 ILE A 374      13.709 -18.692   3.175  1.00 87.63           C  
ATOM   2967  CG2 ILE A 374      14.370 -16.503   4.244  1.00 87.63           C  
ATOM   2968  CD1 ILE A 374      14.712 -18.665   2.030  1.00 87.63           C  
ATOM   2969  N   ILE A 375      11.020 -15.251   4.348  1.00 82.99           N  
ATOM   2970  CA  ILE A 375      10.711 -13.878   4.730  1.00 82.99           C  
ATOM   2971  C   ILE A 375       9.679 -13.875   5.856  1.00 82.99           C  
ATOM   2972  CB  ILE A 375      10.194 -13.059   3.526  1.00 82.99           C  
ATOM   2973  O   ILE A 375       9.770 -13.072   6.787  1.00 82.99           O  
ATOM   2974  CG1 ILE A 375      11.333 -12.786   2.537  1.00 82.99           C  
ATOM   2975  CG2 ILE A 375       9.553 -11.750   3.999  1.00 82.99           C  
ATOM   2976  CD1 ILE A 375      10.869 -12.231   1.197  1.00 82.99           C  
ATOM   2977  N   THR A 376       8.764 -14.856   5.826  1.00 79.40           N  
ATOM   2978  CA  THR A 376       7.705 -14.954   6.824  1.00 79.40           C  
ATOM   2979  C   THR A 376       8.282 -15.308   8.192  1.00 79.40           C  
ATOM   2980  CB  THR A 376       6.653 -16.004   6.421  1.00 79.40           C  
ATOM   2981  O   THR A 376       7.956 -14.667   9.194  1.00 79.40           O  
ATOM   2982  CG2 THR A 376       5.547 -16.105   7.467  1.00 79.40           C  
ATOM   2983  OG1 THR A 376       6.074 -15.634   5.164  1.00 79.40           O  
ATOM   2984  N   ILE A 377       9.166 -16.267   8.212  1.00 83.34           N  
ATOM   2985  CA  ILE A 377       9.763 -16.714   9.466  1.00 83.34           C  
ATOM   2986  C   ILE A 377      10.701 -15.636  10.004  1.00 83.34           C  
ATOM   2987  CB  ILE A 377      10.526 -18.046   9.286  1.00 83.34           C  
ATOM   2988  O   ILE A 377      10.677 -15.321  11.196  1.00 83.34           O  
ATOM   2989  CG1 ILE A 377       9.542 -19.195   9.037  1.00 83.34           C  
ATOM   2990  CG2 ILE A 377      11.406 -18.333  10.506  1.00 83.34           C  
ATOM   2991  CD1 ILE A 377      10.211 -20.525   8.720  1.00 83.34           C  
ATOM   2992  N   ALA A 378      11.487 -15.099   9.041  1.00 83.44           N  
ATOM   2993  CA  ALA A 378      12.417 -14.043   9.433  1.00 83.44           C  
ATOM   2994  C   ALA A 378      11.677 -12.864  10.056  1.00 83.44           C  
ATOM   2995  CB  ALA A 378      13.232 -13.579   8.228  1.00 83.44           C  
ATOM   2996  O   ALA A 378      12.101 -12.330  11.084  1.00 83.44           O  
ATOM   2997  N   SER A 379      10.552 -12.541   9.467  1.00 78.36           N  
ATOM   2998  CA  SER A 379       9.752 -11.417   9.942  1.00 78.36           C  
ATOM   2999  C   SER A 379       9.158 -11.704  11.317  1.00 78.36           C  
ATOM   3000  CB  SER A 379       8.632 -11.098   8.951  1.00 78.36           C  
ATOM   3001  O   SER A 379       9.087 -10.813  12.167  1.00 78.36           O  
ATOM   3002  OG  SER A 379       9.166 -10.636   7.722  1.00 78.36           O  
ATOM   3003  N   ALA A 380       8.793 -12.973  11.543  1.00 77.68           N  
ATOM   3004  CA  ALA A 380       8.240 -13.393  12.827  1.00 77.68           C  
ATOM   3005  C   ALA A 380       9.298 -13.336  13.925  1.00 77.68           C  
ATOM   3006  CB  ALA A 380       7.661 -14.802  12.723  1.00 77.68           C  
ATOM   3007  O   ALA A 380       8.993 -13.005  15.074  1.00 77.68           O  
ATOM   3008  N   LEU A 381      10.572 -13.586  13.528  1.00 79.58           N  
ATOM   3009  CA  LEU A 381      11.672 -13.626  14.485  1.00 79.58           C  
ATOM   3010  C   LEU A 381      12.200 -12.223  14.765  1.00 79.58           C  
ATOM   3011  CB  LEU A 381      12.804 -14.516  13.964  1.00 79.58           C  
ATOM   3012  O   LEU A 381      12.785 -11.974  15.822  1.00 79.58           O  
ATOM   3013  CG  LEU A 381      12.533 -16.021  13.954  1.00 79.58           C  
ATOM   3014  CD1 LEU A 381      13.672 -16.760  13.259  1.00 79.58           C  
ATOM   3015  CD2 LEU A 381      12.342 -16.539  15.376  1.00 79.58           C  
ATOM   3016  N   ALA A 382      12.121 -11.295  13.761  1.00 74.22           N  
ATOM   3017  CA  ALA A 382      12.667  -9.943  13.851  1.00 74.22           C  
ATOM   3018  C   ALA A 382      11.923  -9.120  14.899  1.00 74.22           C  
ATOM   3019  CB  ALA A 382      12.602  -9.251  12.492  1.00 74.22           C  
ATOM   3020  O   ALA A 382      12.489  -8.195  15.488  1.00 74.22           O  
ATOM   3021  N   GLY A 383      10.976  -9.767  15.862  1.00 59.74           N  
ATOM   3022  CA  GLY A 383      10.233  -9.138  16.942  1.00 59.74           C  
ATOM   3023  C   GLY A 383      10.226  -7.623  16.858  1.00 59.74           C  
ATOM   3024  O   GLY A 383      10.894  -7.040  16.001  1.00 59.74           O  
ATOM   3025  N   ASP A 384       9.136  -6.891  17.536  1.00 55.26           N  
ATOM   3026  CA  ASP A 384       8.727  -5.497  17.684  1.00 55.26           C  
ATOM   3027  C   ASP A 384       9.769  -4.699  18.464  1.00 55.26           C  
ATOM   3028  CB  ASP A 384       7.367  -5.408  18.381  1.00 55.26           C  
ATOM   3029  O   ASP A 384       9.927  -3.496  18.248  1.00 55.26           O  
ATOM   3030  CG  ASP A 384       6.218  -5.868  17.500  1.00 55.26           C  
ATOM   3031  OD1 ASP A 384       6.368  -5.878  16.259  1.00 55.26           O  
ATOM   3032  OD2 ASP A 384       5.153  -6.220  18.051  1.00 55.26           O  
ATOM   3033  N   GLN A 385      11.192  -5.206  18.697  1.00 51.74           N  
ATOM   3034  CA  GLN A 385      12.053  -4.265  19.407  1.00 51.74           C  
ATOM   3035  C   GLN A 385      13.292  -4.963  19.959  1.00 51.74           C  
ATOM   3036  CB  GLN A 385      11.285  -3.584  20.541  1.00 51.74           C  
ATOM   3037  O   GLN A 385      14.353  -4.347  20.086  1.00 51.74           O  
ATOM   3038  CG  GLN A 385      10.373  -2.457  20.075  1.00 51.74           C  
ATOM   3039  CD  GLN A 385       9.696  -1.736  21.226  1.00 51.74           C  
ATOM   3040  NE2 GLN A 385       8.973  -0.666  20.913  1.00 51.74           N  
ATOM   3041  OE1 GLN A 385       9.822  -2.138  22.387  1.00 51.74           O  
ATOM   3042  N   LYS A 386      13.351  -6.288  19.991  1.00 58.72           N  
ATOM   3043  CA  LYS A 386      14.503  -7.054  20.458  1.00 58.72           C  
ATOM   3044  C   LYS A 386      14.495  -8.466  19.880  1.00 58.72           C  
ATOM   3045  CB  LYS A 386      14.525  -7.113  21.986  1.00 58.72           C  
ATOM   3046  O   LYS A 386      13.430  -9.026  19.611  1.00 58.72           O  
ATOM   3047  CG  LYS A 386      15.007  -5.831  22.648  1.00 58.72           C  
ATOM   3048  CD  LYS A 386      15.116  -5.989  24.160  1.00 58.72           C  
ATOM   3049  CE  LYS A 386      15.467  -4.671  24.837  1.00 58.72           C  
ATOM   3050  NZ  LYS A 386      15.570  -4.819  26.319  1.00 58.72           N  
ATOM   3051  N   MET A 387      15.558  -8.717  19.359  1.00 65.56           N  
ATOM   3052  CA  MET A 387      15.761 -10.092  18.911  1.00 65.56           C  
ATOM   3053  C   MET A 387      15.219 -11.084  19.935  1.00 65.56           C  
ATOM   3054  CB  MET A 387      17.245 -10.362  18.657  1.00 65.56           C  
ATOM   3055  O   MET A 387      15.455 -10.934  21.136  1.00 65.56           O  
ATOM   3056  CG  MET A 387      17.510 -11.637  17.872  1.00 65.56           C  
ATOM   3057  SD  MET A 387      19.181 -11.660  17.113  1.00 65.56           S  
ATOM   3058  CE  MET A 387      20.180 -12.126  18.554  1.00 65.56           C  
ATOM   3059  N   LYS A 388      14.360 -11.939  19.457  1.00 71.81           N  
ATOM   3060  CA  LYS A 388      13.813 -12.970  20.334  1.00 71.81           C  
ATOM   3061  C   LYS A 388      14.917 -13.874  20.876  1.00 71.81           C  
ATOM   3062  CB  LYS A 388      12.768 -13.806  19.594  1.00 71.81           C  
ATOM   3063  O   LYS A 388      15.936 -14.083  20.214  1.00 71.81           O  
ATOM   3064  CG  LYS A 388      11.492 -13.047  19.261  1.00 71.81           C  
ATOM   3065  CD  LYS A 388      10.378 -13.991  18.826  1.00 71.81           C  
ATOM   3066  CE  LYS A 388       9.077 -13.242  18.572  1.00 71.81           C  
ATOM   3067  NZ  LYS A 388       7.922 -14.176  18.413  1.00 71.81           N  
ATOM   3068  N   PRO A 389      14.834 -14.183  22.218  1.00 77.22           N  
ATOM   3069  CA  PRO A 389      15.834 -15.098  22.774  1.00 77.22           C  
ATOM   3070  C   PRO A 389      15.919 -16.416  22.008  1.00 77.22           C  
ATOM   3071  CB  PRO A 389      15.343 -15.329  24.205  1.00 77.22           C  
ATOM   3072  O   PRO A 389      14.985 -16.777  21.287  1.00 77.22           O  
ATOM   3073  CG  PRO A 389      13.891 -14.978  24.172  1.00 77.22           C  
ATOM   3074  CD  PRO A 389      13.652 -14.044  23.021  1.00 77.22           C  
ATOM   3075  N   LYS A 390      17.089 -17.129  21.984  1.00 80.26           N  
ATOM   3076  CA  LYS A 390      17.352 -18.388  21.293  1.00 80.26           C  
ATOM   3077  C   LYS A 390      16.257 -19.411  21.580  1.00 80.26           C  
ATOM   3078  CB  LYS A 390      18.715 -18.950  21.700  1.00 80.26           C  
ATOM   3079  O   LYS A 390      15.885 -20.193  20.702  1.00 80.26           O  
ATOM   3080  CG  LYS A 390      19.154 -20.159  20.887  1.00 80.26           C  
ATOM   3081  CD  LYS A 390      20.537 -20.641  21.305  1.00 80.26           C  
ATOM   3082  CE  LYS A 390      20.928 -21.920  20.577  1.00 80.26           C  
ATOM   3083  NZ  LYS A 390      22.298 -22.378  20.957  1.00 80.26           N  
ATOM   3084  N   CYS A 391      15.729 -19.432  22.826  1.00 80.28           N  
ATOM   3085  CA  CYS A 391      14.702 -20.387  23.226  1.00 80.28           C  
ATOM   3086  C   CYS A 391      13.481 -20.286  22.320  1.00 80.28           C  
ATOM   3087  CB  CYS A 391      14.290 -20.154  24.680  1.00 80.28           C  
ATOM   3088  O   CYS A 391      12.898 -21.304  21.941  1.00 80.28           O  
ATOM   3089  SG  CYS A 391      13.575 -18.523  24.981  1.00 80.28           S  
ATOM   3090  N   GLU A 392      13.115 -19.091  21.952  1.00 76.82           N  
ATOM   3091  CA  GLU A 392      11.979 -18.858  21.066  1.00 76.82           C  
ATOM   3092  C   GLU A 392      12.264 -19.367  19.656  1.00 76.82           C  
ATOM   3093  CB  GLU A 392      11.625 -17.369  21.026  1.00 76.82           C  
ATOM   3094  O   GLU A 392      11.360 -19.846  18.968  1.00 76.82           O  
ATOM   3095  CG  GLU A 392      10.945 -16.864  22.290  1.00 76.82           C  
ATOM   3096  CD  GLU A 392      10.210 -15.548  22.092  1.00 76.82           C  
ATOM   3097  OE1 GLU A 392       9.730 -14.964  23.090  1.00 76.82           O  
ATOM   3098  OE2 GLU A 392      10.113 -15.097  20.929  1.00 76.82           O  
ATOM   3099  N   TRP A 393      13.530 -19.237  19.174  1.00 85.54           N  
ATOM   3100  CA  TRP A 393      13.939 -19.792  17.888  1.00 85.54           C  
ATOM   3101  C   TRP A 393      13.781 -21.308  17.874  1.00 85.54           C  
ATOM   3102  CB  TRP A 393      15.390 -19.414  17.576  1.00 85.54           C  
ATOM   3103  O   TRP A 393      13.259 -21.875  16.912  1.00 85.54           O  
ATOM   3104  CG  TRP A 393      15.575 -17.979  17.183  1.00 85.54           C  
ATOM   3105  CD1 TRP A 393      15.280 -16.875  17.932  1.00 85.54           C  
ATOM   3106  CD2 TRP A 393      16.093 -17.494  15.940  1.00 85.54           C  
ATOM   3107  CE2 TRP A 393      16.084 -16.083  16.006  1.00 85.54           C  
ATOM   3108  CE3 TRP A 393      16.565 -18.116  14.777  1.00 85.54           C  
ATOM   3109  NE1 TRP A 393      15.584 -15.731  17.231  1.00 85.54           N  
ATOM   3110  CH2 TRP A 393      16.986 -15.918  13.824  1.00 85.54           C  
ATOM   3111  CZ2 TRP A 393      16.530 -15.284  14.951  1.00 85.54           C  
ATOM   3112  CZ3 TRP A 393      17.008 -17.319  13.728  1.00 85.54           C  
ATOM   3113  N   ASP A 394      14.201 -21.906  19.023  1.00 82.48           N  
ATOM   3114  CA  ASP A 394      14.130 -23.358  19.151  1.00 82.48           C  
ATOM   3115  C   ASP A 394      12.682 -23.841  19.135  1.00 82.48           C  
ATOM   3116  CB  ASP A 394      14.824 -23.818  20.435  1.00 82.48           C  
ATOM   3117  O   ASP A 394      12.368 -24.860  18.515  1.00 82.48           O  
ATOM   3118  CG  ASP A 394      16.338 -23.724  20.357  1.00 82.48           C  
ATOM   3119  OD1 ASP A 394      16.918 -24.082  19.309  1.00 82.48           O  
ATOM   3120  OD2 ASP A 394      16.956 -23.292  21.354  1.00 82.48           O  
ATOM   3121  N   ILE A 395      11.810 -23.119  19.837  1.00 76.29           N  
ATOM   3122  CA  ILE A 395      10.387 -23.439  19.864  1.00 76.29           C  
ATOM   3123  C   ILE A 395       9.814 -23.365  18.451  1.00 76.29           C  
ATOM   3124  CB  ILE A 395       9.612 -22.491  20.807  1.00 76.29           C  
ATOM   3125  O   ILE A 395       9.049 -24.240  18.038  1.00 76.29           O  
ATOM   3126  CG1 ILE A 395      10.012 -22.743  22.265  1.00 76.29           C  
ATOM   3127  CG2 ILE A 395       8.102 -22.656  20.617  1.00 76.29           C  
ATOM   3128  CD1 ILE A 395       9.464 -21.714  23.244  1.00 76.29           C  
ATOM   3129  N   LEU A 396      10.316 -22.310  17.793  1.00 77.83           N  
ATOM   3130  CA  LEU A 396       9.898 -22.130  16.407  1.00 77.83           C  
ATOM   3131  C   LEU A 396      10.336 -23.311  15.548  1.00 77.83           C  
ATOM   3132  CB  LEU A 396      10.473 -20.830  15.838  1.00 77.83           C  
ATOM   3133  O   LEU A 396       9.543 -23.848  14.772  1.00 77.83           O  
ATOM   3134  CG  LEU A 396      10.073 -20.482  14.403  1.00 77.83           C  
ATOM   3135  CD1 LEU A 396       9.917 -18.973  14.248  1.00 77.83           C  
ATOM   3136  CD2 LEU A 396      11.102 -21.023  13.416  1.00 77.83           C  
ATOM   3137  N   LEU A 397      11.527 -23.637  15.624  1.00 81.89           N  
ATOM   3138  CA  LEU A 397      12.086 -24.749  14.864  1.00 81.89           C  
ATOM   3139  C   LEU A 397      11.303 -26.032  15.123  1.00 81.89           C  
ATOM   3140  CB  LEU A 397      13.560 -24.957  15.223  1.00 81.89           C  
ATOM   3141  O   LEU A 397      11.010 -26.784  14.190  1.00 81.89           O  
ATOM   3142  CG  LEU A 397      14.280 -26.095  14.498  1.00 81.89           C  
ATOM   3143  CD1 LEU A 397      14.262 -25.859  12.991  1.00 81.89           C  
ATOM   3144  CD2 LEU A 397      15.712 -26.231  15.006  1.00 81.89           C  
ATOM   3145  N   ARG A 398      10.858 -26.269  16.373  1.00 79.45           N  
ATOM   3146  CA  ARG A 398      10.137 -27.480  16.750  1.00 79.45           C  
ATOM   3147  C   ARG A 398       8.728 -27.484  16.167  1.00 79.45           C  
ATOM   3148  CB  ARG A 398      10.074 -27.616  18.273  1.00 79.45           C  
ATOM   3149  O   ARG A 398       8.172 -28.546  15.880  1.00 79.45           O  
ATOM   3150  CG  ARG A 398      11.396 -28.015  18.911  1.00 79.45           C  
ATOM   3151  CD  ARG A 398      11.261 -28.205  20.416  1.00 79.45           C  
ATOM   3152  NE  ARG A 398      12.565 -28.310  21.064  1.00 79.45           N  
ATOM   3153  NH1 ARG A 398      11.742 -29.182  23.039  1.00 79.45           N  
ATOM   3154  NH2 ARG A 398      13.993 -28.824  22.788  1.00 79.45           N  
ATOM   3155  CZ  ARG A 398      12.764 -28.772  22.296  1.00 79.45           C  
ATOM   3156  N   SER A 399       8.273 -26.277  15.978  1.00 72.49           N  
ATOM   3157  CA  SER A 399       6.915 -26.144  15.462  1.00 72.49           C  
ATOM   3158  C   SER A 399       6.880 -26.308  13.947  1.00 72.49           C  
ATOM   3159  CB  SER A 399       6.325 -24.787  15.850  1.00 72.49           C  
ATOM   3160  O   SER A 399       5.834 -26.619  13.374  1.00 72.49           O  
ATOM   3161  OG  SER A 399       7.046 -23.732  15.237  1.00 72.49           O  
ATOM   3162  N   LEU A 400       8.109 -26.143  13.333  1.00 71.57           N  
ATOM   3163  CA  LEU A 400       8.232 -26.214  11.881  1.00 71.57           C  
ATOM   3164  C   LEU A 400       8.338 -27.662  11.414  1.00 71.57           C  
ATOM   3165  CB  LEU A 400       9.453 -25.421  11.408  1.00 71.57           C  
ATOM   3166  O   LEU A 400       9.000 -28.479  12.058  1.00 71.57           O  
ATOM   3167  CG  LEU A 400       9.365 -23.900  11.536  1.00 71.57           C  
ATOM   3168  CD1 LEU A 400      10.724 -23.265  11.257  1.00 71.57           C  
ATOM   3169  CD2 LEU A 400       8.306 -23.344  10.590  1.00 71.57           C  
ATOM   3170  N   GLY A 401       7.153 -28.358  11.015  1.00 69.97           N  
ATOM   3171  CA  GLY A 401       7.067 -29.732  10.546  1.00 69.97           C  
ATOM   3172  C   GLY A 401       8.357 -30.233   9.926  1.00 69.97           C  
ATOM   3173  O   GLY A 401       9.448 -29.884  10.383  1.00 69.97           O  
ATOM   3174  N   SER A 402       8.276 -31.257   9.046  1.00 74.80           N  
ATOM   3175  CA  SER A 402       9.385 -32.006   8.464  1.00 74.80           C  
ATOM   3176  C   SER A 402      10.167 -31.154   7.470  1.00 74.80           C  
ATOM   3177  CB  SER A 402       8.873 -33.270   7.771  1.00 74.80           C  
ATOM   3178  O   SER A 402      11.278 -31.513   7.076  1.00 74.80           O  
ATOM   3179  OG  SER A 402       7.985 -32.940   6.716  1.00 74.80           O  
ATOM   3180  N   GLY A 403       9.664 -29.816   7.167  1.00 70.24           N  
ATOM   3181  CA  GLY A 403      10.327 -28.954   6.201  1.00 70.24           C  
ATOM   3182  C   GLY A 403       9.696 -29.008   4.822  1.00 70.24           C  
ATOM   3183  O   GLY A 403       9.029 -29.986   4.477  1.00 70.24           O  
ATOM   3184  N   LEU A 404       9.802 -27.893   4.000  1.00 70.16           N  
ATOM   3185  CA  LEU A 404       9.197 -27.738   2.682  1.00 70.16           C  
ATOM   3186  C   LEU A 404       9.948 -28.558   1.639  1.00 70.16           C  
ATOM   3187  CB  LEU A 404       9.178 -26.263   2.271  1.00 70.16           C  
ATOM   3188  O   LEU A 404      11.173 -28.466   1.535  1.00 70.16           O  
ATOM   3189  CG  LEU A 404       8.152 -25.375   2.978  1.00 70.16           C  
ATOM   3190  CD1 LEU A 404       8.485 -23.903   2.760  1.00 70.16           C  
ATOM   3191  CD2 LEU A 404       6.744 -25.689   2.485  1.00 70.16           C  
ATOM   3192  N   THR A 405       9.278 -29.589   1.080  1.00 63.69           N  
ATOM   3193  CA  THR A 405       9.743 -30.336  -0.084  1.00 63.69           C  
ATOM   3194  C   THR A 405       8.762 -30.194  -1.244  1.00 63.69           C  
ATOM   3195  CB  THR A 405       9.936 -31.827   0.250  1.00 63.69           C  
ATOM   3196  O   THR A 405       7.656 -29.677  -1.069  1.00 63.69           O  
ATOM   3197  CG2 THR A 405      10.912 -32.010   1.407  1.00 63.69           C  
ATOM   3198  OG1 THR A 405       8.672 -32.397   0.611  1.00 63.69           O  
ATOM   3199  N   GLU A 406       9.104 -30.449  -2.414  1.00 61.78           N  
ATOM   3200  CA  GLU A 406       8.222 -30.390  -3.576  1.00 61.78           C  
ATOM   3201  C   GLU A 406       6.942 -31.186  -3.339  1.00 61.78           C  
ATOM   3202  CB  GLU A 406       8.941 -30.910  -4.824  1.00 61.78           C  
ATOM   3203  O   GLU A 406       5.858 -30.764  -3.746  1.00 61.78           O  
ATOM   3204  CG  GLU A 406       9.901 -29.905  -5.444  1.00 61.78           C  
ATOM   3205  CD  GLU A 406      10.523 -30.392  -6.743  1.00 61.78           C  
ATOM   3206  OE1 GLU A 406      11.346 -29.658  -7.335  1.00 61.78           O  
ATOM   3207  OE2 GLU A 406      10.183 -31.517  -7.173  1.00 61.78           O  
ATOM   3208  N   ASP A 407       6.911 -32.231  -2.513  1.00 63.51           N  
ATOM   3209  CA  ASP A 407       5.803 -33.167  -2.347  1.00 63.51           C  
ATOM   3210  C   ASP A 407       4.878 -32.728  -1.214  1.00 63.51           C  
ATOM   3211  CB  ASP A 407       6.329 -34.578  -2.080  1.00 63.51           C  
ATOM   3212  O   ASP A 407       3.677 -33.004  -1.244  1.00 63.51           O  
ATOM   3213  CG  ASP A 407       7.019 -35.192  -3.285  1.00 63.51           C  
ATOM   3214  OD1 ASP A 407       6.715 -34.794  -4.431  1.00 63.51           O  
ATOM   3215  OD2 ASP A 407       7.873 -36.084  -3.088  1.00 63.51           O  
ATOM   3216  N   ASN A 408       5.343 -31.875  -0.252  1.00 68.02           N  
ATOM   3217  CA  ASN A 408       4.533 -31.491   0.899  1.00 68.02           C  
ATOM   3218  C   ASN A 408       4.446 -29.974   1.043  1.00 68.02           C  
ATOM   3219  CB  ASN A 408       5.091 -32.115   2.180  1.00 68.02           C  
ATOM   3220  O   ASN A 408       4.282 -29.460   2.150  1.00 68.02           O  
ATOM   3221  CG  ASN A 408       6.500 -31.650   2.490  1.00 68.02           C  
ATOM   3222  ND2 ASN A 408       7.091 -32.208   3.540  1.00 68.02           N  
ATOM   3223  OD1 ASN A 408       7.053 -30.796   1.792  1.00 68.02           O  
ATOM   3224  N   SER A 409       4.551 -29.218  -0.093  1.00 71.96           N  
ATOM   3225  CA  SER A 409       4.798 -27.780  -0.114  1.00 71.96           C  
ATOM   3226  C   SER A 409       3.602 -27.005   0.429  1.00 71.96           C  
ATOM   3227  CB  SER A 409       5.118 -27.311  -1.534  1.00 71.96           C  
ATOM   3228  O   SER A 409       3.767 -26.054   1.196  1.00 71.96           O  
ATOM   3229  OG  SER A 409       4.050 -27.611  -2.415  1.00 71.96           O  
ATOM   3230  N   LEU A 410       2.402 -27.464   0.216  1.00 71.72           N  
ATOM   3231  CA  LEU A 410       1.226 -26.704   0.623  1.00 71.72           C  
ATOM   3232  C   LEU A 410       0.999 -26.819   2.127  1.00 71.72           C  
ATOM   3233  CB  LEU A 410      -0.015 -27.189  -0.131  1.00 71.72           C  
ATOM   3234  O   LEU A 410       0.773 -25.813   2.804  1.00 71.72           O  
ATOM   3235  CG  LEU A 410      -1.185 -26.208  -0.213  1.00 71.72           C  
ATOM   3236  CD1 LEU A 410      -1.674 -26.086  -1.653  1.00 71.72           C  
ATOM   3237  CD2 LEU A 410      -2.319 -26.648   0.706  1.00 71.72           C  
ATOM   3238  N   GLU A 411       1.004 -28.101   2.727  1.00 73.14           N  
ATOM   3239  CA  GLU A 411       0.762 -28.365   4.143  1.00 73.14           C  
ATOM   3240  C   GLU A 411       1.835 -27.720   5.016  1.00 73.14           C  
ATOM   3241  CB  GLU A 411       0.705 -29.871   4.407  1.00 73.14           C  
ATOM   3242  O   GLU A 411       1.524 -27.097   6.033  1.00 73.14           O  
ATOM   3243  CG  GLU A 411      -0.555 -30.541   3.878  1.00 73.14           C  
ATOM   3244  CD  GLU A 411      -0.539 -32.054   4.029  1.00 73.14           C  
ATOM   3245  OE1 GLU A 411      -1.459 -32.725   3.509  1.00 73.14           O  
ATOM   3246  OE2 GLU A 411       0.400 -32.571   4.673  1.00 73.14           O  
ATOM   3247  N   GLU A 412       3.067 -27.843   4.558  1.00 74.90           N  
ATOM   3248  CA  GLU A 412       4.171 -27.289   5.337  1.00 74.90           C  
ATOM   3249  C   GLU A 412       4.160 -25.763   5.300  1.00 74.90           C  
ATOM   3250  CB  GLU A 412       5.512 -27.818   4.821  1.00 74.90           C  
ATOM   3251  O   GLU A 412       4.432 -25.111   6.311  1.00 74.90           O  
ATOM   3252  CG  GLU A 412       5.748 -29.291   5.120  1.00 74.90           C  
ATOM   3253  CD  GLU A 412       5.700 -29.617   6.605  1.00 74.90           C  
ATOM   3254  OE1 GLU A 412       5.166 -30.688   6.974  1.00 74.90           O  
ATOM   3255  OE2 GLU A 412       6.199 -28.795   7.405  1.00 74.90           O  
ATOM   3256  N   MET A 413       3.844 -25.226   4.034  1.00 80.74           N  
ATOM   3257  CA  MET A 413       3.721 -23.774   3.930  1.00 80.74           C  
ATOM   3258  C   MET A 413       2.609 -23.256   4.835  1.00 80.74           C  
ATOM   3259  CB  MET A 413       3.453 -23.359   2.482  1.00 80.74           C  
ATOM   3260  O   MET A 413       2.761 -22.217   5.480  1.00 80.74           O  
ATOM   3261  CG  MET A 413       3.527 -21.859   2.251  1.00 80.74           C  
ATOM   3262  SD  MET A 413       5.211 -21.186   2.534  1.00 80.74           S  
ATOM   3263  CE  MET A 413       4.831 -19.416   2.660  1.00 80.74           C  
ATOM   3264  N   ARG A 414       1.500 -23.909   4.928  1.00 78.37           N  
ATOM   3265  CA  ARG A 414       0.403 -23.544   5.818  1.00 78.37           C  
ATOM   3266  C   ARG A 414       0.859 -23.527   7.273  1.00 78.37           C  
ATOM   3267  CB  ARG A 414      -0.771 -24.510   5.648  1.00 78.37           C  
ATOM   3268  O   ARG A 414       0.483 -22.635   8.036  1.00 78.37           O  
ATOM   3269  CG  ARG A 414      -1.661 -24.196   4.456  1.00 78.37           C  
ATOM   3270  CD  ARG A 414      -2.897 -25.084   4.425  1.00 78.37           C  
ATOM   3271  NE  ARG A 414      -3.546 -25.059   3.118  1.00 78.37           N  
ATOM   3272  NH1 ARG A 414      -4.942 -23.286   3.614  1.00 78.37           N  
ATOM   3273  NH2 ARG A 414      -5.024 -24.272   1.546  1.00 78.37           N  
ATOM   3274  CZ  ARG A 414      -4.503 -24.206   2.762  1.00 78.37           C  
ATOM   3275  N   ARG A 415       1.696 -24.452   7.643  1.00 77.19           N  
ATOM   3276  CA  ARG A 415       2.213 -24.510   9.006  1.00 77.19           C  
ATOM   3277  C   ARG A 415       3.078 -23.293   9.316  1.00 77.19           C  
ATOM   3278  CB  ARG A 415       3.016 -25.794   9.223  1.00 77.19           C  
ATOM   3279  O   ARG A 415       2.958 -22.695  10.387  1.00 77.19           O  
ATOM   3280  CG  ARG A 415       2.158 -27.039   9.379  1.00 77.19           C  
ATOM   3281  CD  ARG A 415       3.002 -28.274   9.663  1.00 77.19           C  
ATOM   3282  NE  ARG A 415       2.181 -29.477   9.757  1.00 77.19           N  
ATOM   3283  NH1 ARG A 415       3.967 -30.942   9.807  1.00 77.19           N  
ATOM   3284  NH2 ARG A 415       1.821 -31.741   9.907  1.00 77.19           N  
ATOM   3285  CZ  ARG A 415       2.658 -30.717   9.824  1.00 77.19           C  
ATOM   3286  N   ILE A 416       3.915 -22.942   8.253  1.00 77.48           N  
ATOM   3287  CA  ILE A 416       4.796 -21.792   8.427  1.00 77.48           C  
ATOM   3288  C   ILE A 416       3.962 -20.520   8.563  1.00 77.48           C  
ATOM   3289  CB  ILE A 416       5.789 -21.659   7.251  1.00 77.48           C  
ATOM   3290  O   ILE A 416       4.182 -19.721   9.476  1.00 77.48           O  
ATOM   3291  CG1 ILE A 416       6.804 -22.808   7.277  1.00 77.48           C  
ATOM   3292  CG2 ILE A 416       6.498 -20.301   7.294  1.00 77.48           C  
ATOM   3293  CD1 ILE A 416       7.719 -22.852   6.061  1.00 77.48           C  
ATOM   3294  N   LEU A 417       3.040 -20.366   7.715  1.00 82.15           N  
ATOM   3295  CA  LEU A 417       2.181 -19.187   7.734  1.00 82.15           C  
ATOM   3296  C   LEU A 417       1.330 -19.154   8.999  1.00 82.15           C  
ATOM   3297  CB  LEU A 417       1.279 -19.160   6.497  1.00 82.15           C  
ATOM   3298  O   LEU A 417       1.104 -18.086   9.573  1.00 82.15           O  
ATOM   3299  CG  LEU A 417       1.978 -18.949   5.153  1.00 82.15           C  
ATOM   3300  CD1 LEU A 417       0.980 -19.094   4.009  1.00 82.15           C  
ATOM   3301  CD2 LEU A 417       2.653 -17.582   5.111  1.00 82.15           C  
ATOM   3302  N   SER A 418       0.860 -20.310   9.440  1.00 81.62           N  
ATOM   3303  CA  SER A 418       0.064 -20.416  10.659  1.00 81.62           C  
ATOM   3304  C   SER A 418       0.855 -19.951  11.877  1.00 81.62           C  
ATOM   3305  CB  SER A 418      -0.409 -21.855  10.867  1.00 81.62           C  
ATOM   3306  O   SER A 418       0.308 -19.294  12.765  1.00 81.62           O  
ATOM   3307  OG  SER A 418      -1.387 -22.207   9.903  1.00 81.62           O  
ATOM   3308  N   PHE A 419       2.108 -20.306  11.825  1.00 74.02           N  
ATOM   3309  CA  PHE A 419       2.983 -19.858  12.902  1.00 74.02           C  
ATOM   3310  C   PHE A 419       3.054 -18.336  12.944  1.00 74.02           C  
ATOM   3311  CB  PHE A 419       4.388 -20.445  12.734  1.00 74.02           C  
ATOM   3312  O   PHE A 419       2.936 -17.733  14.012  1.00 74.02           O  
ATOM   3313  CG  PHE A 419       5.370 -19.975  13.773  1.00 74.02           C  
ATOM   3314  CD1 PHE A 419       6.262 -18.948  13.492  1.00 74.02           C  
ATOM   3315  CD2 PHE A 419       5.401 -20.562  15.031  1.00 74.02           C  
ATOM   3316  CE1 PHE A 419       7.172 -18.511  14.452  1.00 74.02           C  
ATOM   3317  CE2 PHE A 419       6.307 -20.132  15.996  1.00 74.02           C  
ATOM   3318  CZ  PHE A 419       7.193 -19.107  15.704  1.00 74.02           C  
ATOM   3319  N   SER A 420       3.293 -17.735  11.758  1.00 77.40           N  
ATOM   3320  CA  SER A 420       3.360 -16.280  11.668  1.00 77.40           C  
ATOM   3321  C   SER A 420       2.057 -15.637  12.133  1.00 77.40           C  
ATOM   3322  CB  SER A 420       3.669 -15.845  10.234  1.00 77.40           C  
ATOM   3323  O   SER A 420       2.075 -14.645  12.865  1.00 77.40           O  
ATOM   3324  OG  SER A 420       3.812 -14.437  10.156  1.00 77.40           O  
ATOM   3325  N   TYR A 421       0.983 -16.197  11.740  1.00 82.09           N  
ATOM   3326  CA  TYR A 421      -0.333 -15.723  12.153  1.00 82.09           C  
ATOM   3327  C   TYR A 421      -0.492 -15.806  13.666  1.00 82.09           C  
ATOM   3328  CB  TYR A 421      -1.436 -16.534  11.466  1.00 82.09           C  
ATOM   3329  O   TYR A 421      -0.950 -14.854  14.301  1.00 82.09           O  
ATOM   3330  CG  TYR A 421      -2.829 -16.162  11.911  1.00 82.09           C  
ATOM   3331  CD1 TYR A 421      -3.478 -16.884  12.911  1.00 82.09           C  
ATOM   3332  CD2 TYR A 421      -3.500 -15.090  11.333  1.00 82.09           C  
ATOM   3333  CE1 TYR A 421      -4.763 -16.546  13.323  1.00 82.09           C  
ATOM   3334  CE2 TYR A 421      -4.785 -14.743  11.737  1.00 82.09           C  
ATOM   3335  OH  TYR A 421      -6.679 -15.136  13.136  1.00 82.09           O  
ATOM   3336  CZ  TYR A 421      -5.407 -15.475  12.732  1.00 82.09           C  
ATOM   3337  N   SER A 422      -0.083 -16.907  14.305  1.00 73.97           N  
ATOM   3338  CA  SER A 422      -0.250 -17.143  15.736  1.00 73.97           C  
ATOM   3339  C   SER A 422       0.568 -16.152  16.558  1.00 73.97           C  
ATOM   3340  CB  SER A 422       0.157 -18.573  16.094  1.00 73.97           C  
ATOM   3341  O   SER A 422       0.212 -15.840  17.697  1.00 73.97           O  
ATOM   3342  OG  SER A 422       1.532 -18.786  15.829  1.00 73.97           O  
ATOM   3343  N   ASN A 423       1.580 -15.570  15.951  1.00 72.60           N  
ATOM   3344  CA  ASN A 423       2.468 -14.652  16.656  1.00 72.60           C  
ATOM   3345  C   ASN A 423       2.018 -13.203  16.494  1.00 72.60           C  
ATOM   3346  CB  ASN A 423       3.909 -14.819  16.169  1.00 72.60           C  
ATOM   3347  O   ASN A 423       2.590 -12.299  17.106  1.00 72.60           O  
ATOM   3348  CG  ASN A 423       4.584 -16.044  16.753  1.00 72.60           C  
ATOM   3349  ND2 ASN A 423       4.938 -16.992  15.893  1.00 72.60           N  
ATOM   3350  OD1 ASN A 423       4.785 -16.139  17.966  1.00 72.60           O  
ATOM   3351  N   LEU A 424       1.009 -12.890  15.704  1.00 76.18           N  
ATOM   3352  CA  LEU A 424       0.472 -11.543  15.542  1.00 76.18           C  
ATOM   3353  C   LEU A 424      -0.335 -11.128  16.767  1.00 76.18           C  
ATOM   3354  CB  LEU A 424      -0.404 -11.463  14.288  1.00 76.18           C  
ATOM   3355  O   LEU A 424      -0.998 -11.960  17.390  1.00 76.18           O  
ATOM   3356  CG  LEU A 424       0.319 -11.596  12.947  1.00 76.18           C  
ATOM   3357  CD1 LEU A 424      -0.690 -11.637  11.804  1.00 76.18           C  
ATOM   3358  CD2 LEU A 424       1.305 -10.449  12.755  1.00 76.18           C  
ATOM   3359  N   PRO A 425      -0.229  -9.838  17.115  1.00 74.80           N  
ATOM   3360  CA  PRO A 425      -1.159  -9.358  18.140  1.00 74.80           C  
ATOM   3361  C   PRO A 425      -2.622  -9.537  17.740  1.00 74.80           C  
ATOM   3362  CB  PRO A 425      -0.806  -7.874  18.269  1.00 74.80           C  
ATOM   3363  O   PRO A 425      -2.934  -9.620  16.549  1.00 74.80           O  
ATOM   3364  CG  PRO A 425       0.571  -7.758  17.699  1.00 74.80           C  
ATOM   3365  CD  PRO A 425       0.734  -8.801  16.631  1.00 74.80           C  
ATOM   3366  N   SER A 426      -3.505  -9.598  18.666  1.00 73.34           N  
ATOM   3367  CA  SER A 426      -4.907  -9.943  18.458  1.00 73.34           C  
ATOM   3368  C   SER A 426      -5.579  -8.971  17.493  1.00 73.34           C  
ATOM   3369  CB  SER A 426      -5.660  -9.956  19.789  1.00 73.34           C  
ATOM   3370  O   SER A 426      -6.351  -9.384  16.625  1.00 73.34           O  
ATOM   3371  OG  SER A 426      -5.557  -8.699  20.436  1.00 73.34           O  
ATOM   3372  N   ASN A 427      -5.332  -7.712  17.661  1.00 78.40           N  
ATOM   3373  CA  ASN A 427      -5.942  -6.708  16.795  1.00 78.40           C  
ATOM   3374  C   ASN A 427      -5.523  -6.895  15.340  1.00 78.40           C  
ATOM   3375  CB  ASN A 427      -5.586  -5.299  17.273  1.00 78.40           C  
ATOM   3376  O   ASN A 427      -6.351  -6.791  14.433  1.00 78.40           O  
ATOM   3377  CG  ASN A 427      -4.096  -5.111  17.481  1.00 78.40           C  
ATOM   3378  ND2 ASN A 427      -3.557  -4.020  16.951  1.00 78.40           N  
ATOM   3379  OD1 ASN A 427      -3.435  -5.941  18.112  1.00 78.40           O  
ATOM   3380  N   LEU A 428      -4.298  -7.269  15.090  1.00 84.08           N  
ATOM   3381  CA  LEU A 428      -3.774  -7.470  13.743  1.00 84.08           C  
ATOM   3382  C   LEU A 428      -4.328  -8.751  13.130  1.00 84.08           C  
ATOM   3383  CB  LEU A 428      -2.244  -7.520  13.765  1.00 84.08           C  
ATOM   3384  O   LEU A 428      -4.561  -8.815  11.921  1.00 84.08           O  
ATOM   3385  CG  LEU A 428      -1.528  -6.220  14.133  1.00 84.08           C  
ATOM   3386  CD1 LEU A 428      -0.016  -6.409  14.062  1.00 84.08           C  
ATOM   3387  CD2 LEU A 428      -1.973  -5.086  13.215  1.00 84.08           C  
ATOM   3388  N   LYS A 429      -4.522  -9.811  13.978  1.00 86.45           N  
ATOM   3389  CA  LYS A 429      -5.116 -11.058  13.505  1.00 86.45           C  
ATOM   3390  C   LYS A 429      -6.505 -10.819  12.921  1.00 86.45           C  
ATOM   3391  CB  LYS A 429      -5.193 -12.080  14.640  1.00 86.45           C  
ATOM   3392  O   LYS A 429      -6.818 -11.303  11.831  1.00 86.45           O  
ATOM   3393  CG  LYS A 429      -3.842 -12.635  15.067  1.00 86.45           C  
ATOM   3394  CD  LYS A 429      -3.987 -13.661  16.184  1.00 86.45           C  
ATOM   3395  CE  LYS A 429      -2.632 -14.188  16.639  1.00 86.45           C  
ATOM   3396  NZ  LYS A 429      -2.765 -15.148  17.775  1.00 86.45           N  
ATOM   3397  N   THR A 430      -7.290 -10.013  13.718  1.00 88.75           N  
ATOM   3398  CA  THR A 430      -8.656  -9.712  13.302  1.00 88.75           C  
ATOM   3399  C   THR A 430      -8.662  -8.934  11.989  1.00 88.75           C  
ATOM   3400  CB  THR A 430      -9.405  -8.909  14.381  1.00 88.75           C  
ATOM   3401  O   THR A 430      -9.426  -9.252  11.076  1.00 88.75           O  
ATOM   3402  CG2 THR A 430     -10.851  -8.652  13.971  1.00 88.75           C  
ATOM   3403  OG1 THR A 430      -9.392  -9.644  15.611  1.00 88.75           O  
ATOM   3404  N   CYS A 431      -7.713  -7.919  11.860  1.00 92.36           N  
ATOM   3405  CA  CYS A 431      -7.608  -7.096  10.660  1.00 92.36           C  
ATOM   3406  C   CYS A 431      -7.184  -7.934   9.460  1.00 92.36           C  
ATOM   3407  CB  CYS A 431      -6.612  -5.957  10.877  1.00 92.36           C  
ATOM   3408  O   CYS A 431      -7.713  -7.762   8.360  1.00 92.36           O  
ATOM   3409  SG  CYS A 431      -7.174  -4.714  12.061  1.00 92.36           S  
ATOM   3410  N   LEU A 432      -6.250  -8.895   9.712  1.00 92.98           N  
ATOM   3411  CA  LEU A 432      -5.782  -9.778   8.649  1.00 92.98           C  
ATOM   3412  C   LEU A 432      -6.897 -10.710   8.186  1.00 92.98           C  
ATOM   3413  CB  LEU A 432      -4.580 -10.598   9.124  1.00 92.98           C  
ATOM   3414  O   LEU A 432      -7.096 -10.898   6.984  1.00 92.98           O  
ATOM   3415  CG  LEU A 432      -3.946 -11.533   8.092  1.00 92.98           C  
ATOM   3416  CD1 LEU A 432      -3.442 -10.735   6.894  1.00 92.98           C  
ATOM   3417  CD2 LEU A 432      -2.813 -12.335   8.722  1.00 92.98           C  
ATOM   3418  N   LEU A 433      -7.692 -11.319   9.138  1.00 92.39           N  
ATOM   3419  CA  LEU A 433      -8.784 -12.235   8.829  1.00 92.39           C  
ATOM   3420  C   LEU A 433      -9.857 -11.541   7.997  1.00 92.39           C  
ATOM   3421  CB  LEU A 433      -9.400 -12.790  10.116  1.00 92.39           C  
ATOM   3422  O   LEU A 433     -10.461 -12.158   7.116  1.00 92.39           O  
ATOM   3423  CG  LEU A 433      -8.643 -13.935  10.791  1.00 92.39           C  
ATOM   3424  CD1 LEU A 433      -9.277 -14.268  12.138  1.00 92.39           C  
ATOM   3425  CD2 LEU A 433      -8.617 -15.164   9.889  1.00 92.39           C  
ATOM   3426  N   TYR A 434     -10.075 -10.207   8.268  1.00 94.15           N  
ATOM   3427  CA  TYR A 434     -11.086  -9.415   7.575  1.00 94.15           C  
ATOM   3428  C   TYR A 434     -10.813  -9.373   6.077  1.00 94.15           C  
ATOM   3429  CB  TYR A 434     -11.133  -7.992   8.138  1.00 94.15           C  
ATOM   3430  O   TYR A 434     -11.742  -9.258   5.273  1.00 94.15           O  
ATOM   3431  CG  TYR A 434     -12.275  -7.164   7.600  1.00 94.15           C  
ATOM   3432  CD1 TYR A 434     -12.046  -6.136   6.688  1.00 94.15           C  
ATOM   3433  CD2 TYR A 434     -13.584  -7.407   8.003  1.00 94.15           C  
ATOM   3434  CE1 TYR A 434     -13.095  -5.369   6.191  1.00 94.15           C  
ATOM   3435  CE2 TYR A 434     -14.640  -6.646   7.512  1.00 94.15           C  
ATOM   3436  OH  TYR A 434     -15.428  -4.875   6.119  1.00 94.15           O  
ATOM   3437  CZ  TYR A 434     -14.386  -5.631   6.608  1.00 94.15           C  
ATOM   3438  N   LEU A 435      -9.569  -9.508   5.615  1.00 94.45           N  
ATOM   3439  CA  LEU A 435      -9.143  -9.380   4.226  1.00 94.45           C  
ATOM   3440  C   LEU A 435      -9.659 -10.546   3.389  1.00 94.45           C  
ATOM   3441  CB  LEU A 435      -7.616  -9.310   4.137  1.00 94.45           C  
ATOM   3442  O   LEU A 435      -9.561 -10.525   2.160  1.00 94.45           O  
ATOM   3443  CG  LEU A 435      -6.966  -8.023   4.649  1.00 94.45           C  
ATOM   3444  CD1 LEU A 435      -5.446  -8.140   4.596  1.00 94.45           C  
ATOM   3445  CD2 LEU A 435      -7.443  -6.823   3.838  1.00 94.45           C  
ATOM   3446  N   CYS A 436     -10.311 -11.586   4.025  1.00 91.22           N  
ATOM   3447  CA  CYS A 436     -10.889 -12.734   3.335  1.00 91.22           C  
ATOM   3448  C   CYS A 436     -12.086 -12.317   2.490  1.00 91.22           C  
ATOM   3449  CB  CYS A 436     -11.311 -13.806   4.339  1.00 91.22           C  
ATOM   3450  O   CYS A 436     -12.492 -13.041   1.579  1.00 91.22           O  
ATOM   3451  SG  CYS A 436      -9.923 -14.653   5.127  1.00 91.22           S  
ATOM   3452  N   VAL A 437     -12.616 -11.091   2.772  1.00 91.11           N  
ATOM   3453  CA  VAL A 437     -13.817 -10.626   2.086  1.00 91.11           C  
ATOM   3454  C   VAL A 437     -13.487 -10.296   0.632  1.00 91.11           C  
ATOM   3455  CB  VAL A 437     -14.429  -9.392   2.787  1.00 91.11           C  
ATOM   3456  O   VAL A 437     -14.376 -10.272  -0.223  1.00 91.11           O  
ATOM   3457  CG1 VAL A 437     -14.859  -9.738   4.211  1.00 91.11           C  
ATOM   3458  CG2 VAL A 437     -13.433  -8.234   2.792  1.00 91.11           C  
ATOM   3459  N   TYR A 438     -12.221  -9.995   0.282  1.00 90.52           N  
ATOM   3460  CA  TYR A 438     -11.812  -9.548  -1.045  1.00 90.52           C  
ATOM   3461  C   TYR A 438     -11.441 -10.732  -1.929  1.00 90.52           C  
ATOM   3462  CB  TYR A 438     -10.629  -8.580  -0.945  1.00 90.52           C  
ATOM   3463  O   TYR A 438     -10.877 -11.719  -1.451  1.00 90.52           O  
ATOM   3464  CG  TYR A 438     -10.961  -7.287  -0.240  1.00 90.52           C  
ATOM   3465  CD1 TYR A 438     -11.521  -6.217  -0.934  1.00 90.52           C  
ATOM   3466  CD2 TYR A 438     -10.714  -7.132   1.120  1.00 90.52           C  
ATOM   3467  CE1 TYR A 438     -11.827  -5.023  -0.290  1.00 90.52           C  
ATOM   3468  CE2 TYR A 438     -11.016  -5.942   1.774  1.00 90.52           C  
ATOM   3469  OH  TYR A 438     -11.872  -3.715   1.705  1.00 90.52           O  
ATOM   3470  CZ  TYR A 438     -11.571  -4.895   1.062  1.00 90.52           C  
ATOM   3471  N   PRO A 439     -11.841 -10.684  -3.208  1.00 83.35           N  
ATOM   3472  CA  PRO A 439     -11.430 -11.731  -4.147  1.00 83.35           C  
ATOM   3473  C   PRO A 439      -9.916 -11.794  -4.335  1.00 83.35           C  
ATOM   3474  CB  PRO A 439     -12.126 -11.329  -5.450  1.00 83.35           C  
ATOM   3475  O   PRO A 439      -9.205 -10.856  -3.967  1.00 83.35           O  
ATOM   3476  CG  PRO A 439     -13.178 -10.351  -5.035  1.00 83.35           C  
ATOM   3477  CD  PRO A 439     -12.739  -9.691  -3.760  1.00 83.35           C  
ATOM   3478  N   GLU A 440      -9.538 -12.844  -4.876  1.00 76.52           N  
ATOM   3479  CA  GLU A 440      -8.116 -13.047  -5.135  1.00 76.52           C  
ATOM   3480  C   GLU A 440      -7.567 -11.976  -6.073  1.00 76.52           C  
ATOM   3481  CB  GLU A 440      -7.871 -14.438  -5.726  1.00 76.52           C  
ATOM   3482  O   GLU A 440      -8.243 -11.564  -7.018  1.00 76.52           O  
ATOM   3483  CG  GLU A 440      -6.403 -14.837  -5.771  1.00 76.52           C  
ATOM   3484  CD  GLU A 440      -6.183 -16.267  -6.237  1.00 76.52           C  
ATOM   3485  OE1 GLU A 440      -5.013 -16.697  -6.348  1.00 76.52           O  
ATOM   3486  OE2 GLU A 440      -7.190 -16.964  -6.495  1.00 76.52           O  
ATOM   3487  N   ASP A 441      -6.306 -11.329  -5.725  1.00 75.23           N  
ATOM   3488  CA  ASP A 441      -5.521 -10.401  -6.533  1.00 75.23           C  
ATOM   3489  C   ASP A 441      -6.166  -9.017  -6.564  1.00 75.23           C  
ATOM   3490  CB  ASP A 441      -5.356 -10.936  -7.957  1.00 75.23           C  
ATOM   3491  O   ASP A 441      -5.894  -8.219  -7.463  1.00 75.23           O  
ATOM   3492  CG  ASP A 441      -4.541 -12.216  -8.019  1.00 75.23           C  
ATOM   3493  OD1 ASP A 441      -3.541 -12.339  -7.279  1.00 75.23           O  
ATOM   3494  OD2 ASP A 441      -4.900 -13.108  -8.817  1.00 75.23           O  
ATOM   3495  N   SER A 442      -7.186  -8.823  -5.619  1.00 84.86           N  
ATOM   3496  CA  SER A 442      -7.831  -7.517  -5.527  1.00 84.86           C  
ATOM   3497  C   SER A 442      -6.861  -6.456  -5.018  1.00 84.86           C  
ATOM   3498  CB  SER A 442      -9.052  -7.586  -4.608  1.00 84.86           C  
ATOM   3499  O   SER A 442      -6.054  -6.722  -4.125  1.00 84.86           O  
ATOM   3500  OG  SER A 442     -10.034  -8.458  -5.141  1.00 84.86           O  
ATOM   3501  N   MET A 443      -6.875  -5.372  -5.753  1.00 90.01           N  
ATOM   3502  CA  MET A 443      -6.200  -4.203  -5.198  1.00 90.01           C  
ATOM   3503  C   MET A 443      -7.060  -3.531  -4.132  1.00 90.01           C  
ATOM   3504  CB  MET A 443      -5.861  -3.202  -6.304  1.00 90.01           C  
ATOM   3505  O   MET A 443      -8.167  -3.072  -4.421  1.00 90.01           O  
ATOM   3506  CG  MET A 443      -5.058  -2.004  -5.822  1.00 90.01           C  
ATOM   3507  SD  MET A 443      -4.673  -0.825  -7.174  1.00 90.01           S  
ATOM   3508  CE  MET A 443      -6.330  -0.162  -7.501  1.00 90.01           C  
ATOM   3509  N   ILE A 444      -6.544  -3.573  -2.923  1.00 94.67           N  
ATOM   3510  CA  ILE A 444      -7.327  -3.084  -1.794  1.00 94.67           C  
ATOM   3511  C   ILE A 444      -6.805  -1.717  -1.357  1.00 94.67           C  
ATOM   3512  CB  ILE A 444      -7.291  -4.075  -0.609  1.00 94.67           C  
ATOM   3513  O   ILE A 444      -5.652  -1.591  -0.937  1.00 94.67           O  
ATOM   3514  CG1 ILE A 444      -7.737  -5.469  -1.066  1.00 94.67           C  
ATOM   3515  CG2 ILE A 444      -8.163  -3.571   0.544  1.00 94.67           C  
ATOM   3516  CD1 ILE A 444      -7.411  -6.579  -0.076  1.00 94.67           C  
ATOM   3517  N   SER A 445      -7.712  -0.683  -1.488  1.00 95.14           N  
ATOM   3518  CA  SER A 445      -7.330   0.663  -1.072  1.00 95.14           C  
ATOM   3519  C   SER A 445      -7.045   0.719   0.425  1.00 95.14           C  
ATOM   3520  CB  SER A 445      -8.428   1.666  -1.428  1.00 95.14           C  
ATOM   3521  O   SER A 445      -7.861   0.274   1.235  1.00 95.14           O  
ATOM   3522  OG  SER A 445      -8.203   2.908  -0.783  1.00 95.14           O  
ATOM   3523  N   ARG A 446      -5.925   1.286   0.866  1.00 94.32           N  
ATOM   3524  CA  ARG A 446      -5.503   1.406   2.257  1.00 94.32           C  
ATOM   3525  C   ARG A 446      -6.529   2.182   3.076  1.00 94.32           C  
ATOM   3526  CB  ARG A 446      -4.136   2.088   2.348  1.00 94.32           C  
ATOM   3527  O   ARG A 446      -6.970   1.718   4.130  1.00 94.32           O  
ATOM   3528  CG  ARG A 446      -3.656   2.318   3.772  1.00 94.32           C  
ATOM   3529  CD  ARG A 446      -2.566   3.379   3.835  1.00 94.32           C  
ATOM   3530  NE  ARG A 446      -3.054   4.680   3.386  1.00 94.32           N  
ATOM   3531  NH1 ARG A 446      -0.962   5.524   2.887  1.00 94.32           N  
ATOM   3532  NH2 ARG A 446      -2.830   6.812   2.561  1.00 94.32           N  
ATOM   3533  CZ  ARG A 446      -2.281   5.669   2.945  1.00 94.32           C  
ATOM   3534  N   ASP A 447      -6.922   3.346   2.513  1.00 92.72           N  
ATOM   3535  CA  ASP A 447      -7.804   4.244   3.252  1.00 92.72           C  
ATOM   3536  C   ASP A 447      -9.179   3.614   3.461  1.00 92.72           C  
ATOM   3537  CB  ASP A 447      -7.944   5.581   2.521  1.00 92.72           C  
ATOM   3538  O   ASP A 447      -9.713   3.632   4.572  1.00 92.72           O  
ATOM   3539  CG  ASP A 447      -6.667   6.403   2.538  1.00 92.72           C  
ATOM   3540  OD1 ASP A 447      -5.748   6.086   3.323  1.00 92.72           O  
ATOM   3541  OD2 ASP A 447      -6.581   7.379   1.762  1.00 92.72           O  
ATOM   3542  N   LYS A 448      -9.709   2.959   2.472  1.00 94.61           N  
ATOM   3543  CA  LYS A 448     -11.018   2.320   2.580  1.00 94.61           C  
ATOM   3544  C   LYS A 448     -10.979   1.149   3.557  1.00 94.61           C  
ATOM   3545  CB  LYS A 448     -11.497   1.843   1.208  1.00 94.61           C  
ATOM   3546  O   LYS A 448     -11.898   0.972   4.360  1.00 94.61           O  
ATOM   3547  CG  LYS A 448     -11.798   2.971   0.231  1.00 94.61           C  
ATOM   3548  CD  LYS A 448     -12.324   2.436  -1.095  1.00 94.61           C  
ATOM   3549  CE  LYS A 448     -12.595   3.561  -2.084  1.00 94.61           C  
ATOM   3550  NZ  LYS A 448     -13.076   3.039  -3.399  1.00 94.61           N  
ATOM   3551  N   LEU A 449      -9.909   0.423   3.499  1.00 96.90           N  
ATOM   3552  CA  LEU A 449      -9.754  -0.725   4.385  1.00 96.90           C  
ATOM   3553  C   LEU A 449      -9.708  -0.284   5.844  1.00 96.90           C  
ATOM   3554  CB  LEU A 449      -8.484  -1.505   4.036  1.00 96.90           C  
ATOM   3555  O   LEU A 449     -10.377  -0.872   6.697  1.00 96.90           O  
ATOM   3556  CG  LEU A 449      -8.183  -2.732   4.898  1.00 96.90           C  
ATOM   3557  CD1 LEU A 449      -9.326  -3.738   4.806  1.00 96.90           C  
ATOM   3558  CD2 LEU A 449      -6.865  -3.372   4.475  1.00 96.90           C  
ATOM   3559  N   ILE A 450      -8.946   0.752   6.103  1.00 95.53           N  
ATOM   3560  CA  ILE A 450      -8.778   1.253   7.463  1.00 95.53           C  
ATOM   3561  C   ILE A 450     -10.123   1.729   8.008  1.00 95.53           C  
ATOM   3562  CB  ILE A 450      -7.742   2.397   7.520  1.00 95.53           C  
ATOM   3563  O   ILE A 450     -10.481   1.425   9.148  1.00 95.53           O  
ATOM   3564  CG1 ILE A 450      -6.329   1.851   7.281  1.00 95.53           C  
ATOM   3565  CG2 ILE A 450      -7.825   3.135   8.859  1.00 95.53           C  
ATOM   3566  CD1 ILE A 450      -5.265   2.929   7.131  1.00 95.53           C  
ATOM   3567  N   TRP A 451     -10.889   2.437   7.140  1.00 95.06           N  
ATOM   3568  CA  TRP A 451     -12.177   2.944   7.600  1.00 95.06           C  
ATOM   3569  C   TRP A 451     -13.167   1.803   7.812  1.00 95.06           C  
ATOM   3570  CB  TRP A 451     -12.748   3.951   6.598  1.00 95.06           C  
ATOM   3571  O   TRP A 451     -14.042   1.885   8.678  1.00 95.06           O  
ATOM   3572  CG  TRP A 451     -12.023   5.263   6.573  1.00 95.06           C  
ATOM   3573  CD1 TRP A 451     -11.433   5.859   5.493  1.00 95.06           C  
ATOM   3574  CD2 TRP A 451     -11.806   6.140   7.683  1.00 95.06           C  
ATOM   3575  CE2 TRP A 451     -11.078   7.251   7.201  1.00 95.06           C  
ATOM   3576  CE3 TRP A 451     -12.158   6.095   9.038  1.00 95.06           C  
ATOM   3577  NE1 TRP A 451     -10.863   7.054   5.864  1.00 95.06           N  
ATOM   3578  CH2 TRP A 451     -11.052   8.239   9.352  1.00 95.06           C  
ATOM   3579  CZ2 TRP A 451     -10.695   8.308   8.030  1.00 95.06           C  
ATOM   3580  CZ3 TRP A 451     -11.776   7.149   9.861  1.00 95.06           C  
ATOM   3581  N   LYS A 452     -12.995   0.738   7.023  1.00 96.19           N  
ATOM   3582  CA  LYS A 452     -13.810  -0.446   7.277  1.00 96.19           C  
ATOM   3583  C   LYS A 452     -13.448  -1.086   8.614  1.00 96.19           C  
ATOM   3584  CB  LYS A 452     -13.646  -1.464   6.147  1.00 96.19           C  
ATOM   3585  O   LYS A 452     -14.331  -1.497   9.371  1.00 96.19           O  
ATOM   3586  CG  LYS A 452     -14.344  -1.071   4.853  1.00 96.19           C  
ATOM   3587  CD  LYS A 452     -14.124  -2.110   3.762  1.00 96.19           C  
ATOM   3588  CE  LYS A 452     -14.832  -1.724   2.470  1.00 96.19           C  
ATOM   3589  NZ  LYS A 452     -14.442  -2.615   1.337  1.00 96.19           N  
ATOM   3590  N   TRP A 453     -12.118  -1.103   8.902  1.00 94.94           N  
ATOM   3591  CA  TRP A 453     -11.679  -1.621  10.193  1.00 94.94           C  
ATOM   3592  C   TRP A 453     -12.275  -0.807  11.337  1.00 94.94           C  
ATOM   3593  CB  TRP A 453     -10.151  -1.612  10.286  1.00 94.94           C  
ATOM   3594  O   TRP A 453     -12.743  -1.370  12.330  1.00 94.94           O  
ATOM   3595  CG  TRP A 453      -9.483  -2.648   9.432  1.00 94.94           C  
ATOM   3596  CD1 TRP A 453     -10.075  -3.718   8.821  1.00 94.94           C  
ATOM   3597  CD2 TRP A 453      -8.093  -2.713   9.098  1.00 94.94           C  
ATOM   3598  CE2 TRP A 453      -7.913  -3.850   8.280  1.00 94.94           C  
ATOM   3599  CE3 TRP A 453      -6.982  -1.919   9.411  1.00 94.94           C  
ATOM   3600  NE1 TRP A 453      -9.136  -4.445   8.126  1.00 94.94           N  
ATOM   3601  CH2 TRP A 453      -5.593  -3.419   8.092  1.00 94.94           C  
ATOM   3602  CZ2 TRP A 453      -6.664  -4.213   7.771  1.00 94.94           C  
ATOM   3603  CZ3 TRP A 453      -5.740  -2.282   8.903  1.00 94.94           C  
ATOM   3604  N   VAL A 454     -12.299   0.496  11.119  1.00 91.93           N  
ATOM   3605  CA  VAL A 454     -12.826   1.413  12.124  1.00 91.93           C  
ATOM   3606  C   VAL A 454     -14.326   1.185  12.297  1.00 91.93           C  
ATOM   3607  CB  VAL A 454     -12.551   2.886  11.748  1.00 91.93           C  
ATOM   3608  O   VAL A 454     -14.817   1.073  13.423  1.00 91.93           O  
ATOM   3609  CG1 VAL A 454     -13.308   3.831  12.680  1.00 91.93           C  
ATOM   3610  CG2 VAL A 454     -11.051   3.176  11.791  1.00 91.93           C  
ATOM   3611  N   ALA A 455     -15.045   1.028  11.170  1.00 92.73           N  
ATOM   3612  CA  ALA A 455     -16.494   0.850  11.183  1.00 92.73           C  
ATOM   3613  C   ALA A 455     -16.879  -0.466  11.852  1.00 92.73           C  
ATOM   3614  CB  ALA A 455     -17.050   0.904   9.762  1.00 92.73           C  
ATOM   3615  O   ALA A 455     -17.903  -0.547  12.534  1.00 92.73           O  
ATOM   3616  N   GLU A 456     -15.928  -1.448  11.680  1.00 91.59           N  
ATOM   3617  CA  GLU A 456     -16.166  -2.759  12.275  1.00 91.59           C  
ATOM   3618  C   GLU A 456     -15.870  -2.747  13.772  1.00 91.59           C  
ATOM   3619  CB  GLU A 456     -15.318  -3.827  11.580  1.00 91.59           C  
ATOM   3620  O   GLU A 456     -16.316  -3.632  14.506  1.00 91.59           O  
ATOM   3621  CG  GLU A 456     -15.798  -4.178  10.179  1.00 91.59           C  
ATOM   3622  CD  GLU A 456     -16.986  -5.127  10.171  1.00 91.59           C  
ATOM   3623  OE1 GLU A 456     -17.433  -5.531   9.074  1.00 91.59           O  
ATOM   3624  OE2 GLU A 456     -17.473  -5.469  11.272  1.00 91.59           O  
ATOM   3625  N   GLY A 457     -15.089  -1.760  14.200  1.00 87.00           N  
ATOM   3626  CA  GLY A 457     -14.688  -1.638  15.593  1.00 87.00           C  
ATOM   3627  C   GLY A 457     -13.384  -2.349  15.902  1.00 87.00           C  
ATOM   3628  O   GLY A 457     -13.107  -2.674  17.058  1.00 87.00           O  
ATOM   3629  N   PHE A 458     -12.573  -2.706  14.834  1.00 88.52           N  
ATOM   3630  CA  PHE A 458     -11.298  -3.390  15.010  1.00 88.52           C  
ATOM   3631  C   PHE A 458     -10.232  -2.427  15.519  1.00 88.52           C  
ATOM   3632  CB  PHE A 458     -10.843  -4.029  13.694  1.00 88.52           C  
ATOM   3633  O   PHE A 458      -9.248  -2.848  16.130  1.00 88.52           O  
ATOM   3634  CG  PHE A 458     -11.809  -5.045  13.146  1.00 88.52           C  
ATOM   3635  CD1 PHE A 458     -12.725  -5.673  13.980  1.00 88.52           C  
ATOM   3636  CD2 PHE A 458     -11.800  -5.371  11.797  1.00 88.52           C  
ATOM   3637  CE1 PHE A 458     -13.621  -6.614  13.476  1.00 88.52           C  
ATOM   3638  CE2 PHE A 458     -12.692  -6.310  11.285  1.00 88.52           C  
ATOM   3639  CZ  PHE A 458     -13.600  -6.931  12.127  1.00 88.52           C  
ATOM   3640  N   VAL A 459     -10.514  -1.098  15.192  1.00 86.18           N  
ATOM   3641  CA  VAL A 459      -9.626  -0.028  15.635  1.00 86.18           C  
ATOM   3642  C   VAL A 459     -10.333   0.832  16.680  1.00 86.18           C  
ATOM   3643  CB  VAL A 459      -9.158   0.848  14.451  1.00 86.18           C  
ATOM   3644  O   VAL A 459     -11.383   1.418  16.403  1.00 86.18           O  
ATOM   3645  CG1 VAL A 459      -8.167   1.910  14.924  1.00 86.18           C  
ATOM   3646  CG2 VAL A 459      -8.536  -0.020  13.359  1.00 86.18           C  
ATOM   3647  N   HIS A 460      -9.820   0.864  17.920  1.00 73.68           N  
ATOM   3648  CA  HIS A 460     -10.489   1.629  18.966  1.00 73.68           C  
ATOM   3649  C   HIS A 460      -9.486   2.433  19.787  1.00 73.68           C  
ATOM   3650  CB  HIS A 460     -11.289   0.700  19.880  1.00 73.68           C  
ATOM   3651  O   HIS A 460      -8.292   2.124  19.793  1.00 73.68           O  
ATOM   3652  CG  HIS A 460     -10.496  -0.453  20.409  1.00 73.68           C  
ATOM   3653  CD2 HIS A 460      -9.860  -0.626  21.591  1.00 73.68           C  
ATOM   3654  ND1 HIS A 460     -10.284  -1.605  19.683  1.00 73.68           N  
ATOM   3655  CE1 HIS A 460      -9.551  -2.441  20.400  1.00 73.68           C  
ATOM   3656  NE2 HIS A 460      -9.280  -1.871  21.561  1.00 73.68           N  
ATOM   3657  N   HIS A 461      -9.919   3.535  20.458  1.00 66.56           N  
ATOM   3658  CA  HIS A 461      -9.083   4.440  21.238  1.00 66.56           C  
ATOM   3659  C   HIS A 461      -8.581   3.768  22.511  1.00 66.56           C  
ATOM   3660  CB  HIS A 461      -9.855   5.715  21.587  1.00 66.56           C  
ATOM   3661  O   HIS A 461      -9.361   3.160  23.247  1.00 66.56           O  
ATOM   3662  CG  HIS A 461     -10.044   6.638  20.426  1.00 66.56           C  
ATOM   3663  CD2 HIS A 461     -11.160   6.997  19.748  1.00 66.56           C  
ATOM   3664  ND1 HIS A 461      -8.998   7.311  19.833  1.00 66.56           N  
ATOM   3665  CE1 HIS A 461      -9.464   8.047  18.837  1.00 66.56           C  
ATOM   3666  NE2 HIS A 461     -10.773   7.874  18.765  1.00 66.56           N  
ATOM   3667  N   GLU A 462      -7.328   3.490  22.712  1.00 56.05           N  
ATOM   3668  CA  GLU A 462      -6.800   3.049  24.000  1.00 56.05           C  
ATOM   3669  C   GLU A 462      -6.514   4.236  24.915  1.00 56.05           C  
ATOM   3670  CB  GLU A 462      -5.530   2.218  23.803  1.00 56.05           C  
ATOM   3671  O   GLU A 462      -6.766   4.171  26.120  1.00 56.05           O  
ATOM   3672  CG  GLU A 462      -5.786   0.822  23.254  1.00 56.05           C  
ATOM   3673  CD  GLU A 462      -4.527  -0.023  23.149  1.00 56.05           C  
ATOM   3674  OE1 GLU A 462      -4.617  -1.198  22.727  1.00 56.05           O  
ATOM   3675  OE2 GLU A 462      -3.441   0.494  23.494  1.00 56.05           O  
ATOM   3676  N   ASN A 463      -6.293   5.533  24.228  1.00 53.44           N  
ATOM   3677  CA  ASN A 463      -5.947   6.795  24.872  1.00 53.44           C  
ATOM   3678  C   ASN A 463      -6.577   7.984  24.152  1.00 53.44           C  
ATOM   3679  CB  ASN A 463      -4.427   6.963  24.943  1.00 53.44           C  
ATOM   3680  O   ASN A 463      -6.707   7.975  22.927  1.00 53.44           O  
ATOM   3681  CG  ASN A 463      -3.767   5.926  25.831  1.00 53.44           C  
ATOM   3682  ND2 ASN A 463      -2.489   5.662  25.584  1.00 53.44           N  
ATOM   3683  OD1 ASN A 463      -4.399   5.368  26.731  1.00 53.44           O  
ATOM   3684  N   GLN A 464      -7.481   8.784  24.726  1.00 48.74           N  
ATOM   3685  CA  GLN A 464      -8.241   9.958  24.312  1.00 48.74           C  
ATOM   3686  C   GLN A 464      -7.341  10.982  23.626  1.00 48.74           C  
ATOM   3687  CB  GLN A 464      -8.941  10.596  25.513  1.00 48.74           C  
ATOM   3688  O   GLN A 464      -6.278  11.329  24.146  1.00 48.74           O  
ATOM   3689  CG  GLN A 464     -10.268   9.940  25.871  1.00 48.74           C  
ATOM   3690  CD  GLN A 464     -10.955  10.609  27.046  1.00 48.74           C  
ATOM   3691  NE2 GLN A 464     -12.076  10.041  27.480  1.00 48.74           N  
ATOM   3692  OE1 GLN A 464     -10.483  11.628  27.561  1.00 48.74           O  
ATOM   3693  N   GLY A 465      -6.862  10.786  22.336  1.00 54.35           N  
ATOM   3694  CA  GLY A 465      -6.259  11.872  21.579  1.00 54.35           C  
ATOM   3695  C   GLY A 465      -5.657  11.420  20.263  1.00 54.35           C  
ATOM   3696  O   GLY A 465      -5.276  12.247  19.432  1.00 54.35           O  
ATOM   3697  N   ASN A 466      -5.746  10.021  19.963  1.00 61.16           N  
ATOM   3698  CA  ASN A 466      -5.118   9.571  18.725  1.00 61.16           C  
ATOM   3699  C   ASN A 466      -6.150   9.338  17.625  1.00 61.16           C  
ATOM   3700  CB  ASN A 466      -4.305   8.298  18.968  1.00 61.16           C  
ATOM   3701  O   ASN A 466      -7.289   8.962  17.906  1.00 61.16           O  
ATOM   3702  CG  ASN A 466      -3.015   8.563  19.720  1.00 61.16           C  
ATOM   3703  ND2 ASN A 466      -2.383   7.501  20.207  1.00 61.16           N  
ATOM   3704  OD1 ASN A 466      -2.591   9.712  19.864  1.00 61.16           O  
ATOM   3705  N   SER A 467      -5.967   9.867  16.401  1.00 77.14           N  
ATOM   3706  CA  SER A 467      -6.760   9.629  15.199  1.00 77.14           C  
ATOM   3707  C   SER A 467      -6.930   8.137  14.935  1.00 77.14           C  
ATOM   3708  CB  SER A 467      -6.111  10.299  13.987  1.00 77.14           C  
ATOM   3709  O   SER A 467      -5.953   7.385  14.937  1.00 77.14           O  
ATOM   3710  OG  SER A 467      -6.724   9.866  12.785  1.00 77.14           O  
ATOM   3711  N   LEU A 468      -8.118   7.600  14.945  1.00 85.33           N  
ATOM   3712  CA  LEU A 468      -8.426   6.209  14.634  1.00 85.33           C  
ATOM   3713  C   LEU A 468      -7.794   5.796  13.309  1.00 85.33           C  
ATOM   3714  CB  LEU A 468      -9.941   5.994  14.579  1.00 85.33           C  
ATOM   3715  O   LEU A 468      -7.327   4.663  13.165  1.00 85.33           O  
ATOM   3716  CG  LEU A 468     -10.684   6.064  15.914  1.00 85.33           C  
ATOM   3717  CD1 LEU A 468     -12.187   5.936  15.690  1.00 85.33           C  
ATOM   3718  CD2 LEU A 468     -10.185   4.978  16.861  1.00 85.33           C  
ATOM   3719  N   TYR A 469      -7.759   6.784  12.467  1.00 87.76           N  
ATOM   3720  CA  TYR A 469      -7.167   6.504  11.164  1.00 87.76           C  
ATOM   3721  C   TYR A 469      -5.688   6.162  11.300  1.00 87.76           C  
ATOM   3722  CB  TYR A 469      -7.342   7.701  10.225  1.00 87.76           C  
ATOM   3723  O   TYR A 469      -5.215   5.182  10.718  1.00 87.76           O  
ATOM   3724  CG  TYR A 469      -6.715   7.504   8.867  1.00 87.76           C  
ATOM   3725  CD1 TYR A 469      -5.455   8.022   8.577  1.00 87.76           C  
ATOM   3726  CD2 TYR A 469      -7.381   6.800   7.869  1.00 87.76           C  
ATOM   3727  CE1 TYR A 469      -4.874   7.845   7.326  1.00 87.76           C  
ATOM   3728  CE2 TYR A 469      -6.810   6.617   6.614  1.00 87.76           C  
ATOM   3729  OH  TYR A 469      -4.988   6.962   5.112  1.00 87.76           O  
ATOM   3730  CZ  TYR A 469      -5.558   7.141   6.353  1.00 87.76           C  
ATOM   3731  N   LEU A 470      -4.913   7.018  12.074  1.00 83.81           N  
ATOM   3732  CA  LEU A 470      -3.476   6.826  12.239  1.00 83.81           C  
ATOM   3733  C   LEU A 470      -3.180   5.488  12.907  1.00 83.81           C  
ATOM   3734  CB  LEU A 470      -2.874   7.966  13.063  1.00 83.81           C  
ATOM   3735  O   LEU A 470      -2.220   4.805  12.542  1.00 83.81           O  
ATOM   3736  CG  LEU A 470      -2.784   9.328  12.373  1.00 83.81           C  
ATOM   3737  CD1 LEU A 470      -2.189  10.364  13.321  1.00 83.81           C  
ATOM   3738  CD2 LEU A 470      -1.958   9.227  11.096  1.00 83.81           C  
ATOM   3739  N   LEU A 471      -3.999   5.159  13.901  1.00 85.88           N  
ATOM   3740  CA  LEU A 471      -3.861   3.854  14.538  1.00 85.88           C  
ATOM   3741  C   LEU A 471      -4.077   2.731  13.529  1.00 85.88           C  
ATOM   3742  CB  LEU A 471      -4.854   3.714  15.695  1.00 85.88           C  
ATOM   3743  O   LEU A 471      -3.321   1.757  13.506  1.00 85.88           O  
ATOM   3744  CG  LEU A 471      -4.764   2.425  16.513  1.00 85.88           C  
ATOM   3745  CD1 LEU A 471      -3.359   2.253  17.079  1.00 85.88           C  
ATOM   3746  CD2 LEU A 471      -5.800   2.428  17.632  1.00 85.88           C  
ATOM   3747  N   GLY A 472      -5.153   2.840  12.750  1.00 89.84           N  
ATOM   3748  CA  GLY A 472      -5.394   1.887  11.679  1.00 89.84           C  
ATOM   3749  C   GLY A 472      -4.248   1.801  10.688  1.00 89.84           C  
ATOM   3750  O   GLY A 472      -3.878   0.709  10.252  1.00 89.84           O  
ATOM   3751  N   LEU A 473      -3.745   2.970  10.335  1.00 88.55           N  
ATOM   3752  CA  LEU A 473      -2.597   3.028   9.436  1.00 88.55           C  
ATOM   3753  C   LEU A 473      -1.410   2.270  10.021  1.00 88.55           C  
ATOM   3754  CB  LEU A 473      -2.204   4.482   9.162  1.00 88.55           C  
ATOM   3755  O   LEU A 473      -0.705   1.562   9.299  1.00 88.55           O  
ATOM   3756  CG  LEU A 473      -1.047   4.699   8.185  1.00 88.55           C  
ATOM   3757  CD1 LEU A 473      -1.372   4.074   6.832  1.00 88.55           C  
ATOM   3758  CD2 LEU A 473      -0.746   6.186   8.034  1.00 88.55           C  
ATOM   3759  N   ASN A 474      -1.173   2.358  11.307  1.00 84.19           N  
ATOM   3760  CA  ASN A 474      -0.128   1.615  12.004  1.00 84.19           C  
ATOM   3761  C   ASN A 474      -0.332   0.108  11.879  1.00 84.19           C  
ATOM   3762  CB  ASN A 474      -0.072   2.023  13.478  1.00 84.19           C  
ATOM   3763  O   ASN A 474       0.617  -0.631  11.611  1.00 84.19           O  
ATOM   3764  CG  ASN A 474       1.079   1.373  14.220  1.00 84.19           C  
ATOM   3765  ND2 ASN A 474       0.902   1.158  15.518  1.00 84.19           N  
ATOM   3766  OD1 ASN A 474       2.120   1.068  13.632  1.00 84.19           O  
ATOM   3767  N   TYR A 475      -1.624  -0.347  12.124  1.00 88.06           N  
ATOM   3768  CA  TYR A 475      -1.937  -1.760  11.943  1.00 88.06           C  
ATOM   3769  C   TYR A 475      -1.582  -2.222  10.535  1.00 88.06           C  
ATOM   3770  CB  TYR A 475      -3.421  -2.022  12.220  1.00 88.06           C  
ATOM   3771  O   TYR A 475      -0.963  -3.274  10.357  1.00 88.06           O  
ATOM   3772  CG  TYR A 475      -3.803  -1.872  13.673  1.00 88.06           C  
ATOM   3773  CD1 TYR A 475      -2.840  -1.597  14.642  1.00 88.06           C  
ATOM   3774  CD2 TYR A 475      -5.126  -2.006  14.080  1.00 88.06           C  
ATOM   3775  CE1 TYR A 475      -3.187  -1.460  15.982  1.00 88.06           C  
ATOM   3776  CE2 TYR A 475      -5.485  -1.870  15.417  1.00 88.06           C  
ATOM   3777  OH  TYR A 475      -4.859  -1.462  17.684  1.00 88.06           O  
ATOM   3778  CZ  TYR A 475      -4.510  -1.597  16.359  1.00 88.06           C  
ATOM   3779  N   PHE A 476      -2.038  -1.450   9.519  1.00 89.17           N  
ATOM   3780  CA  PHE A 476      -1.781  -1.726   8.111  1.00 89.17           C  
ATOM   3781  C   PHE A 476      -0.289  -1.898   7.856  1.00 89.17           C  
ATOM   3782  CB  PHE A 476      -2.338  -0.602   7.232  1.00 89.17           C  
ATOM   3783  O   PHE A 476       0.132  -2.881   7.243  1.00 89.17           O  
ATOM   3784  CG  PHE A 476      -2.143  -0.831   5.757  1.00 89.17           C  
ATOM   3785  CD1 PHE A 476      -1.018  -0.338   5.106  1.00 89.17           C  
ATOM   3786  CD2 PHE A 476      -3.084  -1.539   5.022  1.00 89.17           C  
ATOM   3787  CE1 PHE A 476      -0.835  -0.548   3.741  1.00 89.17           C  
ATOM   3788  CE2 PHE A 476      -2.907  -1.754   3.658  1.00 89.17           C  
ATOM   3789  CZ  PHE A 476      -1.783  -1.256   3.019  1.00 89.17           C  
ATOM   3790  N   ASN A 477       0.529  -0.984   8.391  1.00 80.34           N  
ATOM   3791  CA  ASN A 477       1.973  -1.000   8.189  1.00 80.34           C  
ATOM   3792  C   ASN A 477       2.624  -2.188   8.892  1.00 80.34           C  
ATOM   3793  CB  ASN A 477       2.598   0.310   8.673  1.00 80.34           C  
ATOM   3794  O   ASN A 477       3.562  -2.789   8.365  1.00 80.34           O  
ATOM   3795  CG  ASN A 477       2.327   1.469   7.733  1.00 80.34           C  
ATOM   3796  ND2 ASN A 477       2.281   2.678   8.280  1.00 80.34           N  
ATOM   3797  OD1 ASN A 477       2.159   1.278   6.526  1.00 80.34           O  
ATOM   3798  N   GLN A 478       2.123  -2.563  10.061  1.00 79.92           N  
ATOM   3799  CA  GLN A 478       2.627  -3.724  10.787  1.00 79.92           C  
ATOM   3800  C   GLN A 478       2.389  -5.011  10.002  1.00 79.92           C  
ATOM   3801  CB  GLN A 478       1.971  -3.822  12.165  1.00 79.92           C  
ATOM   3802  O   GLN A 478       3.244  -5.898   9.980  1.00 79.92           O  
ATOM   3803  CG  GLN A 478       2.463  -2.775  13.156  1.00 79.92           C  
ATOM   3804  CD  GLN A 478       1.901  -2.976  14.551  1.00 79.92           C  
ATOM   3805  NE2 GLN A 478       1.338  -1.917  15.122  1.00 79.92           N  
ATOM   3806  OE1 GLN A 478       1.972  -4.076  15.110  1.00 79.92           O  
ATOM   3807  N   LEU A 479       1.195  -5.118   9.359  1.00 86.49           N  
ATOM   3808  CA  LEU A 479       0.920  -6.289   8.534  1.00 86.49           C  
ATOM   3809  C   LEU A 479       1.871  -6.352   7.344  1.00 86.49           C  
ATOM   3810  CB  LEU A 479      -0.530  -6.271   8.043  1.00 86.49           C  
ATOM   3811  O   LEU A 479       2.319  -7.434   6.958  1.00 86.49           O  
ATOM   3812  CG  LEU A 479      -1.605  -6.561   9.092  1.00 86.49           C  
ATOM   3813  CD1 LEU A 479      -2.993  -6.317   8.510  1.00 86.49           C  
ATOM   3814  CD2 LEU A 479      -1.479  -7.991   9.605  1.00 86.49           C  
ATOM   3815  N   ILE A 480       2.207  -5.175   6.731  1.00 79.49           N  
ATOM   3816  CA  ILE A 480       3.186  -5.102   5.652  1.00 79.49           C  
ATOM   3817  C   ILE A 480       4.546  -5.580   6.157  1.00 79.49           C  
ATOM   3818  CB  ILE A 480       3.298  -3.669   5.087  1.00 79.49           C  
ATOM   3819  O   ILE A 480       5.190  -6.418   5.522  1.00 79.49           O  
ATOM   3820  CG1 ILE A 480       2.031  -3.303   4.305  1.00 79.49           C  
ATOM   3821  CG2 ILE A 480       4.543  -3.531   4.206  1.00 79.49           C  
ATOM   3822  CD1 ILE A 480       1.997  -1.860   3.820  1.00 79.49           C  
ATOM   3823  N   ASN A 481       4.843  -5.108   7.389  1.00 69.69           N  
ATOM   3824  CA  ASN A 481       6.146  -5.400   7.978  1.00 69.69           C  
ATOM   3825  C   ASN A 481       6.305  -6.888   8.278  1.00 69.69           C  
ATOM   3826  CB  ASN A 481       6.356  -4.577   9.251  1.00 69.69           C  
ATOM   3827  O   ASN A 481       7.418  -7.415   8.249  1.00 69.69           O  
ATOM   3828  CG  ASN A 481       6.612  -3.111   8.963  1.00 69.69           C  
ATOM   3829  ND2 ASN A 481       6.467  -2.272   9.982  1.00 69.69           N  
ATOM   3830  OD1 ASN A 481       6.936  -2.735   7.834  1.00 69.69           O  
ATOM   3831  N   ARG A 482       5.217  -7.562   8.432  1.00 72.65           N  
ATOM   3832  CA  ARG A 482       5.230  -8.976   8.795  1.00 72.65           C  
ATOM   3833  C   ARG A 482       5.026  -9.858   7.568  1.00 72.65           C  
ATOM   3834  CB  ARG A 482       4.153  -9.273   9.840  1.00 72.65           C  
ATOM   3835  O   ARG A 482       4.832 -11.069   7.693  1.00 72.65           O  
ATOM   3836  CG  ARG A 482       4.447  -8.688  11.212  1.00 72.65           C  
ATOM   3837  CD  ARG A 482       3.349  -9.019  12.213  1.00 72.65           C  
ATOM   3838  NE  ARG A 482       3.722  -8.629  13.570  1.00 72.65           N  
ATOM   3839  NH1 ARG A 482       3.305  -6.378  13.259  1.00 72.65           N  
ATOM   3840  NH2 ARG A 482       4.053  -7.140  15.287  1.00 72.65           N  
ATOM   3841  CZ  ARG A 482       3.692  -7.383  14.036  1.00 72.65           C  
ATOM   3842  N   SER A 483       4.986  -9.158   6.374  1.00 76.59           N  
ATOM   3843  CA  SER A 483       4.895  -9.771   5.052  1.00 76.59           C  
ATOM   3844  C   SER A 483       3.613 -10.584   4.907  1.00 76.59           C  
ATOM   3845  CB  SER A 483       6.107 -10.665   4.791  1.00 76.59           C  
ATOM   3846  O   SER A 483       3.601 -11.622   4.243  1.00 76.59           O  
ATOM   3847  OG  SER A 483       7.304  -9.906   4.805  1.00 76.59           O  
ATOM   3848  N   MET A 484       2.590 -10.195   5.732  1.00 83.61           N  
ATOM   3849  CA  MET A 484       1.305 -10.884   5.665  1.00 83.61           C  
ATOM   3850  C   MET A 484       0.417 -10.276   4.584  1.00 83.61           C  
ATOM   3851  CB  MET A 484       0.594 -10.830   7.018  1.00 83.61           C  
ATOM   3852  O   MET A 484      -0.515 -10.923   4.103  1.00 83.61           O  
ATOM   3853  CG  MET A 484       1.246 -11.690   8.088  1.00 83.61           C  
ATOM   3854  SD  MET A 484       1.185 -13.480   7.685  1.00 83.61           S  
ATOM   3855  CE  MET A 484       1.914 -14.172   9.196  1.00 83.61           C  
ATOM   3856  N   ILE A 485       0.781  -8.939   4.150  1.00 86.60           N  
ATOM   3857  CA  ILE A 485       0.137  -8.292   3.012  1.00 86.60           C  
ATOM   3858  C   ILE A 485       1.191  -7.615   2.139  1.00 86.60           C  
ATOM   3859  CB  ILE A 485      -0.920  -7.263   3.471  1.00 86.60           C  
ATOM   3860  O   ILE A 485       2.262  -7.243   2.624  1.00 86.60           O  
ATOM   3861  CG1 ILE A 485      -0.272  -6.184   4.345  1.00 86.60           C  
ATOM   3862  CG2 ILE A 485      -2.062  -7.959   4.217  1.00 86.60           C  
ATOM   3863  CD1 ILE A 485      -1.215  -5.056   4.738  1.00 86.60           C  
ATOM   3864  N   GLN A 486       0.919  -7.485   0.813  1.00 82.95           N  
ATOM   3865  CA  GLN A 486       1.844  -6.889  -0.145  1.00 82.95           C  
ATOM   3866  C   GLN A 486       1.449  -5.450  -0.468  1.00 82.95           C  
ATOM   3867  CB  GLN A 486       1.897  -7.719  -1.428  1.00 82.95           C  
ATOM   3868  O   GLN A 486       0.335  -5.196  -0.930  1.00 82.95           O  
ATOM   3869  CG  GLN A 486       2.496  -9.106  -1.239  1.00 82.95           C  
ATOM   3870  CD  GLN A 486       2.424  -9.953  -2.495  1.00 82.95           C  
ATOM   3871  NE2 GLN A 486       3.232 -11.007  -2.547  1.00 82.95           N  
ATOM   3872  OE1 GLN A 486       1.647  -9.664  -3.411  1.00 82.95           O  
ATOM   3873  N   PRO A 487       2.322  -4.474  -0.185  1.00 83.62           N  
ATOM   3874  CA  PRO A 487       1.987  -3.065  -0.402  1.00 83.62           C  
ATOM   3875  C   PRO A 487       2.079  -2.656  -1.870  1.00 83.62           C  
ATOM   3876  CB  PRO A 487       3.029  -2.322   0.438  1.00 83.62           C  
ATOM   3877  O   PRO A 487       2.853  -3.242  -2.631  1.00 83.62           O  
ATOM   3878  CG  PRO A 487       4.238  -3.201   0.413  1.00 83.62           C  
ATOM   3879  CD  PRO A 487       3.786  -4.633   0.396  1.00 83.62           C  
ATOM   3880  N   ILE A 488       1.243  -1.780  -2.336  1.00 79.26           N  
ATOM   3881  CA  ILE A 488       1.322  -1.068  -3.607  1.00 79.26           C  
ATOM   3882  C   ILE A 488       1.661   0.399  -3.357  1.00 79.26           C  
ATOM   3883  CB  ILE A 488       0.003  -1.185  -4.403  1.00 79.26           C  
ATOM   3884  O   ILE A 488       0.966   1.084  -2.603  1.00 79.26           O  
ATOM   3885  CG1 ILE A 488      -0.333  -2.658  -4.667  1.00 79.26           C  
ATOM   3886  CG2 ILE A 488       0.092  -0.401  -5.715  1.00 79.26           C  
ATOM   3887  CD1 ILE A 488      -1.692  -2.875  -5.318  1.00 79.26           C  
ATOM   3888  N   TYR A 489       2.704   0.847  -3.981  1.00 76.17           N  
ATOM   3889  CA  TYR A 489       3.222   2.176  -3.677  1.00 76.17           C  
ATOM   3890  C   TYR A 489       2.830   3.175  -4.759  1.00 76.17           C  
ATOM   3891  CB  TYR A 489       4.746   2.139  -3.529  1.00 76.17           C  
ATOM   3892  O   TYR A 489       2.666   2.805  -5.924  1.00 76.17           O  
ATOM   3893  CG  TYR A 489       5.223   1.314  -2.358  1.00 76.17           C  
ATOM   3894  CD1 TYR A 489       5.280   1.858  -1.076  1.00 76.17           C  
ATOM   3895  CD2 TYR A 489       5.616  -0.008  -2.530  1.00 76.17           C  
ATOM   3896  CE1 TYR A 489       5.720   1.102   0.006  1.00 76.17           C  
ATOM   3897  CE2 TYR A 489       6.058  -0.773  -1.455  1.00 76.17           C  
ATOM   3898  OH  TYR A 489       6.542  -0.962   0.875  1.00 76.17           O  
ATOM   3899  CZ  TYR A 489       6.106  -0.210  -0.193  1.00 76.17           C  
ATOM   3900  N   ASN A 490       2.524   4.353  -4.340  1.00 69.17           N  
ATOM   3901  CA  ASN A 490       2.352   5.439  -5.299  1.00 69.17           C  
ATOM   3902  C   ASN A 490       3.690   6.067  -5.682  1.00 69.17           C  
ATOM   3903  CB  ASN A 490       1.407   6.505  -4.739  1.00 69.17           C  
ATOM   3904  O   ASN A 490       4.749   5.540  -5.336  1.00 69.17           O  
ATOM   3905  CG  ASN A 490       1.959   7.183  -3.501  1.00 69.17           C  
ATOM   3906  ND2 ASN A 490       1.091   7.859  -2.758  1.00 69.17           N  
ATOM   3907  OD1 ASN A 490       3.156   7.100  -3.214  1.00 69.17           O  
ATOM   3908  N   TYR A 491       3.727   7.167  -6.432  1.00 61.16           N  
ATOM   3909  CA  TYR A 491       4.936   7.815  -6.928  1.00 61.16           C  
ATOM   3910  C   TYR A 491       5.726   8.443  -5.786  1.00 61.16           C  
ATOM   3911  CB  TYR A 491       4.586   8.882  -7.969  1.00 61.16           C  
ATOM   3912  O   TYR A 491       6.930   8.679  -5.912  1.00 61.16           O  
ATOM   3913  CG  TYR A 491       4.036   8.317  -9.257  1.00 61.16           C  
ATOM   3914  CD1 TYR A 491       4.871   7.681 -10.173  1.00 61.16           C  
ATOM   3915  CD2 TYR A 491       2.683   8.419  -9.560  1.00 61.16           C  
ATOM   3916  CE1 TYR A 491       4.370   7.160 -11.361  1.00 61.16           C  
ATOM   3917  CE2 TYR A 491       2.171   7.902 -10.745  1.00 61.16           C  
ATOM   3918  OH  TYR A 491       2.519   6.761 -12.813  1.00 61.16           O  
ATOM   3919  CZ  TYR A 491       3.020   7.275 -11.638  1.00 61.16           C  
ATOM   3920  N   SER A 492       5.023   8.637  -4.661  1.00 56.63           N  
ATOM   3921  CA  SER A 492       5.665   9.272  -3.515  1.00 56.63           C  
ATOM   3922  C   SER A 492       6.331   8.239  -2.612  1.00 56.63           C  
ATOM   3923  CB  SER A 492       4.647  10.083  -2.711  1.00 56.63           C  
ATOM   3924  O   SER A 492       6.989   8.596  -1.633  1.00 56.63           O  
ATOM   3925  OG  SER A 492       3.999  11.036  -3.536  1.00 56.63           O  
ATOM   3926  N   GLY A 493       6.178   6.864  -2.987  1.00 60.94           N  
ATOM   3927  CA  GLY A 493       6.753   5.794  -2.187  1.00 60.94           C  
ATOM   3928  C   GLY A 493       5.880   5.392  -1.014  1.00 60.94           C  
ATOM   3929  O   GLY A 493       6.323   4.657  -0.127  1.00 60.94           O  
ATOM   3930  N   GLU A 494       4.632   5.952  -0.973  1.00 67.97           N  
ATOM   3931  CA  GLU A 494       3.684   5.620   0.086  1.00 67.97           C  
ATOM   3932  C   GLU A 494       2.789   4.452  -0.321  1.00 67.97           C  
ATOM   3933  CB  GLU A 494       2.829   6.838   0.443  1.00 67.97           C  
ATOM   3934  O   GLU A 494       2.338   4.378  -1.465  1.00 67.97           O  
ATOM   3935  CG  GLU A 494       3.622   7.992   1.040  1.00 67.97           C  
ATOM   3936  CD  GLU A 494       2.788   9.245   1.255  1.00 67.97           C  
ATOM   3937  OE1 GLU A 494       3.219  10.138   2.019  1.00 67.97           O  
ATOM   3938  OE2 GLU A 494       1.693   9.334   0.656  1.00 67.97           O  
ATOM   3939  N   ALA A 495       2.642   3.504   0.564  1.00 80.38           N  
ATOM   3940  CA  ALA A 495       1.745   2.380   0.306  1.00 80.38           C  
ATOM   3941  C   ALA A 495       0.285   2.822   0.349  1.00 80.38           C  
ATOM   3942  CB  ALA A 495       1.989   1.262   1.316  1.00 80.38           C  
ATOM   3943  O   ALA A 495      -0.304   2.936   1.426  1.00 80.38           O  
ATOM   3944  N   TYR A 496      -0.307   3.047  -0.854  1.00 88.01           N  
ATOM   3945  CA  TYR A 496      -1.674   3.552  -0.919  1.00 88.01           C  
ATOM   3946  C   TYR A 496      -2.672   2.407  -1.049  1.00 88.01           C  
ATOM   3947  CB  TYR A 496      -1.835   4.520  -2.095  1.00 88.01           C  
ATOM   3948  O   TYR A 496      -3.877   2.603  -0.876  1.00 88.01           O  
ATOM   3949  CG  TYR A 496      -1.884   3.838  -3.440  1.00 88.01           C  
ATOM   3950  CD1 TYR A 496      -0.715   3.542  -4.136  1.00 88.01           C  
ATOM   3951  CD2 TYR A 496      -3.100   3.490  -4.019  1.00 88.01           C  
ATOM   3952  CE1 TYR A 496      -0.755   2.916  -5.378  1.00 88.01           C  
ATOM   3953  CE2 TYR A 496      -3.153   2.863  -5.260  1.00 88.01           C  
ATOM   3954  OH  TYR A 496      -2.023   1.960  -7.159  1.00 88.01           O  
ATOM   3955  CZ  TYR A 496      -1.977   2.580  -5.930  1.00 88.01           C  
ATOM   3956  N   ALA A 497      -2.201   1.172  -1.327  1.00 91.67           N  
ATOM   3957  CA  ALA A 497      -3.015  -0.030  -1.485  1.00 91.67           C  
ATOM   3958  C   ALA A 497      -2.208  -1.285  -1.164  1.00 91.67           C  
ATOM   3959  CB  ALA A 497      -3.576  -0.111  -2.902  1.00 91.67           C  
ATOM   3960  O   ALA A 497      -1.003  -1.209  -0.914  1.00 91.67           O  
ATOM   3961  N   CYS A 498      -2.868  -2.363  -0.966  1.00 91.25           N  
ATOM   3962  CA  CYS A 498      -2.193  -3.630  -0.712  1.00 91.25           C  
ATOM   3963  C   CYS A 498      -2.880  -4.772  -1.450  1.00 91.25           C  
ATOM   3964  CB  CYS A 498      -2.157  -3.928   0.787  1.00 91.25           C  
ATOM   3965  O   CYS A 498      -3.985  -4.605  -1.970  1.00 91.25           O  
ATOM   3966  SG  CYS A 498      -3.772  -4.332   1.488  1.00 91.25           S  
ATOM   3967  N   ARG A 499      -2.195  -5.914  -1.584  1.00 89.81           N  
ATOM   3968  CA  ARG A 499      -2.697  -7.207  -2.038  1.00 89.81           C  
ATOM   3969  C   ARG A 499      -2.399  -8.299  -1.016  1.00 89.81           C  
ATOM   3970  CB  ARG A 499      -2.087  -7.576  -3.392  1.00 89.81           C  
ATOM   3971  O   ARG A 499      -1.420  -8.210  -0.271  1.00 89.81           O  
ATOM   3972  CG  ARG A 499      -2.542  -6.684  -4.536  1.00 89.81           C  
ATOM   3973  CD  ARG A 499      -2.006  -7.169  -5.876  1.00 89.81           C  
ATOM   3974  NE  ARG A 499      -2.490  -6.344  -6.980  1.00 89.81           N  
ATOM   3975  NH1 ARG A 499      -0.646  -4.953  -7.021  1.00 89.81           N  
ATOM   3976  NH2 ARG A 499      -2.366  -4.629  -8.502  1.00 89.81           N  
ATOM   3977  CZ  ARG A 499      -1.833  -5.311  -7.499  1.00 89.81           C  
ATOM   3978  N   VAL A 500      -3.254  -9.296  -0.948  1.00 88.89           N  
ATOM   3979  CA  VAL A 500      -2.965 -10.449  -0.101  1.00 88.89           C  
ATOM   3980  C   VAL A 500      -2.407 -11.588  -0.952  1.00 88.89           C  
ATOM   3981  CB  VAL A 500      -4.222 -10.921   0.663  1.00 88.89           C  
ATOM   3982  O   VAL A 500      -3.007 -11.971  -1.959  1.00 88.89           O  
ATOM   3983  CG1 VAL A 500      -3.881 -12.077   1.602  1.00 88.89           C  
ATOM   3984  CG2 VAL A 500      -4.840  -9.761   1.441  1.00 88.89           C  
ATOM   3985  N   HIS A 501      -1.224 -12.009  -0.579  1.00 81.94           N  
ATOM   3986  CA  HIS A 501      -0.636 -13.139  -1.289  1.00 81.94           C  
ATOM   3987  C   HIS A 501      -1.564 -14.349  -1.264  1.00 81.94           C  
ATOM   3988  CB  HIS A 501       0.720 -13.506  -0.683  1.00 81.94           C  
ATOM   3989  O   HIS A 501      -2.224 -14.610  -0.256  1.00 81.94           O  
ATOM   3990  CG  HIS A 501       1.530 -14.427  -1.539  1.00 81.94           C  
ATOM   3991  CD2 HIS A 501       2.599 -14.191  -2.336  1.00 81.94           C  
ATOM   3992  ND1 HIS A 501       1.264 -15.775  -1.640  1.00 81.94           N  
ATOM   3993  CE1 HIS A 501       2.137 -16.330  -2.464  1.00 81.94           C  
ATOM   3994  NE2 HIS A 501       2.958 -15.390  -2.900  1.00 81.94           N  
ATOM   3995  N   ASP A 502      -1.599 -15.188  -2.289  1.00 79.54           N  
ATOM   3996  CA  ASP A 502      -2.547 -16.278  -2.493  1.00 79.54           C  
ATOM   3997  C   ASP A 502      -2.451 -17.307  -1.368  1.00 79.54           C  
ATOM   3998  CB  ASP A 502      -2.306 -16.954  -3.845  1.00 79.54           C  
ATOM   3999  O   ASP A 502      -3.470 -17.817  -0.898  1.00 79.54           O  
ATOM   4000  CG  ASP A 502      -2.649 -16.060  -5.023  1.00 79.54           C  
ATOM   4001  OD1 ASP A 502      -3.281 -15.001  -4.822  1.00 79.54           O  
ATOM   4002  OD2 ASP A 502      -2.286 -16.420  -6.164  1.00 79.54           O  
ATOM   4003  N   MET A 503      -1.196 -17.644  -0.886  1.00 80.03           N  
ATOM   4004  CA  MET A 503      -1.025 -18.614   0.191  1.00 80.03           C  
ATOM   4005  C   MET A 503      -1.542 -18.057   1.513  1.00 80.03           C  
ATOM   4006  CB  MET A 503       0.447 -19.009   0.331  1.00 80.03           C  
ATOM   4007  O   MET A 503      -2.139 -18.785   2.307  1.00 80.03           O  
ATOM   4008  CG  MET A 503       0.969 -19.847  -0.825  1.00 80.03           C  
ATOM   4009  SD  MET A 503       2.611 -20.585  -0.473  1.00 80.03           S  
ATOM   4010  CE  MET A 503       2.109 -22.027   0.509  1.00 80.03           C  
ATOM   4011  N   VAL A 504      -1.342 -16.786   1.733  1.00 86.89           N  
ATOM   4012  CA  VAL A 504      -1.845 -16.126   2.933  1.00 86.89           C  
ATOM   4013  C   VAL A 504      -3.370 -16.059   2.885  1.00 86.89           C  
ATOM   4014  CB  VAL A 504      -1.254 -14.708   3.093  1.00 86.89           C  
ATOM   4015  O   VAL A 504      -4.042 -16.327   3.883  1.00 86.89           O  
ATOM   4016  CG1 VAL A 504      -1.849 -14.008   4.313  1.00 86.89           C  
ATOM   4017  CG2 VAL A 504       0.269 -14.775   3.201  1.00 86.89           C  
ATOM   4018  N   LEU A 505      -3.889 -15.682   1.701  1.00 88.64           N  
ATOM   4019  CA  LEU A 505      -5.336 -15.616   1.525  1.00 88.64           C  
ATOM   4020  C   LEU A 505      -5.979 -16.971   1.801  1.00 88.64           C  
ATOM   4021  CB  LEU A 505      -5.683 -15.152   0.108  1.00 88.64           C  
ATOM   4022  O   LEU A 505      -7.007 -17.048   2.478  1.00 88.64           O  
ATOM   4023  CG  LEU A 505      -7.168 -14.946  -0.194  1.00 88.64           C  
ATOM   4024  CD1 LEU A 505      -7.751 -13.873   0.720  1.00 88.64           C  
ATOM   4025  CD2 LEU A 505      -7.370 -14.576  -1.659  1.00 88.64           C  
ATOM   4026  N   ASP A 506      -5.354 -18.044   1.275  1.00 83.35           N  
ATOM   4027  CA  ASP A 506      -5.850 -19.396   1.512  1.00 83.35           C  
ATOM   4028  C   ASP A 506      -5.888 -19.714   3.005  1.00 83.35           C  
ATOM   4029  CB  ASP A 506      -4.983 -20.422   0.778  1.00 83.35           C  
ATOM   4030  O   ASP A 506      -6.878 -20.253   3.505  1.00 83.35           O  
ATOM   4031  CG  ASP A 506      -5.531 -21.836   0.872  1.00 83.35           C  
ATOM   4032  OD1 ASP A 506      -6.622 -22.105   0.326  1.00 83.35           O  
ATOM   4033  OD2 ASP A 506      -4.866 -22.688   1.500  1.00 83.35           O  
ATOM   4034  N   LEU A 507      -4.827 -19.363   3.736  1.00 87.08           N  
ATOM   4035  CA  LEU A 507      -4.739 -19.573   5.177  1.00 87.08           C  
ATOM   4036  C   LEU A 507      -5.843 -18.813   5.905  1.00 87.08           C  
ATOM   4037  CB  LEU A 507      -3.369 -19.133   5.701  1.00 87.08           C  
ATOM   4038  O   LEU A 507      -6.565 -19.389   6.721  1.00 87.08           O  
ATOM   4039  CG  LEU A 507      -3.202 -19.105   7.221  1.00 87.08           C  
ATOM   4040  CD1 LEU A 507      -3.264 -20.519   7.787  1.00 87.08           C  
ATOM   4041  CD2 LEU A 507      -1.889 -18.428   7.601  1.00 87.08           C  
ATOM   4042  N   ILE A 508      -6.002 -17.534   5.611  1.00 90.44           N  
ATOM   4043  CA  ILE A 508      -6.938 -16.719   6.379  1.00 90.44           C  
ATOM   4044  C   ILE A 508      -8.371 -17.120   6.038  1.00 90.44           C  
ATOM   4045  CB  ILE A 508      -6.725 -15.212   6.112  1.00 90.44           C  
ATOM   4046  O   ILE A 508      -9.271 -17.002   6.874  1.00 90.44           O  
ATOM   4047  CG1 ILE A 508      -6.912 -14.902   4.623  1.00 90.44           C  
ATOM   4048  CG2 ILE A 508      -5.340 -14.769   6.594  1.00 90.44           C  
ATOM   4049  CD1 ILE A 508      -6.858 -13.417   4.288  1.00 90.44           C  
ATOM   4050  N   CYS A 509      -8.641 -17.571   4.784  1.00 86.36           N  
ATOM   4051  CA  CYS A 509      -9.960 -18.081   4.426  1.00 86.36           C  
ATOM   4052  C   CYS A 509     -10.286 -19.347   5.208  1.00 86.36           C  
ATOM   4053  CB  CYS A 509     -10.037 -18.363   2.926  1.00 86.36           C  
ATOM   4054  O   CYS A 509     -11.410 -19.515   5.685  1.00 86.36           O  
ATOM   4055  SG  CYS A 509     -10.180 -16.875   1.912  1.00 86.36           S  
ATOM   4056  N   ASN A 510      -9.299 -20.212   5.310  1.00 83.21           N  
ATOM   4057  CA  ASN A 510      -9.470 -21.427   6.100  1.00 83.21           C  
ATOM   4058  C   ASN A 510      -9.730 -21.108   7.569  1.00 83.21           C  
ATOM   4059  CB  ASN A 510      -8.245 -22.333   5.961  1.00 83.21           C  
ATOM   4060  O   ASN A 510     -10.652 -21.658   8.174  1.00 83.21           O  
ATOM   4061  CG  ASN A 510      -8.168 -23.008   4.606  1.00 83.21           C  
ATOM   4062  ND2 ASN A 510      -6.970 -23.435   4.223  1.00 83.21           N  
ATOM   4063  OD1 ASN A 510      -9.177 -23.145   3.909  1.00 83.21           O  
ATOM   4064  N   LEU A 511      -8.920 -20.194   8.105  1.00 84.78           N  
ATOM   4065  CA  LEU A 511      -9.069 -19.798   9.501  1.00 84.78           C  
ATOM   4066  C   LEU A 511     -10.419 -19.129   9.735  1.00 84.78           C  
ATOM   4067  CB  LEU A 511      -7.938 -18.850   9.913  1.00 84.78           C  
ATOM   4068  O   LEU A 511     -11.060 -19.359  10.763  1.00 84.78           O  
ATOM   4069  CG  LEU A 511      -6.543 -19.467  10.023  1.00 84.78           C  
ATOM   4070  CD1 LEU A 511      -5.502 -18.382  10.276  1.00 84.78           C  
ATOM   4071  CD2 LEU A 511      -6.508 -20.517  11.128  1.00 84.78           C  
ATOM   4072  N   SER A 512     -10.781 -18.315   8.765  1.00 86.24           N  
ATOM   4073  CA  SER A 512     -12.057 -17.614   8.857  1.00 86.24           C  
ATOM   4074  C   SER A 512     -13.227 -18.593   8.868  1.00 86.24           C  
ATOM   4075  CB  SER A 512     -12.215 -16.632   7.695  1.00 86.24           C  
ATOM   4076  O   SER A 512     -14.169 -18.433   9.646  1.00 86.24           O  
ATOM   4077  OG  SER A 512     -13.476 -15.988   7.748  1.00 86.24           O  
ATOM   4078  N   ASN A 513     -13.189 -19.614   7.999  1.00 80.74           N  
ATOM   4079  CA  ASN A 513     -14.229 -20.634   7.915  1.00 80.74           C  
ATOM   4080  C   ASN A 513     -14.349 -21.420   9.218  1.00 80.74           C  
ATOM   4081  CB  ASN A 513     -13.958 -21.582   6.746  1.00 80.74           C  
ATOM   4082  O   ASN A 513     -15.457 -21.665   9.700  1.00 80.74           O  
ATOM   4083  CG  ASN A 513     -14.302 -20.968   5.403  1.00 80.74           C  
ATOM   4084  ND2 ASN A 513     -13.723 -21.507   4.338  1.00 80.74           N  
ATOM   4085  OD1 ASN A 513     -15.083 -20.015   5.325  1.00 80.74           O  
ATOM   4086  N   GLU A 514     -13.190 -21.719   9.800  1.00 78.15           N  
ATOM   4087  CA  GLU A 514     -13.157 -22.469  11.052  1.00 78.15           C  
ATOM   4088  C   GLU A 514     -13.748 -21.655  12.199  1.00 78.15           C  
ATOM   4089  CB  GLU A 514     -11.724 -22.891  11.389  1.00 78.15           C  
ATOM   4090  O   GLU A 514     -14.468 -22.193  13.042  1.00 78.15           O  
ATOM   4091  CG  GLU A 514     -11.196 -24.023  10.521  1.00 78.15           C  
ATOM   4092  CD  GLU A 514      -9.758 -24.401  10.838  1.00 78.15           C  
ATOM   4093  OE1 GLU A 514      -9.198 -25.288  10.153  1.00 78.15           O  
ATOM   4094  OE2 GLU A 514      -9.186 -23.806  11.778  1.00 78.15           O  
ATOM   4095  N   ALA A 515     -13.470 -20.328  12.067  1.00 77.61           N  
ATOM   4096  CA  ALA A 515     -13.876 -19.440  13.153  1.00 77.61           C  
ATOM   4097  C   ALA A 515     -15.265 -18.862  12.898  1.00 77.61           C  
ATOM   4098  CB  ALA A 515     -12.859 -18.315  13.328  1.00 77.61           C  
ATOM   4099  O   ALA A 515     -15.795 -18.115  13.725  1.00 77.61           O  
ATOM   4100  N   LYS A 516     -15.857 -19.202  11.740  1.00 80.59           N  
ATOM   4101  CA  LYS A 516     -17.134 -18.638  11.312  1.00 80.59           C  
ATOM   4102  C   LYS A 516     -17.102 -17.113  11.348  1.00 80.59           C  
ATOM   4103  CB  LYS A 516     -18.272 -19.160  12.190  1.00 80.59           C  
ATOM   4104  O   LYS A 516     -18.034 -16.479  11.846  1.00 80.59           O  
ATOM   4105  CG  LYS A 516     -18.437 -20.672  12.157  1.00 80.59           C  
ATOM   4106  CD  LYS A 516     -19.564 -21.131  13.073  1.00 80.59           C  
ATOM   4107  CE  LYS A 516     -19.682 -22.649  13.098  1.00 80.59           C  
ATOM   4108  NZ  LYS A 516     -20.757 -23.107  14.028  1.00 80.59           N  
ATOM   4109  N   PHE A 517     -15.957 -16.618  10.952  1.00 84.46           N  
ATOM   4110  CA  PHE A 517     -15.690 -15.185  10.999  1.00 84.46           C  
ATOM   4111  C   PHE A 517     -16.329 -14.476   9.811  1.00 84.46           C  
ATOM   4112  CB  PHE A 517     -14.182 -14.919  11.021  1.00 84.46           C  
ATOM   4113  O   PHE A 517     -17.059 -13.498   9.984  1.00 84.46           O  
ATOM   4114  CG  PHE A 517     -13.824 -13.473  11.237  1.00 84.46           C  
ATOM   4115  CD1 PHE A 517     -13.311 -12.706  10.198  1.00 84.46           C  
ATOM   4116  CD2 PHE A 517     -14.000 -12.881  12.481  1.00 84.46           C  
ATOM   4117  CE1 PHE A 517     -12.979 -11.368  10.396  1.00 84.46           C  
ATOM   4118  CE2 PHE A 517     -13.671 -11.544  12.686  1.00 84.46           C  
ATOM   4119  CZ  PHE A 517     -13.160 -10.790  11.642  1.00 84.46           C  
ATOM   4120  N   VAL A 518     -16.107 -14.891   8.483  1.00 86.96           N  
ATOM   4121  CA  VAL A 518     -16.691 -14.350   7.260  1.00 86.96           C  
ATOM   4122  C   VAL A 518     -17.363 -15.470   6.469  1.00 86.96           C  
ATOM   4123  CB  VAL A 518     -15.630 -13.643   6.387  1.00 86.96           C  
ATOM   4124  O   VAL A 518     -16.807 -16.563   6.334  1.00 86.96           O  
ATOM   4125  CG1 VAL A 518     -16.236 -13.191   5.060  1.00 86.96           C  
ATOM   4126  CG2 VAL A 518     -15.029 -12.455   7.137  1.00 86.96           C  
ATOM   4127  N   ASN A 519     -18.516 -15.215   5.989  1.00 84.25           N  
ATOM   4128  CA  ASN A 519     -19.187 -16.142   5.085  1.00 84.25           C  
ATOM   4129  C   ASN A 519     -19.089 -15.680   3.634  1.00 84.25           C  
ATOM   4130  CB  ASN A 519     -20.653 -16.320   5.487  1.00 84.25           C  
ATOM   4131  O   ASN A 519     -19.615 -14.625   3.277  1.00 84.25           O  
ATOM   4132  CG  ASN A 519     -20.817 -17.161   6.738  1.00 84.25           C  
ATOM   4133  ND2 ASN A 519     -22.009 -17.129   7.321  1.00 84.25           N  
ATOM   4134  OD1 ASN A 519     -19.880 -17.832   7.177  1.00 84.25           O  
ATOM   4135  N   LEU A 520     -18.300 -16.446   2.847  1.00 79.15           N  
ATOM   4136  CA  LEU A 520     -18.116 -16.125   1.436  1.00 79.15           C  
ATOM   4137  C   LEU A 520     -19.166 -16.824   0.579  1.00 79.15           C  
ATOM   4138  CB  LEU A 520     -16.713 -16.527   0.974  1.00 79.15           C  
ATOM   4139  O   LEU A 520     -19.303 -18.048   0.632  1.00 79.15           O  
ATOM   4140  CG  LEU A 520     -15.545 -15.799   1.640  1.00 79.15           C  
ATOM   4141  CD1 LEU A 520     -14.231 -16.508   1.330  1.00 79.15           C  
ATOM   4142  CD2 LEU A 520     -15.493 -14.344   1.186  1.00 79.15           C  
ATOM   4143  N   LEU A 521     -19.988 -16.031  -0.133  1.00 74.50           N  
ATOM   4144  CA  LEU A 521     -20.994 -16.597  -1.026  1.00 74.50           C  
ATOM   4145  C   LEU A 521     -20.592 -16.411  -2.485  1.00 74.50           C  
ATOM   4146  CB  LEU A 521     -22.359 -15.950  -0.774  1.00 74.50           C  
ATOM   4147  O   LEU A 521     -20.448 -15.280  -2.955  1.00 74.50           O  
ATOM   4148  CG  LEU A 521     -22.943 -16.125   0.629  1.00 74.50           C  
ATOM   4149  CD1 LEU A 521     -24.153 -15.215   0.816  1.00 74.50           C  
ATOM   4150  CD2 LEU A 521     -23.321 -17.582   0.873  1.00 74.50           C  
ATOM   4151  N   ASP A 522     -20.181 -17.488  -3.094  1.00 64.96           N  
ATOM   4152  CA  ASP A 522     -19.638 -17.398  -4.446  1.00 64.96           C  
ATOM   4153  C   ASP A 522     -20.613 -17.974  -5.470  1.00 64.96           C  
ATOM   4154  CB  ASP A 522     -18.294 -18.124  -4.534  1.00 64.96           C  
ATOM   4155  O   ASP A 522     -20.277 -18.109  -6.648  1.00 64.96           O  
ATOM   4156  CG  ASP A 522     -18.398 -19.604  -4.212  1.00 64.96           C  
ATOM   4157  OD1 ASP A 522     -19.519 -20.098  -3.965  1.00 64.96           O  
ATOM   4158  OD2 ASP A 522     -17.348 -20.283  -4.204  1.00 64.96           O  
ATOM   4159  N   GLY A 523     -21.988 -18.072  -5.191  1.00 57.22           N  
ATOM   4160  CA  GLY A 523     -22.991 -18.489  -6.158  1.00 57.22           C  
ATOM   4161  C   GLY A 523     -22.945 -19.975  -6.461  1.00 57.22           C  
ATOM   4162  O   GLY A 523     -23.796 -20.491  -7.189  1.00 57.22           O  
ATOM   4163  N   THR A 524     -21.933 -20.822  -5.851  1.00 53.52           N  
ATOM   4164  CA  THR A 524     -21.777 -22.243  -6.141  1.00 53.52           C  
ATOM   4165  C   THR A 524     -22.535 -23.090  -5.122  1.00 53.52           C  
ATOM   4166  CB  THR A 524     -20.292 -22.652  -6.148  1.00 53.52           C  
ATOM   4167  O   THR A 524     -22.694 -24.298  -5.307  1.00 53.52           O  
ATOM   4168  CG2 THR A 524     -19.542 -21.979  -7.293  1.00 53.52           C  
ATOM   4169  OG1 THR A 524     -19.690 -22.268  -4.906  1.00 53.52           O  
ATOM   4170  N   GLY A 525     -23.616 -22.400  -4.360  1.00 49.52           N  
ATOM   4171  CA  GLY A 525     -24.522 -23.151  -3.506  1.00 49.52           C  
ATOM   4172  C   GLY A 525     -23.803 -24.037  -2.506  1.00 49.52           C  
ATOM   4173  O   GLY A 525     -24.436 -24.647  -1.642  1.00 49.52           O  
ATOM   4174  N   ASN A 526     -22.359 -23.980  -2.375  1.00 48.92           N  
ATOM   4175  CA  ASN A 526     -21.649 -24.948  -1.546  1.00 48.92           C  
ATOM   4176  C   ASN A 526     -21.002 -24.282  -0.335  1.00 48.92           C  
ATOM   4177  CB  ASN A 526     -20.595 -25.690  -2.370  1.00 48.92           C  
ATOM   4178  O   ASN A 526     -20.457 -24.962   0.536  1.00 48.92           O  
ATOM   4179  CG  ASN A 526     -21.179 -26.842  -3.164  1.00 48.92           C  
ATOM   4180  ND2 ASN A 526     -20.370 -27.433  -4.036  1.00 48.92           N  
ATOM   4181  OD1 ASN A 526     -22.349 -27.198  -2.996  1.00 48.92           O  
ATOM   4182  N   SER A 527     -21.690 -23.200   0.257  1.00 50.85           N  
ATOM   4183  CA  SER A 527     -20.990 -22.765   1.461  1.00 50.85           C  
ATOM   4184  C   SER A 527     -21.968 -22.251   2.513  1.00 50.85           C  
ATOM   4185  CB  SER A 527     -19.972 -21.675   1.125  1.00 50.85           C  
ATOM   4186  O   SER A 527     -21.562 -21.879   3.616  1.00 50.85           O  
ATOM   4187  OG  SER A 527     -20.622 -20.500   0.672  1.00 50.85           O  
ATOM   4188  N   MET A 528     -23.190 -22.949   2.625  1.00 49.43           N  
ATOM   4189  CA  MET A 528     -23.818 -22.494   3.862  1.00 49.43           C  
ATOM   4190  C   MET A 528     -24.322 -23.676   4.683  1.00 49.43           C  
ATOM   4191  CB  MET A 528     -24.972 -21.537   3.560  1.00 49.43           C  
ATOM   4192  O   MET A 528     -25.138 -24.466   4.205  1.00 49.43           O  
ATOM   4193  CG  MET A 528     -24.608 -20.069   3.712  1.00 49.43           C  
ATOM   4194  SD  MET A 528     -26.048 -18.959   3.469  1.00 49.43           S  
ATOM   4195  CE  MET A 528     -26.908 -19.199   5.049  1.00 49.43           C  
ATOM   4196  N   SER A 529     -23.451 -24.426   5.457  1.00 43.29           N  
ATOM   4197  CA  SER A 529     -23.889 -25.301   6.539  1.00 43.29           C  
ATOM   4198  C   SER A 529     -24.771 -24.552   7.533  1.00 43.29           C  
ATOM   4199  CB  SER A 529     -22.684 -25.900   7.266  1.00 43.29           C  
ATOM   4200  O   SER A 529     -24.606 -23.347   7.733  1.00 43.29           O  
ATOM   4201  OG  SER A 529     -21.875 -24.879   7.825  1.00 43.29           O  
ATOM   4202  N   SER A 530     -26.094 -24.449   7.402  1.00 45.60           N  
ATOM   4203  CA  SER A 530     -27.126 -24.353   8.429  1.00 45.60           C  
ATOM   4204  C   SER A 530     -26.620 -23.593   9.651  1.00 45.60           C  
ATOM   4205  CB  SER A 530     -27.599 -25.747   8.846  1.00 45.60           C  
ATOM   4206  O   SER A 530     -27.326 -23.483  10.656  1.00 45.60           O  
ATOM   4207  OG  SER A 530     -26.536 -26.681   8.775  1.00 45.60           O  
ATOM   4208  N   GLN A 531     -25.711 -22.483   9.447  1.00 51.66           N  
ATOM   4209  CA  GLN A 531     -25.291 -21.959  10.742  1.00 51.66           C  
ATOM   4210  C   GLN A 531     -25.742 -20.512  10.923  1.00 51.66           C  
ATOM   4211  CB  GLN A 531     -23.772 -22.058  10.894  1.00 51.66           C  
ATOM   4212  O   GLN A 531     -25.547 -19.680  10.035  1.00 51.66           O  
ATOM   4213  CG  GLN A 531     -23.270 -23.475  11.138  1.00 51.66           C  
ATOM   4214  CD  GLN A 531     -21.806 -23.518  11.533  1.00 51.66           C  
ATOM   4215  NE2 GLN A 531     -21.372 -24.650  12.077  1.00 51.66           N  
ATOM   4216  OE1 GLN A 531     -21.070 -22.543  11.351  1.00 51.66           O  
ATOM   4217  N   SER A 532     -26.867 -20.114  11.569  1.00 55.66           N  
ATOM   4218  CA  SER A 532     -27.659 -19.023  12.128  1.00 55.66           C  
ATOM   4219  C   SER A 532     -26.772 -17.988  12.811  1.00 55.66           C  
ATOM   4220  CB  SER A 532     -28.687 -19.563  13.124  1.00 55.66           C  
ATOM   4221  O   SER A 532     -27.214 -16.873  13.093  1.00 55.66           O  
ATOM   4222  OG  SER A 532     -28.049 -20.289  14.161  1.00 55.66           O  
ATOM   4223  N   ASN A 533     -25.347 -17.865  12.505  1.00 64.40           N  
ATOM   4224  CA  ASN A 533     -24.664 -16.823  13.264  1.00 64.40           C  
ATOM   4225  C   ASN A 533     -23.704 -16.027  12.385  1.00 64.40           C  
ATOM   4226  CB  ASN A 533     -23.917 -17.428  14.455  1.00 64.40           C  
ATOM   4227  O   ASN A 533     -22.527 -15.878  12.720  1.00 64.40           O  
ATOM   4228  CG  ASN A 533     -24.827 -17.708  15.634  1.00 64.40           C  
ATOM   4229  ND2 ASN A 533     -24.340 -18.497  16.585  1.00 64.40           N  
ATOM   4230  OD1 ASN A 533     -25.958 -17.220  15.690  1.00 64.40           O  
ATOM   4231  N   CYS A 534     -24.113 -15.680  11.163  1.00 75.86           N  
ATOM   4232  CA  CYS A 534     -23.180 -14.975  10.291  1.00 75.86           C  
ATOM   4233  C   CYS A 534     -23.129 -13.491  10.633  1.00 75.86           C  
ATOM   4234  CB  CYS A 534     -23.576 -15.156   8.826  1.00 75.86           C  
ATOM   4235  O   CYS A 534     -24.166 -12.828  10.695  1.00 75.86           O  
ATOM   4236  SG  CYS A 534     -22.455 -14.346   7.664  1.00 75.86           S  
ATOM   4237  N   ARG A 535     -21.806 -12.877  10.944  1.00 86.82           N  
ATOM   4238  CA  ARG A 535     -21.655 -11.471  11.304  1.00 86.82           C  
ATOM   4239  C   ARG A 535     -21.170 -10.651  10.114  1.00 86.82           C  
ATOM   4240  CB  ARG A 535     -20.686 -11.317  12.477  1.00 86.82           C  
ATOM   4241  O   ARG A 535     -21.492  -9.467   9.996  1.00 86.82           O  
ATOM   4242  CG  ARG A 535     -21.199 -11.905  13.782  1.00 86.82           C  
ATOM   4243  CD  ARG A 535     -22.395 -11.130  14.317  1.00 86.82           C  
ATOM   4244  NE  ARG A 535     -22.787 -11.594  15.645  1.00 86.82           N  
ATOM   4245  NH1 ARG A 535     -24.583 -10.154  15.845  1.00 86.82           N  
ATOM   4246  NH2 ARG A 535     -24.085 -11.613  17.540  1.00 86.82           N  
ATOM   4247  CZ  ARG A 535     -23.817 -11.119  16.341  1.00 86.82           C  
ATOM   4248  N   ARG A 536     -20.439 -11.349   9.165  1.00 91.37           N  
ATOM   4249  CA  ARG A 536     -19.881 -10.689   7.989  1.00 91.37           C  
ATOM   4250  C   ARG A 536     -20.119 -11.518   6.732  1.00 91.37           C  
ATOM   4251  CB  ARG A 536     -18.384 -10.434   8.174  1.00 91.37           C  
ATOM   4252  O   ARG A 536     -19.850 -12.721   6.715  1.00 91.37           O  
ATOM   4253  CG  ARG A 536     -18.054  -9.521   9.344  1.00 91.37           C  
ATOM   4254  CD  ARG A 536     -16.572  -9.559   9.689  1.00 91.37           C  
ATOM   4255  NE  ARG A 536     -16.264  -8.710  10.836  1.00 91.37           N  
ATOM   4256  NH1 ARG A 536     -17.055 -10.200  12.414  1.00 91.37           N  
ATOM   4257  NH2 ARG A 536     -16.180  -8.185  13.070  1.00 91.37           N  
ATOM   4258  CZ  ARG A 536     -16.500  -9.033  12.104  1.00 91.37           C  
ATOM   4259  N   LEU A 537     -20.548 -10.832   5.678  1.00 89.86           N  
ATOM   4260  CA  LEU A 537     -20.919 -11.499   4.435  1.00 89.86           C  
ATOM   4261  C   LEU A 537     -20.209 -10.863   3.244  1.00 89.86           C  
ATOM   4262  CB  LEU A 537     -22.435 -11.444   4.228  1.00 89.86           C  
ATOM   4263  O   LEU A 537     -20.135  -9.636   3.143  1.00 89.86           O  
ATOM   4264  CG  LEU A 537     -23.280 -12.292   5.180  1.00 89.86           C  
ATOM   4265  CD1 LEU A 537     -24.741 -11.860   5.120  1.00 89.86           C  
ATOM   4266  CD2 LEU A 537     -23.140 -13.773   4.844  1.00 89.86           C  
ATOM   4267  N   SER A 538     -19.606 -11.693   2.414  1.00 90.03           N  
ATOM   4268  CA  SER A 538     -19.032 -11.243   1.150  1.00 90.03           C  
ATOM   4269  C   SER A 538     -19.668 -11.964  -0.034  1.00 90.03           C  
ATOM   4270  CB  SER A 538     -17.519 -11.463   1.139  1.00 90.03           C  
ATOM   4271  O   SER A 538     -19.688 -13.196  -0.079  1.00 90.03           O  
ATOM   4272  OG  SER A 538     -16.967 -11.100  -0.115  1.00 90.03           O  
ATOM   4273  N   LEU A 539     -20.246 -11.201  -0.972  1.00 86.50           N  
ATOM   4274  CA  LEU A 539     -20.884 -11.771  -2.154  1.00 86.50           C  
ATOM   4275  C   LEU A 539     -20.028 -11.543  -3.396  1.00 86.50           C  
ATOM   4276  CB  LEU A 539     -22.274 -11.163  -2.359  1.00 86.50           C  
ATOM   4277  O   LEU A 539     -19.801 -10.399  -3.797  1.00 86.50           O  
ATOM   4278  CG  LEU A 539     -23.266 -11.338  -1.209  1.00 86.50           C  
ATOM   4279  CD1 LEU A 539     -24.500 -10.471  -1.437  1.00 86.50           C  
ATOM   4280  CD2 LEU A 539     -23.657 -12.804  -1.057  1.00 86.50           C  
ATOM   4281  N   GLN A 540     -19.575 -12.696  -3.863  1.00 80.45           N  
ATOM   4282  CA  GLN A 540     -18.715 -12.676  -5.041  1.00 80.45           C  
ATOM   4283  C   GLN A 540     -19.197 -13.673  -6.091  1.00 80.45           C  
ATOM   4284  CB  GLN A 540     -17.267 -12.981  -4.653  1.00 80.45           C  
ATOM   4285  O   GLN A 540     -19.605 -14.787  -5.755  1.00 80.45           O  
ATOM   4286  CG  GLN A 540     -16.731 -12.098  -3.534  1.00 80.45           C  
ATOM   4287  CD  GLN A 540     -15.334 -12.494  -3.093  1.00 80.45           C  
ATOM   4288  NE2 GLN A 540     -15.015 -12.230  -1.830  1.00 80.45           N  
ATOM   4289  OE1 GLN A 540     -14.549 -13.032  -3.880  1.00 80.45           O  
ATOM   4290  N   LYS A 541     -19.786 -13.273  -7.266  1.00 69.14           N  
ATOM   4291  CA  LYS A 541     -20.224 -14.227  -8.281  1.00 69.14           C  
ATOM   4292  C   LYS A 541     -19.052 -14.691  -9.141  1.00 69.14           C  
ATOM   4293  CB  LYS A 541     -21.310 -13.610  -9.164  1.00 69.14           C  
ATOM   4294  O   LYS A 541     -18.323 -13.870  -9.701  1.00 69.14           O  
ATOM   4295  CG  LYS A 541     -22.111 -14.628  -9.962  1.00 69.14           C  
ATOM   4296  CD  LYS A 541     -23.260 -13.969 -10.716  1.00 69.14           C  
ATOM   4297  CE  LYS A 541     -24.036 -14.980 -11.548  1.00 69.14           C  
ATOM   4298  NZ  LYS A 541     -25.227 -14.361 -12.203  1.00 69.14           N  
ATOM   4299  N   ARG A 542     -18.787 -16.035  -9.150  1.00 58.84           N  
ATOM   4300  CA  ARG A 542     -17.675 -16.730  -9.790  1.00 58.84           C  
ATOM   4301  C   ARG A 542     -18.011 -17.088 -11.234  1.00 58.84           C  
ATOM   4302  CB  ARG A 542     -17.309 -17.994  -9.009  1.00 58.84           C  
ATOM   4303  O   ARG A 542     -17.153 -17.007 -12.115  1.00 58.84           O  
ATOM   4304  CG  ARG A 542     -16.486 -17.729  -7.759  1.00 58.84           C  
ATOM   4305  CD  ARG A 542     -16.025 -19.023  -7.102  1.00 58.84           C  
ATOM   4306  NE  ARG A 542     -15.278 -18.767  -5.874  1.00 58.84           N  
ATOM   4307  NH1 ARG A 542     -14.873 -20.994  -5.412  1.00 58.84           N  
ATOM   4308  NH2 ARG A 542     -14.086 -19.366  -4.004  1.00 58.84           N  
ATOM   4309  CZ  ARG A 542     -14.747 -19.710  -5.100  1.00 58.84           C  
ATOM   4310  N   ASN A 543     -19.357 -17.079 -11.704  1.00 54.26           N  
ATOM   4311  CA  ASN A 543     -19.709 -17.547 -13.041  1.00 54.26           C  
ATOM   4312  C   ASN A 543     -21.044 -16.969 -13.503  1.00 54.26           C  
ATOM   4313  CB  ASN A 543     -19.750 -19.076 -13.081  1.00 54.26           C  
ATOM   4314  O   ASN A 543     -21.931 -16.715 -12.687  1.00 54.26           O  
ATOM   4315  CG  ASN A 543     -18.368 -19.698 -13.036  1.00 54.26           C  
ATOM   4316  ND2 ASN A 543     -18.300 -20.963 -12.637  1.00 54.26           N  
ATOM   4317  OD1 ASN A 543     -17.370 -19.047 -13.356  1.00 54.26           O  
ATOM   4318  N   GLU A 544     -21.127 -16.280 -14.611  1.00 52.15           N  
ATOM   4319  CA  GLU A 544     -22.300 -15.793 -15.330  1.00 52.15           C  
ATOM   4320  C   GLU A 544     -23.330 -16.902 -15.522  1.00 52.15           C  
ATOM   4321  CB  GLU A 544     -21.895 -15.210 -16.687  1.00 52.15           C  
ATOM   4322  O   GLU A 544     -24.334 -16.711 -16.210  1.00 52.15           O  
ATOM   4323  CG  GLU A 544     -21.174 -13.874 -16.592  1.00 52.15           C  
ATOM   4324  CD  GLU A 544     -20.874 -13.256 -17.948  1.00 52.15           C  
ATOM   4325  OE1 GLU A 544     -20.312 -12.138 -17.995  1.00 52.15           O  
ATOM   4326  OE2 GLU A 544     -21.206 -13.894 -18.972  1.00 52.15           O  
ATOM   4327  N   ASP A 545     -23.251 -17.984 -14.576  1.00 49.80           N  
ATOM   4328  CA  ASP A 545     -24.356 -18.895 -14.861  1.00 49.80           C  
ATOM   4329  C   ASP A 545     -25.693 -18.285 -14.447  1.00 49.80           C  
ATOM   4330  CB  ASP A 545     -24.146 -20.233 -14.148  1.00 49.80           C  
ATOM   4331  O   ASP A 545     -25.797 -17.666 -13.386  1.00 49.80           O  
ATOM   4332  CG  ASP A 545     -23.255 -21.186 -14.925  1.00 49.80           C  
ATOM   4333  OD1 ASP A 545     -23.062 -20.984 -16.144  1.00 49.80           O  
ATOM   4334  OD2 ASP A 545     -22.744 -22.150 -14.315  1.00 49.80           O  
ATOM   4335  N   HIS A 546     -26.459 -17.821 -15.392  1.00 49.16           N  
ATOM   4336  CA  HIS A 546     -27.822 -17.303 -15.431  1.00 49.16           C  
ATOM   4337  C   HIS A 546     -28.737 -18.088 -14.497  1.00 49.16           C  
ATOM   4338  CB  HIS A 546     -28.369 -17.345 -16.859  1.00 49.16           C  
ATOM   4339  O   HIS A 546     -29.878 -17.687 -14.258  1.00 49.16           O  
ATOM   4340  CG  HIS A 546     -27.686 -16.396 -17.792  1.00 49.16           C  
ATOM   4341  CD2 HIS A 546     -27.346 -16.522 -19.096  1.00 49.16           C  
ATOM   4342  ND1 HIS A 546     -27.268 -15.142 -17.402  1.00 49.16           N  
ATOM   4343  CE1 HIS A 546     -26.699 -14.535 -18.431  1.00 49.16           C  
ATOM   4344  NE2 HIS A 546     -26.734 -15.351 -19.471  1.00 49.16           N  
ATOM   4345  N   GLN A 547     -28.109 -19.053 -13.622  1.00 47.50           N  
ATOM   4346  CA  GLN A 547     -29.086 -19.749 -12.791  1.00 47.50           C  
ATOM   4347  C   GLN A 547     -28.743 -19.616 -11.310  1.00 47.50           C  
ATOM   4348  CB  GLN A 547     -29.168 -21.225 -13.181  1.00 47.50           C  
ATOM   4349  O   GLN A 547     -29.193 -20.418 -10.489  1.00 47.50           O  
ATOM   4350  CG  GLN A 547     -30.023 -21.490 -14.412  1.00 47.50           C  
ATOM   4351  CD  GLN A 547     -30.161 -22.968 -14.725  1.00 47.50           C  
ATOM   4352  NE2 GLN A 547     -30.650 -23.279 -15.920  1.00 47.50           N  
ATOM   4353  OE1 GLN A 547     -29.829 -23.824 -13.899  1.00 47.50           O  
ATOM   4354  N   ALA A 548     -28.138 -18.482 -10.836  1.00 50.27           N  
ATOM   4355  CA  ALA A 548     -27.856 -18.367  -9.407  1.00 50.27           C  
ATOM   4356  C   ALA A 548     -29.107 -17.959  -8.633  1.00 50.27           C  
ATOM   4357  CB  ALA A 548     -26.733 -17.363  -9.165  1.00 50.27           C  
ATOM   4358  O   ALA A 548     -29.895 -17.137  -9.105  1.00 50.27           O  
ATOM   4359  N   ARG A 549     -29.695 -18.875  -7.890  1.00 53.33           N  
ATOM   4360  CA  ARG A 549     -30.822 -18.729  -6.975  1.00 53.33           C  
ATOM   4361  C   ARG A 549     -30.584 -17.588  -5.991  1.00 53.33           C  
ATOM   4362  CB  ARG A 549     -31.071 -20.033  -6.214  1.00 53.33           C  
ATOM   4363  O   ARG A 549     -29.469 -17.411  -5.496  1.00 53.33           O  
ATOM   4364  CG  ARG A 549     -31.725 -21.120  -7.052  1.00 53.33           C  
ATOM   4365  CD  ARG A 549     -32.064 -22.348  -6.219  1.00 53.33           C  
ATOM   4366  NE  ARG A 549     -32.633 -23.415  -7.038  1.00 53.33           N  
ATOM   4367  NH1 ARG A 549     -33.106 -24.810  -5.258  1.00 53.33           N  
ATOM   4368  NH2 ARG A 549     -33.609 -25.462  -7.398  1.00 53.33           N  
ATOM   4369  CZ  ARG A 549     -33.115 -24.560  -6.563  1.00 53.33           C  
ATOM   4370  N   PRO A 550     -31.473 -16.501  -6.121  1.00 53.60           N  
ATOM   4371  CA  PRO A 550     -31.451 -15.464  -5.088  1.00 53.60           C  
ATOM   4372  C   PRO A 550     -31.308 -16.037  -3.679  1.00 53.60           C  
ATOM   4373  CB  PRO A 550     -32.802 -14.766  -5.259  1.00 53.60           C  
ATOM   4374  O   PRO A 550     -31.746 -17.160  -3.419  1.00 53.60           O  
ATOM   4375  CG  PRO A 550     -33.446 -15.460  -6.415  1.00 53.60           C  
ATOM   4376  CD  PRO A 550     -32.595 -16.635  -6.801  1.00 53.60           C  
ATOM   4377  N   PHE A 551     -30.324 -15.593  -2.942  1.00 56.40           N  
ATOM   4378  CA  PHE A 551     -30.100 -15.984  -1.555  1.00 56.40           C  
ATOM   4379  C   PHE A 551     -31.370 -15.810  -0.731  1.00 56.40           C  
ATOM   4380  CB  PHE A 551     -28.960 -15.164  -0.942  1.00 56.40           C  
ATOM   4381  O   PHE A 551     -31.325 -15.291   0.386  1.00 56.40           O  
ATOM   4382  CG  PHE A 551     -27.612 -15.451  -1.548  1.00 56.40           C  
ATOM   4383  CD1 PHE A 551     -26.962 -16.653  -1.293  1.00 56.40           C  
ATOM   4384  CD2 PHE A 551     -26.996 -14.519  -2.372  1.00 56.40           C  
ATOM   4385  CE1 PHE A 551     -25.715 -16.921  -1.853  1.00 56.40           C  
ATOM   4386  CE2 PHE A 551     -25.749 -14.780  -2.934  1.00 56.40           C  
ATOM   4387  CZ  PHE A 551     -25.110 -15.981  -2.673  1.00 56.40           C  
ATOM   4388  N   THR A 552     -32.538 -16.197  -1.270  1.00 49.66           N  
ATOM   4389  CA  THR A 552     -33.826 -15.995  -0.615  1.00 49.66           C  
ATOM   4390  C   THR A 552     -34.042 -17.032   0.483  1.00 49.66           C  
ATOM   4391  CB  THR A 552     -34.984 -16.065  -1.626  1.00 49.66           C  
ATOM   4392  O   THR A 552     -34.830 -16.813   1.406  1.00 49.66           O  
ATOM   4393  CG2 THR A 552     -34.981 -14.854  -2.552  1.00 49.66           C  
ATOM   4394  OG1 THR A 552     -34.852 -17.255  -2.414  1.00 49.66           O  
ATOM   4395  N   ASP A 553     -33.027 -18.006   0.707  1.00 49.75           N  
ATOM   4396  CA  ASP A 553     -33.336 -19.066   1.661  1.00 49.75           C  
ATOM   4397  C   ASP A 553     -32.540 -18.892   2.952  1.00 49.75           C  
ATOM   4398  CB  ASP A 553     -33.053 -20.439   1.049  1.00 49.75           C  
ATOM   4399  O   ASP A 553     -32.517 -19.787   3.799  1.00 49.75           O  
ATOM   4400  CG  ASP A 553     -34.203 -20.961   0.206  1.00 49.75           C  
ATOM   4401  OD1 ASP A 553     -35.342 -20.469   0.357  1.00 49.75           O  
ATOM   4402  OD2 ASP A 553     -33.969 -21.876  -0.613  1.00 49.75           O  
ATOM   4403  N   ILE A 554     -32.091 -17.579   3.268  1.00 57.24           N  
ATOM   4404  CA  ILE A 554     -31.333 -17.506   4.512  1.00 57.24           C  
ATOM   4405  C   ILE A 554     -32.227 -16.977   5.631  1.00 57.24           C  
ATOM   4406  CB  ILE A 554     -30.081 -16.613   4.359  1.00 57.24           C  
ATOM   4407  O   ILE A 554     -32.825 -15.907   5.503  1.00 57.24           O  
ATOM   4408  CG1 ILE A 554     -29.190 -17.131   3.224  1.00 57.24           C  
ATOM   4409  CG2 ILE A 554     -29.303 -16.543   5.677  1.00 57.24           C  
ATOM   4410  CD1 ILE A 554     -28.065 -16.182   2.838  1.00 57.24           C  
ATOM   4411  N   LYS A 555     -32.900 -17.786   6.539  1.00 55.33           N  
ATOM   4412  CA  LYS A 555     -33.934 -17.778   7.570  1.00 55.33           C  
ATOM   4413  C   LYS A 555     -33.603 -16.778   8.673  1.00 55.33           C  
ATOM   4414  CB  LYS A 555     -34.111 -19.175   8.165  1.00 55.33           C  
ATOM   4415  O   LYS A 555     -34.491 -16.094   9.186  1.00 55.33           O  
ATOM   4416  CG  LYS A 555     -35.184 -20.009   7.480  1.00 55.33           C  
ATOM   4417  CD  LYS A 555     -35.373 -21.353   8.171  1.00 55.33           C  
ATOM   4418  CE  LYS A 555     -36.371 -22.230   7.426  1.00 55.33           C  
ATOM   4419  NZ  LYS A 555     -36.629 -23.512   8.148  1.00 55.33           N  
ATOM   4420  N   SER A 556     -32.395 -15.848   8.525  1.00 61.16           N  
ATOM   4421  CA  SER A 556     -32.334 -14.674   9.390  1.00 61.16           C  
ATOM   4422  C   SER A 556     -30.981 -13.978   9.283  1.00 61.16           C  
ATOM   4423  CB  SER A 556     -32.601 -15.065  10.845  1.00 61.16           C  
ATOM   4424  O   SER A 556     -29.944 -14.576   9.577  1.00 61.16           O  
ATOM   4425  OG  SER A 556     -32.491 -13.938  11.697  1.00 61.16           O  
ATOM   4426  N   MET A 557     -30.804 -12.781   8.626  1.00 77.84           N  
ATOM   4427  CA  MET A 557     -29.661 -11.900   8.402  1.00 77.84           C  
ATOM   4428  C   MET A 557     -29.653 -10.753   9.406  1.00 77.84           C  
ATOM   4429  CB  MET A 557     -29.679 -11.347   6.976  1.00 77.84           C  
ATOM   4430  O   MET A 557     -28.998  -9.733   9.185  1.00 77.84           O  
ATOM   4431  CG  MET A 557     -29.414 -12.395   5.908  1.00 77.84           C  
ATOM   4432  SD  MET A 557     -29.140 -11.657   4.251  1.00 77.84           S  
ATOM   4433  CE  MET A 557     -29.068 -13.161   3.238  1.00 77.84           C  
ATOM   4434  N   SER A 558     -30.473 -10.959  10.472  1.00 83.76           N  
ATOM   4435  CA  SER A 558     -30.681  -9.903  11.457  1.00 83.76           C  
ATOM   4436  C   SER A 558     -29.415  -9.647  12.269  1.00 83.76           C  
ATOM   4437  CB  SER A 558     -31.833 -10.263  12.396  1.00 83.76           C  
ATOM   4438  O   SER A 558     -29.267  -8.587  12.880  1.00 83.76           O  
ATOM   4439  OG  SER A 558     -31.558 -11.467  13.091  1.00 83.76           O  
ATOM   4440  N   ARG A 559     -28.405 -10.648  12.181  1.00 86.27           N  
ATOM   4441  CA  ARG A 559     -27.215 -10.535  13.018  1.00 86.27           C  
ATOM   4442  C   ARG A 559     -26.021 -10.040  12.209  1.00 86.27           C  
ATOM   4443  CB  ARG A 559     -26.885 -11.881  13.668  1.00 86.27           C  
ATOM   4444  O   ARG A 559     -24.940  -9.817  12.759  1.00 86.27           O  
ATOM   4445  CG  ARG A 559     -27.950 -12.375  14.634  1.00 86.27           C  
ATOM   4446  CD  ARG A 559     -27.521 -13.655  15.339  1.00 86.27           C  
ATOM   4447  NE  ARG A 559     -28.453 -14.023  16.402  1.00 86.27           N  
ATOM   4448  NH1 ARG A 559     -27.337 -15.958  16.992  1.00 86.27           N  
ATOM   4449  NH2 ARG A 559     -29.248 -15.346  18.102  1.00 86.27           N  
ATOM   4450  CZ  ARG A 559     -28.344 -15.108  17.163  1.00 86.27           C  
ATOM   4451  N   VAL A 560     -26.189  -9.896  10.923  1.00 90.35           N  
ATOM   4452  CA  VAL A 560     -25.108  -9.512  10.021  1.00 90.35           C  
ATOM   4453  C   VAL A 560     -24.687  -8.072  10.303  1.00 90.35           C  
ATOM   4454  CB  VAL A 560     -25.522  -9.667   8.540  1.00 90.35           C  
ATOM   4455  O   VAL A 560     -25.529  -7.172  10.361  1.00 90.35           O  
ATOM   4456  CG1 VAL A 560     -24.443  -9.106   7.617  1.00 90.35           C  
ATOM   4457  CG2 VAL A 560     -25.800 -11.133   8.214  1.00 90.35           C  
ATOM   4458  N   ARG A 561     -23.351  -7.844  10.463  1.00 92.22           N  
ATOM   4459  CA  ARG A 561     -22.830  -6.519  10.781  1.00 92.22           C  
ATOM   4460  C   ARG A 561     -22.132  -5.900   9.575  1.00 92.22           C  
ATOM   4461  CB  ARG A 561     -21.864  -6.591  11.966  1.00 92.22           C  
ATOM   4462  O   ARG A 561     -21.973  -4.680   9.501  1.00 92.22           O  
ATOM   4463  CG  ARG A 561     -22.548  -6.800  13.307  1.00 92.22           C  
ATOM   4464  CD  ARG A 561     -21.555  -6.751  14.460  1.00 92.22           C  
ATOM   4465  NE  ARG A 561     -22.223  -6.880  15.752  1.00 92.22           N  
ATOM   4466  NH1 ARG A 561     -20.277  -7.181  16.961  1.00 92.22           N  
ATOM   4467  NH2 ARG A 561     -22.306  -7.184  18.027  1.00 92.22           N  
ATOM   4468  CZ  ARG A 561     -21.600  -7.081  16.910  1.00 92.22           C  
ATOM   4469  N   SER A 562     -21.756  -6.801   8.620  1.00 94.27           N  
ATOM   4470  CA  SER A 562     -21.028  -6.294   7.461  1.00 94.27           C  
ATOM   4471  C   SER A 562     -21.398  -7.062   6.197  1.00 94.27           C  
ATOM   4472  CB  SER A 562     -19.520  -6.379   7.696  1.00 94.27           C  
ATOM   4473  O   SER A 562     -21.484  -8.292   6.214  1.00 94.27           O  
ATOM   4474  OG  SER A 562     -18.807  -5.936   6.554  1.00 94.27           O  
ATOM   4475  N   ILE A 563     -21.583  -6.285   5.169  1.00 93.24           N  
ATOM   4476  CA  ILE A 563     -21.818  -6.893   3.864  1.00 93.24           C  
ATOM   4477  C   ILE A 563     -21.026  -6.142   2.796  1.00 93.24           C  
ATOM   4478  CB  ILE A 563     -23.321  -6.905   3.508  1.00 93.24           C  
ATOM   4479  O   ILE A 563     -21.072  -4.912   2.731  1.00 93.24           O  
ATOM   4480  CG1 ILE A 563     -23.564  -7.738   2.243  1.00 93.24           C  
ATOM   4481  CG2 ILE A 563     -23.846  -5.477   3.332  1.00 93.24           C  
ATOM   4482  CD1 ILE A 563     -25.029  -8.061   1.986  1.00 93.24           C  
ATOM   4483  N   THR A 564     -20.192  -6.900   2.047  1.00 93.32           N  
ATOM   4484  CA  THR A 564     -19.480  -6.384   0.883  1.00 93.32           C  
ATOM   4485  C   THR A 564     -19.923  -7.106  -0.386  1.00 93.32           C  
ATOM   4486  CB  THR A 564     -17.956  -6.526   1.052  1.00 93.32           C  
ATOM   4487  O   THR A 564     -19.845  -8.334  -0.467  1.00 93.32           O  
ATOM   4488  CG2 THR A 564     -17.213  -5.932  -0.140  1.00 93.32           C  
ATOM   4489  OG1 THR A 564     -17.547  -5.842   2.244  1.00 93.32           O  
ATOM   4490  N   ILE A 565     -20.408  -6.276  -1.345  1.00 90.52           N  
ATOM   4491  CA  ILE A 565     -20.909  -6.873  -2.578  1.00 90.52           C  
ATOM   4492  C   ILE A 565     -20.056  -6.414  -3.758  1.00 90.52           C  
ATOM   4493  CB  ILE A 565     -22.393  -6.513  -2.818  1.00 90.52           C  
ATOM   4494  O   ILE A 565     -19.889  -5.213  -3.982  1.00 90.52           O  
ATOM   4495  CG1 ILE A 565     -23.255  -6.995  -1.646  1.00 90.52           C  
ATOM   4496  CG2 ILE A 565     -22.885  -7.107  -4.141  1.00 90.52           C  
ATOM   4497  CD1 ILE A 565     -24.717  -6.577  -1.740  1.00 90.52           C  
ATOM   4498  N   PHE A 566     -19.580  -7.322  -4.512  1.00 88.81           N  
ATOM   4499  CA  PHE A 566     -18.789  -7.015  -5.698  1.00 88.81           C  
ATOM   4500  C   PHE A 566     -19.667  -6.993  -6.943  1.00 88.81           C  
ATOM   4501  CB  PHE A 566     -17.659  -8.036  -5.871  1.00 88.81           C  
ATOM   4502  O   PHE A 566     -20.735  -7.609  -6.968  1.00 88.81           O  
ATOM   4503  CG  PHE A 566     -16.551  -7.891  -4.863  1.00 88.81           C  
ATOM   4504  CD1 PHE A 566     -15.419  -7.141  -5.158  1.00 88.81           C  
ATOM   4505  CD2 PHE A 566     -16.642  -8.505  -3.621  1.00 88.81           C  
ATOM   4506  CE1 PHE A 566     -14.391  -7.005  -4.227  1.00 88.81           C  
ATOM   4507  CE2 PHE A 566     -15.619  -8.373  -2.686  1.00 88.81           C  
ATOM   4508  CZ  PHE A 566     -14.494  -7.624  -2.991  1.00 88.81           C  
ATOM   4509  N   PRO A 567     -19.356  -6.137  -7.895  1.00 85.09           N  
ATOM   4510  CA  PRO A 567     -20.220  -5.815  -9.033  1.00 85.09           C  
ATOM   4511  C   PRO A 567     -20.857  -7.054  -9.659  1.00 85.09           C  
ATOM   4512  CB  PRO A 567     -19.267  -5.133 -10.018  1.00 85.09           C  
ATOM   4513  O   PRO A 567     -22.051  -7.048  -9.970  1.00 85.09           O  
ATOM   4514  CG  PRO A 567     -18.256  -4.446  -9.158  1.00 85.09           C  
ATOM   4515  CD  PRO A 567     -17.965  -5.321  -7.973  1.00 85.09           C  
ATOM   4516  N   SER A 568     -20.185  -8.153  -9.631  1.00 78.46           N  
ATOM   4517  CA  SER A 568     -20.686  -9.345 -10.307  1.00 78.46           C  
ATOM   4518  C   SER A 568     -21.817  -9.995  -9.517  1.00 78.46           C  
ATOM   4519  CB  SER A 568     -19.557 -10.354 -10.522  1.00 78.46           C  
ATOM   4520  O   SER A 568     -22.589 -10.786 -10.063  1.00 78.46           O  
ATOM   4521  OG  SER A 568     -18.947 -10.695  -9.289  1.00 78.46           O  
ATOM   4522  N   ALA A 569     -22.009  -9.609  -8.278  1.00 81.25           N  
ATOM   4523  CA  ALA A 569     -22.934 -10.321  -7.398  1.00 81.25           C  
ATOM   4524  C   ALA A 569     -24.119  -9.437  -7.018  1.00 81.25           C  
ATOM   4525  CB  ALA A 569     -22.210 -10.803  -6.144  1.00 81.25           C  
ATOM   4526  O   ALA A 569     -24.949  -9.823  -6.193  1.00 81.25           O  
ATOM   4527  N   ILE A 570     -24.246  -8.301  -7.604  1.00 80.56           N  
ATOM   4528  CA  ILE A 570     -25.231  -7.315  -7.171  1.00 80.56           C  
ATOM   4529  C   ILE A 570     -26.639  -7.863  -7.389  1.00 80.56           C  
ATOM   4530  CB  ILE A 570     -25.055  -5.975  -7.920  1.00 80.56           C  
ATOM   4531  O   ILE A 570     -27.557  -7.554  -6.627  1.00 80.56           O  
ATOM   4532  CG1 ILE A 570     -25.966  -4.901  -7.314  1.00 80.56           C  
ATOM   4533  CG2 ILE A 570     -25.335  -6.151  -9.415  1.00 80.56           C  
ATOM   4534  CD1 ILE A 570     -25.605  -4.516  -5.886  1.00 80.56           C  
ATOM   4535  N   GLU A 571     -26.800  -8.709  -8.345  1.00 75.71           N  
ATOM   4536  CA  GLU A 571     -28.112  -9.233  -8.712  1.00 75.71           C  
ATOM   4537  C   GLU A 571     -28.648 -10.178  -7.641  1.00 75.71           C  
ATOM   4538  CB  GLU A 571     -28.045  -9.952 -10.062  1.00 75.71           C  
ATOM   4539  O   GLU A 571     -29.857 -10.403  -7.553  1.00 75.71           O  
ATOM   4540  CG  GLU A 571     -27.758  -9.029 -11.237  1.00 75.71           C  
ATOM   4541  CD  GLU A 571     -27.657  -9.762 -12.566  1.00 75.71           C  
ATOM   4542  OE1 GLU A 571     -27.432  -9.104 -13.606  1.00 75.71           O  
ATOM   4543  OE2 GLU A 571     -27.806 -11.004 -12.565  1.00 75.71           O  
ATOM   4544  N   VAL A 572     -27.769 -10.618  -6.772  1.00 74.66           N  
ATOM   4545  CA  VAL A 572     -28.192 -11.590  -5.770  1.00 74.66           C  
ATOM   4546  C   VAL A 572     -28.234 -10.929  -4.394  1.00 74.66           C  
ATOM   4547  CB  VAL A 572     -27.256 -12.820  -5.741  1.00 74.66           C  
ATOM   4548  O   VAL A 572     -28.333 -11.612  -3.372  1.00 74.66           O  
ATOM   4549  CG1 VAL A 572     -27.380 -13.622  -7.035  1.00 74.66           C  
ATOM   4550  CG2 VAL A 572     -25.809 -12.383  -5.516  1.00 74.66           C  
ATOM   4551  N   MET A 573     -28.211  -9.653  -4.325  1.00 78.11           N  
ATOM   4552  CA  MET A 573     -28.202  -8.897  -3.075  1.00 78.11           C  
ATOM   4553  C   MET A 573     -29.519  -9.070  -2.326  1.00 78.11           C  
ATOM   4554  CB  MET A 573     -27.945  -7.414  -3.345  1.00 78.11           C  
ATOM   4555  O   MET A 573     -30.594  -8.943  -2.914  1.00 78.11           O  
ATOM   4556  CG  MET A 573     -27.946  -6.554  -2.092  1.00 78.11           C  
ATOM   4557  SD  MET A 573     -27.698  -4.773  -2.461  1.00 78.11           S  
ATOM   4558  CE  MET A 573     -27.872  -4.074  -0.796  1.00 78.11           C  
ATOM   4559  N   PRO A 574     -29.380  -9.425  -1.034  1.00 78.84           N  
ATOM   4560  CA  PRO A 574     -30.598  -9.514  -0.225  1.00 78.84           C  
ATOM   4561  C   PRO A 574     -31.229  -8.149   0.042  1.00 78.84           C  
ATOM   4562  CB  PRO A 574     -30.111 -10.155   1.076  1.00 78.84           C  
ATOM   4563  O   PRO A 574     -30.573  -7.118  -0.127  1.00 78.84           O  
ATOM   4564  CG  PRO A 574     -28.749 -10.682   0.757  1.00 78.84           C  
ATOM   4565  CD  PRO A 574     -28.209  -9.924  -0.423  1.00 78.84           C  
ATOM   4566  N   SER A 575     -32.521  -8.153   0.387  1.00 82.34           N  
ATOM   4567  CA  SER A 575     -33.198  -6.918   0.770  1.00 82.34           C  
ATOM   4568  C   SER A 575     -32.556  -6.296   2.005  1.00 82.34           C  
ATOM   4569  CB  SER A 575     -34.682  -7.179   1.034  1.00 82.34           C  
ATOM   4570  O   SER A 575     -32.199  -7.003   2.949  1.00 82.34           O  
ATOM   4571  OG  SER A 575     -35.334  -5.994   1.458  1.00 82.34           O  
ATOM   4572  N   LEU A 576     -32.392  -4.942   1.947  1.00 85.37           N  
ATOM   4573  CA  LEU A 576     -31.742  -4.251   3.055  1.00 85.37           C  
ATOM   4574  C   LEU A 576     -32.580  -4.354   4.325  1.00 85.37           C  
ATOM   4575  CB  LEU A 576     -31.505  -2.780   2.704  1.00 85.37           C  
ATOM   4576  O   LEU A 576     -32.058  -4.200   5.432  1.00 85.37           O  
ATOM   4577  CG  LEU A 576     -30.491  -2.503   1.593  1.00 85.37           C  
ATOM   4578  CD1 LEU A 576     -30.408  -1.007   1.312  1.00 85.37           C  
ATOM   4579  CD2 LEU A 576     -29.121  -3.058   1.968  1.00 85.37           C  
ATOM   4580  N   SER A 577     -33.930  -4.604   4.206  1.00 82.84           N  
ATOM   4581  CA  SER A 577     -34.855  -4.660   5.334  1.00 82.84           C  
ATOM   4582  C   SER A 577     -34.571  -5.868   6.222  1.00 82.84           C  
ATOM   4583  CB  SER A 577     -36.301  -4.709   4.840  1.00 82.84           C  
ATOM   4584  O   SER A 577     -35.003  -5.912   7.375  1.00 82.84           O  
ATOM   4585  OG  SER A 577     -36.513  -5.842   4.015  1.00 82.84           O  
ATOM   4586  N   ARG A 578     -33.737  -6.717   5.742  1.00 83.87           N  
ATOM   4587  CA  ARG A 578     -33.456  -7.959   6.455  1.00 83.87           C  
ATOM   4588  C   ARG A 578     -32.352  -7.761   7.488  1.00 83.87           C  
ATOM   4589  CB  ARG A 578     -33.062  -9.065   5.473  1.00 83.87           C  
ATOM   4590  O   ARG A 578     -32.133  -8.620   8.344  1.00 83.87           O  
ATOM   4591  CG  ARG A 578     -34.184  -9.485   4.536  1.00 83.87           C  
ATOM   4592  CD  ARG A 578     -33.750 -10.608   3.604  1.00 83.87           C  
ATOM   4593  NE  ARG A 578     -33.693 -11.892   4.296  1.00 83.87           N  
ATOM   4594  NH1 ARG A 578     -34.003 -13.165   2.394  1.00 83.87           N  
ATOM   4595  NH2 ARG A 578     -33.749 -14.184   4.431  1.00 83.87           N  
ATOM   4596  CZ  ARG A 578     -33.815 -13.077   3.705  1.00 83.87           C  
ATOM   4597  N   PHE A 579     -31.698  -6.665   7.431  1.00 88.77           N  
ATOM   4598  CA  PHE A 579     -30.567  -6.420   8.319  1.00 88.77           C  
ATOM   4599  C   PHE A 579     -30.967  -5.497   9.463  1.00 88.77           C  
ATOM   4600  CB  PHE A 579     -29.393  -5.815   7.542  1.00 88.77           C  
ATOM   4601  O   PHE A 579     -31.496  -4.407   9.233  1.00 88.77           O  
ATOM   4602  CG  PHE A 579     -28.958  -6.639   6.360  1.00 88.77           C  
ATOM   4603  CD1 PHE A 579     -28.189  -7.782   6.538  1.00 88.77           C  
ATOM   4604  CD2 PHE A 579     -29.319  -6.270   5.071  1.00 88.77           C  
ATOM   4605  CE1 PHE A 579     -27.785  -8.546   5.446  1.00 88.77           C  
ATOM   4606  CE2 PHE A 579     -28.919  -7.028   3.975  1.00 88.77           C  
ATOM   4607  CZ  PHE A 579     -28.151  -8.166   4.164  1.00 88.77           C  
ATOM   4608  N   ASP A 580     -30.682  -5.887  10.744  1.00 87.01           N  
ATOM   4609  CA  ASP A 580     -31.091  -5.103  11.905  1.00 87.01           C  
ATOM   4610  C   ASP A 580     -29.901  -4.365  12.515  1.00 87.01           C  
ATOM   4611  CB  ASP A 580     -31.748  -6.000  12.955  1.00 87.01           C  
ATOM   4612  O   ASP A 580     -30.055  -3.267  13.055  1.00 87.01           O  
ATOM   4613  CG  ASP A 580     -33.075  -6.577  12.495  1.00 87.01           C  
ATOM   4614  OD1 ASP A 580     -33.687  -6.025  11.555  1.00 87.01           O  
ATOM   4615  OD2 ASP A 580     -33.515  -7.591  13.080  1.00 87.01           O  
ATOM   4616  N   VAL A 581     -28.659  -4.963  12.281  1.00 90.34           N  
ATOM   4617  CA  VAL A 581     -27.543  -4.412  13.041  1.00 90.34           C  
ATOM   4618  C   VAL A 581     -26.367  -4.135  12.107  1.00 90.34           C  
ATOM   4619  CB  VAL A 581     -27.107  -5.363  14.179  1.00 90.34           C  
ATOM   4620  O   VAL A 581     -25.208  -4.191  12.524  1.00 90.34           O  
ATOM   4621  CG1 VAL A 581     -28.161  -5.402  15.283  1.00 90.34           C  
ATOM   4622  CG2 VAL A 581     -26.848  -6.765  13.631  1.00 90.34           C  
ATOM   4623  N   LEU A 582     -26.644  -3.950  10.828  1.00 93.70           N  
ATOM   4624  CA  LEU A 582     -25.619  -3.756   9.809  1.00 93.70           C  
ATOM   4625  C   LEU A 582     -24.793  -2.508  10.099  1.00 93.70           C  
ATOM   4626  CB  LEU A 582     -26.257  -3.649   8.421  1.00 93.70           C  
ATOM   4627  O   LEU A 582     -25.346  -1.426  10.306  1.00 93.70           O  
ATOM   4628  CG  LEU A 582     -25.311  -3.784   7.227  1.00 93.70           C  
ATOM   4629  CD1 LEU A 582     -24.738  -5.196   7.162  1.00 93.70           C  
ATOM   4630  CD2 LEU A 582     -26.032  -3.434   5.930  1.00 93.70           C  
ATOM   4631  N   ARG A 583     -23.393  -2.638  10.039  1.00 94.94           N  
ATOM   4632  CA  ARG A 583     -22.476  -1.536  10.309  1.00 94.94           C  
ATOM   4633  C   ARG A 583     -21.755  -1.100   9.038  1.00 94.94           C  
ATOM   4634  CB  ARG A 583     -21.457  -1.934  11.379  1.00 94.94           C  
ATOM   4635  O   ARG A 583     -21.447   0.082   8.868  1.00 94.94           O  
ATOM   4636  CG  ARG A 583     -22.068  -2.188  12.748  1.00 94.94           C  
ATOM   4637  CD  ARG A 583     -21.003  -2.488  13.794  1.00 94.94           C  
ATOM   4638  NE  ARG A 583     -21.596  -2.801  15.092  1.00 94.94           N  
ATOM   4639  NH1 ARG A 583     -19.577  -2.998  16.198  1.00 94.94           N  
ATOM   4640  NH2 ARG A 583     -21.545  -3.312  17.330  1.00 94.94           N  
ATOM   4641  CZ  ARG A 583     -20.905  -3.036  16.204  1.00 94.94           C  
ATOM   4642  N   VAL A 584     -21.414  -2.127   8.180  1.00 96.87           N  
ATOM   4643  CA  VAL A 584     -20.680  -1.849   6.949  1.00 96.87           C  
ATOM   4644  C   VAL A 584     -21.488  -2.329   5.746  1.00 96.87           C  
ATOM   4645  CB  VAL A 584     -19.287  -2.517   6.956  1.00 96.87           C  
ATOM   4646  O   VAL A 584     -21.840  -3.508   5.657  1.00 96.87           O  
ATOM   4647  CG1 VAL A 584     -18.560  -2.265   5.636  1.00 96.87           C  
ATOM   4648  CG2 VAL A 584     -18.456  -2.006   8.132  1.00 96.87           C  
ATOM   4649  N   LEU A 585     -21.867  -1.422   4.923  1.00 95.97           N  
ATOM   4650  CA  LEU A 585     -22.460  -1.732   3.627  1.00 95.97           C  
ATOM   4651  C   LEU A 585     -21.610  -1.168   2.493  1.00 95.97           C  
ATOM   4652  CB  LEU A 585     -23.882  -1.173   3.541  1.00 95.97           C  
ATOM   4653  O   LEU A 585     -21.545   0.049   2.306  1.00 95.97           O  
ATOM   4654  CG  LEU A 585     -24.611  -1.374   2.211  1.00 95.97           C  
ATOM   4655  CD1 LEU A 585     -24.753  -2.861   1.905  1.00 95.97           C  
ATOM   4656  CD2 LEU A 585     -25.976  -0.695   2.241  1.00 95.97           C  
ATOM   4657  N   ASP A 586     -20.969  -2.088   1.741  1.00 95.66           N  
ATOM   4658  CA  ASP A 586     -20.119  -1.654   0.636  1.00 95.66           C  
ATOM   4659  C   ASP A 586     -20.657  -2.157  -0.701  1.00 95.66           C  
ATOM   4660  CB  ASP A 586     -18.683  -2.139   0.842  1.00 95.66           C  
ATOM   4661  O   ASP A 586     -20.586  -3.352  -0.995  1.00 95.66           O  
ATOM   4662  CG  ASP A 586     -17.711  -1.562  -0.172  1.00 95.66           C  
ATOM   4663  OD1 ASP A 586     -18.154  -0.884  -1.125  1.00 95.66           O  
ATOM   4664  OD2 ASP A 586     -16.491  -1.790  -0.020  1.00 95.66           O  
ATOM   4665  N   LEU A 587     -21.069  -1.204  -1.515  1.00 93.89           N  
ATOM   4666  CA  LEU A 587     -21.632  -1.513  -2.825  1.00 93.89           C  
ATOM   4667  C   LEU A 587     -20.823  -0.848  -3.934  1.00 93.89           C  
ATOM   4668  CB  LEU A 587     -23.092  -1.060  -2.901  1.00 93.89           C  
ATOM   4669  O   LEU A 587     -21.365  -0.525  -4.994  1.00 93.89           O  
ATOM   4670  CG  LEU A 587     -24.054  -1.702  -1.899  1.00 93.89           C  
ATOM   4671  CD1 LEU A 587     -25.420  -1.028  -1.970  1.00 93.89           C  
ATOM   4672  CD2 LEU A 587     -24.176  -3.199  -2.158  1.00 93.89           C  
ATOM   4673  N   SER A 588     -19.589  -0.552  -3.608  1.00 92.50           N  
ATOM   4674  CA  SER A 588     -18.711   0.174  -4.520  1.00 92.50           C  
ATOM   4675  C   SER A 588     -18.652  -0.503  -5.886  1.00 92.50           C  
ATOM   4676  CB  SER A 588     -17.303   0.284  -3.935  1.00 92.50           C  
ATOM   4677  O   SER A 588     -18.582  -1.731  -5.973  1.00 92.50           O  
ATOM   4678  OG  SER A 588     -17.318   1.014  -2.720  1.00 92.50           O  
ATOM   4679  N   ARG A 589     -18.904   0.345  -6.962  1.00 89.42           N  
ATOM   4680  CA  ARG A 589     -18.755  -0.034  -8.364  1.00 89.42           C  
ATOM   4681  C   ARG A 589     -19.927  -0.895  -8.825  1.00 89.42           C  
ATOM   4682  CB  ARG A 589     -17.438  -0.782  -8.582  1.00 89.42           C  
ATOM   4683  O   ARG A 589     -19.871  -1.507  -9.894  1.00 89.42           O  
ATOM   4684  CG  ARG A 589     -16.201   0.043  -8.265  1.00 89.42           C  
ATOM   4685  CD  ARG A 589     -14.927  -0.653  -8.720  1.00 89.42           C  
ATOM   4686  NE  ARG A 589     -13.741   0.147  -8.427  1.00 89.42           N  
ATOM   4687  NH1 ARG A 589     -12.231  -1.514  -8.973  1.00 89.42           N  
ATOM   4688  NH2 ARG A 589     -11.483   0.532  -8.259  1.00 89.42           N  
ATOM   4689  CZ  ARG A 589     -12.488  -0.280  -8.554  1.00 89.42           C  
ATOM   4690  N   CYS A 590     -20.912  -1.106  -7.909  1.00 89.03           N  
ATOM   4691  CA  CYS A 590     -22.157  -1.732  -8.341  1.00 89.03           C  
ATOM   4692  C   CYS A 590     -23.074  -0.716  -9.011  1.00 89.03           C  
ATOM   4693  CB  CYS A 590     -22.874  -2.374  -7.154  1.00 89.03           C  
ATOM   4694  O   CYS A 590     -23.245   0.398  -8.511  1.00 89.03           O  
ATOM   4695  SG  CYS A 590     -21.932  -3.699  -6.365  1.00 89.03           S  
ATOM   4696  N   ASN A 591     -23.561  -1.030 -10.181  1.00 85.80           N  
ATOM   4697  CA  ASN A 591     -24.441  -0.114 -10.899  1.00 85.80           C  
ATOM   4698  C   ASN A 591     -25.814  -0.021 -10.239  1.00 85.80           C  
ATOM   4699  CB  ASN A 591     -24.583  -0.542 -12.361  1.00 85.80           C  
ATOM   4700  O   ASN A 591     -26.576  -0.989 -10.244  1.00 85.80           O  
ATOM   4701  CG  ASN A 591     -25.313   0.486 -13.203  1.00 85.80           C  
ATOM   4702  ND2 ASN A 591     -25.352   0.262 -14.511  1.00 85.80           N  
ATOM   4703  OD1 ASN A 591     -25.836   1.474 -12.681  1.00 85.80           O  
ATOM   4704  N   LEU A 592     -26.166   1.117  -9.638  1.00 83.73           N  
ATOM   4705  CA  LEU A 592     -27.443   1.340  -8.970  1.00 83.73           C  
ATOM   4706  C   LEU A 592     -28.236   2.440  -9.667  1.00 83.73           C  
ATOM   4707  CB  LEU A 592     -27.223   1.706  -7.500  1.00 83.73           C  
ATOM   4708  O   LEU A 592     -29.153   3.018  -9.079  1.00 83.73           O  
ATOM   4709  CG  LEU A 592     -26.420   0.707  -6.666  1.00 83.73           C  
ATOM   4710  CD1 LEU A 592     -26.216   1.241  -5.251  1.00 83.73           C  
ATOM   4711  CD2 LEU A 592     -27.118  -0.648  -6.636  1.00 83.73           C  
ATOM   4712  N   GLY A 593     -27.807   2.876 -10.865  1.00 76.37           N  
ATOM   4713  CA  GLY A 593     -28.421   3.969 -11.601  1.00 76.37           C  
ATOM   4714  C   GLY A 593     -29.815   3.643 -12.103  1.00 76.37           C  
ATOM   4715  O   GLY A 593     -30.313   2.535 -11.892  1.00 76.37           O  
ATOM   4716  N   GLU A 594     -30.583   4.569 -12.661  1.00 66.85           N  
ATOM   4717  CA  GLU A 594     -31.963   4.482 -13.129  1.00 66.85           C  
ATOM   4718  C   GLU A 594     -32.119   3.395 -14.188  1.00 66.85           C  
ATOM   4719  CB  GLU A 594     -32.427   5.830 -13.686  1.00 66.85           C  
ATOM   4720  O   GLU A 594     -33.168   2.752 -14.275  1.00 66.85           O  
ATOM   4721  CG  GLU A 594     -32.617   6.903 -12.623  1.00 66.85           C  
ATOM   4722  CD  GLU A 594     -33.086   8.233 -13.191  1.00 66.85           C  
ATOM   4723  OE1 GLU A 594     -33.223   9.208 -12.418  1.00 66.85           O  
ATOM   4724  OE2 GLU A 594     -33.321   8.300 -14.418  1.00 66.85           O  
ATOM   4725  N   ASN A 595     -30.948   3.075 -14.851  1.00 59.48           N  
ATOM   4726  CA  ASN A 595     -30.983   2.080 -15.917  1.00 59.48           C  
ATOM   4727  C   ASN A 595     -30.588   0.697 -15.407  1.00 59.48           C  
ATOM   4728  CB  ASN A 595     -30.073   2.499 -17.073  1.00 59.48           C  
ATOM   4729  O   ASN A 595     -30.509  -0.257 -16.183  1.00 59.48           O  
ATOM   4730  CG  ASN A 595     -30.555   3.756 -17.770  1.00 59.48           C  
ATOM   4731  ND2 ASN A 595     -29.637   4.463 -18.419  1.00 59.48           N  
ATOM   4732  OD1 ASN A 595     -31.742   4.089 -17.725  1.00 59.48           O  
ATOM   4733  N   SER A 596     -30.442   0.610 -14.078  1.00 61.85           N  
ATOM   4734  CA  SER A 596     -30.006  -0.681 -13.554  1.00 61.85           C  
ATOM   4735  C   SER A 596     -31.176  -1.653 -13.438  1.00 61.85           C  
ATOM   4736  CB  SER A 596     -29.338  -0.509 -12.190  1.00 61.85           C  
ATOM   4737  O   SER A 596     -32.329  -1.234 -13.322  1.00 61.85           O  
ATOM   4738  OG  SER A 596     -30.302  -0.240 -11.187  1.00 61.85           O  
ATOM   4739  N   SER A 597     -31.057  -2.850 -13.861  1.00 53.64           N  
ATOM   4740  CA  SER A 597     -32.079  -3.884 -13.732  1.00 53.64           C  
ATOM   4741  C   SER A 597     -32.523  -4.044 -12.282  1.00 53.64           C  
ATOM   4742  CB  SER A 597     -31.560  -5.220 -14.266  1.00 53.64           C  
ATOM   4743  O   SER A 597     -33.659  -4.442 -12.016  1.00 53.64           O  
ATOM   4744  OG  SER A 597     -30.354  -5.587 -13.618  1.00 53.64           O  
ATOM   4745  N   MET A 598     -31.716  -3.462 -11.324  1.00 55.58           N  
ATOM   4746  CA  MET A 598     -31.982  -3.585  -9.893  1.00 55.58           C  
ATOM   4747  C   MET A 598     -32.369  -2.237  -9.295  1.00 55.58           C  
ATOM   4748  CB  MET A 598     -30.761  -4.150  -9.165  1.00 55.58           C  
ATOM   4749  O   MET A 598     -31.726  -1.223  -9.570  1.00 55.58           O  
ATOM   4750  CG  MET A 598     -30.919  -5.599  -8.737  1.00 55.58           C  
ATOM   4751  SD  MET A 598     -29.634  -6.122  -7.535  1.00 55.58           S  
ATOM   4752  CE  MET A 598     -30.619  -6.164  -6.012  1.00 55.58           C  
ATOM   4753  N   GLN A 599     -33.618  -1.797  -9.380  1.00 53.10           N  
ATOM   4754  CA  GLN A 599     -34.144  -0.600  -8.731  1.00 53.10           C  
ATOM   4755  C   GLN A 599     -33.843  -0.608  -7.235  1.00 53.10           C  
ATOM   4756  CB  GLN A 599     -35.651  -0.483  -8.963  1.00 53.10           C  
ATOM   4757  O   GLN A 599     -34.652  -1.085  -6.436  1.00 53.10           O  
ATOM   4758  CG  GLN A 599     -36.022   0.068 -10.333  1.00 53.10           C  
ATOM   4759  CD  GLN A 599     -37.521   0.204 -10.526  1.00 53.10           C  
ATOM   4760  NE2 GLN A 599     -37.946   0.362 -11.775  1.00 53.10           N  
ATOM   4761  OE1 GLN A 599     -38.290   0.167  -9.560  1.00 53.10           O  
ATOM   4762  N   LEU A 600     -32.572  -1.035  -6.830  1.00 64.30           N  
ATOM   4763  CA  LEU A 600     -32.368  -0.905  -5.391  1.00 64.30           C  
ATOM   4764  C   LEU A 600     -32.864   0.448  -4.892  1.00 64.30           C  
ATOM   4765  CB  LEU A 600     -30.888  -1.080  -5.042  1.00 64.30           C  
ATOM   4766  O   LEU A 600     -32.477   1.491  -5.424  1.00 64.30           O  
ATOM   4767  CG  LEU A 600     -30.574  -1.480  -3.599  1.00 64.30           C  
ATOM   4768  CD1 LEU A 600     -30.096  -2.927  -3.542  1.00 64.30           C  
ATOM   4769  CD2 LEU A 600     -29.533  -0.542  -2.999  1.00 64.30           C  
ATOM   4770  N   ASN A 601     -33.933   0.387  -4.177  1.00 67.19           N  
ATOM   4771  CA  ASN A 601     -34.499   1.541  -3.486  1.00 67.19           C  
ATOM   4772  C   ASN A 601     -33.625   1.974  -2.312  1.00 67.19           C  
ATOM   4773  CB  ASN A 601     -35.920   1.236  -3.006  1.00 67.19           C  
ATOM   4774  O   ASN A 601     -33.542   1.273  -1.303  1.00 67.19           O  
ATOM   4775  CG  ASN A 601     -36.620   2.456  -2.442  1.00 67.19           C  
ATOM   4776  ND2 ASN A 601     -37.925   2.344  -2.226  1.00 67.19           N  
ATOM   4777  OD1 ASN A 601     -35.993   3.492  -2.204  1.00 67.19           O  
ATOM   4778  N   LEU A 602     -32.684   2.852  -2.539  1.00 79.69           N  
ATOM   4779  CA  LEU A 602     -31.789   3.381  -1.516  1.00 79.69           C  
ATOM   4780  C   LEU A 602     -32.580   3.952  -0.344  1.00 79.69           C  
ATOM   4781  CB  LEU A 602     -30.879   4.462  -2.108  1.00 79.69           C  
ATOM   4782  O   LEU A 602     -32.007   4.267   0.702  1.00 79.69           O  
ATOM   4783  CG  LEU A 602     -29.757   3.975  -3.027  1.00 79.69           C  
ATOM   4784  CD1 LEU A 602     -29.035   5.161  -3.656  1.00 79.69           C  
ATOM   4785  CD2 LEU A 602     -28.779   3.094  -2.256  1.00 79.69           C  
ATOM   4786  N   LYS A 603     -33.894   4.032  -0.499  1.00 80.02           N  
ATOM   4787  CA  LYS A 603     -34.716   4.504   0.612  1.00 80.02           C  
ATOM   4788  C   LYS A 603     -34.608   3.568   1.812  1.00 80.02           C  
ATOM   4789  CB  LYS A 603     -36.177   4.637   0.181  1.00 80.02           C  
ATOM   4790  O   LYS A 603     -34.644   4.015   2.960  1.00 80.02           O  
ATOM   4791  CG  LYS A 603     -36.450   5.833  -0.720  1.00 80.02           C  
ATOM   4792  CD  LYS A 603     -37.938   5.987  -1.009  1.00 80.02           C  
ATOM   4793  CE  LYS A 603     -38.209   7.167  -1.932  1.00 80.02           C  
ATOM   4794  NZ  LYS A 603     -39.669   7.335  -2.201  1.00 80.02           N  
ATOM   4795  N   GLY A 604     -34.385   2.285   1.558  1.00 83.77           N  
ATOM   4796  CA  GLY A 604     -34.299   1.273   2.599  1.00 83.77           C  
ATOM   4797  C   GLY A 604     -33.062   1.413   3.465  1.00 83.77           C  
ATOM   4798  O   GLY A 604     -33.024   0.908   4.589  1.00 83.77           O  
ATOM   4799  N   VAL A 605     -32.093   2.181   2.980  1.00 88.11           N  
ATOM   4800  CA  VAL A 605     -30.843   2.355   3.712  1.00 88.11           C  
ATOM   4801  C   VAL A 605     -31.111   3.084   5.027  1.00 88.11           C  
ATOM   4802  CB  VAL A 605     -29.799   3.130   2.877  1.00 88.11           C  
ATOM   4803  O   VAL A 605     -30.387   2.894   6.008  1.00 88.11           O  
ATOM   4804  CG1 VAL A 605     -28.599   3.519   3.738  1.00 88.11           C  
ATOM   4805  CG2 VAL A 605     -29.352   2.297   1.677  1.00 88.11           C  
ATOM   4806  N   GLY A 606     -32.125   3.952   5.003  1.00 86.66           N  
ATOM   4807  CA  GLY A 606     -32.497   4.744   6.165  1.00 86.66           C  
ATOM   4808  C   GLY A 606     -32.869   3.899   7.369  1.00 86.66           C  
ATOM   4809  O   GLY A 606     -32.778   4.359   8.509  1.00 86.66           O  
ATOM   4810  N   HIS A 607     -33.242   2.580   7.136  1.00 88.96           N  
ATOM   4811  CA  HIS A 607     -33.641   1.662   8.197  1.00 88.96           C  
ATOM   4812  C   HIS A 607     -32.424   1.063   8.894  1.00 88.96           C  
ATOM   4813  CB  HIS A 607     -34.525   0.547   7.636  1.00 88.96           C  
ATOM   4814  O   HIS A 607     -32.533   0.547  10.009  1.00 88.96           O  
ATOM   4815  CG  HIS A 607     -35.889   1.009   7.232  1.00 88.96           C  
ATOM   4816  CD2 HIS A 607     -37.029   1.149   7.950  1.00 88.96           C  
ATOM   4817  ND1 HIS A 607     -36.196   1.387   5.943  1.00 88.96           N  
ATOM   4818  CE1 HIS A 607     -37.468   1.743   5.886  1.00 88.96           C  
ATOM   4819  NE2 HIS A 607     -37.996   1.607   7.090  1.00 88.96           N  
ATOM   4820  N   LEU A 608     -31.285   1.163   8.330  1.00 92.38           N  
ATOM   4821  CA  LEU A 608     -30.060   0.596   8.883  1.00 92.38           C  
ATOM   4822  C   LEU A 608     -29.422   1.553   9.885  1.00 92.38           C  
ATOM   4823  CB  LEU A 608     -29.066   0.273   7.765  1.00 92.38           C  
ATOM   4824  O   LEU A 608     -28.366   2.129   9.614  1.00 92.38           O  
ATOM   4825  CG  LEU A 608     -29.571  -0.651   6.655  1.00 92.38           C  
ATOM   4826  CD1 LEU A 608     -28.529  -0.767   5.547  1.00 92.38           C  
ATOM   4827  CD2 LEU A 608     -29.915  -2.026   7.218  1.00 92.38           C  
ATOM   4828  N   THR A 609     -29.949   1.732  11.026  1.00 89.96           N  
ATOM   4829  CA  THR A 609     -29.650   2.768  12.009  1.00 89.96           C  
ATOM   4830  C   THR A 609     -28.294   2.518  12.662  1.00 89.96           C  
ATOM   4831  CB  THR A 609     -30.740   2.839  13.095  1.00 89.96           C  
ATOM   4832  O   THR A 609     -27.732   3.412  13.299  1.00 89.96           O  
ATOM   4833  CG2 THR A 609     -32.065   3.323  12.513  1.00 89.96           C  
ATOM   4834  OG1 THR A 609     -30.927   1.537  13.662  1.00 89.96           O  
ATOM   4835  N   HIS A 610     -27.668   1.293  12.420  1.00 90.81           N  
ATOM   4836  CA  HIS A 610     -26.378   0.966  13.017  1.00 90.81           C  
ATOM   4837  C   HIS A 610     -25.241   1.185  12.024  1.00 90.81           C  
ATOM   4838  CB  HIS A 610     -26.369  -0.480  13.515  1.00 90.81           C  
ATOM   4839  O   HIS A 610     -24.081   0.899  12.331  1.00 90.81           O  
ATOM   4840  CG  HIS A 610     -27.230  -0.705  14.718  1.00 90.81           C  
ATOM   4841  CD2 HIS A 610     -28.574  -0.807  14.843  1.00 90.81           C  
ATOM   4842  ND1 HIS A 610     -26.712  -0.850  15.986  1.00 90.81           N  
ATOM   4843  CE1 HIS A 610     -27.704  -1.033  16.842  1.00 90.81           C  
ATOM   4844  NE2 HIS A 610     -28.844  -1.011  16.173  1.00 90.81           N  
ATOM   4845  N   LEU A 611     -25.676   1.597  10.878  1.00 95.12           N  
ATOM   4846  CA  LEU A 611     -24.709   1.714   9.792  1.00 95.12           C  
ATOM   4847  C   LEU A 611     -23.629   2.735  10.132  1.00 95.12           C  
ATOM   4848  CB  LEU A 611     -25.411   2.110   8.490  1.00 95.12           C  
ATOM   4849  O   LEU A 611     -23.935   3.841  10.583  1.00 95.12           O  
ATOM   4850  CG  LEU A 611     -24.645   1.834   7.195  1.00 95.12           C  
ATOM   4851  CD1 LEU A 611     -24.512   0.332   6.969  1.00 95.12           C  
ATOM   4852  CD2 LEU A 611     -25.338   2.500   6.011  1.00 95.12           C  
ATOM   4853  N   ARG A 612     -22.303   2.399   9.921  1.00 95.37           N  
ATOM   4854  CA  ARG A 612     -21.150   3.253  10.187  1.00 95.37           C  
ATOM   4855  C   ARG A 612     -20.379   3.547   8.904  1.00 95.37           C  
ATOM   4856  CB  ARG A 612     -20.224   2.601  11.217  1.00 95.37           C  
ATOM   4857  O   ARG A 612     -19.738   4.593   8.785  1.00 95.37           O  
ATOM   4858  CG  ARG A 612     -20.858   2.420  12.587  1.00 95.37           C  
ATOM   4859  CD  ARG A 612     -19.918   1.713  13.554  1.00 95.37           C  
ATOM   4860  NE  ARG A 612     -20.559   1.462  14.842  1.00 95.37           N  
ATOM   4861  NH1 ARG A 612     -18.585   1.091  15.984  1.00 95.37           N  
ATOM   4862  NH2 ARG A 612     -20.593   0.962  17.083  1.00 95.37           N  
ATOM   4863  CZ  ARG A 612     -19.911   1.172  15.967  1.00 95.37           C  
ATOM   4864  N   TYR A 613     -20.485   2.608   7.951  1.00 97.52           N  
ATOM   4865  CA  TYR A 613     -19.781   2.719   6.678  1.00 97.52           C  
ATOM   4866  C   TYR A 613     -20.724   2.464   5.509  1.00 97.52           C  
ATOM   4867  CB  TYR A 613     -18.607   1.737   6.626  1.00 97.52           C  
ATOM   4868  O   TYR A 613     -21.344   1.401   5.424  1.00 97.52           O  
ATOM   4869  CG  TYR A 613     -17.777   1.849   5.369  1.00 97.52           C  
ATOM   4870  CD1 TYR A 613     -18.230   1.321   4.163  1.00 97.52           C  
ATOM   4871  CD2 TYR A 613     -16.540   2.483   5.386  1.00 97.52           C  
ATOM   4872  CE1 TYR A 613     -17.469   1.420   3.003  1.00 97.52           C  
ATOM   4873  CE2 TYR A 613     -15.770   2.588   4.233  1.00 97.52           C  
ATOM   4874  OH  TYR A 613     -15.484   2.156   1.903  1.00 97.52           O  
ATOM   4875  CZ  TYR A 613     -16.242   2.055   3.048  1.00 97.52           C  
ATOM   4876  N   LEU A 614     -20.891   3.473   4.706  1.00 97.22           N  
ATOM   4877  CA  LEU A 614     -21.670   3.333   3.480  1.00 97.22           C  
ATOM   4878  C   LEU A 614     -20.820   3.658   2.256  1.00 97.22           C  
ATOM   4879  CB  LEU A 614     -22.900   4.243   3.519  1.00 97.22           C  
ATOM   4880  O   LEU A 614     -20.483   4.820   2.020  1.00 97.22           O  
ATOM   4881  CG  LEU A 614     -23.810   4.206   2.290  1.00 97.22           C  
ATOM   4882  CD1 LEU A 614     -24.308   2.786   2.042  1.00 97.22           C  
ATOM   4883  CD2 LEU A 614     -24.982   5.167   2.464  1.00 97.22           C  
ATOM   4884  N   GLY A 615     -20.488   2.549   1.493  1.00 96.68           N  
ATOM   4885  CA  GLY A 615     -19.701   2.713   0.282  1.00 96.68           C  
ATOM   4886  C   GLY A 615     -20.537   2.667  -0.983  1.00 96.68           C  
ATOM   4887  O   GLY A 615     -21.089   1.621  -1.331  1.00 96.68           O  
ATOM   4888  N   LEU A 616     -20.585   3.748  -1.722  1.00 95.49           N  
ATOM   4889  CA  LEU A 616     -21.373   3.832  -2.947  1.00 95.49           C  
ATOM   4890  C   LEU A 616     -20.535   4.384  -4.095  1.00 95.49           C  
ATOM   4891  CB  LEU A 616     -22.607   4.712  -2.731  1.00 95.49           C  
ATOM   4892  O   LEU A 616     -21.060   5.057  -4.985  1.00 95.49           O  
ATOM   4893  CG  LEU A 616     -23.626   4.212  -1.707  1.00 95.49           C  
ATOM   4894  CD1 LEU A 616     -24.718   5.255  -1.492  1.00 95.49           C  
ATOM   4895  CD2 LEU A 616     -24.229   2.885  -2.156  1.00 95.49           C  
ATOM   4896  N   GLU A 617     -19.310   4.147  -4.005  1.00 95.44           N  
ATOM   4897  CA  GLU A 617     -18.401   4.633  -5.038  1.00 95.44           C  
ATOM   4898  C   GLU A 617     -18.730   4.021  -6.396  1.00 95.44           C  
ATOM   4899  CB  GLU A 617     -16.948   4.330  -4.663  1.00 95.44           C  
ATOM   4900  O   GLU A 617     -18.913   2.807  -6.508  1.00 95.44           O  
ATOM   4901  CG  GLU A 617     -15.946   4.678  -5.753  1.00 95.44           C  
ATOM   4902  CD  GLU A 617     -14.615   3.960  -5.596  1.00 95.44           C  
ATOM   4903  OE1 GLU A 617     -13.785   4.006  -6.532  1.00 95.44           O  
ATOM   4904  OE2 GLU A 617     -14.400   3.345  -4.527  1.00 95.44           O  
ATOM   4905  N   GLY A 618     -18.868   4.937  -7.458  1.00 92.55           N  
ATOM   4906  CA  GLY A 618     -19.048   4.485  -8.828  1.00 92.55           C  
ATOM   4907  C   GLY A 618     -20.328   3.697  -9.033  1.00 92.55           C  
ATOM   4908  O   GLY A 618     -20.346   2.714  -9.777  1.00 92.55           O  
ATOM   4909  N   THR A 619     -21.425   4.015  -8.320  1.00 91.72           N  
ATOM   4910  CA  THR A 619     -22.669   3.257  -8.396  1.00 91.72           C  
ATOM   4911  C   THR A 619     -23.640   3.908  -9.377  1.00 91.72           C  
ATOM   4912  CB  THR A 619     -23.335   3.137  -7.013  1.00 91.72           C  
ATOM   4913  O   THR A 619     -24.776   3.452  -9.528  1.00 91.72           O  
ATOM   4914  CG2 THR A 619     -22.479   2.309  -6.060  1.00 91.72           C  
ATOM   4915  OG1 THR A 619     -23.515   4.447  -6.460  1.00 91.72           O  
ATOM   4916  N   ASN A 620     -23.261   5.078  -9.999  1.00 88.98           N  
ATOM   4917  CA  ASN A 620     -24.030   5.804 -11.003  1.00 88.98           C  
ATOM   4918  C   ASN A 620     -25.334   6.347 -10.426  1.00 88.98           C  
ATOM   4919  CB  ASN A 620     -24.316   4.909 -12.211  1.00 88.98           C  
ATOM   4920  O   ASN A 620     -26.347   6.415 -11.125  1.00 88.98           O  
ATOM   4921  CG  ASN A 620     -23.099   4.713 -13.093  1.00 88.98           C  
ATOM   4922  ND2 ASN A 620     -23.079   3.615 -13.840  1.00 88.98           N  
ATOM   4923  OD1 ASN A 620     -22.183   5.540 -13.102  1.00 88.98           O  
ATOM   4924  N   ILE A 621     -25.481   6.517  -9.152  1.00 90.46           N  
ATOM   4925  CA  ILE A 621     -26.675   7.055  -8.510  1.00 90.46           C  
ATOM   4926  C   ILE A 621     -26.837   8.529  -8.873  1.00 90.46           C  
ATOM   4927  CB  ILE A 621     -26.616   6.884  -6.975  1.00 90.46           C  
ATOM   4928  O   ILE A 621     -25.848   9.238  -9.075  1.00 90.46           O  
ATOM   4929  CG1 ILE A 621     -25.394   7.612  -6.403  1.00 90.46           C  
ATOM   4930  CG2 ILE A 621     -26.597   5.400  -6.597  1.00 90.46           C  
ATOM   4931  CD1 ILE A 621     -25.373   7.684  -4.882  1.00 90.46           C  
ATOM   4932  N   SER A 622     -28.074   8.955  -8.964  1.00 89.54           N  
ATOM   4933  CA  SER A 622     -28.372  10.335  -9.334  1.00 89.54           C  
ATOM   4934  C   SER A 622     -28.865  11.135  -8.133  1.00 89.54           C  
ATOM   4935  CB  SER A 622     -29.418  10.377 -10.450  1.00 89.54           C  
ATOM   4936  O   SER A 622     -28.820  12.367  -8.141  1.00 89.54           O  
ATOM   4937  OG  SER A 622     -30.619   9.748 -10.037  1.00 89.54           O  
ATOM   4938  N   LYS A 623     -29.334  10.456  -7.095  1.00 89.81           N
[truncated: 213,717 more chars]
