# Supplementary material for: A wheat resistosome defines common principles of immune receptor channels
Source: Nature. 2022 Sep 26;610(7932):532–9. doi: 10.1038/s41586-022-05231-w (PMC9581773; doi:10.1038/s41586-022-05231-w)
Supplement: Supplementary file 7 — AlphaFold2 structure predictions of Sr35, TaSH1, HvSH1, HvMLA10 and HvMLA13. All structure predictions are presumed to represent inactive conformations. [file 41586_2022_5231_MOESM7_ESM.zip › 2022-03-04438B-s6/HvSH1_AlphaFold2_prediction.pdb]

ATOM      1  N   MET A   1     -10.849 -21.053  10.992  1.00 76.59           N  
ATOM      2  CA  MET A   1     -10.478 -20.903  12.396  1.00 76.59           C  
ATOM      3  C   MET A   1      -9.805 -19.556  12.639  1.00 76.59           C  
ATOM      4  O   MET A   1     -10.092 -18.885  13.633  1.00 76.59           O  
ATOM      5  CB  MET A   1      -9.549 -22.038  12.831  1.00 76.59           C  
ATOM      6  CG  MET A   1     -10.166 -23.421  12.697  1.00 76.59           C  
ATOM      7  SD  MET A   1     -11.734 -23.585  13.637  1.00 76.59           S  
ATOM      8  CE  MET A   1     -12.589 -24.821  12.620  1.00 76.59           C  
ATOM      9  N   GLU A   2      -8.861 -19.108  11.864  1.00 79.02           N  
ATOM     10  CA  GLU A   2      -8.143 -17.840  11.956  1.00 79.02           C  
ATOM     11  C   GLU A   2      -9.091 -16.655  11.797  1.00 79.02           C  
ATOM     12  O   GLU A   2      -8.932 -15.632  12.466  1.00 79.02           O  
ATOM     13  CB  GLU A   2      -7.034 -17.773  10.902  1.00 79.02           C  
ATOM     14  CG  GLU A   2      -5.885 -18.737  11.155  1.00 79.02           C  
ATOM     15  CD  GLU A   2      -6.135 -20.128  10.593  1.00 79.02           C  
ATOM     16  OE1 GLU A   2      -5.219 -20.980  10.653  1.00 79.02           O  
ATOM     17  OE2 GLU A   2      -7.254 -20.368  10.089  1.00 79.02           O1-
ATOM     18  N   ILE A   3     -10.078 -16.798  10.944  1.00 82.35           N  
ATOM     19  CA  ILE A   3     -11.127 -15.804  10.739  1.00 82.35           C  
ATOM     20  C   ILE A   3     -11.961 -15.665  12.011  1.00 82.35           C  
ATOM     21  O   ILE A   3     -12.288 -14.551  12.427  1.00 82.35           O  
ATOM     22  CB  ILE A   3     -12.031 -16.175   9.543  1.00 82.35           C  
ATOM     23  CG1 ILE A   3     -11.215 -16.202   8.245  1.00 82.35           C  
ATOM     24  CG2 ILE A   3     -13.206 -15.199   9.431  1.00 82.35           C  
ATOM     25  CD1 ILE A   3     -11.995 -16.694   7.034  1.00 82.35           C  
ATOM     26  N   ALA A   4     -12.311 -16.763  12.631  1.00 83.51           N  
ATOM     27  CA  ALA A   4     -13.069 -16.778  13.880  1.00 83.51           C  
ATOM     28  C   ALA A   4     -12.263 -16.160  15.018  1.00 83.51           C  
ATOM     29  O   ALA A   4     -12.800 -15.393  15.822  1.00 83.51           O  
ATOM     30  CB  ALA A   4     -13.479 -18.205  14.236  1.00 83.51           C  
ATOM     31  N   MET A   5     -10.988 -16.442  15.073  1.00 83.05           N  
ATOM     32  CA  MET A   5     -10.083 -15.847  16.052  1.00 83.05           C  
ATOM     33  C   MET A   5      -9.982 -14.339  15.854  1.00 83.05           C  
ATOM     34  O   MET A   5      -9.938 -13.582  16.826  1.00 83.05           O  
ATOM     35  CB  MET A   5      -8.694 -16.481  15.956  1.00 83.05           C  
ATOM     36  CG  MET A   5      -8.619 -17.885  16.534  1.00 83.05           C  
ATOM     37  SD  MET A   5      -6.895 -18.503  16.659  1.00 83.05           S  
ATOM     38  CE  MET A   5      -6.459 -18.590  14.900  1.00 83.05           C  
ATOM     39  N   GLY A   6      -9.805 -13.887  14.576  1.00 81.19           N  
ATOM     40  CA  GLY A   6      -9.780 -12.481  14.207  1.00 81.19           C  
ATOM     41  C   GLY A   6     -11.039 -11.736  14.610  1.00 81.19           C  
ATOM     42  O   GLY A   6     -10.988 -10.543  14.920  1.00 81.19           O  
ATOM     43  N   ALA A   7     -12.213 -12.435  14.663  1.00 84.57           N  
ATOM     44  CA  ALA A   7     -13.504 -11.871  15.048  1.00 84.57           C  
ATOM     45  C   ALA A   7     -13.607 -11.722  16.564  1.00 84.57           C  
ATOM     46  O   ALA A   7     -14.205 -10.765  17.060  1.00 84.57           O  
ATOM     47  CB  ALA A   7     -14.643 -12.741  14.523  1.00 84.57           C  
ATOM     48  N   ILE A   8     -12.952 -12.634  17.376  1.00 84.58           N  
ATOM     49  CA  ILE A   8     -12.996 -12.670  18.833  1.00 84.58           C  
ATOM     50  C   ILE A   8     -12.052 -11.614  19.404  1.00 84.58           C  
ATOM     51  O   ILE A   8     -12.356 -10.986  20.421  1.00 84.58           O  
ATOM     52  CB  ILE A   8     -12.627 -14.069  19.376  1.00 84.58           C  
ATOM     53  CG1 ILE A   8     -13.691 -15.096  18.973  1.00 84.58           C  
ATOM     54  CG2 ILE A   8     -12.451 -14.029  20.897  1.00 84.58           C  
ATOM     55  CD1 ILE A   8     -13.331 -16.532  19.329  1.00 84.58           C  
ATOM     56  N   GLY A   9     -10.949 -11.373  18.745  1.00 83.21           N  
ATOM     57  CA  GLY A   9      -9.888 -10.497  19.217  1.00 83.21           C  
ATOM     58  C   GLY A   9     -10.378  -9.110  19.584  1.00 83.21           C  
ATOM     59  O   GLY A   9     -10.239  -8.680  20.732  1.00 83.21           O  
ATOM     60  N   PRO A  10     -10.926  -8.340  18.606  1.00 80.45           N  
ATOM     61  CA  PRO A  10     -11.395  -6.975  18.858  1.00 80.45           C  
ATOM     62  C   PRO A  10     -12.599  -6.928  19.796  1.00 80.45           C  
ATOM     63  O   PRO A  10     -12.870  -5.892  20.409  1.00 80.45           O  
ATOM     64  CB  PRO A  10     -11.770  -6.468  17.463  1.00 80.45           C  
ATOM     65  CG  PRO A  10     -11.040  -7.369  16.520  1.00 80.45           C  
ATOM     66  CD  PRO A  10     -10.858  -8.705  17.182  1.00 80.45           C  
ATOM     67  N   LEU A  11     -13.372  -8.034  19.929  1.00 85.50           N  
ATOM     68  CA  LEU A  11     -14.580  -8.138  20.740  1.00 85.50           C  
ATOM     69  C   LEU A  11     -14.236  -8.179  22.225  1.00 85.50           C  
ATOM     70  O   LEU A  11     -14.918  -7.557  23.043  1.00 85.50           O  
ATOM     71  CB  LEU A  11     -15.379  -9.386  20.355  1.00 85.50           C  
ATOM     72  CG  LEU A  11     -16.643  -9.661  21.172  1.00 85.50           C  
ATOM     73  CD1 LEU A  11     -17.599  -8.476  21.084  1.00 85.50           C  
ATOM     74  CD2 LEU A  11     -17.322 -10.939  20.692  1.00 85.50           C  
ATOM     75  N   LEU A  12     -13.167  -8.821  22.620  1.00 85.10           N  
ATOM     76  CA  LEU A  12     -12.789  -9.084  24.004  1.00 85.10           C  
ATOM     77  C   LEU A  12     -12.502  -7.783  24.746  1.00 85.10           C  
ATOM     78  O   LEU A  12     -13.019  -7.562  25.844  1.00 85.10           O  
ATOM     79  CB  LEU A  12     -11.563  -9.999  24.061  1.00 85.10           C  
ATOM     80  CG  LEU A  12     -11.811 -11.483  23.788  1.00 85.10           C  
ATOM     81  CD1 LEU A  12     -10.487 -12.233  23.696  1.00 85.10           C  
ATOM     82  CD2 LEU A  12     -12.699 -12.086  24.871  1.00 85.10           C  
ATOM     83  N   PRO A  13     -11.733  -6.899  24.176  1.00 81.99           N  
ATOM     84  CA  PRO A  13     -11.503  -5.619  24.849  1.00 81.99           C  
ATOM     85  C   PRO A  13     -12.774  -4.782  24.977  1.00 81.99           C  
ATOM     86  O   PRO A  13     -12.953  -4.074  25.971  1.00 81.99           O  
ATOM     87  CB  PRO A  13     -10.481  -4.925  23.946  1.00 81.99           C  
ATOM     88  CG  PRO A  13      -9.803  -6.036  23.211  1.00 81.99           C  
ATOM     89  CD  PRO A  13     -10.793  -7.148  23.009  1.00 81.99           C  
ATOM     90  N   LYS A  14     -13.657  -4.835  24.008  1.00 80.82           N  
ATOM     91  CA  LYS A  14     -14.931  -4.123  24.037  1.00 80.82           C  
ATOM     92  C   LYS A  14     -15.807  -4.611  25.188  1.00 80.82           C  
ATOM     93  O   LYS A  14     -16.436  -3.807  25.880  1.00 80.82           O  
ATOM     94  CB  LYS A  14     -15.670  -4.290  22.709  1.00 80.82           C  
ATOM     95  CG  LYS A  14     -15.096  -3.457  21.572  1.00 80.82           C  
ATOM     96  CD  LYS A  14     -15.933  -3.587  20.306  1.00 80.82           C  
ATOM     97  CE  LYS A  14     -15.362  -2.750  19.169  1.00 80.82           C  
ATOM     98  NZ  LYS A  14     -16.241  -2.782  17.962  1.00 80.82           N1+
ATOM     99  N   LEU A  15     -15.803  -5.902  25.313  1.00 82.29           N  
ATOM    100  CA  LEU A  15     -16.570  -6.510  26.395  1.00 82.29           C  
ATOM    101  C   LEU A  15     -15.975  -6.150  27.752  1.00 82.29           C  
ATOM    102  O   LEU A  15     -16.709  -5.926  28.717  1.00 82.29           O  
ATOM    103  CB  LEU A  15     -16.615  -8.031  26.231  1.00 82.29           C  
ATOM    104  CG  LEU A  15     -17.467  -8.565  25.078  1.00 82.29           C  
ATOM    105  CD1 LEU A  15     -17.262 -10.067  24.919  1.00 82.29           C  
ATOM    106  CD2 LEU A  15     -18.939  -8.241  25.307  1.00 82.29           C  
ATOM    107  N   GLY A  16     -14.633  -6.084  27.749  1.00 80.58           N  
ATOM    108  CA  GLY A  16     -13.930  -5.643  28.943  1.00 80.58           C  
ATOM    109  C   GLY A  16     -14.282  -4.226  29.354  1.00 80.58           C  
ATOM    110  O   GLY A  16     -14.470  -3.947  30.540  1.00 80.58           O  
ATOM    111  N   GLU A  17     -14.377  -3.305  28.331  1.00 76.35           N  
ATOM    112  CA  GLU A  17     -14.766  -1.915  28.550  1.00 76.35           C  
ATOM    113  C   GLU A  17     -16.178  -1.821  29.122  1.00 76.35           C  
ATOM    114  O   GLU A  17     -16.447  -0.985  29.987  1.00 76.35           O  
ATOM    115  CB  GLU A  17     -14.673  -1.119  27.245  1.00 76.35           C  
ATOM    116  CG  GLU A  17     -13.247  -0.811  26.814  1.00 76.35           C  
ATOM    117  CD  GLU A  17     -13.169  -0.054  25.497  1.00 76.35           C  
ATOM    118  OE1 GLU A  17     -12.047   0.162  24.987  1.00 76.35           O  
ATOM    119  OE2 GLU A  17     -14.239   0.327  24.973  1.00 76.35           O1-
ATOM    120  N   LEU A  18     -16.986  -2.624  28.656  1.00 74.21           N  
ATOM    121  CA  LEU A  18     -18.374  -2.667  29.103  1.00 74.21           C  
ATOM    122  C   LEU A  18     -18.464  -3.123  30.555  1.00 74.21           C  
ATOM    123  O   LEU A  18     -19.311  -2.640  31.311  1.00 74.21           O  
ATOM    124  CB  LEU A  18     -19.196  -3.601  28.211  1.00 74.21           C  
ATOM    125  CG  LEU A  18     -19.616  -3.043  26.850  1.00 74.21           C  
ATOM    126  CD1 LEU A  18     -20.287  -4.129  26.016  1.00 74.21           C  
ATOM    127  CD2 LEU A  18     -20.546  -1.847  27.026  1.00 74.21           C  
ATOM    128  N   LEU A  19     -17.562  -4.018  31.000  1.00 73.47           N  
ATOM    129  CA  LEU A  19     -17.507  -4.575  32.347  1.00 73.47           C  
ATOM    130  C   LEU A  19     -16.897  -3.575  33.323  1.00 73.47           C  
ATOM    131  O   LEU A  19     -17.253  -3.557  34.504  1.00 73.47           O  
ATOM    132  CB  LEU A  19     -16.698  -5.875  32.357  1.00 73.47           C  
ATOM    133  CG  LEU A  19     -17.377  -7.101  31.744  1.00 73.47           C  
ATOM    134  CD1 LEU A  19     -16.390  -8.259  31.646  1.00 73.47           C  
ATOM    135  CD2 LEU A  19     -18.599  -7.500  32.564  1.00 73.47           C  
ATOM    136  N   MET A  20     -15.927  -2.657  32.828  1.00 65.22           N  
ATOM    137  CA  MET A  20     -15.192  -1.667  33.610  1.00 65.22           C  
ATOM    138  C   MET A  20     -16.011  -0.392  33.781  1.00 65.22           C  
ATOM    139  O   MET A  20     -15.765   0.390  34.702  1.00 65.22           O  
ATOM    140  CB  MET A  20     -13.853  -1.343  32.945  1.00 65.22           C  
ATOM    141  CG  MET A  20     -12.869  -2.502  32.952  1.00 65.22           C  
ATOM    142  SD  MET A  20     -12.301  -2.931  34.643  1.00 65.22           S  
ATOM    143  CE  MET A  20     -11.412  -1.410  35.078  1.00 65.22           C  
ATOM    144  N   GLY A  21     -17.035  -0.119  32.818  1.00 59.75           N  
ATOM    145  CA  GLY A  21     -17.870   1.070  32.855  1.00 59.75           C  
ATOM    146  C   GLY A  21     -18.864   1.066  34.001  1.00 59.75           C  
ATOM    147  O   GLY A  21     -19.213   0.006  34.523  1.00 59.75           O  
ATOM    148  N   GLU A  22     -18.819   2.140  35.048  1.00 48.69           N  
ATOM    149  CA  GLU A  22     -19.716   2.452  36.157  1.00 48.69           C  
ATOM    150  C   GLU A  22     -21.177   2.363  35.726  1.00 48.69           C  
ATOM    151  O   GLU A  22     -22.073   2.779  36.464  1.00 48.69           O  
ATOM    152  CB  GLU A  22     -19.416   3.845  36.716  1.00 48.69           C  
ATOM    153  CG  GLU A  22     -18.320   3.861  37.771  1.00 48.69           C  
ATOM    154  CD  GLU A  22     -18.044   5.248  38.329  1.00 48.69           C  
ATOM    155  OE1 GLU A  22     -17.165   5.385  39.210  1.00 48.69           O  
ATOM    156  OE2 GLU A  22     -18.714   6.207  37.882  1.00 48.69           O1-
ATOM    157  N   LEU A  23     -21.636   1.480  34.673  1.00 50.99           N  
ATOM    158  CA  LEU A  23     -22.977   1.442  34.101  1.00 50.99           C  
ATOM    159  C   LEU A  23     -23.886   0.519  34.906  1.00 50.99           C  
ATOM    160  O   LEU A  23     -23.454  -0.543  35.359  1.00 50.99           O  
ATOM    161  CB  LEU A  23     -22.925   0.980  32.642  1.00 50.99           C  
ATOM    162  CG  LEU A  23     -22.453   2.015  31.620  1.00 50.99           C  
ATOM    163  CD1 LEU A  23     -21.827   1.322  30.414  1.00 50.99           C  
ATOM    164  CD2 LEU A  23     -23.611   2.908  31.188  1.00 50.99           C  
ATOM    165  N   THR A  24     -24.782   0.896  35.947  1.00 52.58           N  
ATOM    166  CA  THR A  24     -25.953   0.290  36.572  1.00 52.58           C  
ATOM    167  C   THR A  24     -26.434  -0.913  35.766  1.00 52.58           C  
ATOM    168  O   THR A  24     -27.405  -0.814  35.012  1.00 52.58           O  
ATOM    169  CB  THR A  24     -27.100   1.309  36.714  1.00 52.58           C  
ATOM    170  CG2 THR A  24     -26.790   2.338  37.796  1.00 52.58           C  
ATOM    171  OG1 THR A  24     -27.286   1.986  35.465  1.00 52.58           O  
ATOM    172  N   MET A  25     -25.457  -1.736  35.038  1.00 59.77           N  
ATOM    173  CA  MET A  25     -25.954  -2.914  34.332  1.00 59.77           C  
ATOM    174  C   MET A  25     -26.502  -3.945  35.313  1.00 59.77           C  
ATOM    175  O   MET A  25     -26.026  -4.045  36.445  1.00 59.77           O  
ATOM    176  CB  MET A  25     -24.847  -3.537  33.481  1.00 59.77           C  
ATOM    177  CG  MET A  25     -24.409  -2.669  32.313  1.00 59.77           C  
ATOM    178  SD  MET A  25     -23.700  -3.651  30.934  1.00 59.77           S  
ATOM    179  CE  MET A  25     -24.454  -2.804  29.517  1.00 59.77           C  
ATOM    180  N   GLU A  26     -27.790  -4.368  35.313  1.00 63.06           N  
ATOM    181  CA  GLU A  26     -28.423  -5.427  36.093  1.00 63.06           C  
ATOM    182  C   GLU A  26     -27.450  -6.572  36.359  1.00 63.06           C  
ATOM    183  O   GLU A  26     -26.642  -6.921  35.496  1.00 63.06           O  
ATOM    184  CB  GLU A  26     -29.669  -5.951  35.376  1.00 63.06           C  
ATOM    185  CG  GLU A  26     -30.887  -5.049  35.520  1.00 63.06           C  
ATOM    186  CD  GLU A  26     -32.145  -5.636  34.901  1.00 63.06           C  
ATOM    187  OE1 GLU A  26     -33.222  -5.006  35.003  1.00 63.06           O  
ATOM    188  OE2 GLU A  26     -32.053  -6.735  34.310  1.00 63.06           O1-
ATOM    189  N   LYS A  27     -27.058  -6.798  37.562  1.00 66.45           N  
ATOM    190  CA  LYS A  27     -26.209  -7.882  38.045  1.00 66.45           C  
ATOM    191  C   LYS A  27     -26.285  -9.095  37.122  1.00 66.45           C  
ATOM    192  O   LYS A  27     -25.269  -9.733  36.842  1.00 66.45           O  
ATOM    193  CB  LYS A  27     -26.606  -8.282  39.468  1.00 66.45           C  
ATOM    194  CG  LYS A  27     -25.552  -9.102  40.197  1.00 66.45           C  
ATOM    195  CD  LYS A  27     -25.975  -9.409  41.628  1.00 66.45           C  
ATOM    196  CE  LYS A  27     -24.975 -10.322  42.324  1.00 66.45           C  
ATOM    197  NZ  LYS A  27     -25.371 -10.604  43.736  1.00 66.45           N1+
ATOM    198  N   LYS A  28     -27.431  -9.387  36.565  1.00 66.21           N  
ATOM    199  CA  LYS A  28     -27.685 -10.509  35.666  1.00 66.21           C  
ATOM    200  C   LYS A  28     -27.012 -10.293  34.314  1.00 66.21           C  
ATOM    201  O   LYS A  28     -26.453 -11.228  33.736  1.00 66.21           O  
ATOM    202  CB  LYS A  28     -29.188 -10.716  35.477  1.00 66.21           C  
ATOM    203  CG  LYS A  28     -29.548 -11.988  34.723  1.00 66.21           C  
ATOM    204  CD  LYS A  28     -31.056 -12.152  34.591  1.00 66.21           C  
ATOM    205  CE  LYS A  28     -31.416 -13.377  33.760  1.00 66.21           C  
ATOM    206  NZ  LYS A  28     -32.894 -13.536  33.619  1.00 66.21           N1+
ATOM    207  N   VAL A  29     -26.966  -9.119  33.636  1.00 66.65           N  
ATOM    208  CA  VAL A  29     -26.342  -8.716  32.381  1.00 66.65           C  
ATOM    209  C   VAL A  29     -24.823  -8.697  32.541  1.00 66.65           C  
ATOM    210  O   VAL A  29     -24.094  -9.170  31.667  1.00 66.65           O  
ATOM    211  CB  VAL A  29     -26.846  -7.332  31.914  1.00 66.65           C  
ATOM    212  CG1 VAL A  29     -26.075  -6.863  30.682  1.00 66.65           C  
ATOM    213  CG2 VAL A  29     -28.345  -7.381  31.624  1.00 66.65           C  
ATOM    214  N   ARG A  30     -24.341  -8.220  33.612  1.00 70.70           N  
ATOM    215  CA  ARG A  30     -22.923  -8.217  33.958  1.00 70.70           C  
ATOM    216  C   ARG A  30     -22.388  -9.639  34.089  1.00 70.70           C  
ATOM    217  O   ARG A  30     -21.307  -9.950  33.583  1.00 70.70           O  
ATOM    218  CB  ARG A  30     -22.688  -7.446  35.259  1.00 70.70           C  
ATOM    219  CG  ARG A  30     -21.221  -7.222  35.585  1.00 70.70           C  
ATOM    220  CD  ARG A  30     -21.045  -6.357  36.826  1.00 70.70           C  
ATOM    221  NE  ARG A  30     -19.636  -6.190  37.171  1.00 70.70           N  
ATOM    222  CZ  ARG A  30     -19.137  -5.154  37.839  1.00 70.70           C  
ATOM    223  NH1 ARG A  30     -19.927  -4.167  38.249  1.00 70.70           N1+
ATOM    224  NH2 ARG A  30     -17.839  -5.102  38.100  1.00 70.70           N  
ATOM    225  N   LYS A  31     -23.061 -10.482  34.831  1.00 74.34           N  
ATOM    226  CA  LYS A  31     -22.711 -11.893  34.973  1.00 74.34           C  
ATOM    227  C   LYS A  31     -22.726 -12.601  33.622  1.00 74.34           C  
ATOM    228  O   LYS A  31     -21.880 -13.457  33.354  1.00 74.34           O  
ATOM    229  CB  LYS A  31     -23.669 -12.589  35.941  1.00 74.34           C  
ATOM    230  CG  LYS A  31     -23.363 -12.331  37.408  1.00 74.34           C  
ATOM    231  CD  LYS A  31     -24.234 -13.185  38.320  1.00 74.34           C  
ATOM    232  CE  LYS A  31     -23.946 -12.908  39.790  1.00 74.34           C  
ATOM    233  NZ  LYS A  31     -24.809 -13.733  40.688  1.00 74.34           N1+
ATOM    234  N   GLY A  32     -23.730 -12.270  32.816  1.00 75.26           N  
ATOM    235  CA  GLY A  32     -23.809 -12.784  31.458  1.00 75.26           C  
ATOM    236  C   GLY A  32     -22.624 -12.385  30.599  1.00 75.26           C  
ATOM    237  O   GLY A  32     -22.082 -13.208  29.859  1.00 75.26           O  
ATOM    238  N   ILE A  33     -22.112 -11.124  30.593  1.00 77.50           N  
ATOM    239  CA  ILE A  33     -20.978 -10.590  29.846  1.00 77.50           C  
ATOM    240  C   ILE A  33     -19.684 -11.223  30.352  1.00 77.50           C  
ATOM    241  O   ILE A  33     -18.806 -11.574  29.560  1.00 77.50           O  
ATOM    242  CB  ILE A  33     -20.901  -9.051  29.958  1.00 77.50           C  
ATOM    243  CG1 ILE A  33     -22.098  -8.404  29.252  1.00 77.50           C  
ATOM    244  CG2 ILE A  33     -19.580  -8.533  29.383  1.00 77.50           C  
ATOM    245  CD1 ILE A  33     -22.162  -6.891  29.404  1.00 77.50           C  
ATOM    246  N   GLU A  34     -19.533 -11.435  31.721  1.00 81.89           N  
ATOM    247  CA  GLU A  34     -18.393 -12.126  32.317  1.00 81.89           C  
ATOM    248  C   GLU A  34     -18.303 -13.567  31.825  1.00 81.89           C  
ATOM    249  O   GLU A  34     -17.215 -14.055  31.512  1.00 81.89           O  
ATOM    250  CB  GLU A  34     -18.484 -12.096  33.845  1.00 81.89           C  
ATOM    251  CG  GLU A  34     -18.152 -10.741  34.454  1.00 81.89           C  
ATOM    252  CD  GLU A  34     -18.374 -10.689  35.958  1.00 81.89           C  
ATOM    253  OE1 GLU A  34     -18.117  -9.630  36.573  1.00 81.89           O  
ATOM    254  OE2 GLU A  34     -18.808 -11.717  36.525  1.00 81.89           O1-
ATOM    255  N   SER A  35     -19.427 -14.196  31.874  1.00 80.45           N  
ATOM    256  CA  SER A  35     -19.518 -15.563  31.371  1.00 80.45           C  
ATOM    257  C   SER A  35     -19.141 -15.635  29.895  1.00 80.45           C  
ATOM    258  O   SER A  35     -18.434 -16.553  29.474  1.00 80.45           O  
ATOM    259  CB  SER A  35     -20.929 -16.116  31.573  1.00 80.45           C  
ATOM    260  OG  SER A  35     -21.040 -17.422  31.033  1.00 80.45           O  
ATOM    261  N   LEU A  36     -19.512 -14.790  29.163  1.00 82.86           N  
ATOM    262  CA  LEU A  36     -19.245 -14.699  27.732  1.00 82.86           C  
ATOM    263  C   LEU A  36     -17.761 -14.465  27.470  1.00 82.86           C  
ATOM    264  O   LEU A  36     -17.181 -15.081  26.572  1.00 82.86           O  
ATOM    265  CB  LEU A  36     -20.070 -13.572  27.104  1.00 82.86           C  
ATOM    266  CG  LEU A  36     -21.529 -13.898  26.782  1.00 82.86           C  
ATOM    267  CD1 LEU A  36     -22.297 -12.623  26.451  1.00 82.86           C  
ATOM    268  CD2 LEU A  36     -21.613 -14.894  25.630  1.00 82.86           C  
ATOM    269  N   VAL A  37     -17.178 -13.543  28.168  1.00 85.32           N  
ATOM    270  CA  VAL A  37     -15.749 -13.264  28.070  1.00 85.32           C  
ATOM    271  C   VAL A  37     -14.955 -14.543  28.327  1.00 85.32           C  
ATOM    272  O   VAL A  37     -14.021 -14.860  27.586  1.00 85.32           O  
ATOM    273  CB  VAL A  37     -15.317 -12.160  29.061  1.00 85.32           C  
ATOM    274  CG1 VAL A  37     -13.795 -12.086  29.157  1.00 85.32           C  
ATOM    275  CG2 VAL A  37     -15.896 -10.810  28.641  1.00 85.32           C  
ATOM    276  N   THR A  38     -15.341 -15.186  29.311  1.00 84.73           N  
ATOM    277  CA  THR A  38     -14.680 -16.432  29.680  1.00 84.73           C  
ATOM    278  C   THR A  38     -14.810 -17.464  28.563  1.00 84.73           C  
ATOM    279  O   THR A  38     -13.824 -18.094  28.175  1.00 84.73           O  
ATOM    280  CB  THR A  38     -15.260 -17.008  30.985  1.00 84.73           C  
ATOM    281  CG2 THR A  38     -14.558 -18.304  31.374  1.00 84.73           C  
ATOM    282  OG1 THR A  38     -15.092 -16.051  32.038  1.00 84.73           O  
ATOM    283  N   GLU A  39     -15.981 -17.660  28.051  1.00 84.30           N  
ATOM    284  CA  GLU A  39     -16.261 -18.638  27.005  1.00 84.30           C  
ATOM    285  C   GLU A  39     -15.543 -18.279  25.706  1.00 84.30           C  
ATOM    286  O   GLU A  39     -15.009 -19.155  25.023  1.00 84.30           O  
ATOM    287  CB  GLU A  39     -17.768 -18.748  26.760  1.00 84.30           C  
ATOM    288  CG  GLU A  39     -18.529 -19.412  27.898  1.00 84.30           C  
ATOM    289  CD  GLU A  39     -18.072 -20.835  28.175  1.00 84.30           C  
ATOM    290  OE1 GLU A  39     -18.232 -21.312  29.321  1.00 84.30           O  
ATOM    291  OE2 GLU A  39     -17.548 -21.479  27.238  1.00 84.30           O1-
ATOM    292  N   LEU A  40     -15.522 -17.013  25.301  1.00 86.03           N  
ATOM    293  CA  LEU A  40     -14.869 -16.543  24.084  1.00 86.03           C  
ATOM    294  C   LEU A  40     -13.357 -16.713  24.178  1.00 86.03           C  
ATOM    295  O   LEU A  40     -12.703 -17.048  23.187  1.00 86.03           O  
ATOM    296  CB  LEU A  40     -15.213 -15.074  23.824  1.00 86.03           C  
ATOM    297  CG  LEU A  40     -16.624 -14.789  23.306  1.00 86.03           C  
ATOM    298  CD1 LEU A  40     -16.881 -13.286  23.266  1.00 86.03           C  
ATOM    299  CD2 LEU A  40     -16.822 -15.408  21.926  1.00 86.03           C  
ATOM    300  N   LYS A  41     -12.781 -16.467  25.404  1.00 86.49           N  
ATOM    301  CA  LYS A  41     -11.358 -16.701  25.632  1.00 86.49           C  
ATOM    302  C   LYS A  41     -11.006 -18.173  25.442  1.00 86.49           C  
ATOM    303  O   LYS A  41      -9.974 -18.499  24.851  1.00 86.49           O  
ATOM    304  CB  LYS A  41     -10.957 -16.243  27.035  1.00 86.49           C  
ATOM    305  CG  LYS A  41     -10.828 -14.733  27.180  1.00 86.49           C  
ATOM    306  CD  LYS A  41     -10.390 -14.342  28.585  1.00 86.49           C  
ATOM    307  CE  LYS A  41     -10.209 -12.836  28.717  1.00 86.49           C  
ATOM    308  NZ  LYS A  41      -9.855 -12.440  30.113  1.00 86.49           N1+
ATOM    309  N   LEU A  42     -11.861 -18.989  25.960  1.00 84.03           N  
ATOM    310  CA  LEU A  42     -11.664 -20.429  25.844  1.00 84.03           C  
ATOM    311  C   LEU A  42     -11.808 -20.882  24.394  1.00 84.03           C  
ATOM    312  O   LEU A  42     -11.035 -21.718  23.921  1.00 84.03           O  
ATOM    313  CB  LEU A  42     -12.663 -21.181  26.727  1.00 84.03           C  
ATOM    314  CG  LEU A  42     -12.415 -21.119  28.235  1.00 84.03           C  
ATOM    315  CD1 LEU A  42     -13.604 -21.700  28.992  1.00 84.03           C  
ATOM    316  CD2 LEU A  42     -11.131 -21.857  28.597  1.00 84.03           C  
ATOM    317  N   MET A  43     -12.844 -20.412  23.659  1.00 85.01           N  
ATOM    318  CA  MET A  43     -13.047 -20.709  22.244  1.00 85.01           C  
ATOM    319  C   MET A  43     -11.851 -20.253  21.415  1.00 85.01           C  
ATOM    320  O   MET A  43     -11.427 -20.952  20.493  1.00 85.01           O  
ATOM    321  CB  MET A  43     -14.324 -20.040  21.731  1.00 85.01           C  
ATOM    322  CG  MET A  43     -15.601 -20.656  22.279  1.00 85.01           C  
ATOM    323  SD  MET A  43     -17.096 -19.693  21.826  1.00 85.01           S  
ATOM    324  CE  MET A  43     -18.372 -20.667  22.671  1.00 85.01           C  
ATOM    325  N   HIS A  44     -11.397 -19.001  21.756  1.00 85.31           N  
ATOM    326  CA  HIS A  44     -10.196 -18.478  21.114  1.00 85.31           C  
ATOM    327  C   HIS A  44      -9.019 -19.432  21.287  1.00 85.31           C  
ATOM    328  O   HIS A  44      -8.279 -19.690  20.335  1.00 85.31           O  
ATOM    329  CB  HIS A  44      -9.844 -17.101  21.680  1.00 85.31           C  
ATOM    330  CG  HIS A  44      -8.761 -16.400  20.923  1.00 85.31           C  
ATOM    331  CD2 HIS A  44      -8.822 -15.473  19.939  1.00 85.31           C  
ATOM    332  ND1 HIS A  44      -7.422 -16.635  21.150  1.00 85.31           N  
ATOM    333  CE1 HIS A  44      -6.704 -15.879  20.336  1.00 85.31           C  
ATOM    334  NE2 HIS A  44      -7.530 -15.164  19.591  1.00 85.31           N  
ATOM    335  N   ALA A  45      -8.794 -19.944  22.476  1.00 83.46           N  
ATOM    336  CA  ALA A  45      -7.707 -20.862  22.805  1.00 83.46           C  
ATOM    337  C   ALA A  45      -7.835 -22.166  22.023  1.00 83.46           C  
ATOM    338  O   ALA A  45      -6.847 -22.678  21.491  1.00 83.46           O  
ATOM    339  CB  ALA A  45      -7.686 -21.145  24.305  1.00 83.46           C  
ATOM    340  N   VAL A  46      -9.003 -22.720  21.896  1.00 81.51           N  
ATOM    341  CA  VAL A  46      -9.292 -23.955  21.174  1.00 81.51           C  
ATOM    342  C   VAL A  46      -9.071 -23.742  19.678  1.00 81.51           C  
ATOM    343  O   VAL A  46      -8.494 -24.597  19.002  1.00 81.51           O  
ATOM    344  CB  VAL A  46     -10.735 -24.441  21.436  1.00 81.51           C  
ATOM    345  CG1 VAL A  46     -11.074 -25.632  20.541  1.00 81.51           C  
ATOM    346  CG2 VAL A  46     -10.915 -24.807  22.908  1.00 81.51           C  
ATOM    347  N   LEU A  47      -9.602 -22.639  19.124  1.00 83.19           N  
ATOM    348  CA  LEU A  47      -9.438 -22.300  17.715  1.00 83.19           C  
ATOM    349  C   LEU A  47      -7.962 -22.157  17.358  1.00 83.19           C  
ATOM    350  O   LEU A  47      -7.544 -22.540  16.263  1.00 83.19           O  
ATOM    351  CB  LEU A  47     -10.183 -21.004  17.384  1.00 83.19           C  
ATOM    352  CG  LEU A  47     -11.707 -21.100  17.304  1.00 83.19           C  
ATOM    353  CD1 LEU A  47     -12.326 -19.706  17.301  1.00 83.19           C  
ATOM    354  CD2 LEU A  47     -12.130 -21.881  16.065  1.00 83.19           C  
ATOM    355  N   SER A  48      -7.188 -21.602  18.326  1.00 80.77           N  
ATOM    356  CA  SER A  48      -5.747 -21.458  18.146  1.00 80.77           C  
ATOM    357  C   SER A  48      -5.068 -22.818  18.018  1.00 80.77           C  
ATOM    358  O   SER A  48      -4.170 -22.994  17.192  1.00 80.77           O  
ATOM    359  CB  SER A  48      -5.135 -20.681  19.312  1.00 80.77           C  
ATOM    360  OG  SER A  48      -3.737 -20.528  19.136  1.00 80.77           O  
ATOM    361  N   LYS A  49      -5.503 -23.742  18.751  1.00 77.90           N  
ATOM    362  CA  LYS A  49      -4.941 -25.090  18.746  1.00 77.90           C  
ATOM    363  C   LYS A  49      -5.328 -25.842  17.476  1.00 77.90           C  
ATOM    364  O   LYS A  49      -4.495 -26.522  16.873  1.00 77.90           O  
ATOM    365  CB  LYS A  49      -5.403 -25.869  19.978  1.00 77.90           C  
ATOM    366  CG  LYS A  49      -4.772 -25.399  21.281  1.00 77.90           C  
ATOM    367  CD  LYS A  49      -5.266 -26.216  22.468  1.00 77.90           C  
ATOM    368  CE  LYS A  49      -4.688 -25.703  23.780  1.00 77.90           C  
ATOM    369  NZ  LYS A  49      -5.220 -26.459  24.953  1.00 77.90           N1+
ATOM    370  N   VAL A  50      -6.565 -25.693  16.986  1.00 77.59           N  
ATOM    371  CA  VAL A  50      -7.122 -26.375  15.823  1.00 77.59           C  
ATOM    372  C   VAL A  50      -6.557 -25.761  14.544  1.00 77.59           C  
ATOM    373  O   VAL A  50      -6.477 -26.428  13.510  1.00 77.59           O  
ATOM    374  CB  VAL A  50      -8.665 -26.307  15.810  1.00 77.59           C  
ATOM    375  CG1 VAL A  50      -9.221 -26.905  14.519  1.00 77.59           C  
ATOM    376  CG2 VAL A  50      -9.240 -27.028  17.028  1.00 77.59           C  
ATOM    377  N   ALA A  51      -6.304 -24.445  14.625  1.00 73.63           N  
ATOM    378  CA  ALA A  51      -5.791 -23.680  13.491  1.00 73.63           C  
ATOM    379  C   ALA A  51      -4.429 -24.204  13.047  1.00 73.63           C  
ATOM    380  O   ALA A  51      -3.992 -23.942  11.924  1.00 73.63           O  
ATOM    381  CB  ALA A  51      -5.697 -22.198  13.849  1.00 73.63           C  
ATOM    382  N   LYS A  52      -3.793 -25.020  13.782  1.00 68.79           N  
ATOM    383  CA  LYS A  52      -2.477 -25.584  13.498  1.00 68.79           C  
ATOM    384  C   LYS A  52      -2.593 -26.855  12.661  1.00 68.79           C  
ATOM    385  O   LYS A  52      -1.597 -27.344  12.124  1.00 68.79           O  
ATOM    386  CB  LYS A  52      -1.727 -25.879  14.797  1.00 68.79           C  
ATOM    387  CG  LYS A  52      -1.379 -24.638  15.606  1.00 68.79           C  
ATOM    388  CD  LYS A  52      -0.632 -24.995  16.885  1.00 68.79           C  
ATOM    389  CE  LYS A  52      -0.326 -23.759  17.719  1.00 68.79           C  
ATOM    390  NZ  LYS A  52       0.319 -24.113  19.019  1.00 68.79           N1+
ATOM    391  N   VAL A  53      -3.780 -27.400  12.489  1.00 68.49           N  
ATOM    392  CA  VAL A  53      -4.059 -28.581  11.678  1.00 68.49           C  
ATOM    393  C   VAL A  53      -4.478 -28.155  10.272  1.00 68.49           C  
ATOM    394  O   VAL A  53      -5.321 -27.269  10.111  1.00 68.49           O  
ATOM    395  CB  VAL A  53      -5.156 -29.462  12.317  1.00 68.49           C  
ATOM    396  CG1 VAL A  53      -5.393 -30.719  11.482  1.00 68.49           C  
ATOM    397  CG2 VAL A  53      -4.776 -29.831  13.749  1.00 68.49           C  
ATOM    398  N   PRO A  54      -3.835 -28.685   9.228  1.00 63.72           N  
ATOM    399  CA  PRO A  54      -4.245 -28.385   7.855  1.00 63.72           C  
ATOM    400  C   PRO A  54      -5.738 -28.605   7.623  1.00 63.72           C  
ATOM    401  O   PRO A  54      -6.323 -29.535   8.183  1.00 63.72           O  
ATOM    402  CB  PRO A  54      -3.413 -29.360   7.018  1.00 63.72           C  
ATOM    403  CG  PRO A  54      -2.241 -29.699   7.880  1.00 63.72           C  
ATOM    404  CD  PRO A  54      -2.678 -29.662   9.316  1.00 63.72           C  
ATOM    405  N   ALA A  55      -6.360 -27.678   6.868  1.00 65.42           N  
ATOM    406  CA  ALA A  55      -7.801 -27.593   6.642  1.00 65.42           C  
ATOM    407  C   ALA A  55      -8.346 -28.902   6.078  1.00 65.42           C  
ATOM    408  O   ALA A  55      -9.447 -29.327   6.434  1.00 65.42           O  
ATOM    409  CB  ALA A  55      -8.124 -26.435   5.700  1.00 65.42           C  
ATOM    410  N   ASP A  56      -7.602 -29.648   5.262  1.00 63.09           N  
ATOM    411  CA  ASP A  56      -8.043 -30.872   4.600  1.00 63.09           C  
ATOM    412  C   ASP A  56      -8.036 -32.053   5.567  1.00 63.09           C  
ATOM    413  O   ASP A  56      -8.665 -33.080   5.306  1.00 63.09           O  
ATOM    414  CB  ASP A  56      -7.156 -31.177   3.391  1.00 63.09           C  
ATOM    415  CG  ASP A  56      -5.680 -31.248   3.741  1.00 63.09           C  
ATOM    416  OD1 ASP A  56      -5.255 -30.604   4.725  1.00 63.09           O  
ATOM    417  OD2 ASP A  56      -4.935 -31.952   3.026  1.00 63.09           O1-
ATOM    418  N   GLN A  57      -7.492 -31.897   6.722  1.00 66.23           N  
ATOM    419  CA  GLN A  57      -7.358 -32.938   7.736  1.00 66.23           C  
ATOM    420  C   GLN A  57      -8.268 -32.664   8.930  1.00 66.23           C  
ATOM    421  O   GLN A  57      -8.307 -33.448   9.880  1.00 66.23           O  
ATOM    422  CB  GLN A  57      -5.905 -33.053   8.199  1.00 66.23           C  
ATOM    423  CG  GLN A  57      -4.956 -33.570   7.126  1.00 66.23           C  
ATOM    424  CD  GLN A  57      -3.521 -33.666   7.608  1.00 66.23           C  
ATOM    425  NE2 GLN A  57      -2.590 -33.822   6.672  1.00 66.23           N  
ATOM    426  OE1 GLN A  57      -3.250 -33.600   8.811  1.00 66.23           O  
ATOM    427  N   LEU A  58      -8.951 -31.516   8.814  1.00 73.84           N  
ATOM    428  CA  LEU A  58      -9.850 -31.123   9.894  1.00 73.84           C  
ATOM    429  C   LEU A  58     -11.217 -31.777   9.729  1.00 73.84           C  
ATOM    430  O   LEU A  58     -11.722 -31.896   8.610  1.00 73.84           O  
ATOM    431  CB  LEU A  58     -10.001 -29.600   9.939  1.00 73.84           C  
ATOM    432  CG  LEU A  58      -8.822 -28.818  10.519  1.00 73.84           C  
ATOM    433  CD1 LEU A  58      -8.993 -27.326  10.254  1.00 73.84           C  
ATOM    434  CD2 LEU A  58      -8.683 -29.089  12.013  1.00 73.84           C  
ATOM    435  N   ASP A  59     -11.714 -32.283  10.798  1.00 77.24           N  
ATOM    436  CA  ASP A  59     -13.064 -32.836  10.820  1.00 77.24           C  
ATOM    437  C   ASP A  59     -14.095 -31.785  10.416  1.00 77.24           C  
ATOM    438  O   ASP A  59     -13.986 -30.620  10.804  1.00 77.24           O  
ATOM    439  CB  ASP A  59     -13.394 -33.391  12.207  1.00 77.24           C  
ATOM    440  CG  ASP A  59     -14.769 -34.033  12.278  1.00 77.24           C  
ATOM    441  OD1 ASP A  59     -14.947 -35.152  11.751  1.00 77.24           O  
ATOM    442  OD2 ASP A  59     -15.682 -33.412  12.863  1.00 77.24           O1-
ATOM    443  N   GLU A  60     -15.051 -32.173   9.554  1.00 77.63           N  
ATOM    444  CA  GLU A  60     -16.123 -31.302   9.081  1.00 77.63           C  
ATOM    445  C   GLU A  60     -16.869 -30.661  10.248  1.00 77.63           C  
ATOM    446  O   GLU A  60     -17.303 -29.511  10.157  1.00 77.63           O  
ATOM    447  CB  GLU A  60     -17.099 -32.082   8.197  1.00 77.63           C  
ATOM    448  CG  GLU A  60     -18.087 -31.201   7.446  1.00 77.63           C  
ATOM    449  CD  GLU A  60     -17.417 -30.234   6.484  1.00 77.63           C  
ATOM    450  OE1 GLU A  60     -17.966 -29.134   6.248  1.00 77.63           O  
ATOM    451  OE2 GLU A  60     -16.333 -30.578   5.961  1.00 77.63           O1-
ATOM    452  N   GLY A  61     -17.004 -31.340  11.374  1.00 76.61           N  
ATOM    453  CA  GLY A  61     -17.637 -30.850  12.588  1.00 76.61           C  
ATOM    454  C   GLY A  61     -16.901 -29.681  13.215  1.00 76.61           C  
ATOM    455  O   GLY A  61     -17.526 -28.746  13.721  1.00 76.61           O  
ATOM    456  N   VAL A  62     -15.587 -29.611  13.171  1.00 78.44           N  
ATOM    457  CA  VAL A  62     -14.721 -28.562  13.699  1.00 78.44           C  
ATOM    458  C   VAL A  62     -14.836 -27.311  12.831  1.00 78.44           C  
ATOM    459  O   VAL A  62     -14.878 -26.192  13.346  1.00 78.44           O  
ATOM    460  CB  VAL A  62     -13.248 -29.026  13.773  1.00 78.44           C  
ATOM    461  CG1 VAL A  62     -12.338 -27.869  14.180  1.00 78.44           C  
ATOM    462  CG2 VAL A  62     -13.106 -30.192  14.750  1.00 78.44           C  
ATOM    463  N   LYS A  63     -14.945 -27.479  11.528  1.00 79.38           N  
ATOM    464  CA  LYS A  63     -15.138 -26.387  10.578  1.00 79.38           C  
ATOM    465  C   LYS A  63     -16.479 -25.694  10.801  1.00 79.38           C  
ATOM    466  O   LYS A  63     -16.561 -24.464  10.774  1.00 79.38           O  
ATOM    467  CB  LYS A  63     -15.046 -26.902   9.141  1.00 79.38           C  
ATOM    468  CG  LYS A  63     -13.648 -27.339   8.728  1.00 79.38           C  
ATOM    469  CD  LYS A  63     -13.612 -27.794   7.275  1.00 79.38           C  
ATOM    470  CE  LYS A  63     -12.224 -28.276   6.874  1.00 79.38           C  
ATOM    471  NZ  LYS A  63     -12.184 -28.725   5.450  1.00 79.38           N1+
ATOM    472  N   ILE A  64     -17.468 -26.494  11.019  1.00 82.19           N  
ATOM    473  CA  ILE A  64     -18.812 -25.988  11.270  1.00 82.19           C  
ATOM    474  C   ILE A  64     -18.840 -25.235  12.599  1.00 82.19           C  
ATOM    475  O   ILE A  64     -19.428 -24.156  12.696  1.00 82.19           O  
ATOM    476  CB  ILE A  64     -19.854 -27.129  11.279  1.00 82.19           C  
ATOM    477  CG1 ILE A  64     -20.010 -27.720   9.873  1.00 82.19           C  
ATOM    478  CG2 ILE A  64     -21.199 -26.629  11.815  1.00 82.19           C  
ATOM    479  CD1 ILE A  64     -20.854 -28.986   9.824  1.00 82.19           C  
ATOM    480  N   TRP A  65     -18.178 -25.819  13.616  1.00 83.95           N  
ATOM    481  CA  TRP A  65     -18.081 -25.189  14.928  1.00 83.95           C  
ATOM    482  C   TRP A  65     -17.394 -23.831  14.830  1.00 83.95           C  
ATOM    483  O   TRP A  65     -17.872 -22.845  15.395  1.00 83.95           O  
ATOM    484  CB  TRP A  65     -17.319 -26.091  15.903  1.00 83.95           C  
ATOM    485  CG  TRP A  65     -17.152 -25.505  17.272  1.00 83.95           C  
ATOM    486  CD1 TRP A  65     -18.095 -25.438  18.260  1.00 83.95           C  
ATOM    487  CD2 TRP A  65     -15.970 -24.897  17.803  1.00 83.95           C  
ATOM    488  CE2 TRP A  65     -16.268 -24.484  19.120  1.00 83.95           C  
ATOM    489  CE3 TRP A  65     -14.687 -24.662  17.292  1.00 83.95           C  
ATOM    490  NE1 TRP A  65     -17.569 -24.825  19.375  1.00 83.95           N  
ATOM    491  CZ2 TRP A  65     -15.328 -23.848  19.934  1.00 83.95           C  
ATOM    492  CZ3 TRP A  65     -13.752 -24.030  18.104  1.00 83.95           C  
ATOM    493  CH2 TRP A  65     -14.080 -23.631  19.410  1.00 83.95           C  
ATOM    494  N   ALA A  66     -16.228 -23.801  14.182  1.00 84.51           N  
ATOM    495  CA  ALA A  66     -15.465 -22.569  13.995  1.00 84.51           C  
ATOM    496  C   ALA A  66     -16.299 -21.511  13.277  1.00 84.51           C  
ATOM    497  O   ALA A  66     -16.244 -20.329  13.623  1.00 84.51           O  
ATOM    498  CB  ALA A  66     -14.183 -22.850  13.216  1.00 84.51           C  
ATOM    499  N   GLY A  67     -17.052 -21.980  12.249  1.00 85.21           N  
ATOM    500  CA  GLY A  67     -17.977 -21.096  11.558  1.00 85.21           C  
ATOM    501  C   GLY A  67     -19.034 -20.506  12.472  1.00 85.21           C  
ATOM    502  O   GLY A  67     -19.349 -19.317  12.381  1.00 85.21           O  
ATOM    503  N   ASN A  68     -19.565 -21.246  13.373  1.00 85.89           N  
ATOM    504  CA  ASN A  68     -20.569 -20.804  14.335  1.00 85.89           C  
ATOM    505  C   ASN A  68     -19.981 -19.832  15.353  1.00 85.89           C  
ATOM    506  O   ASN A  68     -20.646 -18.879  15.763  1.00 85.89           O  
ATOM    507  CB  ASN A  68     -21.195 -22.005  15.048  1.00 85.89           C  
ATOM    508  CG  ASN A  68     -22.124 -22.798  14.150  1.00 85.89           C  
ATOM    509  ND2 ASN A  68     -22.323 -24.069  14.478  1.00 85.89           N  
ATOM    510  OD1 ASN A  68     -22.657 -22.274  13.169  1.00 85.89           O  
ATOM    511  N   VAL A  69     -18.749 -20.108  15.773  1.00 86.51           N  
ATOM    512  CA  VAL A  69     -18.045 -19.224  16.696  1.00 86.51           C  
ATOM    513  C   VAL A  69     -17.815 -17.865  16.038  1.00 86.51           C  
ATOM    514  O   VAL A  69     -17.983 -16.823  16.675  1.00 86.51           O  
ATOM    515  CB  VAL A  69     -16.699 -19.832  17.149  1.00 86.51           C  
ATOM    516  CG1 VAL A  69     -15.891 -18.815  17.955  1.00 86.51           C  
ATOM    517  CG2 VAL A  69     -16.935 -21.100  17.967  1.00 86.51           C  
ATOM    518  N   LYS A  70     -17.362 -17.917  14.790  1.00 88.83           N  
ATOM    519  CA  LYS A  70     -17.207 -16.702  13.996  1.00 88.83           C  
ATOM    520  C   LYS A  70     -18.501 -15.893  13.971  1.00 88.83           C  
ATOM    521  O   LYS A  70     -18.493 -14.690  14.240  1.00 88.83           O  
ATOM    522  CB  LYS A  70     -16.775 -17.044  12.569  1.00 88.83           C  
ATOM    523  CG  LYS A  70     -16.610 -15.831  11.665  1.00 88.83           C  
ATOM    524  CD  LYS A  70     -16.418 -16.241  10.211  1.00 88.83           C  
ATOM    525  CE  LYS A  70     -17.680 -16.870   9.635  1.00 88.83           C  
ATOM    526  NZ  LYS A  70     -17.497 -17.274   8.209  1.00 88.83           N1+
ATOM    527  N   GLU A  71     -19.632 -16.478  13.620  1.00 87.33           N  
ATOM    528  CA  GLU A  71     -20.932 -15.821  13.529  1.00 87.33           C  
ATOM    529  C   GLU A  71     -21.371 -15.276  14.885  1.00 87.33           C  
ATOM    530  O   GLU A  71     -21.946 -14.188  14.966  1.00 87.33           O  
ATOM    531  CB  GLU A  71     -21.987 -16.788  12.985  1.00 87.33           C  
ATOM    532  CG  GLU A  71     -21.838 -17.089  11.501  1.00 87.33           C  
ATOM    533  CD  GLU A  71     -21.797 -15.839  10.637  1.00 87.33           C  
ATOM    534  OE1 GLU A  71     -20.909 -15.736   9.760  1.00 87.33           O  
ATOM    535  OE2 GLU A  71     -22.660 -14.956  10.838  1.00 87.33           O1-
ATOM    536  N   LEU A  72     -21.145 -16.071  15.909  1.00 87.48           N  
ATOM    537  CA  LEU A  72     -21.465 -15.642  17.266  1.00 87.48           C  
ATOM    538  C   LEU A  72     -20.687 -14.384  17.637  1.00 87.48           C  
ATOM    539  O   LEU A  72     -21.246 -13.451  18.218  1.00 87.48           O  
ATOM    540  CB  LEU A  72     -21.161 -16.759  18.267  1.00 87.48           C  
ATOM    541  CG  LEU A  72     -21.404 -16.432  19.742  1.00 87.48           C  
ATOM    542  CD1 LEU A  72     -22.895 -16.251  20.005  1.00 87.48           C  
ATOM    543  CD2 LEU A  72     -20.827 -17.526  20.634  1.00 87.48           C  
ATOM    544  N   SER A  73     -19.385 -14.396  17.276  1.00 87.96           N  
ATOM    545  CA  SER A  73     -18.524 -13.255  17.569  1.00 87.96           C  
ATOM    546  C   SER A  73     -19.008 -11.998  16.854  1.00 87.96           C  
ATOM    547  O   SER A  73     -19.056 -10.920  17.449  1.00 87.96           O  
ATOM    548  CB  SER A  73     -17.080 -13.557  17.165  1.00 87.96           C  
ATOM    549  OG  SER A  73     -16.564 -14.643  17.915  1.00 87.96           O  
ATOM    550  N   TYR A  74     -19.396 -12.099  15.584  1.00 88.43           N  
ATOM    551  CA  TYR A  74     -19.935 -10.982  14.815  1.00 88.43           C  
ATOM    552  C   TYR A  74     -21.221 -10.458  15.443  1.00 88.43           C  
ATOM    553  O   TYR A  74     -21.406  -9.246  15.573  1.00 88.43           O  
ATOM    554  CB  TYR A  74     -20.194 -11.403  13.366  1.00 88.43           C  
ATOM    555  CG  TYR A  74     -18.937 -11.565  12.546  1.00 88.43           C  
ATOM    556  CD1 TYR A  74     -17.795 -10.822  12.834  1.00 88.43           C  
ATOM    557  CD2 TYR A  74     -18.890 -12.459  11.482  1.00 88.43           C  
ATOM    558  CE1 TYR A  74     -16.635 -10.966  12.080  1.00 88.43           C  
ATOM    559  CE2 TYR A  74     -17.735 -12.611  10.721  1.00 88.43           C  
ATOM    560  CZ  TYR A  74     -16.614 -11.862  11.028  1.00 88.43           C  
ATOM    561  OH  TYR A  74     -15.469 -12.008  10.278  1.00 88.43           O  
ATOM    562  N   GLN A  75     -22.086 -11.357  15.726  1.00 87.01           N  
ATOM    563  CA  GLN A  75     -23.373 -11.008  16.320  1.00 87.01           C  
ATOM    564  C   GLN A  75     -23.187 -10.279  17.647  1.00 87.01           C  
ATOM    565  O   GLN A  75     -23.867  -9.286  17.916  1.00 87.01           O  
ATOM    566  CB  GLN A  75     -24.227 -12.260  16.523  1.00 87.01           C  
ATOM    567  CG  GLN A  75     -24.828 -12.811  15.237  1.00 87.01           C  
ATOM    568  CD  GLN A  75     -25.683 -14.042  15.469  1.00 87.01           C  
ATOM    569  NE2 GLN A  75     -26.227 -14.598  14.392  1.00 87.01           N  
ATOM    570  OE1 GLN A  75     -25.854 -14.491  16.607  1.00 87.01           O  
ATOM    571  N   MET A  76     -22.280 -10.712  18.344  1.00 85.55           N  
ATOM    572  CA  MET A  76     -22.000 -10.116  19.647  1.00 85.55           C  
ATOM    573  C   MET A  76     -21.425  -8.713  19.492  1.00 85.55           C  
ATOM    574  O   MET A  76     -21.815  -7.794  20.215  1.00 85.55           O  
ATOM    575  CB  MET A  76     -21.032 -10.993  20.444  1.00 85.55           C  
ATOM    576  CG  MET A  76     -20.746 -10.475  21.844  1.00 85.55           C  
ATOM    577  SD  MET A  76     -22.262 -10.353  22.871  1.00 85.55           S  
ATOM    578  CE  MET A  76     -21.565  -9.634  24.384  1.00 85.55           C  
ATOM    579  N   GLU A  77     -20.492  -8.665  18.687  1.00 88.13           N  
ATOM    580  CA  GLU A  77     -19.895  -7.358  18.425  1.00 88.13           C  
ATOM    581  C   GLU A  77     -20.949  -6.349  17.980  1.00 88.13           C  
ATOM    582  O   GLU A  77     -20.948  -5.202  18.431  1.00 88.13           O  
ATOM    583  CB  GLU A  77     -18.795  -7.472  17.366  1.00 88.13           C  
ATOM    584  CG  GLU A  77     -17.977  -6.200  17.191  1.00 88.13           C  
ATOM    585  CD  GLU A  77     -16.839  -6.352  16.194  1.00 88.13           C  
ATOM    586  OE1 GLU A  77     -15.956  -5.466  16.141  1.00 88.13           O  
ATOM    587  OE2 GLU A  77     -16.830  -7.365  15.460  1.00 88.13           O1-
ATOM    588  N   ASP A  78     -21.862  -6.789  17.105  1.00 87.49           N  
ATOM    589  CA  ASP A  78     -22.942  -5.928  16.631  1.00 87.49           C  
ATOM    590  C   ASP A  78     -23.833  -5.478  17.787  1.00 87.49           C  
ATOM    591  O   ASP A  78     -24.244  -4.317  17.845  1.00 87.49           O  
ATOM    592  CB  ASP A  78     -23.779  -6.651  15.574  1.00 87.49           C  
ATOM    593  CG  ASP A  78     -23.019  -6.898  14.283  1.00 87.49           C  
ATOM    594  OD1 ASP A  78     -21.964  -6.263  14.065  1.00 87.49           O  
ATOM    595  OD2 ASP A  78     -23.479  -7.733  13.474  1.00 87.49           O1-
ATOM    596  N   ILE A  79     -24.136  -6.359  18.684  1.00 83.26           N  
ATOM    597  CA  ILE A  79     -24.988  -6.091  19.838  1.00 83.26           C  
ATOM    598  C   ILE A  79     -24.292  -5.107  20.776  1.00 83.26           C  
ATOM    599  O   ILE A  79     -24.910  -4.153  21.253  1.00 83.26           O  
ATOM    600  CB  ILE A  79     -25.342  -7.392  20.593  1.00 83.26           C  
ATOM    601  CG1 ILE A  79     -26.272  -8.266  19.745  1.00 83.26           C  
ATOM    602  CG2 ILE A  79     -25.976  -7.073  21.950  1.00 83.26           C  
ATOM    603  CD1 ILE A  79     -26.448  -9.682  20.277  1.00 83.26           C  
ATOM    604  N   VAL A  80     -23.030  -5.376  21.010  1.00 82.94           N  
ATOM    605  CA  VAL A  80     -22.250  -4.509  21.887  1.00 82.94           C  
ATOM    606  C   VAL A  80     -22.170  -3.106  21.290  1.00 82.94           C  
ATOM    607  O   VAL A  80     -22.337  -2.112  22.000  1.00 82.94           O  
ATOM    608  CB  VAL A  80     -20.830  -5.070  22.124  1.00 82.94           C  
ATOM    609  CG1 VAL A  80     -19.959  -4.047  22.851  1.00 82.94           C  
ATOM    610  CG2 VAL A  80     -20.898  -6.376  22.913  1.00 82.94           C  
ATOM    611  N   ASP A  81     -21.889  -3.033  20.091  1.00 85.17           N  
ATOM    612  CA  ASP A  81     -21.821  -1.755  19.388  1.00 85.17           C  
ATOM    613  C   ASP A  81     -23.154  -1.015  19.465  1.00 85.17           C  
ATOM    614  O   ASP A  81     -23.183   0.203  19.653  1.00 85.17           O  
ATOM    615  CB  ASP A  81     -21.420  -1.967  17.926  1.00 85.17           C  
ATOM    616  CG  ASP A  81     -19.934  -2.224  17.750  1.00 85.17           C  
ATOM    617  OD1 ASP A  81     -19.166  -2.051  18.721  1.00 85.17           O  
ATOM    618  OD2 ASP A  81     -19.527  -2.600  16.630  1.00 85.17           O1-
ATOM    619  N   ALA A  82     -24.234  -1.751  19.222  1.00 83.22           N  
ATOM    620  CA  ALA A  82     -25.570  -1.168  19.324  1.00 83.22           C  
ATOM    621  C   ALA A  82     -25.814  -0.596  20.718  1.00 83.22           C  
ATOM    622  O   ALA A  82     -26.409   0.474  20.861  1.00 83.22           O  
ATOM    623  CB  ALA A  82     -26.632  -2.211  18.987  1.00 83.22           C  
ATOM    624  N   PHE A  83     -25.335  -1.323  21.693  1.00 77.21           N  
ATOM    625  CA  PHE A  83     -25.435  -0.892  23.082  1.00 77.21           C  
ATOM    626  C   PHE A  83     -24.604   0.364  23.321  1.00 77.21           C  
ATOM    627  O   PHE A  83     -25.067   1.307  23.965  1.00 77.21           O  
ATOM    628  CB  PHE A  83     -24.981  -2.009  24.027  1.00 77.21           C  
ATOM    629  CG  PHE A  83     -25.045  -1.635  25.484  1.00 77.21           C  
ATOM    630  CD1 PHE A  83     -23.898  -1.256  26.170  1.00 77.21           C  
ATOM    631  CD2 PHE A  83     -26.254  -1.664  26.167  1.00 77.21           C  
ATOM    632  CE1 PHE A  83     -23.955  -0.910  27.518  1.00 77.21           C  
ATOM    633  CE2 PHE A  83     -26.318  -1.319  27.514  1.00 77.21           C  
ATOM    634  CZ  PHE A  83     -25.168  -0.944  28.188  1.00 77.21           C  
ATOM    635  N   MET A  84     -23.403   0.426  22.805  1.00 77.00           N  
ATOM    636  CA  MET A  84     -22.467   1.533  22.980  1.00 77.00           C  
ATOM    637  C   MET A  84     -22.993   2.801  22.315  1.00 77.00           C  
ATOM    638  O   MET A  84     -22.796   3.904  22.828  1.00 77.00           O  
ATOM    639  CB  MET A  84     -21.095   1.174  22.410  1.00 77.00           C  
ATOM    640  CG  MET A  84     -20.320   0.178  23.257  1.00 77.00           C  
ATOM    641  SD  MET A  84     -18.568   0.023  22.734  1.00 77.00           S  
ATOM    642  CE  MET A  84     -18.011  -1.282  23.865  1.00 77.00           C  
ATOM    643  N   VAL A  85     -23.550   2.686  21.204  1.00 75.81           N  
ATOM    644  CA  VAL A  85     -24.137   3.807  20.477  1.00 75.81           C  
ATOM    645  C   VAL A  85     -25.245   4.441  21.313  1.00 75.81           C  
ATOM    646  O   VAL A  85     -25.385   5.666  21.344  1.00 75.81           O  
ATOM    647  CB  VAL A  85     -24.691   3.366  19.104  1.00 75.81           C  
ATOM    648  CG1 VAL A  85     -25.539   4.474  18.483  1.00 75.81           C  
ATOM    649  CG2 VAL A  85     -23.549   2.975  18.168  1.00 75.81           C  
ATOM    650  N   ARG A  86     -25.949   3.761  22.090  1.00 68.17           N  
ATOM    651  CA  ARG A  86     -27.118   4.169  22.861  1.00 68.17           C  
ATOM    652  C   ARG A  86     -26.711   4.727  24.221  1.00 68.17           C  
ATOM    653  O   ARG A  86     -27.409   5.570  24.786  1.00 68.17           O  
ATOM    654  CB  ARG A  86     -28.080   2.993  23.044  1.00 68.17           C  
ATOM    655  CG  ARG A  86     -28.783   2.567  21.765  1.00 68.17           C  
ATOM    656  CD  ARG A  86     -29.814   1.478  22.024  1.00 68.17           C  
ATOM    657  NE  ARG A  86     -30.406   0.990  20.782  1.00 68.17           N  
ATOM    658  CZ  ARG A  86     -31.358   0.063  20.709  1.00 68.17           C  
ATOM    659  NH1 ARG A  86     -31.846  -0.496  21.810  1.00 68.17           N1+
ATOM    660  NH2 ARG A  86     -31.826  -0.307  19.525  1.00 68.17           N  
ATOM    661  N   VAL A  87     -25.499   4.358  24.692  1.00 61.95           N  
ATOM    662  CA  VAL A  87     -24.985   4.741  26.002  1.00 61.95           C  
ATOM    663  C   VAL A  87     -24.085   5.967  25.866  1.00 61.95           C  
ATOM    664  O   VAL A  87     -24.076   6.839  26.739  1.00 61.95           O  
ATOM    665  CB  VAL A  87     -24.211   3.582  26.669  1.00 61.95           C  
ATOM    666  CG1 VAL A  87     -23.571   4.043  27.978  1.00 61.95           C  
ATOM    667  CG2 VAL A  87     -25.137   2.393  26.913  1.00 61.95           C  
ATOM    668  N   GLU A  88     -23.391   6.228  24.606  1.00 57.36           N  
ATOM    669  CA  GLU A  88     -22.370   7.247  24.385  1.00 57.36           C  
ATOM    670  C   GLU A  88     -22.909   8.393  23.534  1.00 57.36           C  
ATOM    671  O   GLU A  88     -22.144   9.243  23.071  1.00 57.36           O  
ATOM    672  CB  GLU A  88     -21.134   6.635  23.720  1.00 57.36           C  
ATOM    673  CG  GLU A  88     -20.191   5.943  24.694  1.00 57.36           C  
ATOM    674  CD  GLU A  88     -18.917   5.436  24.038  1.00 57.36           C  
ATOM    675  OE1 GLU A  88     -18.033   4.912  24.753  1.00 57.36           O  
ATOM    676  OE2 GLU A  88     -18.801   5.566  22.799  1.00 57.36           O1-
ATOM    677  N   ASP A  89     -24.119   9.032  23.682  1.00 48.00           N  
ATOM    678  CA  ASP A  89     -24.526  10.244  22.977  1.00 48.00           C  
ATOM    679  C   ASP A  89     -23.872  11.481  23.589  1.00 48.00           C  
ATOM    680  O   ASP A  89     -23.934  11.686  24.803  1.00 48.00           O  
ATOM    681  CB  ASP A  89     -26.049  10.390  22.996  1.00 48.00           C  
ATOM    682  CG  ASP A  89     -26.606  10.951  21.700  1.00 48.00           C  
ATOM    683  OD1 ASP A  89     -25.838  11.124  20.729  1.00 48.00           O  
ATOM    684  OD2 ASP A  89     -27.825  11.225  21.649  1.00 48.00           O1-
ATOM    685  N   GLY A  90     -22.616  12.112  22.987  1.00 45.87           N  
ATOM    686  CA  GLY A  90     -22.082  13.355  22.454  1.00 45.87           C  
ATOM    687  C   GLY A  90     -22.600  14.584  23.177  1.00 45.87           C  
ATOM    688  O   GLY A  90     -22.810  15.631  22.561  1.00 45.87           O  
ATOM    689  N   GLY A  91     -22.486  14.794  24.578  1.00 36.81           N  
ATOM    690  CA  GLY A  91     -22.651  16.093  25.212  1.00 36.81           C  
ATOM    691  C   GLY A  91     -21.426  16.538  25.988  1.00 36.81           C  
ATOM    692  O   GLY A  91     -20.607  15.710  26.394  1.00 36.81           O  
ATOM    693  N   GLU A  92     -20.742  17.856  25.790  1.00 38.17           N  
ATOM    694  CA  GLU A  92     -19.872  18.931  26.256  1.00 38.17           C  
ATOM    695  C   GLU A  92     -18.767  18.394  27.161  1.00 38.17           C  
ATOM    696  O   GLU A  92     -18.956  17.392  27.853  1.00 38.17           O  
ATOM    697  CB  GLU A  92     -20.683  19.999  26.994  1.00 38.17           C  
ATOM    698  CG  GLU A  92     -21.259  21.073  26.082  1.00 38.17           C  
ATOM    699  CD  GLU A  92     -21.966  22.186  26.838  1.00 38.17           C  
ATOM    700  OE1 GLU A  92     -22.437  23.153  26.196  1.00 38.17           O  
ATOM    701  OE2 GLU A  92     -22.050  22.092  28.083  1.00 38.17           O1-
ATOM    702  N   PRO A  93     -17.434  18.980  27.018  1.00 33.60           N  
ATOM    703  CA  PRO A  93     -16.280  18.559  27.815  1.00 33.60           C  
ATOM    704  C   PRO A  93     -16.532  18.661  29.318  1.00 33.60           C  
ATOM    705  O   PRO A  93     -16.978  19.703  29.803  1.00 33.60           O  
ATOM    706  CB  PRO A  93     -15.177  19.528  27.380  1.00 33.60           C  
ATOM    707  CG  PRO A  93     -15.905  20.705  26.814  1.00 33.60           C  
ATOM    708  CD  PRO A  93     -17.381  20.442  26.905  1.00 33.60           C  
ATOM    709  N   ALA A  94     -17.228  17.705  30.022  1.00 30.19           N  
ATOM    710  CA  ALA A  94     -17.333  18.010  31.447  1.00 30.19           C  
ATOM    711  C   ALA A  94     -16.604  16.964  32.286  1.00 30.19           C  
ATOM    712  O   ALA A  94     -16.484  15.806  31.879  1.00 30.19           O  
ATOM    713  CB  ALA A  94     -18.798  18.097  31.866  1.00 30.19           C  
ATOM    714  N   ASN A  95     -15.446  17.240  32.949  1.00 37.83           N  
ATOM    715  CA  ASN A  95     -14.795  16.684  34.130  1.00 37.83           C  
ATOM    716  C   ASN A  95     -15.155  15.215  34.330  1.00 37.83           C  
ATOM    717  O   ASN A  95     -16.300  14.816  34.111  1.00 37.83           O  
ATOM    718  CB  ASN A  95     -15.161  17.494  35.376  1.00 37.83           C  
ATOM    719  CG  ASN A  95     -14.016  17.595  36.364  1.00 37.83           C  
ATOM    720  ND2 ASN A  95     -14.225  18.344  37.440  1.00 37.83           N  
ATOM    721  OD1 ASN A  95     -12.951  17.005  36.162  1.00 37.83           O  
ATOM    722  N   PRO A  96     -14.250  14.213  34.211  1.00 40.76           N  
ATOM    723  CA  PRO A  96     -14.365  12.772  34.447  1.00 40.76           C  
ATOM    724  C   PRO A  96     -15.381  12.432  35.535  1.00 40.76           C  
ATOM    725  O   PRO A  96     -16.054  11.401  35.456  1.00 40.76           O  
ATOM    726  CB  PRO A  96     -12.951  12.371  34.876  1.00 40.76           C  
ATOM    727  CG  PRO A  96     -12.152  13.631  34.784  1.00 40.76           C  
ATOM    728  CD  PRO A  96     -13.076  14.756  34.414  1.00 40.76           C  
ATOM    729  N   LYS A  97     -15.791  13.357  36.511  1.00 41.29           N  
ATOM    730  CA  LYS A  97     -16.701  13.155  37.634  1.00 41.29           C  
ATOM    731  C   LYS A  97     -18.140  13.479  37.241  1.00 41.29           C  
ATOM    732  O   LYS A  97     -19.076  12.815  37.690  1.00 41.29           O  
ATOM    733  CB  LYS A  97     -16.279  14.011  38.829  1.00 41.29           C  
ATOM    734  CG  LYS A  97     -15.200  13.376  39.695  1.00 41.29           C  
ATOM    735  CD  LYS A  97     -14.926  14.204  40.943  1.00 41.29           C  
ATOM    736  CE  LYS A  97     -13.813  13.596  41.786  1.00 41.29           C  
ATOM    737  NZ  LYS A  97     -13.551  14.396  43.019  1.00 41.29           N1+
ATOM    738  N   ASN A  98     -18.457  14.255  36.186  1.00 46.40           N  
ATOM    739  CA  ASN A  98     -19.739  14.665  35.623  1.00 46.40           C  
ATOM    740  C   ASN A  98     -20.129  13.799  34.428  1.00 46.40           C  
ATOM    741  O   ASN A  98     -21.305  13.728  34.066  1.00 46.40           O  
ATOM    742  CB  ASN A  98     -19.701  16.140  35.220  1.00 46.40           C  
ATOM    743  CG  ASN A  98     -20.027  17.069  36.374  1.00 46.40           C  
ATOM    744  ND2 ASN A  98     -19.852  18.367  36.157  1.00 46.40           N  
ATOM    745  OD1 ASN A  98     -20.431  16.623  37.451  1.00 46.40           O  
ATOM    746  N   ARG A  99     -19.217  12.994  33.765  1.00 39.10           N  
ATOM    747  CA  ARG A  99     -19.306  11.971  32.728  1.00 39.10           C  
ATOM    748  C   ARG A  99     -19.883  10.675  33.286  1.00 39.10           C  
ATOM    749  O   ARG A  99     -20.711  10.029  32.640  1.00 39.10           O  
ATOM    750  CB  ARG A  99     -17.930  11.710  32.112  1.00 39.10           C  
ATOM    751  CG  ARG A  99     -17.912  11.783  30.593  1.00 39.10           C  
ATOM    752  CD  ARG A  99     -16.532  11.472  30.030  1.00 39.10           C  
ATOM    753  NE  ARG A  99     -16.560  11.343  28.576  1.00 39.10           N  
ATOM    754  CZ  ARG A  99     -15.503  11.057  27.820  1.00 39.10           C  
ATOM    755  NH1 ARG A  99     -14.309  10.864  28.368  1.00 39.10           N1+
ATOM    756  NH2 ARG A  99     -15.641  10.963  26.505  1.00 39.10           N  
ATOM    757  N   VAL A 100     -19.552  10.354  34.477  1.00 39.45           N  
ATOM    758  CA  VAL A 100     -19.998   9.152  35.174  1.00 39.45           C  
ATOM    759  C   VAL A 100     -21.409   9.364  35.719  1.00 39.45           C  
ATOM    760  O   VAL A 100     -22.249   8.464  35.649  1.00 39.45           O  
ATOM    761  CB  VAL A 100     -19.035   8.770  36.320  1.00 39.45           C  
ATOM    762  CG1 VAL A 100     -19.583   7.584  37.113  1.00 39.45           C  
ATOM    763  CG2 VAL A 100     -17.647   8.453  35.768  1.00 39.45           C  
ATOM    764  N   LYS A 101     -21.795  10.588  36.142  1.00 44.80           N  
ATOM    765  CA  LYS A 101     -23.096  10.998  36.665  1.00 44.80           C  
ATOM    766  C   LYS A 101     -24.112  11.166  35.539  1.00 44.80           C  
ATOM    767  O   LYS A 101     -25.275  10.784  35.683  1.00 44.80           O  
ATOM    768  CB  LYS A 101     -22.971  12.300  37.457  1.00 44.80           C  
ATOM    769  CG  LYS A 101     -22.835  12.100  38.959  1.00 44.80           C  
ATOM    770  CD  LYS A 101     -22.802  13.431  39.699  1.00 44.80           C  
ATOM    771  CE  LYS A 101     -22.539  13.238  41.187  1.00 44.80           C  
ATOM    772  NZ  LYS A 101     -22.429  14.544  41.904  1.00 44.80           N1+
ATOM    773  N   LYS A 102     -23.765  11.580  34.309  1.00 46.76           N  
ATOM    774  CA  LYS A 102     -24.565  11.759  33.100  1.00 46.76           C  
ATOM    775  C   LYS A 102     -24.779  10.430  32.381  1.00 46.76           C  
ATOM    776  O   LYS A 102     -25.867  10.166  31.865  1.00 46.76           O  
ATOM    777  CB  LYS A 102     -23.898  12.763  32.159  1.00 46.76           C  
ATOM    778  CG  LYS A 102     -24.550  14.138  32.156  1.00 46.76           C  
ATOM    779  CD  LYS A 102     -23.925  15.051  31.110  1.00 46.76           C  
ATOM    780  CE  LYS A 102     -24.471  16.469  31.207  1.00 46.76           C  
ATOM    781  NZ  LYS A 102     -23.743  17.406  30.300  1.00 46.76           N1+
ATOM    782  N   ILE A 103     -23.747   9.552  32.407  1.00 41.41           N  
ATOM    783  CA  ILE A 103     -23.792   8.171  31.938  1.00 41.41           C  
ATOM    784  C   ILE A 103     -24.693   7.344  32.852  1.00 41.41           C  
ATOM    785  O   ILE A 103     -25.466   6.507  32.380  1.00 41.41           O  
ATOM    786  CB  ILE A 103     -22.378   7.550  31.875  1.00 41.41           C  
ATOM    787  CG1 ILE A 103     -21.545   8.229  30.782  1.00 41.41           C  
ATOM    788  CG2 ILE A 103     -22.462   6.039  31.640  1.00 41.41           C  
ATOM    789  CD1 ILE A 103     -20.090   7.782  30.744  1.00 41.41           C  
ATOM    790  N   VAL A 104     -24.659   7.620  34.132  1.00 47.31           N  
ATOM    791  CA  VAL A 104     -25.473   6.988  35.165  1.00 47.31           C  
ATOM    792  C   VAL A 104     -26.913   7.484  35.064  1.00 47.31           C  
ATOM    793  O   VAL A 104     -27.857   6.700  35.187  1.00 47.31           O  
ATOM    794  CB  VAL A 104     -24.912   7.264  36.578  1.00 47.31           C  
ATOM    795  CG1 VAL A 104     -25.875   6.758  37.650  1.00 47.31           C  
ATOM    796  CG2 VAL A 104     -23.538   6.617  36.742  1.00 47.31           C  
ATOM    797  N   LYS A 105     -27.256   8.746  34.759  1.00 49.54           N  
ATOM    798  CA  LYS A 105     -28.552   9.391  34.572  1.00 49.54           C  
ATOM    799  C   LYS A 105     -29.202   8.951  33.263  1.00 49.54           C  
ATOM    800  O   LYS A 105     -30.412   8.724  33.211  1.00 49.54           O  
ATOM    801  CB  LYS A 105     -28.403  10.913  34.597  1.00 49.54           C  
ATOM    802  CG  LYS A 105     -28.640  11.536  35.965  1.00 49.54           C  
ATOM    803  CD  LYS A 105     -28.612  13.058  35.899  1.00 49.54           C  
ATOM    804  CE  LYS A 105     -28.746  13.681  37.282  1.00 49.54           C  
ATOM    805  NZ  LYS A 105     -28.622  15.168  37.234  1.00 49.54           N1+
ATOM    806  N   LYS A 106     -28.481   8.548  32.327  1.00 49.27           N  
ATOM    807  CA  LYS A 106     -28.917   8.156  30.989  1.00 49.27           C  
ATOM    808  C   LYS A 106     -29.123   6.647  30.898  1.00 49.27           C  
ATOM    809  O   LYS A 106     -30.037   6.180  30.215  1.00 49.27           O  
ATOM    810  CB  LYS A 106     -27.902   8.610  29.939  1.00 49.27           C  
ATOM    811  CG  LYS A 106     -28.072  10.057  29.499  1.00 49.27           C  
ATOM    812  CD  LYS A 106     -27.140  10.403  28.345  1.00 49.27           C  
ATOM    813  CE  LYS A 106     -27.278  11.863  27.933  1.00 49.27           C  
ATOM    814  NZ  LYS A 106     -26.306  12.229  26.860  1.00 49.27           N1+
ATOM    815  N   VAL A 107     -28.230   5.983  31.606  1.00 46.90           N  
ATOM    816  CA  VAL A 107     -28.415   4.561  31.874  1.00 46.90           C  
ATOM    817  C   VAL A 107     -29.685   4.350  32.695  1.00 46.90           C  
ATOM    818  O   VAL A 107     -30.436   3.402  32.456  1.00 46.90           O  
ATOM    819  CB  VAL A 107     -27.197   3.959  32.611  1.00 46.90           C  
ATOM    820  CG1 VAL A 107     -27.490   2.529  33.059  1.00 46.90           C  
ATOM    821  CG2 VAL A 107     -25.960   4.000  31.716  1.00 46.90           C  
ATOM    822  N   LYS A 108     -30.015   5.297  33.543  1.00 47.30           N  
ATOM    823  CA  LYS A 108     -31.232   5.350  34.349  1.00 47.30           C  
ATOM    824  C   LYS A 108     -32.440   5.727  33.496  1.00 47.30           C  
ATOM    825  O   LYS A 108     -33.529   5.178  33.675  1.00 47.30           O  
ATOM    826  CB  LYS A 108     -31.071   6.344  35.500  1.00 47.30           C  
ATOM    827  CG  LYS A 108     -30.540   5.724  36.784  1.00 47.30           C  
ATOM    828  CD  LYS A 108     -30.544   6.726  37.932  1.00 47.30           C  
ATOM    829  CE  LYS A 108     -29.928   6.135  39.192  1.00 47.30           C  
ATOM    830  NZ  LYS A 108     -29.899   7.125  40.311  1.00 47.30           N1+
ATOM    831  N   LYS A 109     -32.334   6.610  32.403  1.00 50.99           N  
ATOM    832  CA  LYS A 109     -33.319   7.020  31.406  1.00 50.99           C  
ATOM    833  C   LYS A 109     -33.553   5.916  30.379  1.00 50.99           C  
ATOM    834  O   LYS A 109     -34.680   5.717  29.919  1.00 50.99           O  
ATOM    835  CB  LYS A 109     -32.872   8.303  30.704  1.00 50.99           C  
ATOM    836  CG  LYS A 109     -34.019   9.197  30.259  1.00 50.99           C  
ATOM    837  CD  LYS A 109     -33.511  10.467  29.589  1.00 50.99           C  
ATOM    838  CE  LYS A 109     -34.657  11.325  29.071  1.00 50.99           C  
ATOM    839  NZ  LYS A 109     -34.166  12.593  28.453  1.00 50.99           N1+
ATOM    840  N   LEU A 110     -32.511   5.143  30.019  1.00 44.95           N  
ATOM    841  CA  LEU A 110     -32.557   3.939  29.198  1.00 44.95           C  
ATOM    842  C   LEU A 110     -33.225   2.793  29.950  1.00 44.95           C  
ATOM    843  O   LEU A 110     -33.901   1.958  29.345  1.00 44.95           O  
ATOM    844  CB  LEU A 110     -31.146   3.529  28.767  1.00 44.95           C  
ATOM    845  CG  LEU A 110     -30.537   4.312  27.603  1.00 44.95           C  
ATOM    846  CD1 LEU A 110     -29.038   4.048  27.513  1.00 44.95           C  
ATOM    847  CD2 LEU A 110     -31.230   3.949  26.294  1.00 44.95           C  
ATOM    848  N   PHE A 111     -33.120   2.926  31.310  1.00 44.02           N  
ATOM    849  CA  PHE A 111     -33.775   2.034  32.259  1.00 44.02           C  
ATOM    850  C   PHE A 111     -35.240   2.416  32.438  1.00 44.02           C  
ATOM    851  O   PHE A 111     -36.079   1.561  32.730  1.00 44.02           O  
ATOM    852  CB  PHE A 111     -33.056   2.063  33.611  1.00 44.02           C  
ATOM    853  CG  PHE A 111     -31.904   1.100  33.707  1.00 44.02           C  
ATOM    854  CD1 PHE A 111     -32.123  -0.240  34.002  1.00 44.02           C  
ATOM    855  CD2 PHE A 111     -30.601   1.535  33.502  1.00 44.02           C  
ATOM    856  CE1 PHE A 111     -31.059  -1.134  34.091  1.00 44.02           C  
ATOM    857  CE2 PHE A 111     -29.532   0.647  33.590  1.00 44.02           C  
ATOM    858  CZ  PHE A 111     -29.763  -0.686  33.885  1.00 44.02           C  
ATOM    859  N   LYS A 112     -35.644   3.651  32.013  1.00 47.20           N  
ATOM    860  CA  LYS A 112     -36.992   4.211  32.044  1.00 47.20           C  
ATOM    861  C   LYS A 112     -37.707   3.996  30.712  1.00 47.20           C  
ATOM    862  O   LYS A 112     -38.930   3.853  30.675  1.00 47.20           O  
ATOM    863  CB  LYS A 112     -36.947   5.702  32.380  1.00 47.20           C  
ATOM    864  CG  LYS A 112     -36.937   6.000  33.872  1.00 47.20           C  
ATOM    865  CD  LYS A 112     -37.014   7.497  34.143  1.00 47.20           C  
ATOM    866  CE  LYS A 112     -36.940   7.801  35.633  1.00 47.20           C  
ATOM    867  NZ  LYS A 112     -37.026   9.267  35.904  1.00 47.20           N1+
ATOM    868  N   ASN A 113     -36.842   3.685  29.437  1.00 47.36           N  
ATOM    869  CA  ASN A 113     -37.374   3.305  28.133  1.00 47.36           C  
ATOM    870  C   ASN A 113     -37.242   1.804  27.890  1.00 47.36           C  
ATOM    871  O   ASN A 113     -36.147   1.309  27.616  1.00 47.36           O  
ATOM    872  CB  ASN A 113     -36.675   4.087  27.019  1.00 47.36           C  
ATOM    873  CG  ASN A 113     -37.174   5.514  26.907  1.00 47.36           C  
ATOM    874  ND2 ASN A 113     -36.452   6.337  26.155  1.00 47.36           N  
ATOM    875  OD1 ASN A 113     -38.199   5.874  27.491  1.00 47.36           O  
ATOM    876  N   GLY A 114     -37.674   0.877  28.796  1.00 48.83           N  
ATOM    877  CA  GLY A 114     -37.870  -0.536  29.076  1.00 48.83           C  
ATOM    878  C   GLY A 114     -37.875  -1.397  27.827  1.00 48.83           C  
ATOM    879  O   GLY A 114     -37.432  -2.547  27.858  1.00 48.83           O  
ATOM    880  N   LYS A 115     -38.040  -0.962  26.583  1.00 53.57           N  
ATOM    881  CA  LYS A 115     -38.294  -1.788  25.406  1.00 53.57           C  
ATOM    882  C   LYS A 115     -37.017  -2.002  24.599  1.00 53.57           C  
ATOM    883  O   LYS A 115     -36.760  -3.106  24.114  1.00 53.57           O  
ATOM    884  CB  LYS A 115     -39.370  -1.151  24.525  1.00 53.57           C  
ATOM    885  CG  LYS A 115     -40.791  -1.394  25.010  1.00 53.57           C  
ATOM    886  CD  LYS A 115     -41.819  -0.893  24.004  1.00 53.57           C  
ATOM    887  CE  LYS A 115     -43.240  -1.064  24.523  1.00 53.57           C  
ATOM    888  NZ  LYS A 115     -44.252  -0.573  23.540  1.00 53.57           N1+
ATOM    889  N   ASP A 116     -36.009  -1.089  24.460  1.00 53.42           N  
ATOM    890  CA  ASP A 116     -34.759  -1.140  23.708  1.00 53.42           C  
ATOM    891  C   ASP A 116     -33.662  -1.834  24.511  1.00 53.42           C  
ATOM    892  O   ASP A 116     -32.887  -2.621  23.963  1.00 53.42           O  
ATOM    893  CB  ASP A 116     -34.312   0.270  23.315  1.00 53.42           C  
ATOM    894  CG  ASP A 116     -35.190   0.894  22.245  1.00 53.42           C  
ATOM    895  OD1 ASP A 116     -35.836   0.150  21.476  1.00 53.42           O  
ATOM    896  OD2 ASP A 116     -35.234   2.141  22.169  1.00 53.42           O1-
ATOM    897  N   LEU A 117     -33.572  -1.701  25.855  1.00 55.20           N  
ATOM    898  CA  LEU A 117     -32.663  -2.358  26.787  1.00 55.20           C  
ATOM    899  C   LEU A 117     -33.073  -3.809  27.015  1.00 55.20           C  
ATOM    900  O   LEU A 117     -32.217  -4.689  27.136  1.00 55.20           O  
ATOM    901  CB  LEU A 117     -32.630  -1.610  28.122  1.00 55.20           C  
ATOM    902  CG  LEU A 117     -31.498  -1.982  29.081  1.00 55.20           C  
ATOM    903  CD1 LEU A 117     -30.176  -1.400  28.592  1.00 55.20           C  
ATOM    904  CD2 LEU A 117     -31.812  -1.499  30.493  1.00 55.20           C  
ATOM    905  N   HIS A 118     -34.385  -4.085  27.065  1.00 64.06           N  
ATOM    906  CA  HIS A 118     -34.907  -5.444  27.156  1.00 64.06           C  
ATOM    907  C   HIS A 118     -34.590  -6.242  25.896  1.00 64.06           C  
ATOM    908  O   HIS A 118     -34.292  -7.436  25.971  1.00 64.06           O  
ATOM    909  CB  HIS A 118     -36.417  -5.423  27.398  1.00 64.06           C  
ATOM    910  CG  HIS A 118     -36.793  -5.294  28.840  1.00 64.06           C  
ATOM    911  CD2 HIS A 118     -37.550  -4.374  29.483  1.00 64.06           C  
ATOM    912  ND1 HIS A 118     -36.370  -6.186  29.802  1.00 64.06           N  
ATOM    913  CE1 HIS A 118     -36.853  -5.819  30.977  1.00 64.06           C  
ATOM    914  NE2 HIS A 118     -37.572  -4.723  30.811  1.00 64.06           N  
ATOM    915  N   ARG A 119     -34.594  -5.567  24.739  1.00 65.99           N  
ATOM    916  CA  ARG A 119     -34.258  -6.166  23.451  1.00 65.99           C  
ATOM    917  C   ARG A 119     -32.773  -6.503  23.375  1.00 65.99           C  
ATOM    918  O   ARG A 119     -32.397  -7.572  22.889  1.00 65.99           O  
ATOM    919  CB  ARG A 119     -34.642  -5.228  22.305  1.00 65.99           C  
ATOM    920  CG  ARG A 119     -36.129  -5.217  21.989  1.00 65.99           C  
ATOM    921  CD  ARG A 119     -36.448  -4.312  20.808  1.00 65.99           C  
ATOM    922  NE  ARG A 119     -37.870  -4.338  20.477  1.00 65.99           N  
ATOM    923  CZ  ARG A 119     -38.433  -3.640  19.495  1.00 65.99           C  
ATOM    924  NH1 ARG A 119     -37.702  -2.843  18.724  1.00 65.99           N1+
ATOM    925  NH2 ARG A 119     -39.737  -3.738  19.282  1.00 65.99           N  
ATOM    926  N   ILE A 120     -31.854  -5.651  23.834  1.00 64.86           N  
ATOM    927  CA  ILE A 120     -30.407  -5.829  23.870  1.00 64.86           C  
ATOM    928  C   ILE A 120     -30.042  -6.885  24.910  1.00 64.86           C  
ATOM    929  O   ILE A 120     -29.197  -7.748  24.658  1.00 64.86           O  
ATOM    930  CB  ILE A 120     -29.682  -4.500  24.178  1.00 64.86           C  
ATOM    931  CG1 ILE A 120     -29.886  -3.502  23.033  1.00 64.86           C  
ATOM    932  CG2 ILE A 120     -28.191  -4.744  24.432  1.00 64.86           C  
ATOM    933  CD1 ILE A 120     -29.360  -2.104  23.329  1.00 64.86           C  
ATOM    934  N   SER A 121     -30.708  -6.826  26.093  1.00 64.43           N  
ATOM    935  CA  SER A 121     -30.545  -7.809  27.159  1.00 64.43           C  
ATOM    936  C   SER A 121     -31.014  -9.190  26.714  1.00 64.43           C  
ATOM    937  O   SER A 121     -30.346 -10.192  26.976  1.00 64.43           O  
ATOM    938  CB  SER A 121     -31.314  -7.378  28.408  1.00 64.43           C  
ATOM    939  OG  SER A 121     -31.143  -8.319  29.454  1.00 64.43           O  
ATOM    940  N   ASP A 122     -32.182  -9.313  26.050  1.00 71.47           N  
ATOM    941  CA  ASP A 122     -32.697 -10.555  25.482  1.00 71.47           C  
ATOM    942  C   ASP A 122     -31.751 -11.105  24.417  1.00 71.47           C  
ATOM    943  O   ASP A 122     -31.517 -12.314  24.351  1.00 71.47           O  
ATOM    944  CB  ASP A 122     -34.090 -10.338  24.888  1.00 71.47           C  
ATOM    945  CG  ASP A 122     -35.164 -10.157  25.946  1.00 71.47           C  
ATOM    946  OD1 ASP A 122     -34.934 -10.524  27.118  1.00 71.47           O  
ATOM    947  OD2 ASP A 122     -36.252  -9.646  25.603  1.00 71.47           O1-
ATOM    948  N   ALA A 123     -31.274 -10.205  23.541  1.00 74.11           N  
ATOM    949  CA  ALA A 123     -30.315 -10.564  22.499  1.00 74.11           C  
ATOM    950  C   ALA A 123     -29.004 -11.055  23.107  1.00 74.11           C  
ATOM    951  O   ALA A 123     -28.402 -12.010  22.611  1.00 74.11           O  
ATOM    952  CB  ALA A 123     -30.059  -9.373  21.579  1.00 74.11           C  
ATOM    953  N   LEU A 124     -28.538 -10.369  24.201  1.00 71.33           N  
ATOM    954  CA  LEU A 124     -27.342 -10.751  24.944  1.00 71.33           C  
ATOM    955  C   LEU A 124     -27.533 -12.104  25.623  1.00 71.33           C  
ATOM    956  O   LEU A 124     -26.625 -12.938  25.621  1.00 71.33           O  
ATOM    957  CB  LEU A 124     -26.996  -9.687  25.988  1.00 71.33           C  
ATOM    958  CG  LEU A 124     -25.691  -9.893  26.758  1.00 71.33           C  
ATOM    959  CD1 LEU A 124     -24.500  -9.849  25.806  1.00 71.33           C  
ATOM    960  CD2 LEU A 124     -25.544  -8.842  27.853  1.00 71.33           C  
ATOM    961  N   GLU A 125     -28.704 -12.408  26.187  1.00 72.73           N  
ATOM    962  CA  GLU A 125     -29.038 -13.690  26.800  1.00 72.73           C  
ATOM    963  C   GLU A 125     -29.044 -14.812  25.766  1.00 72.73           C  
ATOM    964  O   GLU A 125     -28.575 -15.919  26.040  1.00 72.73           O  
ATOM    965  CB  GLU A 125     -30.397 -13.613  27.501  1.00 72.73           C  
ATOM    966  CG  GLU A 125     -30.352 -12.921  28.855  1.00 72.73           C  
ATOM    967  CD  GLU A 125     -31.707 -12.861  29.544  1.00 72.73           C  
ATOM    968  OE1 GLU A 125     -31.808 -12.251  30.632  1.00 72.73           O  
ATOM    969  OE2 GLU A 125     -32.674 -13.431  28.991  1.00 72.73           O1-
ATOM    970  N   GLU A 126     -29.564 -14.540  24.695  1.00 79.71           N  
ATOM    971  CA  GLU A 126     -29.587 -15.486  23.584  1.00 79.71           C  
ATOM    972  C   GLU A 126     -28.174 -15.847  23.137  1.00 79.71           C  
ATOM    973  O   GLU A 126     -27.882 -17.013  22.864  1.00 79.71           O  
ATOM    974  CB  GLU A 126     -30.381 -14.913  22.407  1.00 79.71           C  
ATOM    975  CG  GLU A 126     -30.617 -15.910  21.281  1.00 79.71           C  
ATOM    976  CD  GLU A 126     -31.372 -15.317  20.103  1.00 79.71           C  
ATOM    977  OE1 GLU A 126     -31.484 -15.989  19.053  1.00 79.71           O  
ATOM    978  OE2 GLU A 126     -31.855 -14.169  20.230  1.00 79.71           O1-
ATOM    979  N   VAL A 127     -27.311 -14.857  23.041  1.00 78.70           N  
ATOM    980  CA  VAL A 127     -25.930 -15.026  22.601  1.00 78.70           C  
ATOM    981  C   VAL A 127     -25.145 -15.810  23.651  1.00 78.70           C  
ATOM    982  O   VAL A 127     -24.307 -16.647  23.311  1.00 78.70           O  
ATOM    983  CB  VAL A 127     -25.249 -13.666  22.332  1.00 78.70           C  
ATOM    984  CG1 VAL A 127     -23.743 -13.842  22.150  1.00 78.70           C  
ATOM    985  CG2 VAL A 127     -25.864 -12.995  21.105  1.00 78.70           C  
ATOM    986  N   VAL A 128     -25.406 -15.532  24.928  1.00 73.91           N  
ATOM    987  CA  VAL A 128     -24.806 -16.264  26.038  1.00 73.91           C  
ATOM    988  C   VAL A 128     -25.226 -17.731  25.977  1.00 73.91           C  
ATOM    989  O   VAL A 128     -24.406 -18.627  26.186  1.00 73.91           O  
ATOM    990  CB  VAL A 128     -25.200 -15.652  27.401  1.00 73.91           C  
ATOM    991  CG1 VAL A 128     -24.776 -16.569  28.547  1.00 73.91           C  
ATOM    992  CG2 VAL A 128     -24.578 -14.266  27.563  1.00 73.91           C  
ATOM    993  N   LEU A 129     -26.470 -18.006  25.690  1.00 80.61           N  
ATOM    994  CA  LEU A 129     -26.979 -19.364  25.527  1.00 80.61           C  
ATOM    995  C   LEU A 129     -26.312 -20.055  24.343  1.00 80.61           C  
ATOM    996  O   LEU A 129     -25.931 -21.224  24.436  1.00 80.61           O  
ATOM    997  CB  LEU A 129     -28.498 -19.347  25.334  1.00 80.61           C  
ATOM    998  CG  LEU A 129     -29.185 -20.711  25.243  1.00 80.61           C  
ATOM    999  CD1 LEU A 129     -29.023 -21.474  26.553  1.00 80.61           C  
ATOM   1000  CD2 LEU A 129     -30.659 -20.545  24.893  1.00 80.61           C  
ATOM   1001  N   GLN A 130     -26.169 -19.388  23.227  1.00 81.00           N  
ATOM   1002  CA  GLN A 130     -25.503 -19.894  22.032  1.00 81.00           C  
ATOM   1003  C   GLN A 130     -24.038 -20.218  22.313  1.00 81.00           C  
ATOM   1004  O   GLN A 130     -23.509 -21.212  21.812  1.00 81.00           O  
ATOM   1005  CB  GLN A 130     -25.607 -18.883  20.890  1.00 81.00           C  
ATOM   1006  CG  GLN A 130     -27.005 -18.763  20.299  1.00 81.00           C  
ATOM   1007  CD  GLN A 130     -27.078 -17.763  19.161  1.00 81.00           C  
ATOM   1008  NE2 GLN A 130     -28.059 -17.935  18.282  1.00 81.00           N  
ATOM   1009  OE1 GLN A 130     -26.261 -16.841  19.074  1.00 81.00           O  
ATOM   1010  N   ALA A 131     -23.385 -19.282  23.068  1.00 78.44           N  
ATOM   1011  CA  ALA A 131     -21.997 -19.479  23.476  1.00 78.44           C  
ATOM   1012  C   ALA A 131     -21.852 -20.722  24.349  1.00 78.44           C  
ATOM   1013  O   ALA A 131     -20.888 -21.478  24.208  1.00 78.44           O  
ATOM   1014  CB  ALA A 131     -21.481 -18.248  24.218  1.00 78.44           C  
ATOM   1015  N   LYS A 132     -22.788 -20.982  25.251  1.00 79.70           N  
ATOM   1016  CA  LYS A 132     -22.799 -22.158  26.116  1.00 79.70           C  
ATOM   1017  C   LYS A 132     -23.015 -23.434  25.307  1.00 79.70           C  
ATOM   1018  O   LYS A 132     -22.396 -24.464  25.585  1.00 79.70           O  
ATOM   1019  CB  LYS A 132     -23.884 -22.027  27.186  1.00 79.70           C  
ATOM   1020  CG  LYS A 132     -23.545 -21.039  28.293  1.00 79.70           C  
ATOM   1021  CD  LYS A 132     -24.631 -21.002  29.361  1.00 79.70           C  
ATOM   1022  CE  LYS A 132     -24.290 -20.018  30.472  1.00 79.70           C  
ATOM   1023  NZ  LYS A 132     -25.380 -19.933  31.490  1.00 79.70           N1+
ATOM   1024  N   GLN A 133     -23.920 -23.379  24.336  1.00 81.80           N  
ATOM   1025  CA  GLN A 133     -24.168 -24.487  23.419  1.00 81.80           C  
ATOM   1026  C   GLN A 133     -22.909 -24.842  22.632  1.00 81.80           C  
ATOM   1027  O   GLN A 133     -22.606 -26.020  22.435  1.00 81.80           O  
ATOM   1028  CB  GLN A 133     -25.308 -24.144  22.459  1.00 81.80           C  
ATOM   1029  CG  GLN A 133     -26.680 -24.115  23.119  1.00 81.80           C  
ATOM   1030  CD  GLN A 133     -27.774 -23.647  22.178  1.00 81.80           C  
ATOM   1031  NE2 GLN A 133     -29.022 -23.748  22.622  1.00 81.80           N  
ATOM   1032  OE1 GLN A 133     -27.500 -23.198  21.060  1.00 81.80           O  
ATOM   1033  N   LEU A 134     -22.207 -23.807  22.179  1.00 79.77           N  
ATOM   1034  CA  LEU A 134     -20.977 -23.985  21.416  1.00 79.77           C  
ATOM   1035  C   LEU A 134     -19.856 -24.512  22.306  1.00 79.77           C  
ATOM   1036  O   LEU A 134     -18.973 -25.233  21.837  1.00 79.77           O  
ATOM   1037  CB  LEU A 134     -20.552 -22.664  20.769  1.00 79.77           C  
ATOM   1038  CG  LEU A 134     -21.381 -22.198  19.571  1.00 79.77           C  
ATOM   1039  CD1 LEU A 134     -20.926 -20.815  19.117  1.00 79.77           C  
ATOM   1040  CD2 LEU A 134     -21.279 -23.202  18.428  1.00 79.77           C  
ATOM   1041  N   ALA A 135     -19.944 -24.053  23.595  1.00 74.39           N  
ATOM   1042  CA  ALA A 135     -19.003 -24.510  24.613  1.00 74.39           C  
ATOM   1043  C   ALA A 135     -19.152 -26.008  24.866  1.00 74.39           C  
ATOM   1044  O   ALA A 135     -18.159 -26.711  25.071  1.00 74.39           O  
ATOM   1045  CB  ALA A 135     -19.204 -23.732  25.911  1.00 74.39           C  
ATOM   1046  N   GLU A 136     -20.389 -26.567  24.880  1.00 73.13           N  
ATOM   1047  CA  GLU A 136     -20.696 -27.981  25.070  1.00 73.13           C  
ATOM   1048  C   GLU A 136     -20.168 -28.821  23.911  1.00 73.13           C  
ATOM   1049  O   GLU A 136     -19.717 -29.952  24.111  1.00 73.13           O  
ATOM   1050  CB  GLU A 136     -22.205 -28.188  25.223  1.00 73.13           C  
ATOM   1051  CG  GLU A 136     -22.759 -27.708  26.557  1.00 73.13           C  
ATOM   1052  CD  GLU A 136     -24.260 -27.909  26.691  1.00 73.13           C  
ATOM   1053  OE1 GLU A 136     -24.828 -27.556  27.749  1.00 73.13           O  
ATOM   1054  OE2 GLU A 136     -24.873 -28.425  25.730  1.00 73.13           O1-
ATOM   1055  N   LEU A 137     -20.112 -28.303  22.703  1.00 67.55           N  
ATOM   1056  CA  LEU A 137     -19.603 -28.919  21.482  1.00 67.55           C  
ATOM   1057  C   LEU A 137     -18.078 -28.882  21.450  1.00 67.55           C  
ATOM   1058  O   LEU A 137     -17.445 -29.743  20.835  1.00 67.55           O  
ATOM   1059  CB  LEU A 137     -20.168 -28.211  20.248  1.00 67.55           C  
ATOM   1060  CG  LEU A 137     -21.654 -28.431  19.961  1.00 67.55           C  
ATOM   1061  CD1 LEU A 137     -22.135 -27.465  18.884  1.00 67.55           C  
ATOM   1062  CD2 LEU A 137     -21.911 -29.875  19.545  1.00 67.55           C  
ATOM   1063  N   ARG A 138     -17.490 -27.839  22.150  1.00 65.90           N  
ATOM   1064  CA  ARG A 138     -16.068 -27.625  22.396  1.00 65.90           C  
ATOM   1065  C   ARG A 138     -15.458 -28.804  23.147  1.00 65.90           C  
ATOM   1066  O   ARG A 138     -14.335 -29.220  22.853  1.00 65.90           O  
ATOM   1067  CB  ARG A 138     -15.847 -26.331  23.183  1.00 65.90           C  
ATOM   1068  CG  ARG A 138     -14.393 -26.068  23.541  1.00 65.90           C  
ATOM   1069  CD  ARG A 138     -14.254 -24.914  24.523  1.00 65.90           C  
ATOM   1070  NE  ARG A 138     -13.811 -25.374  25.836  1.00 65.90           N  
ATOM   1071  CZ  ARG A 138     -13.824 -24.635  26.942  1.00 65.90           C  
ATOM   1072  NH1 ARG A 138     -14.261 -23.381  26.915  1.00 65.90           N1+
ATOM   1073  NH2 ARG A 138     -13.399 -25.153  28.085  1.00 65.90           N  
ATOM   1074  N   GLN A 139     -16.162 -29.320  24.279  1.00 63.28           N  
ATOM   1075  CA  GLN A 139     -15.721 -30.404  25.151  1.00 63.28           C  
ATOM   1076  C   GLN A 139     -15.524 -31.697  24.366  1.00 63.28           C  
ATOM   1077  O   GLN A 139     -14.637 -32.492  24.682  1.00 63.28           O  
ATOM   1078  CB  GLN A 139     -16.725 -30.625  26.284  1.00 63.28           C  
ATOM   1079  CG  GLN A 139     -16.662 -29.567  27.377  1.00 63.28           C  
ATOM   1080  CD  GLN A 139     -17.625 -29.842  28.516  1.00 63.28           C  
ATOM   1081  NE2 GLN A 139     -17.732 -28.897  29.444  1.00 63.28           N  
ATOM   1082  OE1 GLN A 139     -18.269 -30.895  28.562  1.00 63.28           O  
ATOM   1083  N   ARG A 140     -16.020 -31.865  23.127  1.00 61.03           N  
ATOM   1084  CA  ARG A 140     -15.951 -32.988  22.198  1.00 61.03           C  
ATOM   1085  C   ARG A 140     -14.717 -32.886  21.308  1.00 61.03           C  
ATOM   1086  O   ARG A 140     -14.140 -33.904  20.920  1.00 61.03           O  
ATOM   1087  CB  ARG A 140     -17.215 -33.052  21.337  1.00 61.03           C  
ATOM   1088  CG  ARG A 140     -18.417 -33.649  22.052  1.00 61.03           C  
ATOM   1089  CD  ARG A 140     -19.606 -33.811  21.115  1.00 61.03           C  
ATOM   1090  NE  ARG A 140     -20.824 -34.152  21.844  1.00 61.03           N  
ATOM   1091  CZ  ARG A 140     -22.010 -34.366  21.281  1.00 61.03           C  
ATOM   1092  NH1 ARG A 140     -22.161 -34.277  19.965  1.00 61.03           N1+
ATOM   1093  NH2 ARG A 140     -23.053 -34.670  22.039  1.00 61.03           N  
ATOM   1094  N   TYR A 141     -14.034 -31.667  21.180  1.00 62.22           N  
ATOM   1095  CA  TYR A 141     -13.004 -31.436  20.173  1.00 62.22           C  
ATOM   1096  C   TYR A 141     -11.678 -31.065  20.825  1.00 62.22           C  
ATOM   1097  O   TYR A 141     -10.642 -31.022  20.157  1.00 62.22           O  
ATOM   1098  CB  TYR A 141     -13.437 -30.331  19.204  1.00 62.22           C  
ATOM   1099  CG  TYR A 141     -14.685 -30.663  18.423  1.00 62.22           C  
ATOM   1100  CD1 TYR A 141     -14.751 -31.808  17.632  1.00 62.22           C  
ATOM   1101  CD2 TYR A 141     -15.800 -29.833  18.473  1.00 62.22           C  
ATOM   1102  CE1 TYR A 141     -15.898 -32.118  16.909  1.00 62.22           C  
ATOM   1103  CE2 TYR A 141     -16.952 -30.133  17.753  1.00 62.22           C  
ATOM   1104  CZ  TYR A 141     -16.992 -31.275  16.976  1.00 62.22           C  
ATOM   1105  OH  TYR A 141     -18.130 -31.577  16.262  1.00 62.22           O  
ATOM   1106  N   GLU A 142     -11.716 -30.834  22.251  1.00 57.73           N  
ATOM   1107  CA  GLU A 142     -10.616 -30.525  23.160  1.00 57.73           C  
ATOM   1108  C   GLU A 142      -9.740 -31.750  23.405  1.00 57.73           C  
ATOM   1109  O   GLU A 142      -8.539 -31.622  23.648  1.00 57.73           O  
ATOM   1110  CB  GLU A 142     -11.153 -29.988  24.490  1.00 57.73           C  
ATOM   1111  CG  GLU A 142     -10.862 -28.512  24.720  1.00 57.73           C  
ATOM   1112  CD  GLU A 142     -11.496 -27.966  25.989  1.00 57.73           C  
ATOM   1113  OE1 GLU A 142     -11.376 -26.748  26.253  1.00 57.73           O  
ATOM   1114  OE2 GLU A 142     -12.117 -28.763  26.727  1.00 57.73           O1-
ATOM   1115  N   GLN A 143     -10.074 -33.061  22.712  1.00 48.60           N  
ATOM   1116  CA  GLN A 143      -9.307 -34.288  22.898  1.00 48.60           C  
ATOM   1117  C   GLN A 143      -8.546 -34.659  21.628  1.00 48.60           C  
ATOM   1118  O   GLN A 143      -7.694 -35.550  21.647  1.00 48.60           O  
ATOM   1119  CB  GLN A 143     -10.225 -35.438  23.316  1.00 48.60           C  
ATOM   1120  CG  GLN A 143     -10.099 -35.823  24.784  1.00 48.60           C  
ATOM   1121  CD  GLN A 143     -11.383 -36.398  25.352  1.00 48.60           C  
ATOM   1122  NE2 GLN A 143     -11.425 -36.569  26.668  1.00 48.60           N  
ATOM   1123  OE1 GLN A 143     -12.331 -36.685  24.613  1.00 48.60           O  
ATOM   1124  N   GLU A 144      -8.031 -33.639  20.744  1.00 43.82           N  
ATOM   1125  CA  GLU A 144      -7.227 -34.007  19.583  1.00 43.82           C  
ATOM   1126  C   GLU A 144      -6.200 -32.926  19.258  1.00 43.82           C  
ATOM   1127  O   GLU A 144      -6.559 -31.766  19.043  1.00 43.82           O  
ATOM   1128  CB  GLU A 144      -8.122 -34.264  18.368  1.00 43.82           C  
ATOM   1129  CG  GLU A 144      -8.763 -35.645  18.359  1.00 43.82           C  
ATOM   1130  CD  GLU A 144      -9.529 -35.941  17.079  1.00 43.82           C  
ATOM   1131  OE1 GLU A 144     -10.050 -37.070  16.932  1.00 43.82           O  
ATOM   1132  OE2 GLU A 144      -9.609 -35.038  16.217  1.00 43.82           O1-
ATOM   1133  N   THR A 145      -4.993 -32.837  20.091  1.00 41.32           N  
ATOM   1134  CA  THR A 145      -3.776 -32.474  19.373  1.00 41.32           C  
ATOM   1135  C   THR A 145      -2.851 -31.648  20.262  1.00 41.32           C  
ATOM   1136  O   THR A 145      -3.310 -30.791  21.019  1.00 41.32           O  
ATOM   1137  CB  THR A 145      -4.099 -31.685  18.090  1.00 41.32           C  
ATOM   1138  CG2 THR A 145      -4.452 -32.623  16.941  1.00 41.32           C  
ATOM   1139  OG1 THR A 145      -5.210 -30.814  18.339  1.00 41.32           O  
ATOM   1140  N   ARG A 146      -1.577 -32.267  20.714  1.00 32.60           N  
ATOM   1141  CA  ARG A 146      -0.240 -32.020  21.244  1.00 32.60           C  
ATOM   1142  C   ARG A 146       0.458 -30.906  20.471  1.00 32.60           C  
ATOM   1143  O   ARG A 146       0.425 -30.883  19.238  1.00 32.60           O  
ATOM   1144  CB  ARG A 146       0.602 -33.297  21.197  1.00 32.60           C  
ATOM   1145  CG  ARG A 146       0.556 -34.113  22.479  1.00 32.60           C  
ATOM   1146  CD  ARG A 146       1.664 -35.156  22.524  1.00 32.60           C  
ATOM   1147  NE  ARG A 146       1.528 -36.037  23.680  1.00 32.60           N  
ATOM   1148  CZ  ARG A 146       2.389 -36.997  24.007  1.00 32.60           C  
ATOM   1149  NH1 ARG A 146       3.470 -37.219  23.268  1.00 32.60           N1+
ATOM   1150  NH2 ARG A 146       2.168 -37.741  25.080  1.00 32.60           N  
ATOM   1151  N   ASP A 147       0.903 -29.836  21.199  1.00 27.76           N  
ATOM   1152  CA  ASP A 147       1.547 -28.527  21.260  1.00 27.76           C  
ATOM   1153  C   ASP A 147       2.873 -28.532  20.502  1.00 27.76           C  
ATOM   1154  O   ASP A 147       3.707 -29.416  20.705  1.00 27.76           O  
ATOM   1155  CB  ASP A 147       1.774 -28.108  22.714  1.00 27.76           C  
ATOM   1156  CG  ASP A 147       0.530 -27.531  23.366  1.00 27.76           C  
ATOM   1157  OD1 ASP A 147      -0.381 -27.074  22.643  1.00 27.76           O  
ATOM   1158  OD2 ASP A 147       0.461 -27.531  24.614  1.00 27.76           O1-
ATOM   1159  N   THR A 148       3.042 -27.780  19.344  1.00 29.05           N  
ATOM   1160  CA  THR A 148       4.356 -27.209  19.071  1.00 29.05           C  
ATOM   1161  C   THR A 148       4.243 -25.723  18.745  1.00 29.05           C  
ATOM   1162  O   THR A 148       3.375 -25.316  17.971  1.00 29.05           O  
ATOM   1163  CB  THR A 148       5.052 -27.941  17.908  1.00 29.05           C  
ATOM   1164  CG2 THR A 148       6.249 -28.747  18.403  1.00 29.05           C  
ATOM   1165  OG1 THR A 148       4.118 -28.829  17.282  1.00 29.05           O  
ATOM   1166  N   SER A 149       4.645 -24.779  19.665  1.00 26.71           N  
ATOM   1167  CA  SER A 149       4.917 -23.354  19.823  1.00 26.71           C  
ATOM   1168  C   SER A 149       5.944 -22.871  18.804  1.00 26.71           C  
ATOM   1169  O   SER A 149       6.922 -23.567  18.523  1.00 26.71           O  
ATOM   1170  CB  SER A 149       5.413 -23.057  21.239  1.00 26.71           C  
ATOM   1171  OG  SER A 149       6.695 -23.622  21.452  1.00 26.71           O  
ATOM   1172  N   SER A 150       5.580 -21.920  17.831  1.00 26.38           N  
ATOM   1173  CA  SER A 150       6.672 -21.093  17.328  1.00 26.38           C  
ATOM   1174  C   SER A 150       6.277 -19.620  17.290  1.00 26.38           C  
ATOM   1175  O   SER A 150       5.159 -19.282  16.896  1.00 26.38           O  
ATOM   1176  CB  SER A 150       7.093 -21.552  15.932  1.00 26.38           C  
ATOM   1177  OG  SER A 150       6.188 -21.076  14.951  1.00 26.38           O  
ATOM   1178  N   ASN A 151       6.947 -18.773  18.071  1.00 23.95           N  
ATOM   1179  CA  ASN A 151       7.563 -17.483  18.363  1.00 23.95           C  
ATOM   1180  C   ASN A 151       7.836 -16.691  17.089  1.00 23.95           C  
ATOM   1181  O   ASN A 151       8.414 -17.218  16.136  1.00 23.95           O  
ATOM   1182  CB  ASN A 151       8.856 -17.674  19.158  1.00 23.95           C  
ATOM   1183  CG  ASN A 151       8.617 -17.761  20.652  1.00 23.95           C  
ATOM   1184  ND2 ASN A 151       9.673 -18.039  21.407  1.00 23.95           N  
ATOM   1185  OD1 ASN A 151       7.491 -17.580  21.124  1.00 23.95           O  
ATOM   1186  N   THR A 152       7.125 -15.610  16.746  1.00 25.34           N  
ATOM   1187  CA  THR A 152       7.264 -14.530  15.776  1.00 25.34           C  
ATOM   1188  C   THR A 152       8.332 -13.536  16.221  1.00 25.34           C  
ATOM   1189  O   THR A 152       8.334 -13.093  17.371  1.00 25.34           O  
ATOM   1190  CB  THR A 152       5.928 -13.793  15.566  1.00 25.34           C  
ATOM   1191  CG2 THR A 152       5.193 -14.323  14.340  1.00 25.34           C  
ATOM   1192  OG1 THR A 152       5.101 -13.977  16.722  1.00 25.34           O  
ATOM   1193  N   SER A 153       9.586 -13.599  15.749  1.00 26.73           N  
ATOM   1194  CA  SER A 153      10.655 -12.611  15.655  1.00 26.73           C  
ATOM   1195  C   SER A 153      10.649 -11.917  14.297  1.00 26.73           C  
ATOM   1196  O   SER A 153      10.264 -12.515  13.290  1.00 26.73           O  
ATOM   1197  CB  SER A 153      12.015 -13.267  15.895  1.00 26.73           C  
ATOM   1198  OG  SER A 153      12.434 -13.989  14.749  1.00 26.73           O  
ATOM   1199  N   VAL A 154      10.638 -10.624  14.222  1.00 28.10           N  
ATOM   1200  CA  VAL A 154      10.857  -9.499  13.319  1.00 28.10           C  
ATOM   1201  C   VAL A 154      12.119  -9.737  12.494  1.00 28.10           C  
ATOM   1202  O   VAL A 154      13.170 -10.081  13.040  1.00 28.10           O  
ATOM   1203  CB  VAL A 154      10.968  -8.165  14.091  1.00 28.10           C  
ATOM   1204  CG1 VAL A 154      11.198  -7.002  13.129  1.00 28.10           C  
ATOM   1205  CG2 VAL A 154       9.714  -7.929  14.930  1.00 28.10           C  
ATOM   1206  N   ASP A 155      12.058 -10.104  11.251  1.00 32.05           N  
ATOM   1207  CA  ASP A 155      12.962 -10.425  10.151  1.00 32.05           C  
ATOM   1208  C   ASP A 155      13.840  -9.227   9.794  1.00 32.05           C  
ATOM   1209  O   ASP A 155      13.331  -8.148   9.484  1.00 32.05           O  
ATOM   1210  CB  ASP A 155      12.172 -10.882   8.923  1.00 32.05           C  
ATOM   1211  CG  ASP A 155      13.045 -11.532   7.864  1.00 32.05           C  
ATOM   1212  OD1 ASP A 155      14.281 -11.350   7.897  1.00 32.05           O  
ATOM   1213  OD2 ASP A 155      12.492 -12.231   6.988  1.00 32.05           O1-
ATOM   1214  N   PRO A 156      15.223  -9.361   9.981  1.00 28.71           N  
ATOM   1215  CA  PRO A 156      16.383  -8.599   9.513  1.00 28.71           C  
ATOM   1216  C   PRO A 156      16.550  -8.650   7.996  1.00 28.71           C  
ATOM   1217  O   PRO A 156      17.474  -8.041   7.451  1.00 28.71           O  
ATOM   1218  CB  PRO A 156      17.560  -9.283  10.214  1.00 28.71           C  
ATOM   1219  CG  PRO A 156      17.007 -10.579  10.712  1.00 28.71           C  
ATOM   1220  CD  PRO A 156      15.566 -10.673  10.300  1.00 28.71           C  
ATOM   1221  N   ARG A 157      15.529  -8.600   7.052  1.00 37.29           N  
ATOM   1222  CA  ARG A 157      15.721  -8.715   5.610  1.00 37.29           C  
ATOM   1223  C   ARG A 157      15.127  -7.516   4.881  1.00 37.29           C  
ATOM   1224  O   ARG A 157      15.005  -7.526   3.654  1.00 37.29           O  
ATOM   1225  CB  ARG A 157      15.096 -10.010   5.086  1.00 37.29           C  
ATOM   1226  CG  ARG A 157      15.814 -11.270   5.544  1.00 37.29           C  
ATOM   1227  CD  ARG A 157      15.159 -12.526   4.986  1.00 37.29           C  
ATOM   1228  NE  ARG A 157      13.790 -12.681   5.469  1.00 37.29           N  
ATOM   1229  CZ  ARG A 157      12.884 -13.493   4.932  1.00 37.29           C  
ATOM   1230  NH1 ARG A 157      13.186 -14.244   3.879  1.00 37.29           N1+
ATOM   1231  NH2 ARG A 157      11.667 -13.556   5.452  1.00 37.29           N  
ATOM   1232  N   MET A 158      15.025  -6.366   5.514  1.00 36.05           N  
ATOM   1233  CA  MET A 158      14.556  -5.052   5.086  1.00 36.05           C  
ATOM   1234  C   MET A 158      15.531  -4.421   4.097  1.00 36.05           C  
ATOM   1235  O   MET A 158      15.132  -3.621   3.250  1.00 36.05           O  
ATOM   1236  CB  MET A 158      14.363  -4.129   6.290  1.00 36.05           C  
ATOM   1237  CG  MET A 158      13.027  -4.311   6.994  1.00 36.05           C  
ATOM   1238  SD  MET A 158      11.615  -3.716   5.984  1.00 36.05           S  
ATOM   1239  CE  MET A 158      11.922  -1.928   6.027  1.00 36.05           C  
ATOM   1240  N   VAL A 159      16.507  -5.329   3.493  1.00 39.82           N  
ATOM   1241  CA  VAL A 159      17.461  -4.692   2.591  1.00 39.82           C  
ATOM   1242  C   VAL A 159      17.632  -5.543   1.335  1.00 39.82           C  
ATOM   1243  O   VAL A 159      17.847  -5.013   0.243  1.00 39.82           O  
ATOM   1244  CB  VAL A 159      18.829  -4.471   3.275  1.00 39.82           C  
ATOM   1245  CG1 VAL A 159      19.831  -3.863   2.295  1.00 39.82           C  
ATOM   1246  CG2 VAL A 159      18.671  -3.580   4.506  1.00 39.82           C  
ATOM   1247  N   ALA A 160      16.878  -6.821   1.176  1.00 35.41           N  
ATOM   1248  CA  ALA A 160      17.065  -7.693   0.018  1.00 35.41           C  
ATOM   1249  C   ALA A 160      15.836  -7.675  -0.886  1.00 35.41           C  
ATOM   1250  O   ALA A 160      15.936  -7.941  -2.086  1.00 35.41           O  
ATOM   1251  CB  ALA A 160      17.368  -9.119   0.470  1.00 35.41           C  
ATOM   1252  N   LEU A 161      14.757  -6.780  -0.601  1.00 37.02           N  
ATOM   1253  CA  LEU A 161      13.477  -6.763  -1.301  1.00 37.02           C  
ATOM   1254  C   LEU A 161      13.233  -5.406  -1.954  1.00 37.02           C  
ATOM   1255  O   LEU A 161      12.363  -5.277  -2.818  1.00 37.02           O  
ATOM   1256  CB  LEU A 161      12.334  -7.093  -0.337  1.00 37.02           C  
ATOM   1257  CG  LEU A 161      11.977  -8.572  -0.190  1.00 37.02           C  
ATOM   1258  CD1 LEU A 161      11.615  -8.889   1.257  1.00 37.02           C  
ATOM   1259  CD2 LEU A 161      10.831  -8.942  -1.127  1.00 37.02           C  
ATOM   1260  N   TYR A 162      14.272  -4.489  -1.640  1.00 40.99           N  
ATOM   1261  CA  TYR A 162      14.204  -3.118  -2.132  1.00 40.99           C  
ATOM   1262  C   TYR A 162      15.169  -2.906  -3.292  1.00 40.99           C  
ATOM   1263  O   TYR A 162      15.369  -1.775  -3.743  1.00 40.99           O  
ATOM   1264  CB  TYR A 162      14.516  -2.127  -1.006  1.00 40.99           C  
ATOM   1265  CG  TYR A 162      13.493  -2.128   0.104  1.00 40.99           C  
ATOM   1266  CD1 TYR A 162      12.253  -1.514  -0.065  1.00 40.99           C  
ATOM   1267  CD2 TYR A 162      13.763  -2.740   1.322  1.00 40.99           C  
ATOM   1268  CE1 TYR A 162      11.308  -1.511   0.956  1.00 40.99           C  
ATOM   1269  CE2 TYR A 162      12.826  -2.742   2.350  1.00 40.99           C  
ATOM   1270  CZ  TYR A 162      11.603  -2.127   2.158  1.00 40.99           C  
ATOM   1271  OH  TYR A 162      10.671  -2.126   3.171  1.00 40.99           O  
ATOM   1272  N   THR A 163      15.427  -4.060  -4.046  1.00 32.82           N  
ATOM   1273  CA  THR A 163      16.132  -3.953  -5.319  1.00 32.82           C  
ATOM   1274  C   THR A 163      15.160  -4.091  -6.487  1.00 32.82           C  
ATOM   1275  O   THR A 163      14.271  -4.944  -6.465  1.00 32.82           O  
ATOM   1276  CB  THR A 163      17.237  -5.019  -5.437  1.00 32.82           C  
ATOM   1277  CG2 THR A 163      18.622  -4.385  -5.361  1.00 32.82           C  
ATOM   1278  OG1 THR A 163      17.096  -5.965  -4.370  1.00 32.82           O  
ATOM   1279  N   ASP A 164      14.437  -3.030  -6.970  1.00 35.16           N  
ATOM   1280  CA  ASP A 164      13.982  -2.748  -8.328  1.00 35.16           C  
ATOM   1281  C   ASP A 164      13.947  -4.020  -9.171  1.00 35.16           C  
ATOM   1282  O   ASP A 164      14.871  -4.835  -9.115  1.00 35.16           O  
ATOM   1283  CB  ASP A 164      14.884  -1.703  -8.990  1.00 35.16           C  
ATOM   1284  CG  ASP A 164      14.115  -0.507  -9.521  1.00 35.16           C  
ATOM   1285  OD1 ASP A 164      12.866  -0.535  -9.519  1.00 35.16           O  
ATOM   1286  OD2 ASP A 164      14.765   0.472  -9.948  1.00 35.16           O1-
ATOM   1287  N   VAL A 165      12.760  -4.871  -9.215  1.00 36.89           N  
ATOM   1288  CA  VAL A 165      12.379  -5.666 -10.377  1.00 36.89           C  
ATOM   1289  C   VAL A 165      13.504  -5.645 -11.409  1.00 36.89           C  
ATOM   1290  O   VAL A 165      13.414  -6.304 -12.448  1.00 36.89           O  
ATOM   1291  CB  VAL A 165      11.066  -5.153 -11.009  1.00 36.89           C  
ATOM   1292  CG1 VAL A 165      10.576  -6.114 -12.092  1.00 36.89           C  
ATOM   1293  CG2 VAL A 165       9.996  -4.963  -9.936  1.00 36.89           C  
ATOM   1294  N   THR A 166      14.789  -5.135 -11.051  1.00 40.77           N  
ATOM   1295  CA  THR A 166      15.875  -5.056 -12.022  1.00 40.77           C  
ATOM   1296  C   THR A 166      16.831  -6.235 -11.861  1.00 40.77           C  
ATOM   1297  O   THR A 166      17.665  -6.488 -12.733  1.00 40.77           O  
ATOM   1298  CB  THR A 166      16.655  -3.736 -11.882  1.00 40.77           C  
ATOM   1299  CG2 THR A 166      15.809  -2.548 -12.327  1.00 40.77           C  
ATOM   1300  OG1 THR A 166      17.032  -3.553 -10.511  1.00 40.77           O  
ATOM   1301  N   GLU A 167      16.362  -7.413 -11.212  1.00 49.83           N  
ATOM   1302  CA  GLU A 167      17.270  -8.529 -11.455  1.00 49.83           C  
ATOM   1303  C   GLU A 167      16.514  -9.758 -11.953  1.00 49.83           C  
ATOM   1304  O   GLU A 167      15.866 -10.454 -11.169  1.00 49.83           O  
ATOM   1305  CB  GLU A 167      18.053  -8.872 -10.184  1.00 49.83           C  
ATOM   1306  CG  GLU A 167      19.317  -8.046  -9.999  1.00 49.83           C  
ATOM   1307  CD  GLU A 167      20.158  -8.494  -8.814  1.00 49.83           C  
ATOM   1308  OE1 GLU A 167      21.235  -7.902  -8.576  1.00 49.83           O  
ATOM   1309  OE2 GLU A 167      19.737  -9.446  -8.119  1.00 49.83           O1-
ATOM   1310  N   LEU A 168      15.498  -9.588 -13.046  1.00 62.42           N  
ATOM   1311  CA  LEU A 168      14.891 -10.742 -13.701  1.00 62.42           C  
ATOM   1312  C   LEU A 168      15.955 -11.752 -14.119  1.00 62.42           C  
ATOM   1313  O   LEU A 168      16.951 -11.386 -14.748  1.00 62.42           O  
ATOM   1314  CB  LEU A 168      14.081 -10.301 -14.923  1.00 62.42           C  
ATOM   1315  CG  LEU A 168      12.889  -9.382 -14.650  1.00 62.42           C  
ATOM   1316  CD1 LEU A 168      12.385  -8.767 -15.951  1.00 62.42           C  
ATOM   1317  CD2 LEU A 168      11.773 -10.149 -13.948  1.00 62.42           C  
ATOM   1318  N   VAL A 169      16.223 -12.766 -13.324  1.00 66.68           N  
ATOM   1319  CA  VAL A 169      17.208 -13.809 -13.592  1.00 66.68           C  
ATOM   1320  C   VAL A 169      16.817 -14.577 -14.852  1.00 66.68           C  
ATOM   1321  O   VAL A 169      15.693 -15.073 -14.961  1.00 66.68           O  
ATOM   1322  CB  VAL A 169      17.348 -14.779 -12.398  1.00 66.68           C  
ATOM   1323  CG1 VAL A 169      18.419 -15.830 -12.678  1.00 66.68           C  
ATOM   1324  CG2 VAL A 169      17.673 -14.008 -11.120  1.00 66.68           C  
ATOM   1325  N   GLY A 170      17.700 -14.518 -15.945  1.00 70.31           N  
ATOM   1326  CA  GLY A 170      17.579 -15.408 -17.089  1.00 70.31           C  
ATOM   1327  C   GLY A 170      16.562 -14.934 -18.109  1.00 70.31           C  
ATOM   1328  O   GLY A 170      16.090 -15.719 -18.935  1.00 70.31           O  
ATOM   1329  N   ILE A 171      16.080 -13.623 -18.022  1.00 80.55           N  
ATOM   1330  CA  ILE A 171      15.012 -13.068 -18.846  1.00 80.55           C  
ATOM   1331  C   ILE A 171      15.605 -12.433 -20.101  1.00 80.55           C  
ATOM   1332  O   ILE A 171      14.886 -12.155 -21.063  1.00 80.55           O  
ATOM   1333  CB  ILE A 171      14.177 -12.030 -18.064  1.00 80.55           C  
ATOM   1334  CG1 ILE A 171      12.837 -11.783 -18.767  1.00 80.55           C  
ATOM   1335  CG2 ILE A 171      14.958 -10.723 -17.898  1.00 80.55           C  
ATOM   1336  CD1 ILE A 171      11.799 -11.090 -17.895  1.00 80.55           C  
ATOM   1337  N   GLU A 172      16.986 -12.205 -20.140  1.00 80.15           N  
ATOM   1338  CA  GLU A 172      17.676 -11.456 -21.186  1.00 80.15           C  
ATOM   1339  C   GLU A 172      17.559 -12.159 -22.536  1.00 80.15           C  
ATOM   1340  O   GLU A 172      17.198 -11.536 -23.537  1.00 80.15           O  
ATOM   1341  CB  GLU A 172      19.149 -11.256 -20.823  1.00 80.15           C  
ATOM   1342  CG  GLU A 172      19.373 -10.284 -19.673  1.00 80.15           C  
ATOM   1343  CD  GLU A 172      19.229 -10.931 -18.305  1.00 80.15           C  
ATOM   1344  OE1 GLU A 172      19.358 -10.220 -17.282  1.00 80.15           O  
ATOM   1345  OE2 GLU A 172      18.986 -12.157 -18.255  1.00 80.15           O1-
ATOM   1346  N   GLU A 173      17.823 -13.422 -22.588  1.00 83.86           N  
ATOM   1347  CA  GLU A 173      17.786 -14.208 -23.818  1.00 83.86           C  
ATOM   1348  C   GLU A 173      16.366 -14.304 -24.369  1.00 83.86           C  
ATOM   1349  O   GLU A 173      16.146 -14.125 -25.569  1.00 83.86           O  
ATOM   1350  CB  GLU A 173      18.353 -15.609 -23.579  1.00 83.86           C  
ATOM   1351  CG  GLU A 173      19.860 -15.635 -23.369  1.00 83.86           C  
ATOM   1352  CD  GLU A 173      20.404 -17.027 -23.092  1.00 83.86           C  
ATOM   1353  OE1 GLU A 173      21.623 -17.165 -22.842  1.00 83.86           O  
ATOM   1354  OE2 GLU A 173      19.604 -17.989 -23.127  1.00 83.86           O1-
ATOM   1355  N   THR A 174      15.396 -14.593 -23.477  1.00 86.60           N  
ATOM   1356  CA  THR A 174      13.993 -14.736 -23.850  1.00 86.60           C  
ATOM   1357  C   THR A 174      13.418 -13.401 -24.314  1.00 86.60           C  
ATOM   1358  O   THR A 174      12.655 -13.350 -25.280  1.00 86.60           O  
ATOM   1359  CB  THR A 174      13.156 -15.278 -22.676  1.00 86.60           C  
ATOM   1360  CG2 THR A 174      13.500 -16.734 -22.382  1.00 86.60           C  
ATOM   1361  OG1 THR A 174      13.416 -14.491 -21.507  1.00 86.60           O  
ATOM   1362  N   ARG A 175      13.780 -12.334 -23.637  1.00 90.25           N  
ATOM   1363  CA  ARG A 175      13.386 -10.981 -24.014  1.00 90.25           C  
ATOM   1364  C   ARG A 175      13.876 -10.639 -25.418  1.00 90.25           C  
ATOM   1365  O   ARG A 175      13.117 -10.114 -26.235  1.00 90.25           O  
ATOM   1366  CB  ARG A 175      13.927  -9.963 -23.008  1.00 90.25           C  
ATOM   1367  CG  ARG A 175      13.607  -8.519 -23.360  1.00 90.25           C  
ATOM   1368  CD  ARG A 175      14.513  -7.543 -22.621  1.00 90.25           C  
ATOM   1369  NE  ARG A 175      15.912  -7.714 -23.002  1.00 90.25           N  
ATOM   1370  CZ  ARG A 175      16.949  -7.287 -22.287  1.00 90.25           C  
ATOM   1371  NH1 ARG A 175      16.764  -6.654 -21.135  1.00 90.25           N1+
ATOM   1372  NH2 ARG A 175      18.182  -7.495 -22.727  1.00 90.25           N  
ATOM   1373  N   ASP A 176      15.200 -10.902 -25.678  1.00 89.22           N  
ATOM   1374  CA  ASP A 176      15.824 -10.578 -26.958  1.00 89.22           C  
ATOM   1375  C   ASP A 176      15.205 -11.391 -28.092  1.00 89.22           C  
ATOM   1376  O   ASP A 176      15.045 -10.889 -29.207  1.00 89.22           O  
ATOM   1377  CB  ASP A 176      17.333 -10.825 -26.897  1.00 89.22           C  
ATOM   1378  CG  ASP A 176      18.062  -9.824 -26.018  1.00 89.22           C  
ATOM   1379  OD1 ASP A 176      17.508  -8.739 -25.738  1.00 89.22           O  
ATOM   1380  OD2 ASP A 176      19.203 -10.121 -25.603  1.00 89.22           O1-
ATOM   1381  N   GLN A 177      14.881 -12.538 -27.857  1.00 90.08           N  
ATOM   1382  CA  GLN A 177      14.187 -13.378 -28.827  1.00 90.08           C  
ATOM   1383  C   GLN A 177      12.830 -12.785 -29.197  1.00 90.08           C  
ATOM   1384  O   GLN A 177      12.451 -12.773 -30.370  1.00 90.08           O  
ATOM   1385  CB  GLN A 177      14.010 -14.795 -28.281  1.00 90.08           C  
ATOM   1386  CG  GLN A 177      15.298 -15.606 -28.244  1.00 90.08           C  
ATOM   1387  CD  GLN A 177      15.103 -16.991 -27.655  1.00 90.08           C  
ATOM   1388  NE2 GLN A 177      16.192 -17.744 -27.539  1.00 90.08           N  
ATOM   1389  OE1 GLN A 177      13.984 -17.380 -27.308  1.00 90.08           O  
ATOM   1390  N   LEU A 178      12.059 -12.463 -28.091  1.00 91.34           N  
ATOM   1391  CA  LEU A 178      10.759 -11.832 -28.297  1.00 91.34           C  
ATOM   1392  C   LEU A 178      10.902 -10.544 -29.101  1.00 91.34           C  
ATOM   1393  O   LEU A 178      10.130 -10.300 -30.032  1.00 91.34           O  
ATOM   1394  CB  LEU A 178      10.087 -11.537 -26.954  1.00 91.34           C  
ATOM   1395  CG  LEU A 178       8.696 -10.904 -27.016  1.00 91.34           C  
ATOM   1396  CD1 LEU A 178       7.718 -11.843 -27.713  1.00 91.34           C  
ATOM   1397  CD2 LEU A 178       8.204 -10.554 -25.616  1.00 91.34           C  
ATOM   1398  N   ILE A 179      11.904  -9.732 -28.771  1.00 90.36           N  
ATOM   1399  CA  ILE A 179      12.161  -8.474 -29.462  1.00 90.36           C  
ATOM   1400  C   ILE A 179      12.511  -8.750 -30.923  1.00 90.36           C  
ATOM   1401  O   ILE A 179      12.049  -8.044 -31.823  1.00 90.36           O  
ATOM   1402  CB  ILE A 179      13.295  -7.675 -28.781  1.00 90.36           C  
ATOM   1403  CG1 ILE A 179      12.823  -7.125 -27.430  1.00 90.36           C  
ATOM   1404  CG2 ILE A 179      13.782  -6.545 -29.692  1.00 90.36           C  
ATOM   1405  CD1 ILE A 179      13.910  -6.410 -26.640  1.00 90.36           C  
ATOM   1406  N   ASN A 180      13.301  -9.712 -31.231  1.00 89.96           N  
ATOM   1407  CA  ASN A 180      13.659 -10.104 -32.590  1.00 89.96           C  
ATOM   1408  C   ASN A 180      12.428 -10.494 -33.403  1.00 89.96           C  
ATOM   1409  O   ASN A 180      12.345 -10.193 -34.595  1.00 89.96           O  
ATOM   1410  CB  ASN A 180      14.668 -11.254 -32.569  1.00 89.96           C  
ATOM   1411  CG  ASN A 180      16.075 -10.791 -32.246  1.00 89.96           C  
ATOM   1412  ND2 ASN A 180      16.912 -11.713 -31.786  1.00 89.96           N  
ATOM   1413  OD1 ASN A 180      16.406  -9.613 -32.409  1.00 89.96           O  
ATOM   1414  N   MET A 181      11.481 -11.139 -32.762  1.00 88.92           N  
ATOM   1415  CA  MET A 181      10.218 -11.508 -33.395  1.00 88.92           C  
ATOM   1416  C   MET A 181       9.410 -10.267 -33.760  1.00 88.92           C  
ATOM   1417  O   MET A 181       8.726 -10.246 -34.784  1.00 88.92           O  
ATOM   1418  CB  MET A 181       9.399 -12.413 -32.473  1.00 88.92           C  
ATOM   1419  CG  MET A 181       9.963 -13.817 -32.333  1.00 88.92           C  
ATOM   1420  SD  MET A 181       8.970 -14.864 -31.199  1.00 88.92           S  
ATOM   1421  CE  MET A 181       7.429 -14.990 -32.148  1.00 88.92           C  
ATOM   1422  N   LEU A 182       9.567  -9.240 -32.896  1.00 87.14           N  
ATOM   1423  CA  LEU A 182       8.797  -8.010 -33.050  1.00 87.14           C  
ATOM   1424  C   LEU A 182       9.437  -7.095 -34.088  1.00 87.14           C  
ATOM   1425  O   LEU A 182       8.737  -6.485 -34.900  1.00 87.14           O  
ATOM   1426  CB  LEU A 182       8.680  -7.279 -31.710  1.00 87.14           C  
ATOM   1427  CG  LEU A 182       7.725  -7.892 -30.684  1.00 87.14           C  
ATOM   1428  CD1 LEU A 182       7.984  -7.304 -29.302  1.00 87.14           C  
ATOM   1429  CD2 LEU A 182       6.276  -7.670 -31.103  1.00 87.14           C  
ATOM   1430  N   ILE A 183      10.789  -7.132 -34.184  1.00 82.52           N  
ATOM   1431  CA  ILE A 183      11.510  -6.144 -34.978  1.00 82.52           C  
ATOM   1432  C   ILE A 183      12.250  -6.838 -36.119  1.00 82.52           C  
ATOM   1433  O   ILE A 183      12.578  -6.210 -37.128  1.00 82.52           O  
ATOM   1434  CB  ILE A 183      12.500  -5.334 -34.111  1.00 82.52           C  
ATOM   1435  CG1 ILE A 183      11.754  -4.608 -32.985  1.00 82.52           C  
ATOM   1436  CG2 ILE A 183      13.288  -4.344 -34.973  1.00 82.52           C  
ATOM   1437  CD1 ILE A 183      12.667  -3.975 -31.945  1.00 82.52           C  
ATOM   1438  N   GLY A 184      12.466  -8.189 -36.050  1.00 71.83           N  
ATOM   1439  CA  GLY A 184      13.216  -8.983 -37.009  1.00 71.83           C  
ATOM   1440  C   GLY A 184      12.467  -9.214 -38.308  1.00 71.83           C  
ATOM   1441  O   GLY A 184      11.253  -9.426 -38.301  1.00 71.83           O  
ATOM   1442  N   GLY A 185      13.074  -8.714 -39.597  1.00 62.97           N  
ATOM   1443  CA  GLY A 185      12.537  -8.998 -40.918  1.00 62.97           C  
ATOM   1444  C   GLY A 185      11.668  -7.880 -41.462  1.00 62.97           C  
ATOM   1445  O   GLY A 185      10.860  -8.099 -42.367  1.00 62.97           O  
ATOM   1446  N   ASP A 186      11.891  -6.490 -41.157  1.00 55.85           N  
ATOM   1447  CA  ASP A 186      11.039  -5.321 -41.350  1.00 55.85           C  
ATOM   1448  C   ASP A 186      11.011  -4.898 -42.817  1.00 55.85           C  
ATOM   1449  O   ASP A 186      11.950  -4.264 -43.303  1.00 55.85           O  
ATOM   1450  CB  ASP A 186      11.515  -4.159 -40.476  1.00 55.85           C  
ATOM   1451  CG  ASP A 186      10.857  -4.137 -39.108  1.00 55.85           C  
ATOM   1452  OD1 ASP A 186       9.881  -4.887 -38.888  1.00 55.85           O  
ATOM   1453  OD2 ASP A 186      11.316  -3.361 -38.242  1.00 55.85           O1-
ATOM   1454  N   ASP A 187      10.246  -5.723 -43.704  1.00 60.72           N  
ATOM   1455  CA  ASP A 187       9.608  -5.118 -44.869  1.00 60.72           C  
ATOM   1456  C   ASP A 187       8.261  -4.501 -44.499  1.00 60.72           C  
ATOM   1457  O   ASP A 187       7.265  -5.213 -44.355  1.00 60.72           O  
ATOM   1458  CB  ASP A 187       9.424  -6.155 -45.980  1.00 60.72           C  
ATOM   1459  CG  ASP A 187       9.195  -5.528 -47.344  1.00 60.72           C  
ATOM   1460  OD1 ASP A 187       9.102  -4.285 -47.436  1.00 60.72           O  
ATOM   1461  OD2 ASP A 187       9.104  -6.285 -48.335  1.00 60.72           O1-
ATOM   1462  N   TRP A 188       8.246  -3.259 -43.933  1.00 63.29           N  
ATOM   1463  CA  TRP A 188       7.120  -2.450 -43.479  1.00 63.29           C  
ATOM   1464  C   TRP A 188       5.999  -2.448 -44.513  1.00 63.29           C  
ATOM   1465  O   TRP A 188       4.855  -2.112 -44.197  1.00 63.29           O  
ATOM   1466  CB  TRP A 188       7.570  -1.015 -43.192  1.00 63.29           C  
ATOM   1467  CG  TRP A 188       8.597  -0.904 -42.106  1.00 63.29           C  
ATOM   1468  CD1 TRP A 188       8.759  -1.741 -41.037  1.00 63.29           C  
ATOM   1469  CD2 TRP A 188       9.602   0.107 -41.981  1.00 63.29           C  
ATOM   1470  CE2 TRP A 188      10.340  -0.180 -40.811  1.00 63.29           C  
ATOM   1471  CE3 TRP A 188       9.951   1.228 -42.745  1.00 63.29           C  
ATOM   1472  NE1 TRP A 188       9.806  -1.311 -40.255  1.00 63.29           N  
ATOM   1473  CZ2 TRP A 188      11.408   0.615 -40.388  1.00 63.29           C  
ATOM   1474  CZ3 TRP A 188      11.013   2.018 -42.322  1.00 63.29           C  
ATOM   1475  CH2 TRP A 188      11.728   1.706 -41.154  1.00 63.29           C  
ATOM   1476  N   SER A 189       6.303  -2.988 -45.715  1.00 55.63           N  
ATOM   1477  CA  SER A 189       5.381  -3.010 -46.846  1.00 55.63           C  
ATOM   1478  C   SER A 189       4.567  -4.299 -46.870  1.00 55.63           C  
ATOM   1479  O   SER A 189       3.402  -4.296 -47.274  1.00 55.63           O  
ATOM   1480  CB  SER A 189       6.144  -2.854 -48.162  1.00 55.63           C  
ATOM   1481  OG  SER A 189       7.097  -3.891 -48.317  1.00 55.63           O  
ATOM   1482  N   LYS A 190       4.942  -5.428 -46.143  1.00 59.21           N  
ATOM   1483  CA  LYS A 190       4.331  -6.753 -46.187  1.00 59.21           C  
ATOM   1484  C   LYS A 190       3.631  -7.079 -44.871  1.00 59.21           C  
ATOM   1485  O   LYS A 190       2.641  -7.815 -44.854  1.00 59.21           O  
ATOM   1486  CB  LYS A 190       5.383  -7.819 -46.498  1.00 59.21           C  
ATOM   1487  CG  LYS A 190       5.842  -7.831 -47.949  1.00 59.21           C  
ATOM   1488  CD  LYS A 190       6.742  -9.024 -48.241  1.00 59.21           C  
ATOM   1489  CE  LYS A 190       7.249  -9.006 -49.677  1.00 59.21           C  
ATOM   1490  NZ  LYS A 190       8.117 -10.185 -49.974  1.00 59.21           N1+
ATOM   1491  N   HIS A 191       3.854  -6.254 -43.709  1.00 61.93           N  
ATOM   1492  CA  HIS A 191       3.209  -6.474 -42.419  1.00 61.93           C  
ATOM   1493  C   HIS A 191       3.103  -5.174 -41.628  1.00 61.93           C  
ATOM   1494  O   HIS A 191       3.973  -4.867 -40.810  1.00 61.93           O  
ATOM   1495  CB  HIS A 191       3.976  -7.521 -41.608  1.00 61.93           C  
ATOM   1496  CG  HIS A 191       4.060  -8.855 -42.279  1.00 61.93           C  
ATOM   1497  CD2 HIS A 191       5.119  -9.529 -42.786  1.00 61.93           C  
ATOM   1498  ND1 HIS A 191       2.957  -9.652 -42.491  1.00 61.93           N  
ATOM   1499  CE1 HIS A 191       3.334 -10.763 -43.102  1.00 61.93           C  
ATOM   1500  NE2 HIS A 191       4.641 -10.713 -43.292  1.00 61.93           N  
ATOM   1501  N   PRO A 192       2.102  -4.312 -42.182  1.00 73.28           N  
ATOM   1502  CA  PRO A 192       1.944  -2.974 -41.608  1.00 73.28           C  
ATOM   1503  C   PRO A 192       1.640  -3.007 -40.111  1.00 73.28           C  
ATOM   1504  O   PRO A 192       2.084  -2.128 -39.368  1.00 73.28           O  
ATOM   1505  CB  PRO A 192       0.765  -2.390 -42.391  1.00 73.28           C  
ATOM   1506  CG  PRO A 192       0.107  -3.572 -43.026  1.00 73.28           C  
ATOM   1507  CD  PRO A 192       1.108  -4.688 -43.112  1.00 73.28           C  
ATOM   1508  N   LEU A 193       1.096  -4.107 -39.469  1.00 84.56           N  
ATOM   1509  CA  LEU A 193       0.889  -4.356 -38.047  1.00 84.56           C  
ATOM   1510  C   LEU A 193       1.278  -5.784 -37.682  1.00 84.56           C  
ATOM   1511  O   LEU A 193       0.707  -6.742 -38.210  1.00 84.56           O  
ATOM   1512  CB  LEU A 193      -0.572  -4.099 -37.665  1.00 84.56           C  
ATOM   1513  CG  LEU A 193      -0.950  -4.376 -36.209  1.00 84.56           C  
ATOM   1514  CD1 LEU A 193      -0.232  -3.403 -35.280  1.00 84.56           C  
ATOM   1515  CD2 LEU A 193      -2.461  -4.284 -36.023  1.00 84.56           C  
ATOM   1516  N   LYS A 194       2.273  -5.973 -36.855  1.00 88.28           N  
ATOM   1517  CA  LYS A 194       2.703  -7.285 -36.381  1.00 88.28           C  
ATOM   1518  C   LYS A 194       2.269  -7.517 -34.937  1.00 88.28           C  
ATOM   1519  O   LYS A 194       2.523  -6.683 -34.065  1.00 88.28           O  
ATOM   1520  CB  LYS A 194       4.221  -7.429 -36.502  1.00 88.28           C  
ATOM   1521  CG  LYS A 194       4.735  -8.830 -36.203  1.00 88.28           C  
ATOM   1522  CD  LYS A 194       6.207  -8.974 -36.567  1.00 88.28           C  
ATOM   1523  CE  LYS A 194       6.698 -10.400 -36.361  1.00 88.28           C  
ATOM   1524  NZ  LYS A 194       8.100 -10.579 -36.844  1.00 88.28           N1+
ATOM   1525  N   THR A 195       1.521  -8.636 -34.731  1.00 90.99           N  
ATOM   1526  CA  THR A 195       1.064  -9.030 -33.403  1.00 90.99           C  
ATOM   1527  C   THR A 195       1.773 -10.300 -32.942  1.00 90.99           C  
ATOM   1528  O   THR A 195       1.755 -11.316 -33.640  1.00 90.99           O  
ATOM   1529  CB  THR A 195      -0.459  -9.252 -33.379  1.00 90.99           C  
ATOM   1530  CG2 THR A 195      -0.945  -9.586 -31.973  1.00 90.99           C  
ATOM   1531  OG1 THR A 195      -1.117  -8.061 -33.830  1.00 90.99           O  
ATOM   1532  N   VAL A 196       2.537 -10.185 -31.885  1.00 93.40           N  
ATOM   1533  CA  VAL A 196       3.156 -11.351 -31.264  1.00 93.40           C  
ATOM   1534  C   VAL A 196       2.401 -11.719 -29.989  1.00 93.40           C  
ATOM   1535  O   VAL A 196       2.194 -10.873 -29.116  1.00 93.40           O  
ATOM   1536  CB  VAL A 196       4.647 -11.100 -30.946  1.00 93.40           C  
ATOM   1537  CG1 VAL A 196       5.251 -12.296 -30.212  1.00 93.40           C  
ATOM   1538  CG2 VAL A 196       5.424 -10.809 -32.229  1.00 93.40           C  
ATOM   1539  N   SER A 197       1.886 -12.952 -29.967  1.00 94.18           N  
ATOM   1540  CA  SER A 197       1.136 -13.426 -28.808  1.00 94.18           C  
ATOM   1541  C   SER A 197       1.977 -14.365 -27.950  1.00 94.18           C  
ATOM   1542  O   SER A 197       2.508 -15.360 -28.448  1.00 94.18           O  
ATOM   1543  CB  SER A 197      -0.144 -14.136 -29.252  1.00 94.18           C  
ATOM   1544  OG  SER A 197      -0.932 -14.499 -28.131  1.00 94.18           O  
ATOM   1545  N   ILE A 198       2.192 -13.960 -26.658  1.00 93.87           N  
ATOM   1546  CA  ILE A 198       2.880 -14.798 -25.683  1.00 93.87           C  
ATOM   1547  C   ILE A 198       1.875 -15.716 -24.990  1.00 93.87           C  
ATOM   1548  O   ILE A 198       0.909 -15.244 -24.385  1.00 93.87           O  
ATOM   1549  CB  ILE A 198       3.637 -13.946 -24.639  1.00 93.87           C  
ATOM   1550  CG1 ILE A 198       4.542 -12.925 -25.338  1.00 93.87           C  
ATOM   1551  CG2 ILE A 198       4.446 -14.841 -23.696  1.00 93.87           C  
ATOM   1552  CD1 ILE A 198       5.126 -11.875 -24.403  1.00 93.87           C  
ATOM   1553  N   VAL A 199       2.086 -16.996 -25.096  1.00 90.89           N  
ATOM   1554  CA  VAL A 199       1.135 -17.945 -24.525  1.00 90.89           C  
ATOM   1555  C   VAL A 199       1.860 -18.892 -23.571  1.00 90.89           C  
ATOM   1556  O   VAL A 199       2.989 -19.309 -23.839  1.00 90.89           O  
ATOM   1557  CB  VAL A 199       0.407 -18.750 -25.624  1.00 90.89           C  
ATOM   1558  CG1 VAL A 199       1.408 -19.532 -26.473  1.00 90.89           C  
ATOM   1559  CG2 VAL A 199      -0.622 -19.692 -25.002  1.00 90.89           C  
ATOM   1560  N   GLY A 200       1.236 -19.158 -22.445  1.00 85.48           N  
ATOM   1561  CA  GLY A 200       1.831 -20.075 -21.487  1.00 85.48           C  
ATOM   1562  C   GLY A 200       1.012 -20.229 -20.220  1.00 85.48           C  
ATOM   1563  O   GLY A 200       0.083 -19.456 -19.977  1.00 85.48           O  
ATOM   1564  N   PHE A 201       1.343 -21.272 -19.446  1.00 81.97           N  
ATOM   1565  CA  PHE A 201       0.703 -21.567 -18.170  1.00 81.97           C  
ATOM   1566  C   PHE A 201       0.825 -20.384 -17.217  1.00 81.97           C  
ATOM   1567  O   PHE A 201       1.807 -19.640 -17.265  1.00 81.97           O  
ATOM   1568  CB  PHE A 201       1.318 -22.818 -17.535  1.00 81.97           C  
ATOM   1569  CG  PHE A 201       0.703 -23.192 -16.213  1.00 81.97           C  
ATOM   1570  CD1 PHE A 201       1.363 -22.916 -15.021  1.00 81.97           C  
ATOM   1571  CD2 PHE A 201      -0.534 -23.821 -16.162  1.00 81.97           C  
ATOM   1572  CE1 PHE A 201       0.796 -23.262 -13.796  1.00 81.97           C  
ATOM   1573  CE2 PHE A 201      -1.106 -24.169 -14.942  1.00 81.97           C  
ATOM   1574  CZ  PHE A 201      -0.439 -23.890 -13.760  1.00 81.97           C  
ATOM   1575  N   GLY A 202      -0.205 -20.118 -16.295  1.00 77.16           N  
ATOM   1576  CA  GLY A 202      -0.163 -19.062 -15.296  1.00 77.16           C  
ATOM   1577  C   GLY A 202       1.033 -19.165 -14.368  1.00 77.16           C  
ATOM   1578  O   GLY A 202       1.372 -20.256 -13.904  1.00 77.16           O  
ATOM   1579  N   GLY A 203       1.737 -18.005 -14.121  1.00 71.70           N  
ATOM   1580  CA  GLY A 203       2.844 -18.008 -13.178  1.00 71.70           C  
ATOM   1581  C   GLY A 203       4.196 -18.178 -13.846  1.00 71.70           C  
ATOM   1582  O   GLY A 203       5.224 -18.245 -13.169  1.00 71.70           O  
ATOM   1583  N   LEU A 204       4.288 -18.243 -15.261  1.00 84.91           N  
ATOM   1584  CA  LEU A 204       5.500 -18.470 -16.040  1.00 84.91           C  
ATOM   1585  C   LEU A 204       6.208 -17.153 -16.341  1.00 84.91           C  
ATOM   1586  O   LEU A 204       7.323 -17.149 -16.866  1.00 84.91           O  
ATOM   1587  CB  LEU A 204       5.168 -19.195 -17.347  1.00 84.91           C  
ATOM   1588  CG  LEU A 204       4.904 -20.697 -17.241  1.00 84.91           C  
ATOM   1589  CD1 LEU A 204       4.498 -21.261 -18.598  1.00 84.91           C  
ATOM   1590  CD2 LEU A 204       6.134 -21.420 -16.702  1.00 84.91           C  
ATOM   1591  N   GLY A 205       5.556 -16.032 -16.012  1.00 81.53           N  
ATOM   1592  CA  GLY A 205       6.207 -14.740 -16.165  1.00 81.53           C  
ATOM   1593  C   GLY A 205       5.916 -14.079 -17.498  1.00 81.53           C  
ATOM   1594  O   GLY A 205       6.757 -13.354 -18.034  1.00 81.53           O  
ATOM   1595  N   LYS A 206       4.762 -14.344 -18.175  1.00 86.45           N  
ATOM   1596  CA  LYS A 206       4.373 -13.786 -19.467  1.00 86.45           C  
ATOM   1597  C   LYS A 206       4.323 -12.262 -19.415  1.00 86.45           C  
ATOM   1598  O   LYS A 206       4.861 -11.587 -20.295  1.00 86.45           O  
ATOM   1599  CB  LYS A 206       3.017 -14.341 -19.905  1.00 86.45           C  
ATOM   1600  CG  LYS A 206       2.996 -15.851 -20.089  1.00 86.45           C  
ATOM   1601  CD  LYS A 206       1.626 -16.340 -20.543  1.00 86.45           C  
ATOM   1602  CE  LYS A 206       0.558 -16.068 -19.492  1.00 86.45           C  
ATOM   1603  NZ  LYS A 206       0.840 -16.790 -18.216  1.00 86.45           N1+
ATOM   1604  N   THR A 207       3.595 -11.833 -18.417  1.00 83.70           N  
ATOM   1605  CA  THR A 207       3.436 -10.395 -18.227  1.00 83.70           C  
ATOM   1606  C   THR A 207       4.789  -9.728 -17.992  1.00 83.70           C  
ATOM   1607  O   THR A 207       5.061  -8.656 -18.536  1.00 83.70           O  
ATOM   1608  CB  THR A 207       2.497 -10.087 -17.047  1.00 83.70           C  
ATOM   1609  CG2 THR A 207       2.340  -8.584 -16.846  1.00 83.70           C  
ATOM   1610  OG1 THR A 207       1.209 -10.660 -17.306  1.00 83.70           O  
ATOM   1611  N   THR A 208       5.602 -10.455 -17.247  1.00 82.64           N  
ATOM   1612  CA  THR A 208       6.944  -9.972 -16.942  1.00 82.64           C  
ATOM   1613  C   THR A 208       7.790  -9.890 -18.209  1.00 82.64           C  
ATOM   1614  O   THR A 208       8.494  -8.902 -18.429  1.00 82.64           O  
ATOM   1615  CB  THR A 208       7.643 -10.877 -15.911  1.00 82.64           C  
ATOM   1616  CG2 THR A 208       9.028 -10.344 -15.560  1.00 82.64           C  
ATOM   1617  OG1 THR A 208       6.849 -10.936 -14.720  1.00 82.64           O  
ATOM   1618  N   LEU A 209       7.767 -10.852 -19.075  1.00 88.43           N  
ATOM   1619  CA  LEU A 209       8.484 -10.886 -20.345  1.00 88.43           C  
ATOM   1620  C   LEU A 209       7.990  -9.784 -21.277  1.00 88.43           C  
ATOM   1621  O   LEU A 209       8.793  -9.084 -21.897  1.00 88.43           O  
ATOM   1622  CB  LEU A 209       8.319 -12.251 -21.018  1.00 88.43           C  
ATOM   1623  CG  LEU A 209       8.993 -12.421 -22.380  1.00 88.43           C  
ATOM   1624  CD1 LEU A 209      10.492 -12.167 -22.266  1.00 88.43           C  
ATOM   1625  CD2 LEU A 209       8.723 -13.813 -22.940  1.00 88.43           C  
ATOM   1626  N   ALA A 210       6.675  -9.589 -21.371  1.00 89.08           N  
ATOM   1627  CA  ALA A 210       6.059  -8.565 -22.211  1.00 89.08           C  
ATOM   1628  C   ALA A 210       6.478  -7.166 -21.766  1.00 89.08           C  
ATOM   1629  O   ALA A 210       6.810  -6.318 -22.597  1.00 89.08           O  
ATOM   1630  CB  ALA A 210       4.538  -8.696 -22.181  1.00 89.08           C  
ATOM   1631  N   LYS A 211       6.435  -6.968 -20.462  1.00 87.11           N  
ATOM   1632  CA  LYS A 211       6.832  -5.677 -19.907  1.00 87.11           C  
ATOM   1633  C   LYS A 211       8.305  -5.390 -20.182  1.00 87.11           C  
ATOM   1634  O   LYS A 211       8.669  -4.267 -20.536  1.00 87.11           O  
ATOM   1635  CB  LYS A 211       6.561  -5.633 -18.403  1.00 87.11           C  
ATOM   1636  CG  LYS A 211       6.876  -4.292 -17.756  1.00 87.11           C  
ATOM   1637  CD  LYS A 211       5.894  -3.215 -18.198  1.00 87.11           C  
ATOM   1638  CE  LYS A 211       6.155  -1.894 -17.487  1.00 87.11           C  
ATOM   1639  NZ  LYS A 211       5.333  -0.785 -18.058  1.00 87.11           N1+
ATOM   1640  N   ALA A 212       9.172  -6.400 -19.987  1.00 85.72           N  
ATOM   1641  CA  ALA A 212      10.603  -6.270 -20.249  1.00 85.72           C  
ATOM   1642  C   ALA A 212      10.861  -5.883 -21.703  1.00 85.72           C  
ATOM   1643  O   ALA A 212      11.694  -5.017 -21.983  1.00 85.72           O  
ATOM   1644  CB  ALA A 212      11.326  -7.571 -19.912  1.00 85.72           C  
ATOM   1645  N   ALA A 213      10.185  -6.548 -22.660  1.00 90.00           N  
ATOM   1646  CA  ALA A 213      10.305  -6.243 -24.083  1.00 90.00           C  
ATOM   1647  C   ALA A 213       9.777  -4.845 -24.391  1.00 90.00           C  
ATOM   1648  O   ALA A 213      10.403  -4.088 -25.137  1.00 90.00           O  
ATOM   1649  CB  ALA A 213       9.560  -7.285 -24.915  1.00 90.00           C  
ATOM   1650  N   TYR A 214       8.591  -4.554 -23.822  1.00 90.05           N  
ATOM   1651  CA  TYR A 214       7.952  -3.257 -24.009  1.00 90.05           C  
ATOM   1652  C   TYR A 214       8.865  -2.127 -23.548  1.00 90.05           C  
ATOM   1653  O   TYR A 214       9.081  -1.157 -24.279  1.00 90.05           O  
ATOM   1654  CB  TYR A 214       6.623  -3.197 -23.250  1.00 90.05           C  
ATOM   1655  CG  TYR A 214       5.950  -1.847 -23.309  1.00 90.05           C  
ATOM   1656  CD1 TYR A 214       6.087  -0.933 -22.267  1.00 90.05           C  
ATOM   1657  CD2 TYR A 214       5.176  -1.484 -24.406  1.00 90.05           C  
ATOM   1658  CE1 TYR A 214       5.467   0.312 -22.316  1.00 90.05           C  
ATOM   1659  CE2 TYR A 214       4.552  -0.242 -24.466  1.00 90.05           C  
ATOM   1660  CZ  TYR A 214       4.703   0.647 -23.418  1.00 90.05           C  
ATOM   1661  OH  TYR A 214       4.087   1.878 -23.472  1.00 90.05           O  
ATOM   1662  N   ASP A 215       9.398  -2.182 -22.341  1.00 86.65           N  
ATOM   1663  CA  ASP A 215      10.256  -1.165 -21.740  1.00 86.65           C  
ATOM   1664  C   ASP A 215      11.528  -0.965 -22.560  1.00 86.65           C  
ATOM   1665  O   ASP A 215      12.035   0.154 -22.666  1.00 86.65           O  
ATOM   1666  CB  ASP A 215      10.612  -1.545 -20.301  1.00 86.65           C  
ATOM   1667  CG  ASP A 215       9.455  -1.359 -19.335  1.00 86.65           C  
ATOM   1668  OD1 ASP A 215       8.481  -0.654 -19.678  1.00 86.65           O  
ATOM   1669  OD2 ASP A 215       9.518  -1.921 -18.220  1.00 86.65           O1-
ATOM   1670  N   LYS A 216      12.043  -2.026 -23.185  1.00 87.12           N  
ATOM   1671  CA  LYS A 216      13.300  -1.991 -23.927  1.00 87.12           C  
ATOM   1672  C   LYS A 216      13.121  -1.307 -25.279  1.00 87.12           C  
ATOM   1673  O   LYS A 216      14.004  -0.576 -25.733  1.00 87.12           O  
ATOM   1674  CB  LYS A 216      13.847  -3.406 -24.124  1.00 87.12           C  
ATOM   1675  CG  LYS A 216      15.235  -3.452 -24.744  1.00 87.12           C  
ATOM   1676  CD  LYS A 216      15.860  -4.835 -24.614  1.00 87.12           C  
ATOM   1677  CE  LYS A 216      17.287  -4.857 -25.145  1.00 87.12           C  
ATOM   1678  NZ  LYS A 216      17.948  -6.175 -24.903  1.00 87.12           N1+
ATOM   1679  N   ILE A 217      11.951  -1.469 -25.991  1.00 90.59           N  
ATOM   1680  CA  ILE A 217      11.872  -1.047 -27.385  1.00 90.59           C  
ATOM   1681  C   ILE A 217      10.859   0.088 -27.523  1.00 90.59           C  
ATOM   1682  O   ILE A 217      10.677   0.636 -28.613  1.00 90.59           O  
ATOM   1683  CB  ILE A 217      11.489  -2.223 -28.311  1.00 90.59           C  
ATOM   1684  CG1 ILE A 217      10.135  -2.810 -27.897  1.00 90.59           C  
ATOM   1685  CG2 ILE A 217      12.579  -3.298 -28.298  1.00 90.59           C  
ATOM   1686  CD1 ILE A 217       9.580  -3.837 -28.874  1.00 90.59           C  
ATOM   1687  N   LYS A 218      10.125   0.481 -26.427  1.00 89.40           N  
ATOM   1688  CA  LYS A 218       9.036   1.452 -26.482  1.00 89.40           C  
ATOM   1689  C   LYS A 218       9.524   2.796 -27.014  1.00 89.40           C  
ATOM   1690  O   LYS A 218       8.767   3.528 -27.655  1.00 89.40           O  
ATOM   1691  CB  LYS A 218       8.406   1.632 -25.100  1.00 89.40           C  
ATOM   1692  CG  LYS A 218       9.347   2.230 -24.065  1.00 89.40           C  
ATOM   1693  CD  LYS A 218       8.664   2.383 -22.711  1.00 89.40           C  
ATOM   1694  CE  LYS A 218       9.607   2.974 -21.672  1.00 89.40           C  
ATOM   1695  NZ  LYS A 218       8.949   3.102 -20.337  1.00 89.40           N1+
ATOM   1696  N   VAL A 219      10.792   3.248 -26.863  1.00 88.44           N  
ATOM   1697  CA  VAL A 219      11.363   4.534 -27.247  1.00 88.44           C  
ATOM   1698  C   VAL A 219      11.439   4.632 -28.769  1.00 88.44           C  
ATOM   1699  O   VAL A 219      11.569   5.727 -29.321  1.00 88.44           O  
ATOM   1700  CB  VAL A 219      12.765   4.740 -26.630  1.00 88.44           C  
ATOM   1701  CG1 VAL A 219      12.670   4.877 -25.111  1.00 88.44           C  
ATOM   1702  CG2 VAL A 219      13.689   3.585 -27.009  1.00 88.44           C  
ATOM   1703  N   GLN A 220      11.363   3.511 -29.502  1.00 89.84           N  
ATOM   1704  CA  GLN A 220      11.452   3.451 -30.957  1.00 89.84           C  
ATOM   1705  C   GLN A 220      10.103   3.752 -31.603  1.00 89.84           C  
ATOM   1706  O   GLN A 220      10.002   3.842 -32.828  1.00 89.84           O  
ATOM   1707  CB  GLN A 220      11.955   2.079 -31.408  1.00 89.84           C  
ATOM   1708  CG  GLN A 220      13.340   1.728 -30.880  1.00 89.84           C  
ATOM   1709  CD  GLN A 220      13.759   0.312 -31.228  1.00 89.84           C  
ATOM   1710  NE2 GLN A 220      14.606  -0.278 -30.391  1.00 89.84           N  
ATOM   1711  OE1 GLN A 220      13.324  -0.248 -32.239  1.00 89.84           O  
ATOM   1712  N   PHE A 221       9.057   3.888 -30.787  1.00 90.97           N  
ATOM   1713  CA  PHE A 221       7.699   4.080 -31.282  1.00 90.97           C  
ATOM   1714  C   PHE A 221       7.165   5.450 -30.882  1.00 90.97           C  
ATOM   1715  O   PHE A 221       7.646   6.052 -29.920  1.00 90.97           O  
ATOM   1716  CB  PHE A 221       6.773   2.980 -30.754  1.00 90.97           C  
ATOM   1717  CG  PHE A 221       7.145   1.598 -31.218  1.00 90.97           C  
ATOM   1718  CD1 PHE A 221       6.522   1.029 -32.322  1.00 90.97           C  
ATOM   1719  CD2 PHE A 221       8.119   0.867 -30.550  1.00 90.97           C  
ATOM   1720  CE1 PHE A 221       6.864  -0.251 -32.754  1.00 90.97           C  
ATOM   1721  CE2 PHE A 221       8.467  -0.412 -30.976  1.00 90.97           C  
ATOM   1722  CZ  PHE A 221       7.837  -0.969 -32.077  1.00 90.97           C  
ATOM   1723  N   ASP A 222       6.193   6.024 -31.621  1.00 91.59           N  
ATOM   1724  CA  ASP A 222       5.590   7.331 -31.375  1.00 91.59           C  
ATOM   1725  C   ASP A 222       4.728   7.310 -30.115  1.00 91.59           C  
ATOM   1726  O   ASP A 222       4.647   8.306 -29.394  1.00 91.59           O  
ATOM   1727  CB  ASP A 222       4.753   7.771 -32.578  1.00 91.59           C  
ATOM   1728  CG  ASP A 222       5.575   7.934 -33.844  1.00 91.59           C  
ATOM   1729  OD1 ASP A 222       6.704   8.468 -33.775  1.00 91.59           O  
ATOM   1730  OD2 ASP A 222       5.089   7.528 -34.922  1.00 91.59           O1-
ATOM   1731  N   CYS A 223       4.175   6.184 -29.864  1.00 91.93           N  
ATOM   1732  CA  CYS A 223       3.286   6.052 -28.715  1.00 91.93           C  
ATOM   1733  C   CYS A 223       3.154   4.594 -28.291  1.00 91.93           C  
ATOM   1734  O   CYS A 223       3.474   3.688 -29.062  1.00 91.93           O  
ATOM   1735  CB  CYS A 223       1.906   6.626 -29.036  1.00 91.93           C  
ATOM   1736  SG  CYS A 223       1.127   5.881 -30.485  1.00 91.93           S  
ATOM   1737  N   GLY A 224       2.753   4.305 -26.979  1.00 92.25           N  
ATOM   1738  CA  GLY A 224       2.599   2.964 -26.437  1.00 92.25           C  
ATOM   1739  C   GLY A 224       1.676   2.909 -25.234  1.00 92.25           C  
ATOM   1740  O   GLY A 224       1.449   3.925 -24.573  1.00 92.25           O  
ATOM   1741  N   ALA A 225       1.143   1.788 -25.152  1.00 92.72           N  
ATOM   1742  CA  ALA A 225       0.278   1.549 -23.999  1.00 92.72           C  
ATOM   1743  C   ALA A 225       0.431   0.120 -23.485  1.00 92.72           C  
ATOM   1744  O   ALA A 225       0.690  -0.802 -24.263  1.00 92.72           O  
ATOM   1745  CB  ALA A 225      -1.179   1.829 -24.359  1.00 92.72           C  
ATOM   1746  N   PHE A 226       0.376  -0.073 -22.232  1.00 90.97           N  
ATOM   1747  CA  PHE A 226       0.344  -1.363 -21.555  1.00 90.97           C  
ATOM   1748  C   PHE A 226      -0.961  -1.540 -20.788  1.00 90.97           C  
ATOM   1749  O   PHE A 226      -1.173  -0.897 -19.757  1.00 90.97           O  
ATOM   1750  CB  PHE A 226       1.536  -1.502 -20.603  1.00 90.97           C  
ATOM   1751  CG  PHE A 226       1.804  -2.917 -20.167  1.00 90.97           C  
ATOM   1752  CD1 PHE A 226       0.888  -3.601 -19.376  1.00 90.97           C  
ATOM   1753  CD2 PHE A 226       2.971  -3.565 -20.549  1.00 90.97           C  
ATOM   1754  CE1 PHE A 226       1.134  -4.911 -18.971  1.00 90.97           C  
ATOM   1755  CE2 PHE A 226       3.223  -4.874 -20.149  1.00 90.97           C  
ATOM   1756  CZ  PHE A 226       2.304  -5.545 -19.359  1.00 90.97           C  
ATOM   1757  N   VAL A 227      -1.799  -2.454 -21.344  1.00 88.14           N  
ATOM   1758  CA  VAL A 227      -3.159  -2.538 -20.824  1.00 88.14           C  
ATOM   1759  C   VAL A 227      -3.458  -3.971 -20.389  1.00 88.14           C  
ATOM   1760  O   VAL A 227      -3.169  -4.922 -21.120  1.00 88.14           O  
ATOM   1761  CB  VAL A 227      -4.197  -2.071 -21.870  1.00 88.14           C  
ATOM   1762  CG1 VAL A 227      -5.614  -2.182 -21.311  1.00 88.14           C  
ATOM   1763  CG2 VAL A 227      -3.903  -0.638 -22.309  1.00 88.14           C  
ATOM   1764  N   SER A 228      -3.983  -4.176 -19.247  1.00 84.42           N  
ATOM   1765  CA  SER A 228      -4.364  -5.489 -18.738  1.00 84.42           C  
ATOM   1766  C   SER A 228      -5.840  -5.775 -18.996  1.00 84.42           C  
ATOM   1767  O   SER A 228      -6.682  -4.884 -18.867  1.00 84.42           O  
ATOM   1768  CB  SER A 228      -4.072  -5.590 -17.240  1.00 84.42           C  
ATOM   1769  OG  SER A 228      -2.696  -5.367 -16.981  1.00 84.42           O  
ATOM   1770  N   VAL A 229      -6.129  -7.067 -19.416  1.00 79.89           N  
ATOM   1771  CA  VAL A 229      -7.496  -7.511 -19.667  1.00 79.89           C  
ATOM   1772  C   VAL A 229      -7.926  -8.497 -18.583  1.00 79.89           C  
ATOM   1773  O   VAL A 229      -7.230  -9.481 -18.318  1.00 79.89           O  
ATOM   1774  CB  VAL A 229      -7.634  -8.159 -21.063  1.00 79.89           C  
ATOM   1775  CG1 VAL A 229      -9.084  -8.561 -21.330  1.00 79.89           C  
ATOM   1776  CG2 VAL A 229      -7.133  -7.205 -22.145  1.00 79.89           C  
ATOM   1777  N   SER A 230      -8.904  -8.138 -17.809  1.00 66.88           N  
ATOM   1778  CA  SER A 230      -9.393  -8.984 -16.725  1.00 66.88           C  
ATOM   1779  C   SER A 230     -10.123 -10.208 -17.266  1.00 66.88           C  
ATOM   1780  O   SER A 230     -10.446 -10.270 -18.454  1.00 66.88           O  
ATOM   1781  CB  SER A 230     -10.321  -8.192 -15.804  1.00 66.88           C  
ATOM   1782  OG  SER A 230     -11.504  -7.812 -16.487  1.00 66.88           O  
ATOM   1783  N   GLN A 231     -10.278 -11.329 -16.552  1.00 65.83           N  
ATOM   1784  CA  GLN A 231     -10.967 -12.561 -16.921  1.00 65.83           C  
ATOM   1785  C   GLN A 231     -12.394 -12.276 -17.382  1.00 65.83           C  
ATOM   1786  O   GLN A 231     -12.877 -12.889 -18.336  1.00 65.83           O  
ATOM   1787  CB  GLN A 231     -10.981 -13.541 -15.747  1.00 65.83           C  
ATOM   1788  CG  GLN A 231     -11.514 -14.922 -16.105  1.00 65.83           C  
ATOM   1789  CD  GLN A 231     -11.455 -15.893 -14.941  1.00 65.83           C  
ATOM   1790  NE2 GLN A 231     -11.448 -17.186 -15.248  1.00 65.83           N  
ATOM   1791  OE1 GLN A 231     -11.416 -15.485 -13.776  1.00 65.83           O  
ATOM   1792  N   ASN A 232     -13.052 -11.276 -16.731  1.00 65.38           N  
ATOM   1793  CA  ASN A 232     -14.360 -10.754 -17.112  1.00 65.38           C  
ATOM   1794  C   ASN A 232     -14.297  -9.264 -17.434  1.00 65.38           C  
ATOM   1795  O   ASN A 232     -14.706  -8.431 -16.624  1.00 65.38           O  
ATOM   1796  CB  ASN A 232     -15.385 -11.015 -16.006  1.00 65.38           C  
ATOM   1797  CG  ASN A 232     -15.573 -12.492 -15.721  1.00 65.38           C  
ATOM   1798  ND2 ASN A 232     -15.707 -12.837 -14.446  1.00 65.38           N  
ATOM   1799  OD1 ASN A 232     -15.597 -13.316 -16.639  1.00 65.38           O  
ATOM   1800  N   PRO A 233     -13.797  -9.023 -18.661  1.00 69.67           N  
ATOM   1801  CA  PRO A 233     -13.459  -7.629 -18.960  1.00 69.67           C  
ATOM   1802  C   PRO A 233     -14.693  -6.756 -19.175  1.00 69.67           C  
ATOM   1803  O   PRO A 233     -15.672  -7.203 -19.777  1.00 69.67           O  
ATOM   1804  CB  PRO A 233     -12.633  -7.734 -20.244  1.00 69.67           C  
ATOM   1805  CG  PRO A 233     -13.105  -8.992 -20.900  1.00 69.67           C  
ATOM   1806  CD  PRO A 233     -13.543  -9.951 -19.831  1.00 69.67           C  
ATOM   1807  N   GLU A 234     -14.751  -5.570 -18.416  1.00 75.55           N  
ATOM   1808  CA  GLU A 234     -15.578  -4.470 -18.905  1.00 75.55           C  
ATOM   1809  C   GLU A 234     -14.920  -3.770 -20.090  1.00 75.55           C  
ATOM   1810  O   GLU A 234     -13.979  -2.993 -19.915  1.00 75.55           O  
ATOM   1811  CB  GLU A 234     -15.851  -3.463 -17.785  1.00 75.55           C  
ATOM   1812  CG  GLU A 234     -17.127  -2.657 -17.980  1.00 75.55           C  
ATOM   1813  CD  GLU A 234     -17.231  -1.463 -17.045  1.00 75.55           C  
ATOM   1814  OE1 GLU A 234     -18.213  -0.693 -17.151  1.00 75.55           O  
ATOM   1815  OE2 GLU A 234     -16.323  -1.295 -16.200  1.00 75.55           O1-
ATOM   1816  N   MET A 235     -15.495  -4.054 -21.308  1.00 82.58           N  
ATOM   1817  CA  MET A 235     -14.824  -3.679 -22.549  1.00 82.58           C  
ATOM   1818  C   MET A 235     -14.677  -2.164 -22.651  1.00 82.58           C  
ATOM   1819  O   MET A 235     -13.678  -1.667 -23.174  1.00 82.58           O  
ATOM   1820  CB  MET A 235     -15.592  -4.213 -23.759  1.00 82.58           C  
ATOM   1821  CG  MET A 235     -15.499  -5.721 -23.928  1.00 82.58           C  
ATOM   1822  SD  MET A 235     -13.768  -6.329 -23.864  1.00 82.58           S  
ATOM   1823  CE  MET A 235     -13.101  -5.553 -25.362  1.00 82.58           C  
ATOM   1824  N   LYS A 236     -15.523  -1.398 -22.175  1.00 84.46           N  
ATOM   1825  CA  LYS A 236     -15.425   0.059 -22.168  1.00 84.46           C  
ATOM   1826  C   LYS A 236     -14.212   0.524 -21.368  1.00 84.46           C  
ATOM   1827  O   LYS A 236     -13.491   1.429 -21.793  1.00 84.46           O  
ATOM   1828  CB  LYS A 236     -16.700   0.680 -21.595  1.00 84.46           C  
ATOM   1829  CG  LYS A 236     -17.909   0.567 -22.511  1.00 84.46           C  
ATOM   1830  CD  LYS A 236     -19.132   1.250 -21.910  1.00 84.46           C  
ATOM   1831  CE  LYS A 236     -20.384   0.982 -22.734  1.00 84.46           C  
ATOM   1832  NZ  LYS A 236     -21.595   1.605 -22.120  1.00 84.46           N1+
ATOM   1833  N   LYS A 237     -14.100  -0.116 -20.265  1.00 82.58           N  
ATOM   1834  CA  LYS A 237     -12.969   0.214 -19.402  1.00 82.58           C  
ATOM   1835  C   LYS A 237     -11.644  -0.104 -20.087  1.00 82.58           C  
ATOM   1836  O   LYS A 237     -10.695   0.679 -20.010  1.00 82.58           O  
ATOM   1837  CB  LYS A 237     -13.068  -0.540 -18.075  1.00 82.58           C  
ATOM   1838  CG  LYS A 237     -11.955  -0.211 -17.091  1.00 82.58           C  
ATOM   1839  CD  LYS A 237     -12.052  -1.062 -15.832  1.00 82.58           C  
ATOM   1840  CE  LYS A 237     -10.878  -0.813 -14.895  1.00 82.58           C  
ATOM   1841  NZ  LYS A 237     -10.903  -1.733 -13.719  1.00 82.58           N1+
ATOM   1842  N   VAL A 238     -11.562  -1.263 -20.620  1.00 84.71           N  
ATOM   1843  CA  VAL A 238     -10.358  -1.711 -21.313  1.00 84.71           C  
ATOM   1844  C   VAL A 238      -9.999  -0.721 -22.418  1.00 84.71           C  
ATOM   1845  O   VAL A 238      -8.842  -0.315 -22.545  1.00 84.71           O  
ATOM   1846  CB  VAL A 238     -10.538  -3.127 -21.903  1.00 84.71           C  
ATOM   1847  CG1 VAL A 238      -9.345  -3.501 -22.783  1.00 84.71           C  
ATOM   1848  CG2 VAL A 238     -10.722  -4.152 -20.785  1.00 84.71           C  
ATOM   1849  N   LEU A 239     -10.978  -0.291 -23.258  1.00 91.37           N  
ATOM   1850  CA  LEU A 239     -10.780   0.672 -24.335  1.00 91.37           C  
ATOM   1851  C   LEU A 239     -10.364   2.030 -23.780  1.00 91.37           C  
ATOM   1852  O   LEU A 239      -9.500   2.701 -24.351  1.00 91.37           O  
ATOM   1853  CB  LEU A 239     -12.058   0.817 -25.166  1.00 91.37           C  
ATOM   1854  CG  LEU A 239     -12.491  -0.413 -25.965  1.00 91.37           C  
ATOM   1855  CD1 LEU A 239     -13.874  -0.193 -26.569  1.00 91.37           C  
ATOM   1856  CD2 LEU A 239     -11.471  -0.730 -27.053  1.00 91.37           C  
ATOM   1857  N   LYS A 240     -10.967   2.466 -22.658  1.00 89.38           N  
ATOM   1858  CA  LYS A 240     -10.589   3.706 -21.987  1.00 89.38           C  
ATOM   1859  C   LYS A 240      -9.151   3.640 -21.478  1.00 89.38           C  
ATOM   1860  O   LYS A 240      -8.404   4.614 -21.586  1.00 89.38           O  
ATOM   1861  CB  LYS A 240     -11.542   4.001 -20.828  1.00 89.38           C  
ATOM   1862  CG  LYS A 240     -12.925   4.461 -21.265  1.00 89.38           C  
ATOM   1863  CD  LYS A 240     -13.841   4.693 -20.070  1.00 89.38           C  
ATOM   1864  CE  LYS A 240     -15.215   5.182 -20.505  1.00 89.38           C  
ATOM   1865  NZ  LYS A 240     -16.157   5.287 -19.350  1.00 89.38           N1+
ATOM   1866  N   ASP A 241      -8.776   2.463 -20.967  1.00 87.44           N  
ATOM   1867  CA  ASP A 241      -7.421   2.262 -20.463  1.00 87.44           C  
ATOM   1868  C   ASP A 241      -6.395   2.371 -21.589  1.00 87.44           C  
ATOM   1869  O   ASP A 241      -5.292   2.881 -21.383  1.00 87.44           O  
ATOM   1870  CB  ASP A 241      -7.301   0.902 -19.772  1.00 87.44           C  
ATOM   1871  CG  ASP A 241      -7.983   0.865 -18.416  1.00 87.44           C  
ATOM   1872  OD1 ASP A 241      -8.348   1.937 -17.886  1.00 87.44           O  
ATOM   1873  OD2 ASP A 241      -8.155  -0.247 -17.870  1.00 87.44           O1-
ATOM   1874  N   ILE A 242      -6.763   1.865 -22.755  1.00 91.79           N  
ATOM   1875  CA  ILE A 242      -5.887   1.976 -23.917  1.00 91.79           C  
ATOM   1876  C   ILE A 242      -5.679   3.448 -24.267  1.00 91.79           C  
ATOM   1877  O   ILE A 242      -4.544   3.891 -24.463  1.00 91.79           O  
ATOM   1878  CB  ILE A 242      -6.461   1.212 -25.132  1.00 91.79           C  
ATOM   1879  CG1 ILE A 242      -6.468  -0.296 -24.859  1.00 91.79           C  
ATOM   1880  CG2 ILE A 242      -5.664   1.536 -26.398  1.00 91.79           C  
ATOM   1881  CD1 ILE A 242      -7.160  -1.117 -25.939  1.00 91.79           C  
ATOM   1882  N   LEU A 243      -6.752   4.255 -24.352  1.00 93.06           N  
ATOM   1883  CA  LEU A 243      -6.694   5.677 -24.670  1.00 93.06           C  
ATOM   1884  C   LEU A 243      -5.874   6.434 -23.631  1.00 93.06           C  
ATOM   1885  O   LEU A 243      -5.049   7.281 -23.981  1.00 93.06           O  
ATOM   1886  CB  LEU A 243      -8.105   6.266 -24.752  1.00 93.06           C  
ATOM   1887  CG  LEU A 243      -8.900   5.948 -26.020  1.00 93.06           C  
ATOM   1888  CD1 LEU A 243     -10.360   6.350 -25.844  1.00 93.06           C  
ATOM   1889  CD2 LEU A 243      -8.288   6.653 -27.226  1.00 93.06           C  
ATOM   1890  N   TYR A 244      -6.234   6.092 -22.351  1.00 90.58           N  
ATOM   1891  CA  TYR A 244      -5.496   6.709 -21.255  1.00 90.58           C  
ATOM   1892  C   TYR A 244      -4.008   6.397 -21.354  1.00 90.58           C  
ATOM   1893  O   TYR A 244      -3.167   7.276 -21.148  1.00 90.58           O  
ATOM   1894  CB  TYR A 244      -6.041   6.233 -19.905  1.00 90.58           C  
ATOM   1895  CG  TYR A 244      -5.374   6.885 -18.718  1.00 90.58           C  
ATOM   1896  CD1 TYR A 244      -4.431   6.196 -17.959  1.00 90.58           C  
ATOM   1897  CD2 TYR A 244      -5.688   8.190 -18.352  1.00 90.58           C  
ATOM   1898  CE1 TYR A 244      -3.816   6.792 -16.863  1.00 90.58           C  
ATOM   1899  CE2 TYR A 244      -5.079   8.796 -17.258  1.00 90.58           C  
ATOM   1900  CZ  TYR A 244      -4.145   8.090 -16.521  1.00 90.58           C  
ATOM   1901  OH  TYR A 244      -3.540   8.685 -15.437  1.00 90.58           O  
ATOM   1902  N   GLY A 245      -3.643   5.101 -21.670  1.00 88.75           N  
ATOM   1903  CA  GLY A 245      -2.258   4.683 -21.823  1.00 88.75           C  
ATOM   1904  C   GLY A 245      -1.563   5.342 -23.000  1.00 88.75           C  
ATOM   1905  O   GLY A 245      -0.367   5.633 -22.937  1.00 88.75           O  
ATOM   1906  N   LEU A 246      -2.231   5.714 -24.048  1.00 91.72           N  
ATOM   1907  CA  LEU A 246      -1.682   6.302 -25.265  1.00 91.72           C  
ATOM   1908  C   LEU A 246      -1.310   7.764 -25.041  1.00 91.72           C  
ATOM   1909  O   LEU A 246      -0.289   8.234 -25.548  1.00 91.72           O  
ATOM   1910  CB  LEU A 246      -2.685   6.189 -26.415  1.00 91.72           C  
ATOM   1911  CG  LEU A 246      -2.885   4.792 -27.006  1.00 91.72           C  
ATOM   1912  CD1 LEU A 246      -4.040   4.798 -28.002  1.00 91.72           C  
ATOM   1913  CD2 LEU A 246      -1.602   4.303 -27.669  1.00 91.72           C  
ATOM   1914  N   ASP A 247      -2.142   8.464 -24.238  1.00 88.85           N  
ATOM   1915  CA  ASP A 247      -1.910   9.870 -23.923  1.00 88.85           C  
ATOM   1916  C   ASP A 247      -2.635  10.272 -22.640  1.00 88.85           C  
ATOM   1917  O   ASP A 247      -3.827  10.583 -22.666  1.00 88.85           O  
ATOM   1918  CB  ASP A 247      -2.360  10.762 -25.082  1.00 88.85           C  
ATOM   1919  CG  ASP A 247      -1.868  12.193 -24.954  1.00 88.85           C  
ATOM   1920  OD1 ASP A 247      -1.705  12.683 -23.816  1.00 88.85           O  
ATOM   1921  OD2 ASP A 247      -1.645  12.838 -26.001  1.00 88.85           O1-
ATOM   1922  N   LYS A 248      -1.924  10.295 -21.635  1.00 88.19           N  
ATOM   1923  CA  LYS A 248      -2.477  10.498 -20.299  1.00 88.19           C  
ATOM   1924  C   LYS A 248      -3.017  11.916 -20.137  1.00 88.19           C  
ATOM   1925  O   LYS A 248      -3.979  12.139 -19.399  1.00 88.19           O  
ATOM   1926  CB  LYS A 248      -1.419  10.215 -19.231  1.00 88.19           C  
ATOM   1927  CG  LYS A 248      -1.016   8.751 -19.132  1.00 88.19           C  
ATOM   1928  CD  LYS A 248      -0.032   8.518 -17.992  1.00 88.19           C  
ATOM   1929  CE  LYS A 248       0.376   7.054 -17.895  1.00 88.19           C  
ATOM   1930  NZ  LYS A 248       1.347   6.823 -16.784  1.00 88.19           N1+
ATOM   1931  N   VAL A 249      -2.489  12.868 -20.927  1.00 85.22           N  
ATOM   1932  CA  VAL A 249      -2.878  14.271 -20.829  1.00 85.22           C  
ATOM   1933  C   VAL A 249      -4.167  14.505 -21.614  1.00 85.22           C  
ATOM   1934  O   VAL A 249      -5.129  15.069 -21.086  1.00 85.22           O  
ATOM   1935  CB  VAL A 249      -1.763  15.207 -21.346  1.00 85.22           C  
ATOM   1936  CG1 VAL A 249      -2.234  16.660 -21.346  1.00 85.22           C  
ATOM   1937  CG2 VAL A 249      -0.501  15.051 -20.499  1.00 85.22           C  
ATOM   1938  N   LYS A 250      -4.194  14.003 -22.842  1.00 87.99           N  
ATOM   1939  CA  LYS A 250      -5.350  14.193 -23.714  1.00 87.99           C  
ATOM   1940  C   LYS A 250      -6.575  13.463 -23.170  1.00 87.99           C  
ATOM   1941  O   LYS A 250      -7.691  13.983 -23.232  1.00 87.99           O  
ATOM   1942  CB  LYS A 250      -5.038  13.710 -25.131  1.00 87.99           C  
ATOM   1943  CG  LYS A 250      -6.172  13.927 -26.122  1.00 87.99           C  
ATOM   1944  CD  LYS A 250      -5.780  13.483 -27.526  1.00 87.99           C  
ATOM   1945  CE  LYS A 250      -6.928  13.662 -28.510  1.00 87.99           C  
ATOM   1946  NZ  LYS A 250      -6.544  13.240 -29.891  1.00 87.99           N1+
ATOM   1947  N   TYR A 251      -6.402  12.304 -22.508  1.00 88.28           N  
ATOM   1948  CA  TYR A 251      -7.507  11.455 -22.077  1.00 88.28           C  
ATOM   1949  C   TYR A 251      -7.558  11.356 -20.557  1.00 88.28           C  
ATOM   1950  O   TYR A 251      -7.937  10.318 -20.009  1.00 88.28           O  
ATOM   1951  CB  TYR A 251      -7.381  10.056 -22.687  1.00 88.28           C  
ATOM   1952  CG  TYR A 251      -7.485  10.040 -24.193  1.00 88.28           C  
ATOM   1953  CD1 TYR A 251      -8.701  10.281 -24.829  1.00 88.28           C  
ATOM   1954  CD2 TYR A 251      -6.369   9.782 -24.982  1.00 88.28           C  
ATOM   1955  CE1 TYR A 251      -8.802  10.264 -26.217  1.00 88.28           C  
ATOM   1956  CE2 TYR A 251      -6.459   9.763 -26.370  1.00 88.28           C  
ATOM   1957  CZ  TYR A 251      -7.678  10.005 -26.977  1.00 88.28           C  
ATOM   1958  OH  TYR A 251      -7.772   9.988 -28.351  1.00 88.28           O  
ATOM   1959  N   GLU A 252      -7.128  12.367 -19.826  1.00 81.48           N  
ATOM   1960  CA  GLU A 252      -7.061  12.443 -18.370  1.00 81.48           C  
ATOM   1961  C   GLU A 252      -8.420  12.151 -17.739  1.00 81.48           C  
ATOM   1962  O   GLU A 252      -8.500  11.474 -16.712  1.00 81.48           O  
ATOM   1963  CB  GLU A 252      -6.560  13.819 -17.925  1.00 81.48           C  
ATOM   1964  CG  GLU A 252      -6.371  13.948 -16.420  1.00 81.48           C  
ATOM   1965  CD  GLU A 252      -5.832  15.306 -15.997  1.00 81.48           C  
ATOM   1966  OE1 GLU A 252      -5.412  15.454 -14.827  1.00 81.48           O  
ATOM   1967  OE2 GLU A 252      -5.831  16.229 -16.843  1.00 81.48           O1-
ATOM   1968  N   ASN A 253      -9.552  12.529 -18.503  1.00 81.47           N  
ATOM   1969  CA  ASN A 253     -10.886  12.397 -17.927  1.00 81.47           C  
ATOM   1970  C   ASN A 253     -11.701  11.322 -18.641  1.00 81.47           C  
ATOM   1971  O   ASN A 253     -12.931  11.317 -18.566  1.00 81.47           O  
ATOM   1972  CB  ASN A 253     -11.623  13.737 -17.969  1.00 81.47           C  
ATOM   1973  CG  ASN A 253     -11.007  14.771 -17.047  1.00 81.47           C  
ATOM   1974  ND2 ASN A 253     -11.033  16.030 -17.468  1.00 81.47           N  
ATOM   1975  OD1 ASN A 253     -10.511  14.441 -15.967  1.00 81.47           O  
ATOM   1976  N   ILE A 254     -11.057  10.432 -19.423  1.00 83.47           N  
ATOM   1977  CA  ILE A 254     -11.720   9.478 -20.306  1.00 83.47           C  
ATOM   1978  C   ILE A 254     -12.519   8.476 -19.476  1.00 83.47           C  
ATOM   1979  O   ILE A 254     -13.574   8.005 -19.908  1.00 83.47           O  
ATOM   1980  CB  ILE A 254     -10.703   8.739 -21.205  1.00 83.47           C  
ATOM   1981  CG1 ILE A 254     -11.432   7.935 -22.287  1.00 83.47           C  
ATOM   1982  CG2 ILE A 254      -9.798   7.833 -20.365  1.00 83.47           C  
ATOM   1983  CD1 ILE A 254     -12.237   8.789 -23.256  1.00 83.47           C  
ATOM   1984  N   HIS A 255     -12.140   8.137 -18.256  1.00 75.86           N  
ATOM   1985  CA  HIS A 255     -12.789   7.138 -17.415  1.00 75.86           C  
ATOM   1986  C   HIS A 255     -14.077   7.682 -16.806  1.00 75.86           C  
ATOM   1987  O   HIS A 255     -14.950   6.912 -16.399  1.00 75.86           O  
ATOM   1988  CB  HIS A 255     -11.841   6.672 -16.308  1.00 75.86           C  
ATOM   1989  CG  HIS A 255     -10.678   5.877 -16.810  1.00 75.86           C  
ATOM   1990  CD2 HIS A 255      -9.352   6.151 -16.823  1.00 75.86           C  
ATOM   1991  ND1 HIS A 255     -10.820   4.633 -17.386  1.00 75.86           N  
ATOM   1992  CE1 HIS A 255      -9.629   4.175 -17.732  1.00 75.86           C  
ATOM   1993  NE2 HIS A 255      -8.721   5.078 -17.401  1.00 75.86           N  
ATOM   1994  N   ASN A 256     -14.261   9.051 -16.948  1.00 71.86           N  
ATOM   1995  CA  ASN A 256     -15.470   9.716 -16.475  1.00 71.86           C  
ATOM   1996  C   ASN A 256     -16.411  10.056 -17.628  1.00 71.86           C  
ATOM   1997  O   ASN A 256     -17.554  10.457 -17.404  1.00 71.86           O  
ATOM   1998  CB  ASN A 256     -15.115  10.980 -15.690  1.00 71.86           C  
ATOM   1999  CG  ASN A 256     -14.369  10.679 -14.405  1.00 71.86           C  
ATOM   2000  ND2 ASN A 256     -13.429  11.547 -14.048  1.00 71.86           N  
ATOM   2001  OD1 ASN A 256     -14.634   9.675 -13.739  1.00 71.86           O  
ATOM   2002  N   ALA A 257     -15.950   9.811 -18.870  1.00 77.10           N  
ATOM   2003  CA  ALA A 257     -16.709  10.162 -20.067  1.00 77.10           C  
ATOM   2004  C   ALA A 257     -17.690   9.053 -20.439  1.00 77.10           C  
ATOM   2005  O   ALA A 257     -17.388   7.869 -20.277  1.00 77.10           O  
ATOM   2006  CB  ALA A 257     -15.765  10.445 -21.233  1.00 77.10           C  
ATOM   2007  N   ALA A 258     -18.999   9.418 -20.747  1.00 76.35           N  
ATOM   2008  CA  ALA A 258     -20.029   8.474 -21.173  1.00 76.35           C  
ATOM   2009  C   ALA A 258     -19.907   8.166 -22.663  1.00 76.35           C  
ATOM   2010  O   ALA A 258     -20.390   8.929 -23.502  1.00 76.35           O  
ATOM   2011  CB  ALA A 258     -21.418   9.023 -20.858  1.00 76.35           C  
ATOM   2012  N   ARG A 259     -18.850   7.386 -23.083  1.00 81.24           N  
ATOM   2013  CA  ARG A 259     -18.654   7.021 -24.482  1.00 81.24           C  
ATOM   2014  C   ARG A 259     -18.933   5.538 -24.706  1.00 81.24           C  
ATOM   2015  O   ARG A 259     -18.614   4.706 -23.854  1.00 81.24           O  
ATOM   2016  CB  ARG A 259     -17.232   7.361 -24.933  1.00 81.24           C  
ATOM   2017  CG  ARG A 259     -16.954   8.853 -25.021  1.00 81.24           C  
ATOM   2018  CD  ARG A 259     -15.667   9.142 -25.782  1.00 81.24           C  
ATOM   2019  NE  ARG A 259     -15.423  10.577 -25.902  1.00 81.24           N  
ATOM   2020  CZ  ARG A 259     -14.535  11.128 -26.724  1.00 81.24           C  
ATOM   2021  NH1 ARG A 259     -13.786  10.373 -27.519  1.00 81.24           N1+
ATOM   2022  NH2 ARG A 259     -14.395  12.446 -26.752  1.00 81.24           N  
ATOM   2023  N   ASP A 260     -19.741   5.275 -25.723  1.00 86.53           N  
ATOM   2024  CA  ASP A 260     -20.024   3.876 -26.028  1.00 86.53           C  
ATOM   2025  C   ASP A 260     -18.815   3.198 -26.668  1.00 86.53           C  
ATOM   2026  O   ASP A 260     -17.824   3.857 -26.988  1.00 86.53           O  
ATOM   2027  CB  ASP A 260     -21.240   3.763 -26.950  1.00 86.53           C  
ATOM   2028  CG  ASP A 260     -21.007   4.381 -28.317  1.00 86.53           C  
ATOM   2029  OD1 ASP A 260     -19.837   4.608 -28.692  1.00 86.53           O  
ATOM   2030  OD2 ASP A 260     -22.003   4.646 -29.025  1.00 86.53           O1-
ATOM   2031  N   GLU A 261     -18.714   1.938 -26.669  1.00 86.53           N  
ATOM   2032  CA  GLU A 261     -17.621   1.112 -27.173  1.00 86.53           C  
ATOM   2033  C   GLU A 261     -17.211   1.537 -28.580  1.00 86.53           C  
ATOM   2034  O   GLU A 261     -16.020   1.637 -28.881  1.00 86.53           O  
ATOM   2035  CB  GLU A 261     -18.017  -0.367 -27.165  1.00 86.53           C  
ATOM   2036  CG  GLU A 261     -18.157  -0.959 -25.770  1.00 86.53           C  
ATOM   2037  CD  GLU A 261     -18.743  -2.362 -25.770  1.00 86.53           C  
ATOM   2038  OE1 GLU A 261     -18.804  -2.994 -24.691  1.00 86.53           O  
ATOM   2039  OE2 GLU A 261     -19.144  -2.833 -26.857  1.00 86.53           O1-
ATOM   2040  N   LYS A 262     -18.203   1.876 -29.530  1.00 89.91           N  
ATOM   2041  CA  LYS A 262     -17.943   2.296 -30.904  1.00 89.91           C  
ATOM   2042  C   LYS A 262     -17.160   3.605 -30.940  1.00 89.91           C  
ATOM   2043  O   LYS A 262     -16.200   3.740 -31.701  1.00 89.91           O  
ATOM   2044  CB  LYS A 262     -19.254   2.448 -31.677  1.00 89.91           C  
ATOM   2045  CG  LYS A 262     -19.069   2.753 -33.156  1.00 89.91           C  
ATOM   2046  CD  LYS A 262     -20.408   2.880 -33.872  1.00 89.91           C  
ATOM   2047  CE  LYS A 262     -20.228   3.294 -35.326  1.00 89.91           C  
ATOM   2048  NZ  LYS A 262     -21.532   3.349 -36.052  1.00 89.91           N1+
ATOM   2049  N   HIS A 263     -17.554   4.560 -30.212  1.00 90.57           N  
ATOM   2050  CA  HIS A 263     -16.909   5.866 -30.132  1.00 90.57           C  
ATOM   2051  C   HIS A 263     -15.487   5.747 -29.596  1.00 90.57           C  
ATOM   2052  O   HIS A 263     -14.580   6.433 -30.072  1.00 90.57           O  
ATOM   2053  CB  HIS A 263     -17.725   6.813 -29.251  1.00 90.57           C  
ATOM   2054  CG  HIS A 263     -19.030   7.223 -29.857  1.00 90.57           C  
ATOM   2055  CD2 HIS A 263     -19.326   8.183 -30.764  1.00 90.57           C  
ATOM   2056  ND1 HIS A 263     -20.223   6.614 -29.534  1.00 90.57           N  
ATOM   2057  CE1 HIS A 263     -21.200   7.184 -30.220  1.00 90.57           C  
ATOM   2058  NE2 HIS A 263     -20.682   8.139 -30.973  1.00 90.57           N  
ATOM   2059  N   LEU A 264     -15.280   4.923 -28.522  1.00 92.22           N  
ATOM   2060  CA  LEU A 264     -13.959   4.686 -27.952  1.00 92.22           C  
ATOM   2061  C   LEU A 264     -13.027   4.057 -28.983  1.00 92.22           C  
ATOM   2062  O   LEU A 264     -11.861   4.444 -29.090  1.00 92.22           O  
ATOM   2063  CB  LEU A 264     -14.060   3.782 -26.721  1.00 92.22           C  
ATOM   2064  CG  LEU A 264     -14.722   4.392 -25.485  1.00 92.22           C  
ATOM   2065  CD1 LEU A 264     -15.008   3.310 -24.448  1.00 92.22           C  
ATOM   2066  CD2 LEU A 264     -13.843   5.488 -24.893  1.00 92.22           C  
ATOM   2067  N   ILE A 265     -13.580   3.146 -29.714  1.00 92.21           N  
ATOM   2068  CA  ILE A 265     -12.827   2.486 -30.775  1.00 92.21           C  
ATOM   2069  C   ILE A 265     -12.436   3.506 -31.842  1.00 92.21           C  
ATOM   2070  O   ILE A 265     -11.292   3.525 -32.302  1.00 92.21           O  
ATOM   2071  CB  ILE A 265     -13.636   1.331 -31.407  1.00 92.21           C  
ATOM   2072  CG1 ILE A 265     -13.770   0.168 -30.418  1.00 92.21           C  
ATOM   2073  CG2 ILE A 265     -12.983   0.867 -32.713  1.00 92.21           C  
ATOM   2074  CD1 ILE A 265     -14.716  -0.932 -30.880  1.00 92.21           C  
ATOM   2075  N   ASP A 266     -13.355   4.382 -32.242  1.00 92.34           N  
ATOM   2076  CA  ASP A 266     -13.093   5.427 -33.227  1.00 92.34           C  
ATOM   2077  C   ASP A 266     -12.001   6.378 -32.743  1.00 92.34           C  
ATOM   2078  O   ASP A 266     -11.141   6.792 -33.522  1.00 92.34           O  
ATOM   2079  CB  ASP A 266     -14.373   6.208 -33.534  1.00 92.34           C  
ATOM   2080  CG  ASP A 266     -15.368   5.414 -34.362  1.00 92.34           C  
ATOM   2081  OD1 ASP A 266     -14.976   4.401 -34.980  1.00 92.34           O  
ATOM   2082  OD2 ASP A 266     -16.554   5.808 -34.400  1.00 92.34           O1-
ATOM   2083  N   ASP A 267     -12.007   6.687 -31.488  1.00 92.28           N  
ATOM   2084  CA  ASP A 267     -11.010   7.568 -30.888  1.00 92.28           C  
ATOM   2085  C   ASP A 267      -9.619   6.943 -30.944  1.00 92.28           C  
ATOM   2086  O   ASP A 267      -8.632   7.633 -31.210  1.00 92.28           O  
ATOM   2087  CB  ASP A 267     -11.384   7.893 -29.440  1.00 92.28           C  
ATOM   2088  CG  ASP A 267     -12.543   8.868 -29.332  1.00 92.28           C  
ATOM   2089  OD1 ASP A 267     -12.878   9.533 -30.336  1.00 92.28           O  
ATOM   2090  OD2 ASP A 267     -13.125   8.976 -28.230  1.00 92.28           O1-
ATOM   2091  N   ILE A 268      -9.613   5.651 -30.585  1.00 93.45           N  
ATOM   2092  CA  ILE A 268      -8.347   4.927 -30.614  1.00 93.45           C  
ATOM   2093  C   ILE A 268      -7.804   4.893 -32.040  1.00 93.45           C  
ATOM   2094  O   ILE A 268      -6.620   5.154 -32.267  1.00 93.45           O  
ATOM   2095  CB  ILE A 268      -8.505   3.490 -30.066  1.00 93.45           C  
ATOM   2096  CG1 ILE A 268      -8.836   3.523 -28.570  1.00 93.45           C  
ATOM   2097  CG2 ILE A 268      -7.239   2.670 -30.329  1.00 93.45           C  
ATOM   2098  CD1 ILE A 268      -9.228   2.169 -27.993  1.00 93.45           C  
ATOM   2099  N   ILE A 269      -8.692   4.655 -33.043  1.00 92.75           N  
ATOM   2100  CA  ILE A 269      -8.316   4.595 -34.451  1.00 92.75           C  
ATOM   2101  C   ILE A 269      -7.782   5.953 -34.901  1.00 92.75           C  
ATOM   2102  O   ILE A 269      -6.742   6.030 -35.559  1.00 92.75           O  
ATOM   2103  CB  ILE A 269      -9.508   4.167 -35.337  1.00 92.75           C  
ATOM   2104  CG1 ILE A 269      -9.866   2.700 -35.078  1.00 92.75           C  
ATOM   2105  CG2 ILE A 269      -9.192   4.401 -36.817  1.00 92.75           C  
ATOM   2106  CD1 ILE A 269     -11.132   2.237 -35.787  1.00 92.75           C  
ATOM   2107  N   GLU A 270      -8.468   6.969 -34.577  1.00 92.16           N  
ATOM   2108  CA  GLU A 270      -8.097   8.336 -34.930  1.00 92.16           C  
ATOM   2109  C   GLU A 270      -6.741   8.709 -34.338  1.00 92.16           C  
ATOM   2110  O   GLU A 270      -5.912   9.323 -35.013  1.00 92.16           O  
ATOM   2111  CB  GLU A 270      -9.167   9.323 -34.456  1.00 92.16           C  
ATOM   2112  CG  GLU A 270      -8.924  10.757 -34.904  1.00 92.16           C  
ATOM   2113  CD  GLU A 270      -9.972  11.732 -34.393  1.00 92.16           C  
ATOM   2114  OE1 GLU A 270      -9.804  12.958 -34.582  1.00 92.16           O  
ATOM   2115  OE2 GLU A 270     -10.970  11.265 -33.798  1.00 92.16           O1-
ATOM   2116  N   PHE A 271      -6.489   8.322 -33.051  1.00 91.99           N  
ATOM   2117  CA  PHE A 271      -5.249   8.642 -32.354  1.00 91.99           C  
ATOM   2118  C   PHE A 271      -4.068   7.918 -32.988  1.00 91.99           C  
ATOM   2119  O   PHE A 271      -3.000   8.504 -33.172  1.00 91.99           O  
ATOM   2120  CB  PHE A 271      -5.356   8.275 -30.870  1.00 91.99           C  
ATOM   2121  CG  PHE A 271      -4.174   8.715 -30.050  1.00 91.99           C  
ATOM   2122  CD1 PHE A 271      -3.054   7.902 -29.925  1.00 91.99           C  
ATOM   2123  CD2 PHE A 271      -4.182   9.944 -29.402  1.00 91.99           C  
ATOM   2124  CE1 PHE A 271      -1.958   8.307 -29.166  1.00 91.99           C  
ATOM   2125  CE2 PHE A 271      -3.091  10.355 -28.642  1.00 91.99           C  
ATOM   2126  CZ  PHE A 271      -1.981   9.535 -28.525  1.00 91.99           C  
ATOM   2127  N   LEU A 272      -4.274   6.702 -33.354  1.00 91.63           N  
ATOM   2128  CA  LEU A 272      -3.192   5.832 -33.800  1.00 91.63           C  
ATOM   2129  C   LEU A 272      -2.856   6.088 -35.265  1.00 91.63           C  
ATOM   2130  O   LEU A 272      -1.769   5.735 -35.728  1.00 91.63           O  
ATOM   2131  CB  LEU A 272      -3.570   4.362 -33.600  1.00 91.63           C  
ATOM   2132  CG  LEU A 272      -3.713   3.889 -32.152  1.00 91.63           C  
ATOM   2133  CD1 LEU A 272      -4.104   2.415 -32.112  1.00 91.63           C  
ATOM   2134  CD2 LEU A 272      -2.419   4.125 -31.382  1.00 91.63           C  
ATOM   2135  N   ASN A 273      -3.773   6.837 -36.009  1.00 88.03           N  
ATOM   2136  CA  ASN A 273      -3.586   7.113 -37.429  1.00 88.03           C  
ATOM   2137  C   ASN A 273      -2.286   7.871 -37.686  1.00 88.03           C  
ATOM   2138  O   ASN A 273      -1.995   8.859 -37.010  1.00 88.03           O  
ATOM   2139  CB  ASN A 273      -4.776   7.896 -37.986  1.00 88.03           C  
ATOM   2140  CG  ASN A 273      -4.813   7.904 -39.501  1.00 88.03           C  
ATOM   2141  ND2 ASN A 273      -5.470   8.906 -40.074  1.00 88.03           N  
ATOM   2142  OD1 ASN A 273      -4.256   7.016 -40.153  1.00 88.03           O  
ATOM   2143  N   ASP A 274      -1.307   7.369 -38.523  1.00 84.67           N  
ATOM   2144  CA  ASP A 274      -0.053   7.955 -38.988  1.00 84.67           C  
ATOM   2145  C   ASP A 274       1.006   7.930 -37.887  1.00 84.67           C  
ATOM   2146  O   ASP A 274       1.926   8.750 -37.885  1.00 84.67           O  
ATOM   2147  CB  ASP A 274      -0.277   9.391 -39.469  1.00 84.67           C  
ATOM   2148  CG  ASP A 274      -1.104   9.467 -40.740  1.00 84.67           C  
ATOM   2149  OD1 ASP A 274      -1.006   8.554 -41.588  1.00 84.67           O  
ATOM   2150  OD2 ASP A 274      -1.859  10.451 -40.897  1.00 84.67           O1-
ATOM   2151  N   LYS A 275       0.781   7.113 -36.743  1.00 89.35           N  
ATOM   2152  CA  LYS A 275       1.733   6.946 -35.648  1.00 89.35           C  
ATOM   2153  C   LYS A 275       2.218   5.502 -35.557  1.00 89.35           C  
ATOM   2154  O   LYS A 275       1.454   4.568 -35.811  1.00 89.35           O  
ATOM   2155  CB  LYS A 275       1.105   7.373 -34.321  1.00 89.35           C  
ATOM   2156  CG  LYS A 275       0.771   8.856 -34.243  1.00 89.35           C  
ATOM   2157  CD  LYS A 275       0.165   9.222 -32.894  1.00 89.35           C  
ATOM   2158  CE  LYS A 275      -0.226  10.693 -32.837  1.00 89.35           C  
ATOM   2159  NZ  LYS A 275      -1.038  11.003 -31.622  1.00 89.35           N1+
ATOM   2160  N   ARG A 276       3.447   5.353 -35.330  1.00 90.97           N  
ATOM   2161  CA  ARG A 276       3.990   4.039 -35.003  1.00 90.97           C  
ATOM   2162  C   ARG A 276       3.791   3.716 -33.526  1.00 90.97           C  
ATOM   2163  O   ARG A 276       4.209   4.483 -32.656  1.00 90.97           O  
ATOM   2164  CB  ARG A 276       5.477   3.967 -35.359  1.00 90.97           C  
ATOM   2165  CG  ARG A 276       6.038   2.555 -35.379  1.00 90.97           C  
ATOM   2166  CD  ARG A 276       7.467   2.523 -35.903  1.00 90.97           C  
ATOM   2167  NE  ARG A 276       8.436   2.779 -34.841  1.00 90.97           N  
ATOM   2168  CZ  ARG A 276       9.741   2.953 -35.032  1.00 90.97           C  
ATOM   2169  NH1 ARG A 276      10.261   2.901 -36.253  1.00 90.97           N1+
ATOM   2170  NH2 ARG A 276      10.533   3.181 -33.994  1.00 90.97           N  
ATOM   2171  N   TYR A 277       3.052   2.614 -33.249  1.00 92.75           N  
ATOM   2172  CA  TYR A 277       2.703   2.360 -31.856  1.00 92.75           C  
ATOM   2173  C   TYR A 277       3.159   0.972 -31.424  1.00 92.75           C  
ATOM   2174  O   TYR A 277       3.288   0.068 -32.253  1.00 92.75           O  
ATOM   2175  CB  TYR A 277       1.193   2.503 -31.645  1.00 92.75           C  
ATOM   2176  CG  TYR A 277       0.367   1.652 -32.579  1.00 92.75           C  
ATOM   2177  CD1 TYR A 277      -0.175   2.188 -33.745  1.00 92.75           C  
ATOM   2178  CD2 TYR A 277       0.125   0.312 -32.297  1.00 92.75           C  
ATOM   2179  CE1 TYR A 277      -0.938   1.408 -34.608  1.00 92.75           C  
ATOM   2180  CE2 TYR A 277      -0.637  -0.477 -33.152  1.00 92.75           C  
ATOM   2181  CZ  TYR A 277      -1.163   0.079 -34.303  1.00 92.75           C  
ATOM   2182  OH  TYR A 277      -1.918  -0.698 -35.154  1.00 92.75           O  
ATOM   2183  N   LEU A 278       3.505   0.841 -30.140  1.00 94.43           N  
ATOM   2184  CA  LEU A 278       3.766  -0.398 -29.416  1.00 94.43           C  
ATOM   2185  C   LEU A 278       2.786  -0.569 -28.260  1.00 94.43           C  
ATOM   2186  O   LEU A 278       2.858   0.158 -27.267  1.00 94.43           O  
ATOM   2187  CB  LEU A 278       5.204  -0.419 -28.889  1.00 94.43           C  
ATOM   2188  CG  LEU A 278       5.605  -1.641 -28.061  1.00 94.43           C  
ATOM   2189  CD1 LEU A 278       5.526  -2.906 -28.910  1.00 94.43           C  
ATOM   2190  CD2 LEU A 278       7.006  -1.462 -27.488  1.00 94.43           C  
ATOM   2191  N   ILE A 279       1.884  -1.451 -28.426  1.00 94.74           N  
ATOM   2192  CA  ILE A 279       0.835  -1.623 -27.427  1.00 94.74           C  
ATOM   2193  C   ILE A 279       0.864  -3.052 -26.889  1.00 94.74           C  
ATOM   2194  O   ILE A 279       0.951  -4.010 -27.660  1.00 94.74           O  
ATOM   2195  CB  ILE A 279      -0.559  -1.298 -28.010  1.00 94.74           C  
ATOM   2196  CG1 ILE A 279      -0.632   0.175 -28.428  1.00 94.74           C  
ATOM   2197  CG2 ILE A 279      -1.659  -1.635 -26.999  1.00 94.74           C  
ATOM   2198  CD1 ILE A 279      -1.921   0.551 -29.146  1.00 94.74           C  
ATOM   2199  N   VAL A 280       0.834  -3.231 -25.570  1.00 94.87           N  
ATOM   2200  CA  VAL A 280       0.752  -4.533 -24.916  1.00 94.87           C  
ATOM   2201  C   VAL A 280      -0.656  -4.747 -24.364  1.00 94.87           C  
ATOM   2202  O   VAL A 280      -1.159  -3.926 -23.593  1.00 94.87           O  
ATOM   2203  CB  VAL A 280       1.794  -4.666 -23.783  1.00 94.87           C  
ATOM   2204  CG1 VAL A 280       1.665  -6.019 -23.086  1.00 94.87           C  
ATOM   2205  CG2 VAL A 280       3.206  -4.477 -24.333  1.00 94.87           C  
ATOM   2206  N   ILE A 281      -1.346  -5.745 -24.878  1.00 93.54           N  
ATOM   2207  CA  ILE A 281      -2.606  -6.189 -24.293  1.00 93.54           C  
ATOM   2208  C   ILE A 281      -2.372  -7.440 -23.450  1.00 93.54           C  
ATOM   2209  O   ILE A 281      -2.233  -8.541 -23.988  1.00 93.54           O  
ATOM   2210  CB  ILE A 281      -3.668  -6.466 -25.381  1.00 93.54           C  
ATOM   2211  CG1 ILE A 281      -3.796  -5.261 -26.321  1.00 93.54           C  
ATOM   2212  CG2 ILE A 281      -5.017  -6.810 -24.744  1.00 93.54           C  
ATOM   2213  CD1 ILE A 281      -4.300  -3.996 -25.640  1.00 93.54           C  
ATOM   2214  N   ASP A 282      -2.353  -7.166 -22.192  1.00 89.05           N  
ATOM   2215  CA  ASP A 282      -1.903  -8.167 -21.229  1.00 89.05           C  
ATOM   2216  C   ASP A 282      -3.069  -9.021 -20.739  1.00 89.05           C  
ATOM   2217  O   ASP A 282      -4.113  -8.492 -20.351  1.00 89.05           O  
ATOM   2218  CB  ASP A 282      -1.207  -7.496 -20.043  1.00 89.05           C  
ATOM   2219  CG  ASP A 282      -0.684  -8.491 -19.022  1.00 89.05           C  
ATOM   2220  OD1 ASP A 282      -0.197  -9.572 -19.417  1.00 89.05           O  
ATOM   2221  OD2 ASP A 282      -0.763  -8.193 -17.810  1.00 89.05           O1-
ATOM   2222  N   ASP A 283      -2.982 -10.475 -20.798  1.00 83.33           N  
ATOM   2223  CA  ASP A 283      -3.821 -11.456 -20.117  1.00 83.33           C  
ATOM   2224  C   ASP A 283      -5.197 -11.550 -20.771  1.00 83.33           C  
ATOM   2225  O   ASP A 283      -6.221 -11.497 -20.086  1.00 83.33           O  
ATOM   2226  CB  ASP A 283      -3.965 -11.103 -18.636  1.00 83.33           C  
ATOM   2227  CG  ASP A 283      -4.355 -12.294 -17.777  1.00 83.33           C  
ATOM   2228  OD1 ASP A 283      -4.185 -13.449 -18.223  1.00 83.33           O  
ATOM   2229  OD2 ASP A 283      -4.839 -12.075 -16.646  1.00 83.33           O1-
ATOM   2230  N   ILE A 284      -5.330 -11.892 -21.981  1.00 85.89           N  
ATOM   2231  CA  ILE A 284      -6.577 -12.088 -22.713  1.00 85.89           C  
ATOM   2232  C   ILE A 284      -7.129 -13.483 -22.428  1.00 85.89           C  
ATOM   2233  O   ILE A 284      -6.436 -14.484 -22.623  1.00 85.89           O  
ATOM   2234  CB  ILE A 284      -6.376 -11.892 -24.233  1.00 85.89           C  
ATOM   2235  CG1 ILE A 284      -5.772 -10.513 -24.518  1.00 85.89           C  
ATOM   2236  CG2 ILE A 284      -7.701 -12.075 -24.980  1.00 85.89           C  
ATOM   2237  CD1 ILE A 284      -5.386 -10.295 -25.975  1.00 85.89           C  
ATOM   2238  N   TRP A 285      -8.374 -13.592 -21.987  1.00 79.70           N  
ATOM   2239  CA  TRP A 285      -8.917 -14.843 -21.468  1.00 79.70           C  
ATOM   2240  C   TRP A 285      -9.795 -15.529 -22.509  1.00 79.70           C  
ATOM   2241  O   TRP A 285      -9.927 -16.755 -22.508  1.00 79.70           O  
ATOM   2242  CB  TRP A 285      -9.722 -14.590 -20.190  1.00 79.70           C  
ATOM   2243  CG  TRP A 285      -8.877 -14.290 -18.988  1.00 79.70           C  
ATOM   2244  CD1 TRP A 285      -8.240 -13.115 -18.701  1.00 79.70           C  
ATOM   2245  CD2 TRP A 285      -8.575 -15.184 -17.912  1.00 79.70           C  
ATOM   2246  CE2 TRP A 285      -7.748 -14.483 -17.007  1.00 79.70           C  
ATOM   2247  CE3 TRP A 285      -8.923 -16.511 -17.626  1.00 79.70           C  
ATOM   2248  NE1 TRP A 285      -7.559 -13.225 -17.511  1.00 79.70           N  
ATOM   2249  CZ2 TRP A 285      -7.264 -15.066 -15.833  1.00 79.70           C  
ATOM   2250  CZ3 TRP A 285      -8.441 -17.089 -16.457  1.00 79.70           C  
ATOM   2251  CH2 TRP A 285      -7.620 -16.365 -15.577  1.00 79.70           C  
ATOM   2252  N   ASN A 286     -10.448 -14.753 -23.332  1.00 83.23           N  
ATOM   2253  CA  ASN A 286     -11.307 -15.418 -24.306  1.00 83.23           C  
ATOM   2254  C   ASN A 286     -11.273 -14.711 -25.658  1.00 83.23           C  
ATOM   2255  O   ASN A 286     -10.901 -13.539 -25.741  1.00 83.23           O  
ATOM   2256  CB  ASN A 286     -12.744 -15.500 -23.787  1.00 83.23           C  
ATOM   2257  CG  ASN A 286     -13.374 -14.135 -23.591  1.00 83.23           C  
ATOM   2258  ND2 ASN A 286     -13.659 -13.787 -22.342  1.00 83.23           N  
ATOM   2259  OD1 ASN A 286     -13.602 -13.399 -24.555  1.00 83.23           O  
ATOM   2260  N   GLU A 287     -11.681 -15.345 -26.779  1.00 88.07           N  
ATOM   2261  CA  GLU A 287     -11.593 -14.899 -28.166  1.00 88.07           C  
ATOM   2262  C   GLU A 287     -12.523 -13.717 -28.426  1.00 88.07           C  
ATOM   2263  O   GLU A 287     -12.195 -12.822 -29.207  1.00 88.07           O  
ATOM   2264  CB  GLU A 287     -11.923 -16.048 -29.122  1.00 88.07           C  
ATOM   2265  CG  GLU A 287     -10.884 -17.160 -29.128  1.00 88.07           C  
ATOM   2266  CD  GLU A 287     -11.202 -18.273 -30.114  1.00 88.07           C  
ATOM   2267  OE1 GLU A 287     -10.508 -19.315 -30.099  1.00 88.07           O  
ATOM   2268  OE2 GLU A 287     -12.153 -18.101 -30.909  1.00 88.07           O1-
ATOM   2269  N   LYS A 288     -13.635 -13.728 -27.759  1.00 86.13           N  
ATOM   2270  CA  LYS A 288     -14.635 -12.677 -27.929  1.00 86.13           C  
ATOM   2271  C   LYS A 288     -14.084 -11.320 -27.499  1.00 86.13           C  
ATOM   2272  O   LYS A 288     -14.307 -10.312 -28.172  1.00 86.13           O  
ATOM   2273  CB  LYS A 288     -15.900 -13.005 -27.135  1.00 86.13           C  
ATOM   2274  CG  LYS A 288     -16.725 -14.139 -27.725  1.00 86.13           C  
ATOM   2275  CD  LYS A 288     -18.015 -14.357 -26.945  1.00 86.13           C  
ATOM   2276  CE  LYS A 288     -18.807 -15.538 -27.491  1.00 86.13           C  
ATOM   2277  NZ  LYS A 288     -20.049 -15.785 -26.699  1.00 86.13           N1+
ATOM   2278  N   ALA A 289     -13.464 -11.265 -26.318  1.00 84.94           N  
ATOM   2279  CA  ALA A 289     -12.836 -10.044 -25.818  1.00 84.94           C  
ATOM   2280  C   ALA A 289     -11.812  -9.507 -26.814  1.00 84.94           C  
ATOM   2281  O   ALA A 289     -11.768  -8.304 -27.080  1.00 84.94           O  
ATOM   2282  CB  ALA A 289     -12.175 -10.300 -24.466  1.00 84.94           C  
ATOM   2283  N   TRP A 290     -11.002 -10.337 -27.389  1.00 91.30           N  
ATOM   2284  CA  TRP A 290     -10.004  -9.933 -28.374  1.00 91.30           C  
ATOM   2285  C   TRP A 290     -10.672  -9.443 -29.655  1.00 91.30           C  
ATOM   2286  O   TRP A 290     -10.204  -8.487 -30.279  1.00 91.30           O  
ATOM   2287  CB  TRP A 290      -9.059 -11.095 -28.690  1.00 91.30           C  
ATOM   2288  CG  TRP A 290      -8.122 -10.827 -29.829  1.00 91.30           C  
ATOM   2289  CD1 TRP A 290      -8.044 -11.511 -31.010  1.00 91.30           C  
ATOM   2290  CD2 TRP A 290      -7.127  -9.800 -29.893  1.00 91.30           C  
ATOM   2291  CE2 TRP A 290      -6.482  -9.921 -31.144  1.00 91.30           C  
ATOM   2292  CE3 TRP A 290      -6.719  -8.789 -29.014  1.00 91.30           C  
ATOM   2293  NE1 TRP A 290      -7.059 -10.972 -31.805  1.00 91.30           N  
ATOM   2294  CZ2 TRP A 290      -5.449  -9.067 -31.537  1.00 91.30           C  
ATOM   2295  CZ3 TRP A 290      -5.691  -7.939 -29.407  1.00 91.30           C  
ATOM   2296  CH2 TRP A 290      -5.069  -8.086 -30.658  1.00 91.30           C  
ATOM   2297  N   GLU A 291     -11.763 -10.113 -30.184  1.00 89.92           N  
ATOM   2298  CA  GLU A 291     -12.478  -9.699 -31.387  1.00 89.92           C  
ATOM   2299  C   GLU A 291     -12.897  -8.234 -31.304  1.00 89.92           C  
ATOM   2300  O   GLU A 291     -12.785  -7.494 -32.284  1.00 89.92           O  
ATOM   2301  CB  GLU A 291     -13.706 -10.584 -31.614  1.00 89.92           C  
ATOM   2302  CG  GLU A 291     -13.373 -11.979 -32.125  1.00 89.92           C  
ATOM   2303  CD  GLU A 291     -14.603 -12.837 -32.371  1.00 89.92           C  
ATOM   2304  OE1 GLU A 291     -14.460 -13.971 -32.883  1.00 89.92           O  
ATOM   2305  OE2 GLU A 291     -15.720 -12.372 -32.051  1.00 89.92           O1-
ATOM   2306  N   LEU A 292     -13.317  -7.829 -30.159  1.00 88.53           N  
ATOM   2307  CA  LEU A 292     -13.748  -6.453 -29.937  1.00 88.53           C  
ATOM   2308  C   LEU A 292     -12.550  -5.512 -29.873  1.00 88.53           C  
ATOM   2309  O   LEU A 292     -12.567  -4.436 -30.475  1.00 88.53           O  
ATOM   2310  CB  LEU A 292     -14.563  -6.348 -28.646  1.00 88.53           C  
ATOM   2311  CG  LEU A 292     -15.316  -5.036 -28.424  1.00 88.53           C  
ATOM   2312  CD1 LEU A 292     -16.669  -5.304 -27.773  1.00 88.53           C  
ATOM   2313  CD2 LEU A 292     -14.488  -4.081 -27.571  1.00 88.53           C  
ATOM   2314  N   ILE A 293     -11.505  -5.866 -29.111  1.00 90.45           N  
ATOM   2315  CA  ILE A 293     -10.296  -5.067 -28.946  1.00 90.45           C  
ATOM   2316  C   ILE A 293      -9.615  -4.876 -30.299  1.00 90.45           C  
ATOM   2317  O   ILE A 293      -9.103  -3.794 -30.597  1.00 90.45           O  
ATOM   2318  CB  ILE A 293      -9.319  -5.719 -27.942  1.00 90.45           C  
ATOM   2319  CG1 ILE A 293      -9.917  -5.707 -26.530  1.00 90.45           C  
ATOM   2320  CG2 ILE A 293      -7.963  -5.008 -27.968  1.00 90.45           C  
ATOM   2321  CD1 ILE A 293      -9.141  -6.543 -25.522  1.00 90.45           C  
ATOM   2322  N   LYS A 294      -9.646  -5.907 -31.108  1.00 90.98           N  
ATOM   2323  CA  LYS A 294      -8.990  -5.959 -32.412  1.00 90.98           C  
ATOM   2324  C   LYS A 294      -9.510  -4.859 -33.333  1.00 90.98           C  
ATOM   2325  O   LYS A 294      -8.773  -4.353 -34.182  1.00 90.98           O  
ATOM   2326  CB  LYS A 294      -9.196  -7.328 -33.062  1.00 90.98           C  
ATOM   2327  CG  LYS A 294      -8.440  -7.512 -34.369  1.00 90.98           C  
ATOM   2328  CD  LYS A 294      -8.679  -8.894 -34.964  1.00 90.98           C  
ATOM   2329  CE  LYS A 294      -7.967  -9.060 -36.300  1.00 90.98           C  
ATOM   2330  NZ  LYS A 294      -8.196 -10.415 -36.885  1.00 90.98           N1+
ATOM   2331  N   PHE A 295     -10.800  -4.396 -33.205  1.00 90.60           N  
ATOM   2332  CA  PHE A 295     -11.409  -3.343 -34.009  1.00 90.60           C  
ATOM   2333  C   PHE A 295     -10.650  -2.031 -33.848  1.00 90.60           C  
ATOM   2334  O   PHE A 295     -10.629  -1.204 -34.762  1.00 90.60           O  
ATOM   2335  CB  PHE A 295     -12.878  -3.149 -33.620  1.00 90.60           C  
ATOM   2336  CG  PHE A 295     -13.785  -4.246 -34.110  1.00 90.60           C  
ATOM   2337  CD1 PHE A 295     -13.849  -4.562 -35.462  1.00 90.60           C  
ATOM   2338  CD2 PHE A 295     -14.575  -4.960 -33.219  1.00 90.60           C  
ATOM   2339  CE1 PHE A 295     -14.688  -5.576 -35.919  1.00 90.60           C  
ATOM   2340  CE2 PHE A 295     -15.416  -5.975 -33.668  1.00 90.60           C  
ATOM   2341  CZ  PHE A 295     -15.471  -6.280 -35.018  1.00 90.60           C  
ATOM   2342  N   ALA A 296     -10.036  -1.850 -32.713  1.00 88.50           N  
ATOM   2343  CA  ALA A 296      -9.317  -0.621 -32.388  1.00 88.50           C  
ATOM   2344  C   ALA A 296      -8.012  -0.525 -33.174  1.00 88.50           C  
ATOM   2345  O   ALA A 296      -7.430   0.556 -33.292  1.00 88.50           O  
ATOM   2346  CB  ALA A 296      -9.037  -0.550 -30.889  1.00 88.50           C  
ATOM   2347  N   PHE A 297      -7.602  -1.605 -33.816  1.00 89.29           N  
ATOM   2348  CA  PHE A 297      -6.328  -1.651 -34.523  1.00 89.29           C  
ATOM   2349  C   PHE A 297      -6.539  -1.969 -35.998  1.00 89.29           C  
ATOM   2350  O   PHE A 297      -5.663  -2.546 -36.646  1.00 89.29           O  
ATOM   2351  CB  PHE A 297      -5.398  -2.692 -33.890  1.00 89.29           C  
ATOM   2352  CG  PHE A 297      -5.162  -2.480 -32.419  1.00 89.29           C  
ATOM   2353  CD1 PHE A 297      -4.343  -1.450 -31.973  1.00 89.29           C  
ATOM   2354  CD2 PHE A 297      -5.760  -3.312 -31.481  1.00 89.29           C  
ATOM   2355  CE1 PHE A 297      -4.123  -1.251 -30.612  1.00 89.29           C  
ATOM   2356  CE2 PHE A 297      -5.545  -3.120 -30.119  1.00 89.29           C  
ATOM   2357  CZ  PHE A 297      -4.725  -2.090 -29.687  1.00 89.29           C  
ATOM   2358  N   SER A 298      -7.725  -1.695 -36.584  1.00 81.90           N  
ATOM   2359  CA  SER A 298      -8.164  -2.061 -37.926  1.00 81.90           C  
ATOM   2360  C   SER A 298      -7.425  -1.255 -38.989  1.00 81.90           C  
ATOM   2361  O   SER A 298      -7.192  -1.744 -40.096  1.00 81.90           O  
ATOM   2362  CB  SER A 298      -9.672  -1.853 -38.073  1.00 81.90           C  
ATOM   2363  OG  SER A 298     -10.022  -0.506 -37.806  1.00 81.90           O  
ATOM   2364  N   LYS A 299      -6.972   0.030 -38.613  1.00 78.78           N  
ATOM   2365  CA  LYS A 299      -6.163   0.847 -39.512  1.00 78.78           C  
ATOM   2366  C   LYS A 299      -4.673   0.632 -39.260  1.00 78.78           C  
ATOM   2367  O   LYS A 299      -4.153   1.021 -38.212  1.00 78.78           O  
ATOM   2368  CB  LYS A 299      -6.513   2.328 -39.354  1.00 78.78           C  
ATOM   2369  CG  LYS A 299      -7.836   2.722 -39.992  1.00 78.78           C  
ATOM   2370  CD  LYS A 299      -7.999   4.236 -40.052  1.00 78.78           C  
ATOM   2371  CE  LYS A 299      -9.324   4.632 -40.690  1.00 78.78           C  
ATOM   2372  NZ  LYS A 299      -9.479   6.115 -40.769  1.00 78.78           N1+
ATOM   2373  N   LYS A 300      -4.041  -0.168 -40.165  1.00 74.60           N  
ATOM   2374  CA  LYS A 300      -2.664  -0.619 -39.980  1.00 74.60           C  
ATOM   2375  C   LYS A 300      -1.675   0.510 -40.253  1.00 74.60           C  
ATOM   2376  O   LYS A 300      -1.817   1.243 -41.234  1.00 74.60           O  
ATOM   2377  CB  LYS A 300      -2.363  -1.812 -40.889  1.00 74.60           C  
ATOM   2378  CG  LYS A 300      -3.242  -3.026 -40.628  1.00 74.60           C  
ATOM   2379  CD  LYS A 300      -2.868  -4.192 -41.535  1.00 74.60           C  
ATOM   2380  CE  LYS A 300      -3.747  -5.408 -41.274  1.00 74.60           C  
ATOM   2381  NZ  LYS A 300      -3.410  -6.541 -42.187  1.00 74.60           N1+
ATOM   2382  N   SER A 301      -0.907   0.953 -39.305  1.00 78.94           N  
ATOM   2383  CA  SER A 301       0.197   1.902 -39.412  1.00 78.94           C  
ATOM   2384  C   SER A 301       1.535   1.181 -39.541  1.00 78.94           C  
ATOM   2385  O   SER A 301       1.896   0.373 -38.684  1.00 78.94           O  
ATOM   2386  CB  SER A 301       0.224   2.831 -38.198  1.00 78.94           C  
ATOM   2387  OG  SER A 301      -0.950   3.623 -38.144  1.00 78.94           O  
ATOM   2388  N   PRO A 302       2.140   1.302 -40.743  1.00 80.99           N  
ATOM   2389  CA  PRO A 302       3.380   0.565 -40.995  1.00 80.99           C  
ATOM   2390  C   PRO A 302       4.392   0.707 -39.859  1.00 80.99           C  
ATOM   2391  O   PRO A 302       4.601   1.810 -39.349  1.00 80.99           O  
ATOM   2392  CB  PRO A 302       3.912   1.200 -42.282  1.00 80.99           C  
ATOM   2393  CG  PRO A 302       2.709   1.794 -42.940  1.00 80.99           C  
ATOM   2394  CD  PRO A 302       1.738   2.210 -41.873  1.00 80.99           C  
ATOM   2395  N   GLY A 303       4.818  -0.400 -39.381  1.00 82.74           N  
ATOM   2396  CA  GLY A 303       5.882  -0.379 -38.391  1.00 82.74           C  
ATOM   2397  C   GLY A 303       5.372  -0.474 -36.965  1.00 82.74           C  
ATOM   2398  O   GLY A 303       6.153  -0.396 -36.014  1.00 82.74           O  
ATOM   2399  N   SER A 304       3.999  -0.720 -36.780  1.00 90.00           N  
ATOM   2400  CA  SER A 304       3.359  -0.822 -35.473  1.00 90.00           C  
ATOM   2401  C   SER A 304       3.398  -2.254 -34.948  1.00 90.00           C  
ATOM   2402  O   SER A 304       3.361  -3.207 -35.728  1.00 90.00           O  
ATOM   2403  CB  SER A 304       1.911  -0.337 -35.545  1.00 90.00           C  
ATOM   2404  OG  SER A 304       1.855   1.026 -35.931  1.00 90.00           O  
ATOM   2405  N   ARG A 305       3.501  -2.394 -33.544  1.00 92.82           N  
ATOM   2406  CA  ARG A 305       3.660  -3.705 -32.923  1.00 92.82           C  
ATOM   2407  C   ARG A 305       2.672  -3.890 -31.776  1.00 92.82           C  
ATOM   2408  O   ARG A 305       2.448  -2.969 -30.988  1.00 92.82           O  
ATOM   2409  CB  ARG A 305       5.091  -3.891 -32.416  1.00 92.82           C  
ATOM   2410  CG  ARG A 305       6.151  -3.738 -33.496  1.00 92.82           C  
ATOM   2411  CD  ARG A 305       6.107  -4.884 -34.497  1.00 92.82           C  
ATOM   2412  NE  ARG A 305       7.184  -4.785 -35.478  1.00 92.82           N  
ATOM   2413  CZ  ARG A 305       7.098  -4.135 -36.635  1.00 92.82           C  
ATOM   2414  NH1 ARG A 305       5.978  -3.510 -36.980  1.00 92.82           N1+
ATOM   2415  NH2 ARG A 305       8.140  -4.108 -37.453  1.00 92.82           N  
ATOM   2416  N   LEU A 306       2.052  -5.125 -31.772  1.00 93.92           N  
ATOM   2417  CA  LEU A 306       1.176  -5.519 -30.674  1.00 93.92           C  
ATOM   2418  C   LEU A 306       1.732  -6.738 -29.946  1.00 93.92           C  
ATOM   2419  O   LEU A 306       2.190  -7.690 -30.581  1.00 93.92           O  
ATOM   2420  CB  LEU A 306      -0.233  -5.819 -31.193  1.00 93.92           C  
ATOM   2421  CG  LEU A 306      -1.032  -4.623 -31.715  1.00 93.92           C  
ATOM   2422  CD1 LEU A 306      -2.339  -5.094 -32.343  1.00 93.92           C  
ATOM   2423  CD2 LEU A 306      -1.299  -3.627 -30.592  1.00 93.92           C  
ATOM   2424  N   ILE A 307       1.810  -6.655 -28.639  1.00 94.65           N  
ATOM   2425  CA  ILE A 307       2.144  -7.808 -27.808  1.00 94.65           C  
ATOM   2426  C   ILE A 307       0.921  -8.230 -26.997  1.00 94.65           C  
ATOM   2427  O   ILE A 307       0.308  -7.408 -26.312  1.00 94.65           O  
ATOM   2428  CB  ILE A 307       3.331  -7.503 -26.868  1.00 94.65           C  
ATOM   2429  CG1 ILE A 307       4.548  -7.039 -27.678  1.00 94.65           C  
ATOM   2430  CG2 ILE A 307       3.675  -8.729 -26.017  1.00 94.65           C  
ATOM   2431  CD1 ILE A 307       5.689  -6.499 -26.827  1.00 94.65           C  
ATOM   2432  N   THR A 308       0.485  -9.519 -27.160  1.00 94.78           N  
ATOM   2433  CA  THR A 308      -0.606 -10.040 -26.344  1.00 94.78           C  
ATOM   2434  C   THR A 308      -0.125 -11.198 -25.475  1.00 94.78           C  
ATOM   2435  O   THR A 308       0.780 -11.939 -25.864  1.00 94.78           O  
ATOM   2436  CB  THR A 308      -1.784 -10.506 -27.219  1.00 94.78           C  
ATOM   2437  CG2 THR A 308      -2.259  -9.389 -28.143  1.00 94.78           C  
ATOM   2438  OG1 THR A 308      -1.369 -11.624 -28.014  1.00 94.78           O  
ATOM   2439  N   THR A 309      -0.629 -11.264 -24.217  1.00 90.51           N  
ATOM   2440  CA  THR A 309      -0.336 -12.401 -23.351  1.00 90.51           C  
ATOM   2441  C   THR A 309      -1.612 -13.167 -23.015  1.00 90.51           C  
ATOM   2442  O   THR A 309      -2.672 -12.566 -22.825  1.00 90.51           O  
ATOM   2443  CB  THR A 309       0.353 -11.949 -22.050  1.00 90.51           C  
ATOM   2444  CG2 THR A 309       1.605 -11.131 -22.346  1.00 90.51           C  
ATOM   2445  OG1 THR A 309      -0.558 -11.148 -21.287  1.00 90.51           O  
ATOM   2446  N   THR A 310      -1.534 -14.494 -23.062  1.00 87.81           N  
ATOM   2447  CA  THR A 310      -2.695 -15.327 -22.768  1.00 87.81           C  
ATOM   2448  C   THR A 310      -2.263 -16.683 -22.216  1.00 87.81           C  
ATOM   2449  O   THR A 310      -1.144 -17.134 -22.471  1.00 87.81           O  
ATOM   2450  CB  THR A 310      -3.566 -15.534 -24.021  1.00 87.81           C  
ATOM   2451  CG2 THR A 310      -2.788 -16.253 -25.119  1.00 87.81           C  
ATOM   2452  OG1 THR A 310      -4.715 -16.317 -23.674  1.00 87.81           O  
ATOM   2453  N   ARG A 311      -3.216 -17.276 -21.530  1.00 81.27           N  
ATOM   2454  CA  ARG A 311      -2.994 -18.624 -21.017  1.00 81.27           C  
ATOM   2455  C   ARG A 311      -3.549 -19.673 -21.975  1.00 81.27           C  
ATOM   2456  O   ARG A 311      -3.237 -20.859 -21.854  1.00 81.27           O  
ATOM   2457  CB  ARG A 311      -3.633 -18.787 -19.636  1.00 81.27           C  
ATOM   2458  CG  ARG A 311      -3.066 -17.850 -18.581  1.00 81.27           C  
ATOM   2459  CD  ARG A 311      -3.775 -18.011 -17.244  1.00 81.27           C  
ATOM   2460  NE  ARG A 311      -3.301 -17.039 -16.262  1.00 81.27           N  
ATOM   2461  CZ  ARG A 311      -3.664 -17.016 -14.983  1.00 81.27           C  
ATOM   2462  NH1 ARG A 311      -4.516 -17.915 -14.503  1.00 81.27           N1+
ATOM   2463  NH2 ARG A 311      -3.173 -16.087 -14.176  1.00 81.27           N  
ATOM   2464  N   ASN A 312      -4.374 -19.135 -22.891  1.00 83.01           N  
ATOM   2465  CA  ASN A 312      -5.123 -20.012 -23.785  1.00 83.01           C  
ATOM   2466  C   ASN A 312      -4.539 -20.006 -25.195  1.00 83.01           C  
ATOM   2467  O   ASN A 312      -4.497 -18.963 -25.850  1.00 83.01           O  
ATOM   2468  CB  ASN A 312      -6.599 -19.609 -23.820  1.00 83.01           C  
ATOM   2469  CG  ASN A 312      -7.469 -20.638 -24.514  1.00 83.01           C  
ATOM   2470  ND2 ASN A 312      -8.625 -20.929 -23.929  1.00 83.01           N  
ATOM   2471  OD1 ASN A 312      -7.105 -21.168 -25.567  1.00 83.01           O  
ATOM   2472  N   VAL A 313      -4.210 -21.221 -25.672  1.00 86.18           N  
ATOM   2473  CA  VAL A 313      -3.584 -21.363 -26.982  1.00 86.18           C  
ATOM   2474  C   VAL A 313      -4.540 -20.875 -28.068  1.00 86.18           C  
ATOM   2475  O   VAL A 313      -4.120 -20.226 -29.028  1.00 86.18           O  
ATOM   2476  CB  VAL A 313      -3.167 -22.825 -27.257  1.00 86.18           C  
ATOM   2477  CG1 VAL A 313      -2.655 -22.981 -28.688  1.00 86.18           C  
ATOM   2478  CG2 VAL A 313      -2.105 -23.274 -26.255  1.00 86.18           C  
ATOM   2479  N   SER A 314      -5.811 -21.189 -27.922  1.00 85.97           N  
ATOM   2480  CA  SER A 314      -6.834 -20.796 -28.885  1.00 85.97           C  
ATOM   2481  C   SER A 314      -6.937 -19.278 -28.992  1.00 85.97           C  
ATOM   2482  O   SER A 314      -7.152 -18.741 -30.081  1.00 85.97           O  
ATOM   2483  CB  SER A 314      -8.192 -21.381 -28.495  1.00 85.97           C  
ATOM   2484  OG  SER A 314      -8.624 -20.862 -27.249  1.00 85.97           O  
ATOM   2485  N   VAL A 315      -6.858 -18.546 -27.886  1.00 87.35           N  
ATOM   2486  CA  VAL A 315      -6.881 -17.087 -27.848  1.00 87.35           C  
ATOM   2487  C   VAL A 315      -5.637 -16.532 -28.537  1.00 87.35           C  
ATOM   2488  O   VAL A 315      -5.719 -15.557 -29.287  1.00 87.35           O  
ATOM   2489  CB  VAL A 315      -6.969 -16.559 -26.398  1.00 87.35           C  
ATOM   2490  CG1 VAL A 315      -6.828 -15.038 -26.369  1.00 87.35           C  
ATOM   2491  CG2 VAL A 315      -8.284 -16.990 -25.752  1.00 87.35           C  
ATOM   2492  N   SER A 316      -4.425 -17.162 -28.299  1.00 88.29           N  
ATOM   2493  CA  SER A 316      -3.183 -16.752 -28.945  1.00 88.29           C  
ATOM   2494  C   SER A 316      -3.270 -16.905 -30.460  1.00 88.29           C  
ATOM   2495  O   SER A 316      -2.793 -16.046 -31.204  1.00 88.29           O  
ATOM   2496  CB  SER A 316      -2.005 -17.568 -28.409  1.00 88.29           C  
ATOM   2497  OG  SER A 316      -2.113 -18.926 -28.803  1.00 88.29           O  
ATOM   2498  N   GLU A 317      -3.934 -18.003 -30.939  1.00 90.11           N  
ATOM   2499  CA  GLU A 317      -4.120 -18.261 -32.364  1.00 90.11           C  
ATOM   2500  C   GLU A 317      -5.043 -17.223 -32.997  1.00 90.11           C  
ATOM   2501  O   GLU A 317      -4.839 -16.822 -34.144  1.00 90.11           O  
ATOM   2502  CB  GLU A 317      -4.681 -19.668 -32.587  1.00 90.11           C  
ATOM   2503  CG  GLU A 317      -3.684 -20.781 -32.295  1.00 90.11           C  
ATOM   2504  CD  GLU A 317      -4.299 -22.169 -32.358  1.00 90.11           C  
ATOM   2505  OE1 GLU A 317      -3.545 -23.169 -32.338  1.00 90.11           O  
ATOM   2506  OE2 GLU A 317      -5.545 -22.259 -32.430  1.00 90.11           O1-
ATOM   2507  N   ALA A 318      -5.998 -16.808 -32.206  1.00 89.37           N  
ATOM   2508  CA  ALA A 318      -6.945 -15.792 -32.657  1.00 89.37           C  
ATOM   2509  C   ALA A 318      -6.273 -14.426 -32.767  1.00 89.37           C  
ATOM   2510  O   ALA A 318      -6.663 -13.600 -33.595  1.00 89.37           O  
ATOM   2511  CB  ALA A 318      -8.139 -15.719 -31.710  1.00 89.37           C  
ATOM   2512  N   CYS A 319      -5.277 -14.116 -31.975  1.00 87.58           N  
ATOM   2513  CA  CYS A 319      -4.606 -12.825 -31.866  1.00 87.58           C  
ATOM   2514  C   CYS A 319      -3.576 -12.651 -32.975  1.00 87.58           C  
ATOM   2515  O   CYS A 319      -3.259 -11.525 -33.362  1.00 87.58           O  
ATOM   2516  CB  CYS A 319      -3.930 -12.686 -30.502  1.00 87.58           C  
ATOM   2517  SG  CYS A 319      -5.090 -12.568 -29.123  1.00 87.58           S  
ATOM   2518  N   CYS A 320      -3.038 -13.771 -33.534  1.00 85.53           N  
ATOM   2519  CA  CYS A 320      -1.926 -13.690 -34.474  1.00 85.53           C  
ATOM   2520  C   CYS A 320      -2.346 -14.172 -35.858  1.00 85.53           C  
ATOM   2521  O   CYS A 320      -3.289 -14.955 -35.988  1.00 85.53           O  
ATOM   2522  CB  CYS A 320      -0.741 -14.516 -33.975  1.00 85.53           C  
ATOM   2523  SG  CYS A 320      -0.104 -13.979 -32.372  1.00 85.53           S  
ATOM   2524  N   SER A 321      -1.647 -13.632 -36.968  1.00 77.25           N  
ATOM   2525  CA  SER A 321      -1.887 -13.918 -38.379  1.00 77.25           C  
ATOM   2526  C   SER A 321      -1.167 -15.189 -38.816  1.00 77.25           C  
ATOM   2527  O   SER A 321      -1.610 -15.872 -39.742  1.00 77.25           O  
ATOM   2528  CB  SER A 321      -1.436 -12.743 -39.248  1.00 77.25           C  
ATOM   2529  OG  SER A 321      -1.602 -11.515 -38.560  1.00 77.25           O  
ATOM   2530  N   SER A 322      -0.117 -15.628 -38.049  1.00 82.38           N  
ATOM   2531  CA  SER A 322       0.655 -16.832 -38.340  1.00 82.38           C  
ATOM   2532  C   SER A 322       1.102 -17.525 -37.058  1.00 82.38           C  
ATOM   2533  O   SER A 322       1.195 -16.893 -36.004  1.00 82.38           O  
ATOM   2534  CB  SER A 322       1.875 -16.492 -39.198  1.00 82.38           C  
ATOM   2535  OG  SER A 322       2.824 -15.750 -38.451  1.00 82.38           O  
ATOM   2536  N   GLU A 323       1.292 -18.828 -37.155  1.00 78.69           N  
ATOM   2537  CA  GLU A 323       1.797 -19.633 -36.047  1.00 78.69           C  
ATOM   2538  C   GLU A 323       3.187 -19.171 -35.618  1.00 78.69           C  
ATOM   2539  O   GLU A 323       3.567 -19.328 -34.456  1.00 78.69           O  
ATOM   2540  CB  GLU A 323       1.831 -21.115 -36.430  1.00 78.69           C  
ATOM   2541  CG  GLU A 323       1.913 -22.057 -35.238  1.00 78.69           C  
ATOM   2542  CD  GLU A 323       1.752 -23.520 -35.617  1.00 78.69           C  
ATOM   2543  OE1 GLU A 323       1.824 -24.391 -34.721  1.00 78.69           O  
ATOM   2544  OE2 GLU A 323       1.554 -23.798 -36.821  1.00 78.69           O1-
ATOM   2545  N   GLY A 324       3.996 -18.578 -36.534  1.00 82.07           N  
ATOM   2546  CA  GLY A 324       5.329 -18.042 -36.311  1.00 82.07           C  
ATOM   2547  C   GLY A 324       5.334 -16.796 -35.445  1.00 82.07           C  
ATOM   2548  O   GLY A 324       6.375 -16.410 -34.909  1.00 82.07           O  
ATOM   2549  N   ASP A 325       4.178 -16.242 -35.074  1.00 87.29           N  
ATOM   2550  CA  ASP A 325       3.986 -15.017 -34.305  1.00 87.29           C  
ATOM   2551  C   ASP A 325       3.490 -15.326 -32.895  1.00 87.29           C  
ATOM   2552  O   ASP A 325       3.252 -14.413 -32.101  1.00 87.29           O  
ATOM   2553  CB  ASP A 325       3.002 -14.085 -35.017  1.00 87.29           C  
ATOM   2554  CG  ASP A 325       3.550 -13.527 -36.318  1.00 87.29           C  
ATOM   2555  OD1 ASP A 325       4.774 -13.295 -36.415  1.00 87.29           O  
ATOM   2556  OD2 ASP A 325       2.749 -13.314 -37.255  1.00 87.29           O1-
ATOM   2557  N   ILE A 326       3.415 -16.656 -32.639  1.00 91.63           N  
ATOM   2558  CA  ILE A 326       3.047 -17.124 -31.307  1.00 91.63           C  
ATOM   2559  C   ILE A 326       4.299 -17.552 -30.546  1.00 91.63           C  
ATOM   2560  O   ILE A 326       5.046 -18.420 -31.003  1.00 91.63           O  
ATOM   2561  CB  ILE A 326       2.037 -18.292 -31.378  1.00 91.63           C  
ATOM   2562  CG1 ILE A 326       0.753 -17.846 -32.086  1.00 91.63           C  
ATOM   2563  CG2 ILE A 326       1.732 -18.826 -29.975  1.00 91.63           C  
ATOM   2564  CD1 ILE A 326      -0.233 -18.976 -32.348  1.00 91.63           C  
ATOM   2565  N   TYR A 327       4.511 -16.844 -29.473  1.00 92.60           N  
ATOM   2566  CA  TYR A 327       5.622 -17.205 -28.600  1.00 92.60           C  
ATOM   2567  C   TYR A 327       5.148 -18.084 -27.449  1.00 92.60           C  
ATOM   2568  O   TYR A 327       4.440 -17.616 -26.554  1.00 92.60           O  
ATOM   2569  CB  TYR A 327       6.305 -15.949 -28.051  1.00 92.60           C  
ATOM   2570  CG  TYR A 327       7.583 -16.233 -27.299  1.00 92.60           C  
ATOM   2571  CD1 TYR A 327       7.570 -16.448 -25.922  1.00 92.60           C  
ATOM   2572  CD2 TYR A 327       8.804 -16.285 -27.961  1.00 92.60           C  
ATOM   2573  CE1 TYR A 327       8.745 -16.707 -25.224  1.00 92.60           C  
ATOM   2574  CE2 TYR A 327       9.985 -16.544 -27.273  1.00 92.60           C  
ATOM   2575  CZ  TYR A 327       9.945 -16.754 -25.907  1.00 92.60           C  
ATOM   2576  OH  TYR A 327      11.111 -17.011 -25.221  1.00 92.60           O  
ATOM   2577  N   ARG A 328       5.589 -19.359 -27.484  1.00 91.66           N  
ATOM   2578  CA  ARG A 328       5.215 -20.291 -26.425  1.00 91.66           C  
ATOM   2579  C   ARG A 328       6.246 -20.284 -25.301  1.00 91.66           C  
ATOM   2580  O   ARG A 328       7.392 -20.694 -25.500  1.00 91.66           O  
ATOM   2581  CB  ARG A 328       5.059 -21.707 -26.984  1.00 91.66           C  
ATOM   2582  CG  ARG A 328       3.953 -21.842 -28.018  1.00 91.66           C  
ATOM   2583  CD  ARG A 328       3.779 -23.284 -28.473  1.00 91.66           C  
ATOM   2584  NE  ARG A 328       2.775 -23.400 -29.527  1.00 91.66           N  
ATOM   2585  CZ  ARG A 328       1.480 -23.618 -29.318  1.00 91.66           C  
ATOM   2586  NH1 ARG A 328       1.004 -23.749 -28.085  1.00 91.66           N1+
ATOM   2587  NH2 ARG A 328       0.653 -23.706 -30.350  1.00 91.66           N  
ATOM   2588  N   MET A 329       5.797 -19.772 -24.131  1.00 88.47           N  
ATOM   2589  CA  MET A 329       6.696 -19.621 -22.990  1.00 88.47           C  
ATOM   2590  C   MET A 329       7.073 -20.981 -22.411  1.00 88.47           C  
ATOM   2591  O   MET A 329       6.203 -21.816 -22.160  1.00 88.47           O  
ATOM   2592  CB  MET A 329       6.052 -18.753 -21.908  1.00 88.47           C  
ATOM   2593  CG  MET A 329       7.048 -18.153 -20.930  1.00 88.47           C  
ATOM   2594  SD  MET A 329       6.291 -16.880 -19.846  1.00 88.47           S  
ATOM   2595  CE  MET A 329       7.733 -16.407 -18.852  1.00 88.47           C  
ATOM   2596  N   GLU A 330       8.412 -21.163 -22.257  1.00 86.46           N  
ATOM   2597  CA  GLU A 330       8.914 -22.388 -21.642  1.00 86.46           C  
ATOM   2598  C   GLU A 330       9.261 -22.167 -20.173  1.00 86.46           C  
ATOM   2599  O   GLU A 330       9.629 -21.058 -19.777  1.00 86.46           O  
ATOM   2600  CB  GLU A 330      10.139 -22.907 -22.400  1.00 86.46           C  
ATOM   2601  CG  GLU A 330       9.847 -23.312 -23.837  1.00 86.46           C  
ATOM   2602  CD  GLU A 330      11.060 -23.876 -24.560  1.00 86.46           C  
ATOM   2603  OE1 GLU A 330      10.907 -24.395 -25.689  1.00 86.46           O  
ATOM   2604  OE2 GLU A 330      12.173 -23.799 -23.992  1.00 86.46           O1-
ATOM   2605  N   PRO A 331       9.116 -23.220 -19.468  1.00 86.43           N  
ATOM   2606  CA  PRO A 331       9.603 -23.111 -18.090  1.00 86.43           C  
ATOM   2607  C   PRO A 331      11.084 -22.747 -18.015  1.00 86.43           C  
ATOM   2608  O   PRO A 331      11.817 -22.925 -18.991  1.00 86.43           O  
ATOM   2609  CB  PRO A 331       9.354 -24.508 -17.517  1.00 86.43           C  
ATOM   2610  CG  PRO A 331       8.308 -25.104 -18.403  1.00 86.43           C  
ATOM   2611  CD  PRO A 331       8.487 -24.554 -19.789  1.00 86.43           C  
ATOM   2612  N   LEU A 332      11.457 -22.206 -16.799  1.00 87.72           N  
ATOM   2613  CA  LEU A 332      12.847 -21.811 -16.601  1.00 87.72           C  
ATOM   2614  C   LEU A 332      13.771 -23.023 -16.659  1.00 87.72           C  
ATOM   2615  O   LEU A 332      13.383 -24.123 -16.261  1.00 87.72           O  
ATOM   2616  CB  LEU A 332      13.014 -21.091 -15.260  1.00 87.72           C  
ATOM   2617  CG  LEU A 332      12.269 -19.764 -15.105  1.00 87.72           C  
ATOM   2618  CD1 LEU A 332      12.452 -19.216 -13.694  1.00 87.72           C  
ATOM   2619  CD2 LEU A 332      12.750 -18.756 -16.143  1.00 87.72           C  
ATOM   2620  N   SER A 333      14.989 -22.799 -17.222  1.00 89.14           N  
ATOM   2621  CA  SER A 333      15.996 -23.855 -17.174  1.00 89.14           C  
ATOM   2622  C   SER A 333      16.370 -24.196 -15.736  1.00 89.14           C  
ATOM   2623  O   SER A 333      16.163 -23.390 -14.826  1.00 89.14           O  
ATOM   2624  CB  SER A 333      17.246 -23.439 -17.950  1.00 89.14           C  
ATOM   2625  OG  SER A 333      17.933 -22.398 -17.277  1.00 89.14           O  
ATOM   2626  N   ASP A 334      16.880 -25.292 -15.528  1.00 88.64           N  
ATOM   2627  CA  ASP A 334      17.297 -25.733 -14.201  1.00 88.64           C  
ATOM   2628  C   ASP A 334      18.276 -24.741 -13.575  1.00 88.64           C  
ATOM   2629  O   ASP A 334      18.192 -24.448 -12.381  1.00 88.64           O  
ATOM   2630  CB  ASP A 334      17.932 -27.123 -14.272  1.00 88.64           C  
ATOM   2631  CG  ASP A 334      16.920 -28.223 -14.541  1.00 88.64           C  
ATOM   2632  OD1 ASP A 334      15.701 -27.974 -14.422  1.00 88.64           O  
ATOM   2633  OD2 ASP A 334      17.346 -29.351 -14.872  1.00 88.64           O1-
ATOM   2634  N   ASP A 335      19.117 -24.214 -14.389  1.00 86.74           N  
ATOM   2635  CA  ASP A 335      20.143 -23.291 -13.913  1.00 86.74           C  
ATOM   2636  C   ASP A 335      19.524 -21.978 -13.440  1.00 86.74           C  
ATOM   2637  O   ASP A 335      19.884 -21.462 -12.380  1.00 86.74           O  
ATOM   2638  CB  ASP A 335      21.173 -23.022 -15.012  1.00 86.74           C  
ATOM   2639  CG  ASP A 335      22.070 -24.215 -15.290  1.00 86.74           C  
ATOM   2640  OD1 ASP A 335      22.289 -25.040 -14.377  1.00 86.74           O  
ATOM   2641  OD2 ASP A 335      22.564 -24.331 -16.433  1.00 86.74           O1-
ATOM   2642  N   VAL A 336      18.594 -21.440 -14.206  1.00 85.59           N  
ATOM   2643  CA  VAL A 336      17.907 -20.189 -13.902  1.00 85.59           C  
ATOM   2644  C   VAL A 336      16.982 -20.386 -12.703  1.00 85.59           C  
ATOM   2645  O   VAL A 336      16.876 -19.510 -11.842  1.00 85.59           O  
ATOM   2646  CB  VAL A 336      17.103 -19.673 -15.116  1.00 85.59           C  
ATOM   2647  CG1 VAL A 336      16.318 -18.415 -14.749  1.00 85.59           C  
ATOM   2648  CG2 VAL A 336      18.035 -19.400 -16.295  1.00 85.59           C  
ATOM   2649  N   SER A 337      16.326 -21.539 -12.624  1.00 87.75           N  
ATOM   2650  CA  SER A 337      15.478 -21.911 -11.496  1.00 87.75           C  
ATOM   2651  C   SER A 337      16.277 -21.971 -10.199  1.00 87.75           C  
ATOM   2652  O   SER A 337      15.814 -21.505  -9.156  1.00 87.75           O  
ATOM   2653  CB  SER A 337      14.805 -23.260 -11.753  1.00 87.75           C  
ATOM   2654  OG  SER A 337      13.910 -23.175 -12.849  1.00 87.75           O  
ATOM   2655  N   ARG A 338      17.499 -22.480 -10.264  1.00 88.83           N  
ATOM   2656  CA  ARG A 338      18.394 -22.566  -9.114  1.00 88.83           C  
ATOM   2657  C   ARG A 338      18.805 -21.178  -8.635  1.00 88.83           C  
ATOM   2658  O   ARG A 338      18.809 -20.906  -7.433  1.00 88.83           O  
ATOM   2659  CB  ARG A 338      19.636 -23.390  -9.460  1.00 88.83           C  
ATOM   2660  CG  ARG A 338      20.509 -23.722  -8.260  1.00 88.83           C  
ATOM   2661  CD  ARG A 338      21.640 -24.671  -8.630  1.00 88.83           C  
ATOM   2662  NE  ARG A 338      22.001 -24.554 -10.040  1.00 88.83           N  
ATOM   2663  CZ  ARG A 338      23.143 -24.042 -10.490  1.00 88.83           C  
ATOM   2664  NH1 ARG A 338      24.062 -23.586  -9.645  1.00 88.83           N1+
ATOM   2665  NH2 ARG A 338      23.370 -23.984 -11.794  1.00 88.83           N  
ATOM   2666  N   THR A 339      19.111 -20.408  -9.606  1.00 84.42           N  
ATOM   2667  CA  THR A 339      19.543 -19.047  -9.307  1.00 84.42           C  
ATOM   2668  C   THR A 339      18.431 -18.267  -8.613  1.00 84.42           C  
ATOM   2669  O   THR A 339      18.671 -17.593  -7.609  1.00 84.42           O  
ATOM   2670  CB  THR A 339      19.975 -18.305 -10.585  1.00 84.42           C  
ATOM   2671  CG2 THR A 339      20.424 -16.882 -10.269  1.00 84.42           C  
ATOM   2672  OG1 THR A 339      21.060 -19.012 -11.198  1.00 84.42           O  
ATOM   2673  N   LEU A 340      17.268 -18.376  -9.187  1.00 84.03           N  
ATOM   2674  CA  LEU A 340      16.087 -17.707  -8.653  1.00 84.03           C  
ATOM   2675  C   LEU A 340      15.762 -18.212  -7.252  1.00 84.03           C  
ATOM   2676  O   LEU A 340      15.497 -17.418  -6.346  1.00 84.03           O  
ATOM   2677  CB  LEU A 340      14.885 -17.921  -9.577  1.00 84.03           C  
ATOM   2678  CG  LEU A 340      13.588 -17.216  -9.177  1.00 84.03           C  
ATOM   2679  CD1 LEU A 340      13.783 -15.704  -9.183  1.00 84.03           C  
ATOM   2680  CD2 LEU A 340      12.451 -17.618 -10.110  1.00 84.03           C  
ATOM   2681  N   PHE A 341      15.801 -19.499  -7.029  1.00 85.84           N  
ATOM   2682  CA  PHE A 341      15.507 -20.182  -5.775  1.00 85.84           C  
ATOM   2683  C   PHE A 341      16.550 -19.842  -4.716  1.00 85.84           C  
ATOM   2684  O   PHE A 341      16.204 -19.437  -3.604  1.00 85.84           O  
ATOM   2685  CB  PHE A 341      15.449 -21.698  -5.987  1.00 85.84           C  
ATOM   2686  CG  PHE A 341      14.995 -22.464  -4.774  1.00 85.84           C  
ATOM   2687  CD1 PHE A 341      15.921 -23.043  -3.914  1.00 85.84           C  
ATOM   2688  CD2 PHE A 341      13.643 -22.604  -4.493  1.00 85.84           C  
ATOM   2689  CE1 PHE A 341      15.504 -23.752  -2.790  1.00 85.84           C  
ATOM   2690  CE2 PHE A 341      13.218 -23.312  -3.372  1.00 85.84           C  
ATOM   2691  CZ  PHE A 341      14.150 -23.886  -2.522  1.00 85.84           C  
ATOM   2692  N   TYR A 342      17.813 -19.871  -4.961  1.00 84.15           N  
ATOM   2693  CA  TYR A 342      18.897 -19.658  -4.009  1.00 84.15           C  
ATOM   2694  C   TYR A 342      18.977 -18.194  -3.593  1.00 84.15           C  
ATOM   2695  O   TYR A 342      19.248 -17.887  -2.430  1.00 84.15           O  
ATOM   2696  CB  TYR A 342      20.234 -20.105  -4.607  1.00 84.15           C  
ATOM   2697  CG  TYR A 342      20.320 -21.591  -4.858  1.00 84.15           C  
ATOM   2698  CD1 TYR A 342      19.471 -22.478  -4.201  1.00 84.15           C  
ATOM   2699  CD2 TYR A 342      21.250 -22.110  -5.752  1.00 84.15           C  
ATOM   2700  CE1 TYR A 342      19.548 -23.849  -4.428  1.00 84.15           C  
ATOM   2701  CE2 TYR A 342      21.336 -23.479  -5.987  1.00 84.15           C  
ATOM   2702  CZ  TYR A 342      20.482 -24.339  -5.321  1.00 84.15           C  
ATOM   2703  OH  TYR A 342      20.562 -25.694  -5.549  1.00 84.15           O  
ATOM   2704  N   LYS A 343      18.757 -17.384  -4.598  1.00 78.26           N  
ATOM   2705  CA  LYS A 343      18.804 -15.951  -4.322  1.00 78.26           C  
ATOM   2706  C   LYS A 343      17.755 -15.557  -3.286  1.00 78.26           C  
ATOM   2707  O   LYS A 343      17.999 -14.686  -2.448  1.00 78.26           O  
ATOM   2708  CB  LYS A 343      18.598 -15.149  -5.607  1.00 78.26           C  
ATOM   2709  CG  LYS A 343      18.874 -13.660  -5.459  1.00 78.26           C  
ATOM   2710  CD  LYS A 343      18.750 -12.933  -6.792  1.00 78.26           C  
ATOM   2711  CE  LYS A 343      18.957 -11.433  -6.633  1.00 78.26           C  
ATOM   2712  NZ  LYS A 343      18.862 -10.719  -7.941  1.00 78.26           N1+
ATOM   2713  N   ARG A 344      16.776 -16.181  -3.376  1.00 76.15           N  
ATOM   2714  CA  ARG A 344      15.638 -15.877  -2.514  1.00 76.15           C  
ATOM   2715  C   ARG A 344      15.775 -16.569  -1.162  1.00 76.15           C  
ATOM   2716  O   ARG A 344      15.481 -15.976  -0.122  1.00 76.15           O  
ATOM   2717  CB  ARG A 344      14.328 -16.294  -3.186  1.00 76.15           C  
ATOM   2718  CG  ARG A 344      13.086 -15.960  -2.374  1.00 76.15           C  
ATOM   2719  CD  ARG A 344      12.771 -14.471  -2.411  1.00 76.15           C  
ATOM   2720  NE  ARG A 344      11.382 -14.205  -2.050  1.00 76.15           N  
ATOM   2721  CZ  ARG A 344      10.952 -13.094  -1.458  1.00 76.15           C  
ATOM   2722  NH1 ARG A 344      11.800 -12.119  -1.148  1.00 76.15           N1+
ATOM   2723  NH2 ARG A 344       9.666 -12.955  -1.174  1.00 76.15           N  
ATOM   2724  N   VAL A 345      16.221 -17.762  -1.005  1.00 77.86           N  
ATOM   2725  CA  VAL A 345      16.320 -18.573   0.204  1.00 77.86           C  
ATOM   2726  C   VAL A 345      17.562 -18.170   0.996  1.00 77.86           C  
ATOM   2727  O   VAL A 345      17.503 -18.012   2.217  1.00 77.86           O  
ATOM   2728  CB  VAL A 345      16.365 -20.081  -0.126  1.00 77.86           C  
ATOM   2729  CG1 VAL A 345      16.584 -20.905   1.141  1.00 77.86           C  
ATOM   2730  CG2 VAL A 345      15.079 -20.511  -0.831  1.00 77.86           C  
ATOM   2731  N   PHE A 346      18.732 -17.817   0.440  1.00 76.38           N  
ATOM   2732  CA  PHE A 346      20.013 -17.694   1.126  1.00 76.38           C  
ATOM   2733  C   PHE A 346      20.548 -16.271   1.023  1.00 76.38           C  
ATOM   2734  O   PHE A 346      21.617 -15.964   1.554  1.00 76.38           O  
ATOM   2735  CB  PHE A 346      21.031 -18.681   0.546  1.00 76.38           C  
ATOM   2736  CG  PHE A 346      20.607 -20.121   0.651  1.00 76.38           C  
ATOM   2737  CD1 PHE A 346      20.463 -20.729   1.892  1.00 76.38           C  
ATOM   2738  CD2 PHE A 346      20.354 -20.868  -0.492  1.00 76.38           C  
ATOM   2739  CE1 PHE A 346      20.071 -22.062   1.992  1.00 76.38           C  
ATOM   2740  CE2 PHE A 346      19.962 -22.200  -0.400  1.00 76.38           C  
ATOM   2741  CZ  PHE A 346      19.822 -22.796   0.843  1.00 76.38           C  
ATOM   2742  N   SER A 347      19.729 -15.086   0.514  1.00 63.06           N  
ATOM   2743  CA  SER A 347      19.990 -13.651   0.563  1.00 63.06           C  
ATOM   2744  C   SER A 347      21.360 -13.318  -0.020  1.00 63.06           C  
ATOM   2745  O   SER A 347      21.612 -12.178  -0.414  1.00 63.06           O  
ATOM   2746  CB  SER A 347      19.900 -13.139   2.001  1.00 63.06           C  
ATOM   2747  OG  SER A 347      18.616 -13.392   2.545  1.00 63.06           O  
ATOM   2748  N   GLN A 348      22.463 -14.304  -0.515  1.00 57.60           N  
ATOM   2749  CA  GLN A 348      23.740 -14.108  -1.193  1.00 57.60           C  
ATOM   2750  C   GLN A 348      24.011 -15.231  -2.191  1.00 57.60           C  
ATOM   2751  O   GLN A 348      23.496 -16.340  -2.040  1.00 57.60           O  
ATOM   2752  CB  GLN A 348      24.880 -14.022  -0.177  1.00 57.60           C  
ATOM   2753  CG  GLN A 348      24.779 -12.827   0.761  1.00 57.60           C  
ATOM   2754  CD  GLN A 348      26.115 -12.142   0.985  1.00 57.60           C  
ATOM   2755  NE2 GLN A 348      26.100 -11.043   1.731  1.00 57.60           N  
ATOM   2756  OE1 GLN A 348      27.152 -12.598   0.492  1.00 57.60           O  
ATOM   2757  N   GLU A 349      24.463 -14.904  -3.478  1.00 53.03           N  
ATOM   2758  CA  GLU A 349      24.924 -15.817  -4.520  1.00 53.03           C  
ATOM   2759  C   GLU A 349      25.814 -16.912  -3.939  1.00 53.03           C  
ATOM   2760  O   GLU A 349      26.346 -17.744  -4.678  1.00 53.03           O  
ATOM   2761  CB  GLU A 349      25.677 -15.051  -5.611  1.00 53.03           C  
ATOM   2762  CG  GLU A 349      24.768 -14.334  -6.598  1.00 53.03           C  
ATOM   2763  CD  GLU A 349      25.523 -13.677  -7.742  1.00 53.03           C  
ATOM   2764  OE1 GLU A 349      24.878 -13.068  -8.625  1.00 53.03           O  
ATOM   2765  OE2 GLU A 349      26.771 -13.775  -7.757  1.00 53.03           O1-
ATOM   2766  N   GLU A 350      26.049 -17.050  -2.434  1.00 52.90           N  
ATOM   2767  CA  GLU A 350      26.913 -18.072  -1.850  1.00 52.90           C  
ATOM   2768  C   GLU A 350      26.170 -19.394  -1.682  1.00 52.90           C  
ATOM   2769  O   GLU A 350      25.036 -19.417  -1.198  1.00 52.90           O  
ATOM   2770  CB  GLU A 350      27.464 -17.603  -0.501  1.00 52.90           C  
ATOM   2771  CG  GLU A 350      28.610 -16.608  -0.617  1.00 52.90           C  
ATOM   2772  CD  GLU A 350      29.238 -16.258   0.723  1.00 52.90           C  
ATOM   2773  OE1 GLU A 350      30.221 -15.483   0.748  1.00 52.90           O  
ATOM   2774  OE2 GLU A 350      28.742 -16.762   1.756  1.00 52.90           O1-
ATOM   2775  N   GLY A 351      25.876 -20.028  -2.733  1.00 64.24           N  
ATOM   2776  CA  GLY A 351      25.450 -21.382  -3.051  1.00 64.24           C  
ATOM   2777  C   GLY A 351      24.835 -22.107  -1.868  1.00 64.24           C  
ATOM   2778  O   GLY A 351      24.898 -21.623  -0.736  1.00 64.24           O  
ATOM   2779  N   CYS A 352      23.772 -22.971  -2.063  1.00 73.17           N  
ATOM   2780  CA  CYS A 352      23.030 -23.922  -1.243  1.00 73.17           C  
ATOM   2781  C   CYS A 352      23.976 -24.786  -0.419  1.00 73.17           C  
ATOM   2782  O   CYS A 352      24.941 -25.339  -0.951  1.00 73.17           O  
ATOM   2783  CB  CYS A 352      22.145 -24.809  -2.119  1.00 73.17           C  
ATOM   2784  SG  CYS A 352      21.156 -25.998  -1.185  1.00 73.17           S  
ATOM   2785  N   PRO A 353      23.883 -24.718   1.028  1.00 80.28           N  
ATOM   2786  CA  PRO A 353      24.663 -25.667   1.826  1.00 80.28           C  
ATOM   2787  C   PRO A 353      24.629 -27.084   1.258  1.00 80.28           C  
ATOM   2788  O   PRO A 353      23.616 -27.501   0.691  1.00 80.28           O  
ATOM   2789  CB  PRO A 353      23.989 -25.612   3.199  1.00 80.28           C  
ATOM   2790  CG  PRO A 353      23.236 -24.320   3.204  1.00 80.28           C  
ATOM   2791  CD  PRO A 353      22.838 -23.995   1.793  1.00 80.28           C  
ATOM   2792  N   GLN A 354      25.769 -27.841   1.287  1.00 79.55           N  
ATOM   2793  CA  GLN A 354      25.944 -29.171   0.712  1.00 79.55           C  
ATOM   2794  C   GLN A 354      24.875 -30.135   1.219  1.00 79.55           C  
ATOM   2795  O   GLN A 354      24.394 -30.986   0.469  1.00 79.55           O  
ATOM   2796  CB  GLN A 354      27.337 -29.716   1.033  1.00 79.55           C  
ATOM   2797  CG  GLN A 354      27.789 -30.834   0.104  1.00 79.55           C  
ATOM   2798  CD  GLN A 354      27.896 -30.389  -1.342  1.00 79.55           C  
ATOM   2799  NE2 GLN A 354      28.225 -31.323  -2.227  1.00 79.55           N  
ATOM   2800  OE1 GLN A 354      27.683 -29.215  -1.661  1.00 79.55           O  
ATOM   2801  N   GLU A 355      24.417 -29.986   2.364  1.00 81.41           N  
ATOM   2802  CA  GLU A 355      23.453 -30.874   3.008  1.00 81.41           C  
ATOM   2803  C   GLU A 355      22.046 -30.651   2.461  1.00 81.41           C  
ATOM   2804  O   GLU A 355      21.187 -31.529   2.566  1.00 81.41           O  
ATOM   2805  CB  GLU A 355      23.465 -30.670   4.526  1.00 81.41           C  
ATOM   2806  CG  GLU A 355      24.804 -30.981   5.177  1.00 81.41           C  
ATOM   2807  CD  GLU A 355      24.849 -30.629   6.656  1.00 81.41           C  
ATOM   2808  OE1 GLU A 355      25.931 -30.745   7.275  1.00 81.41           O  
ATOM   2809  OE2 GLU A 355      23.793 -30.234   7.199  1.00 81.41           O1-
ATOM   2810  N   LEU A 356      21.742 -29.541   1.716  1.00 85.12           N  
ATOM   2811  CA  LEU A 356      20.417 -29.145   1.251  1.00 85.12           C  
ATOM   2812  C   LEU A 356      20.345 -29.171  -0.272  1.00 85.12           C  
ATOM   2813  O   LEU A 356      19.306 -28.852  -0.854  1.00 85.12           O  
ATOM   2814  CB  LEU A 356      20.065 -27.747   1.767  1.00 85.12           C  
ATOM   2815  CG  LEU A 356      19.941 -27.595   3.283  1.00 85.12           C  
ATOM   2816  CD1 LEU A 356      19.656 -26.142   3.649  1.00 85.12           C  
ATOM   2817  CD2 LEU A 356      18.850 -28.512   3.826  1.00 85.12           C  
ATOM   2818  N   LEU A 357      21.497 -29.565  -0.945  1.00 86.15           N  
ATOM   2819  CA  LEU A 357      21.629 -29.550  -2.398  1.00 86.15           C  
ATOM   2820  C   LEU A 357      20.642 -30.516  -3.044  1.00 86.15           C  
ATOM   2821  O   LEU A 357      19.946 -30.156  -3.996  1.00 86.15           O  
ATOM   2822  CB  LEU A 357      23.058 -29.912  -2.810  1.00 86.15           C  
ATOM   2823  CG  LEU A 357      24.102 -28.800  -2.685  1.00 86.15           C  
ATOM   2824  CD1 LEU A 357      25.503 -29.362  -2.900  1.00 86.15           C  
ATOM   2825  CD2 LEU A 357      23.811 -27.680  -3.679  1.00 86.15           C  
ATOM   2826  N   GLN A 358      20.589 -31.760  -2.512  1.00 87.83           N  
ATOM   2827  CA  GLN A 358      19.729 -32.798  -3.068  1.00 87.83           C  
ATOM   2828  C   GLN A 358      18.255 -32.452  -2.878  1.00 87.83           C  
ATOM   2829  O   GLN A 358      17.457 -32.575  -3.810  1.00 87.83           O  
ATOM   2830  CB  GLN A 358      20.037 -34.152  -2.427  1.00 87.83           C  
ATOM   2831  CG  GLN A 358      19.261 -35.312  -3.036  1.00 87.83           C  
ATOM   2832  CD  GLN A 358      19.540 -35.492  -4.517  1.00 87.83           C  
ATOM   2833  NE2 GLN A 358      18.499 -35.803  -5.283  1.00 87.83           N  
ATOM   2834  OE1 GLN A 358      20.680 -35.352  -4.969  1.00 87.83           O  
ATOM   2835  N   VAL A 359      17.818 -32.115  -1.704  1.00 87.77           N  
ATOM   2836  CA  VAL A 359      16.428 -31.793  -1.401  1.00 87.77           C  
ATOM   2837  C   VAL A 359      16.018 -30.522  -2.141  1.00 87.77           C  
ATOM   2838  O   VAL A 359      14.870 -30.391  -2.574  1.00 87.77           O  
ATOM   2839  CB  VAL A 359      16.204 -31.620   0.118  1.00 87.77           C  
ATOM   2840  CG1 VAL A 359      16.994 -30.425   0.648  1.00 87.77           C  
ATOM   2841  CG2 VAL A 359      14.716 -31.459   0.423  1.00 87.77           C  
ATOM   2842  N   SER A 360      16.884 -29.543  -2.322  1.00 88.33           N  
ATOM   2843  CA  SER A 360      16.655 -28.335  -3.107  1.00 88.33           C  
ATOM   2844  C   SER A 360      16.393 -28.669  -4.572  1.00 88.33           C  
ATOM   2845  O   SER A 360      15.490 -28.102  -5.191  1.00 88.33           O  
ATOM   2846  CB  SER A 360      17.851 -27.389  -2.997  1.00 88.33           C  
ATOM   2847  OG  SER A 360      18.994 -27.949  -3.620  1.00 88.33           O  
ATOM   2848  N   GLU A 361      17.189 -29.638  -5.123  1.00 89.92           N  
ATOM   2849  CA  GLU A 361      17.002 -30.087  -6.499  1.00 89.92           C  
ATOM   2850  C   GLU A 361      15.665 -30.804  -6.670  1.00 89.92           C  
ATOM   2851  O   GLU A 361      14.981 -30.621  -7.679  1.00 89.92           O  
ATOM   2852  CB  GLU A 361      18.150 -31.006  -6.926  1.00 89.92           C  
ATOM   2853  CG  GLU A 361      19.472 -30.282  -7.136  1.00 89.92           C  
ATOM   2854  CD  GLU A 361      19.422 -29.253  -8.254  1.00 89.92           C  
ATOM   2855  OE1 GLU A 361      20.189 -28.265  -8.205  1.00 89.92           O  
ATOM   2856  OE2 GLU A 361      18.608 -29.437  -9.187  1.00 89.92           O1-
ATOM   2857  N   ASP A 362      15.341 -31.565  -5.735  1.00 89.41           N  
ATOM   2858  CA  ASP A 362      14.078 -32.297  -5.742  1.00 89.41           C  
ATOM   2859  C   ASP A 362      12.889 -31.341  -5.665  1.00 89.41           C  
ATOM   2860  O   ASP A 362      11.871 -31.554  -6.326  1.00 89.41           O  
ATOM   2861  CB  ASP A 362      14.028 -33.292  -4.581  1.00 89.41           C  
ATOM   2862  CG  ASP A 362      15.009 -34.440  -4.742  1.00 89.41           C  
ATOM   2863  OD1 ASP A 362      15.424 -34.733  -5.885  1.00 89.41           O  
ATOM   2864  OD2 ASP A 362      15.370 -35.059  -3.718  1.00 89.41           O1-
ATOM   2865  N   ILE A 363      12.989 -30.342  -4.836  1.00 89.22           N  
ATOM   2866  CA  ILE A 363      11.962 -29.315  -4.694  1.00 89.22           C  
ATOM   2867  C   ILE A 363      11.808 -28.555  -6.009  1.00 89.22           C  
ATOM   2868  O   ILE A 363      10.688 -28.324  -6.473  1.00 89.22           O  
ATOM   2869  CB  ILE A 363      12.295 -28.337  -3.545  1.00 89.22           C  
ATOM   2870  CG1 ILE A 363      12.139 -29.034  -2.189  1.00 89.22           C  
ATOM   2871  CG2 ILE A 363      11.411 -27.089  -3.625  1.00 89.22           C  
ATOM   2872  CD1 ILE A 363      12.648 -28.216  -1.010  1.00 89.22           C  
ATOM   2873  N   LEU A 364      12.924 -28.182  -6.585  1.00 90.28           N  
ATOM   2874  CA  LEU A 364      12.926 -27.457  -7.851  1.00 90.28           C  
ATOM   2875  C   LEU A 364      12.318 -28.304  -8.964  1.00 90.28           C  
ATOM   2876  O   LEU A 364      11.628 -27.781  -9.842  1.00 90.28           O  
ATOM   2877  CB  LEU A 364      14.351 -27.043  -8.230  1.00 90.28           C  
ATOM   2878  CG  LEU A 364      14.934 -25.849  -7.473  1.00 90.28           C  
ATOM   2879  CD1 LEU A 364      16.433 -25.737  -7.733  1.00 90.28           C  
ATOM   2880  CD2 LEU A 364      14.219 -24.562  -7.873  1.00 90.28           C  
ATOM   2881  N   LYS A 365      12.553 -29.589  -8.919  1.00 89.09           N  
ATOM   2882  CA  LYS A 365      11.944 -30.504  -9.880  1.00 89.09           C  
ATOM   2883  C   LYS A 365      10.421 -30.468  -9.784  1.00 89.09           C  
ATOM   2884  O   LYS A 365       9.730 -30.477 -10.805  1.00 89.09           O  
ATOM   2885  CB  LYS A 365      12.449 -31.931  -9.658  1.00 89.09           C  
ATOM   2886  CG  LYS A 365      12.054 -32.906 -10.757  1.00 89.09           C  
ATOM   2887  CD  LYS A 365      12.664 -34.283 -10.529  1.00 89.09           C  
ATOM   2888  CE  LYS A 365      12.227 -35.274 -11.599  1.00 89.09           C  
ATOM   2889  NZ  LYS A 365      12.829 -36.623 -11.383  1.00 89.09           N1+
ATOM   2890  N   LYS A 366       9.890 -30.366  -8.559  1.00 85.58           N  
ATOM   2891  CA  LYS A 366       8.450 -30.334  -8.325  1.00 85.58           C  
ATOM   2892  C   LYS A 366       7.852 -28.998  -8.757  1.00 85.58           C  
ATOM   2893  O   LYS A 366       6.662 -28.916  -9.068  1.00 85.58           O  
ATOM   2894  CB  LYS A 366       8.140 -30.594  -6.850  1.00 85.58           C  
ATOM   2895  CG  LYS A 366       8.424 -32.020  -6.400  1.00 85.58           C  
ATOM   2896  CD  LYS A 366       7.327 -32.977  -6.849  1.00 85.58           C  
ATOM   2897  CE  LYS A 366       7.548 -34.380  -6.299  1.00 85.58           C  
ATOM   2898  NZ  LYS A 366       6.514 -35.337  -6.794  1.00 85.58           N1+
ATOM   2899  N   CYS A 367       8.648 -27.970  -8.754  1.00 86.19           N  
ATOM   2900  CA  CYS A 367       8.239 -26.631  -9.160  1.00 86.19           C  
ATOM   2901  C   CYS A 367       8.145 -26.526 -10.678  1.00 86.19           C  
ATOM   2902  O   CYS A 367       7.476 -25.634 -11.203  1.00 86.19           O  
ATOM   2903  CB  CYS A 367       9.219 -25.586  -8.628  1.00 86.19           C  
ATOM   2904  SG  CYS A 367       9.198 -25.418  -6.830  1.00 86.19           S  
ATOM   2905  N   GLY A 368       8.793 -27.448 -11.413  1.00 85.44           N  
ATOM   2906  CA  GLY A 368       8.638 -27.602 -12.851  1.00 85.44           C  
ATOM   2907  C   GLY A 368       9.089 -26.384 -13.633  1.00 85.44           C  
ATOM   2908  O   GLY A 368       8.592 -26.127 -14.732  1.00 85.44           O  
ATOM   2909  N   GLY A 369       9.991 -25.554 -12.988  1.00 86.58           N  
ATOM   2910  CA  GLY A 369      10.569 -24.419 -13.690  1.00 86.58           C  
ATOM   2911  C   GLY A 369       9.622 -23.238 -13.796  1.00 86.58           C  
ATOM   2912  O   GLY A 369       9.844 -22.327 -14.596  1.00 86.58           O  
ATOM   2913  N   VAL A 370       8.473 -23.266 -13.026  1.00 86.48           N  
ATOM   2914  CA  VAL A 370       7.494 -22.187 -12.940  1.00 86.48           C  
ATOM   2915  C   VAL A 370       7.948 -21.157 -11.909  1.00 86.48           C  
ATOM   2916  O   VAL A 370       8.075 -21.471 -10.723  1.00 86.48           O  
ATOM   2917  CB  VAL A 370       6.090 -22.723 -12.577  1.00 86.48           C  
ATOM   2918  CG1 VAL A 370       5.093 -21.574 -12.440  1.00 86.48           C  
ATOM   2919  CG2 VAL A 370       5.614 -23.726 -13.626  1.00 86.48           C  
ATOM   2920  N   PRO A 371       8.236 -19.929 -12.272  1.00 84.49           N  
ATOM   2921  CA  PRO A 371       8.788 -18.871 -11.423  1.00 84.49           C  
ATOM   2922  C   PRO A 371       7.915 -18.574 -10.206  1.00 84.49           C  
ATOM   2923  O   PRO A 371       8.431 -18.397  -9.100  1.00 84.49           O  
ATOM   2924  CB  PRO A 371       8.848 -17.662 -12.360  1.00 84.49           C  
ATOM   2925  CG  PRO A 371       9.032 -18.244 -13.724  1.00 84.49           C  
ATOM   2926  CD  PRO A 371       8.247 -19.522 -13.807  1.00 84.49           C  
ATOM   2927  N   LEU A 372       6.639 -18.463 -10.308  1.00 82.71           N  
ATOM   2928  CA  LEU A 372       5.730 -18.225  -9.191  1.00 82.71           C  
ATOM   2929  C   LEU A 372       5.822 -19.351  -8.166  1.00 82.71           C  
ATOM   2930  O   LEU A 372       5.832 -19.098  -6.960  1.00 82.71           O  
ATOM   2931  CB  LEU A 372       4.290 -18.091  -9.692  1.00 82.71           C  
ATOM   2932  CG  LEU A 372       3.237 -17.738  -8.640  1.00 82.71           C  
ATOM   2933  CD1 LEU A 372       3.601 -16.432  -7.943  1.00 82.71           C  
ATOM   2934  CD2 LEU A 372       1.855 -17.643  -9.278  1.00 82.71           C  
ATOM   2935  N   ALA A 373       5.844 -20.664  -8.638  1.00 82.35           N  
ATOM   2936  CA  ALA A 373       5.986 -21.822  -7.760  1.00 82.35           C  
ATOM   2937  C   ALA A 373       7.326 -21.797  -7.030  1.00 82.35           C  
ATOM   2938  O   ALA A 373       7.387 -22.039  -5.822  1.00 82.35           O  
ATOM   2939  CB  ALA A 373       5.844 -23.116  -8.559  1.00 82.35           C  
ATOM   2940  N   ILE A 374       8.375 -21.409  -7.750  1.00 86.44           N  
ATOM   2941  CA  ILE A 374       9.724 -21.346  -7.199  1.00 86.44           C  
ATOM   2942  C   ILE A 374       9.793 -20.263  -6.125  1.00 86.44           C  
ATOM   2943  O   ILE A 374      10.278 -20.508  -5.018  1.00 86.44           O  
ATOM   2944  CB  ILE A 374      10.772 -21.076  -8.302  1.00 86.44           C  
ATOM   2945  CG1 ILE A 374      10.839 -22.258  -9.276  1.00 86.44           C  
ATOM   2946  CG2 ILE A 374      12.146 -20.797  -7.684  1.00 86.44           C  
ATOM   2947  CD1 ILE A 374      11.657 -21.980 -10.530  1.00 86.44           C  
ATOM   2948  N   ILE A 375       9.274 -19.083  -6.454  1.00 82.61           N  
ATOM   2949  CA  ILE A 375       9.323 -17.935  -5.555  1.00 82.61           C  
ATOM   2950  C   ILE A 375       8.486 -18.218  -4.310  1.00 82.61           C  
ATOM   2951  O   ILE A 375       8.876 -17.859  -3.197  1.00 82.61           O  
ATOM   2952  CB  ILE A 375       8.828 -16.649  -6.254  1.00 82.61           C  
ATOM   2953  CG1 ILE A 375       9.836 -16.195  -7.316  1.00 82.61           C  
ATOM   2954  CG2 ILE A 375       8.577 -15.540  -5.228  1.00 82.61           C  
ATOM   2955  CD1 ILE A 375       9.321 -15.088  -8.225  1.00 82.61           C  
ATOM   2956  N   THR A 376       7.358 -18.905  -4.507  1.00 79.43           N  
ATOM   2957  CA  THR A 376       6.434 -19.234  -3.427  1.00 79.43           C  
ATOM   2958  C   THR A 376       7.090 -20.177  -2.422  1.00 79.43           C  
ATOM   2959  O   THR A 376       7.058 -19.926  -1.216  1.00 79.43           O  
ATOM   2960  CB  THR A 376       5.145 -19.877  -3.972  1.00 79.43           C  
ATOM   2961  CG2 THR A 376       4.195 -20.251  -2.839  1.00 79.43           C  
ATOM   2962  OG1 THR A 376       4.488 -18.950  -4.845  1.00 79.43           O  
ATOM   2963  N   ILE A 377       7.701 -21.229  -2.877  1.00 82.43           N  
ATOM   2964  CA  ILE A 377       8.344 -22.226  -2.028  1.00 82.43           C  
ATOM   2965  C   ILE A 377       9.601 -21.633  -1.397  1.00 82.43           C  
ATOM   2966  O   ILE A 377       9.865 -21.841  -0.210  1.00 82.43           O  
ATOM   2967  CB  ILE A 377       8.694 -23.504  -2.823  1.00 82.43           C  
ATOM   2968  CG1 ILE A 377       7.416 -24.202  -3.303  1.00 82.43           C  
ATOM   2969  CG2 ILE A 377       9.549 -24.450  -1.975  1.00 82.43           C  
ATOM   2970  CD1 ILE A 377       6.536 -24.725  -2.176  1.00 82.43           C  
ATOM   2971  N   ALA A 378      10.341 -20.875  -2.206  1.00 83.62           N  
ATOM   2972  CA  ALA A 378      11.546 -20.212  -1.716  1.00 83.62           C  
ATOM   2973  C   ALA A 378      11.218 -19.247  -0.580  1.00 83.62           C  
ATOM   2974  O   ALA A 378      11.947 -19.176   0.413  1.00 83.62           O  
ATOM   2975  CB  ALA A 378      12.246 -19.471  -2.853  1.00 83.62           C  
ATOM   2976  N   SER A 379      10.141 -18.557  -0.743  1.00 77.94           N  
ATOM   2977  CA  SER A 379       9.706 -17.568   0.237  1.00 77.94           C  
ATOM   2978  C   SER A 379       9.302 -18.230   1.550  1.00 77.94           C  
ATOM   2979  O   SER A 379       9.544 -17.683   2.628  1.00 77.94           O  
ATOM   2980  CB  SER A 379       8.537 -16.748  -0.311  1.00 77.94           C  
ATOM   2981  OG  SER A 379       8.952 -15.947  -1.403  1.00 77.94           O  
ATOM   2982  N   ILE A 380       8.728 -19.435   1.511  1.00 77.37           N  
ATOM   2983  CA  ILE A 380       8.353 -20.224   2.679  1.00 77.37           C  
ATOM   2984  C   ILE A 380       9.607 -20.642   3.444  1.00 77.37           C  
ATOM   2985  O   ILE A 380       9.659 -20.531   4.671  1.00 77.37           O  
ATOM   2986  CB  ILE A 380       7.529 -21.469   2.280  1.00 77.37           C  
ATOM   2987  CG1 ILE A 380       6.183 -21.048   1.679  1.00 77.37           C  
ATOM   2988  CG2 ILE A 380       7.326 -22.392   3.485  1.00 77.37           C  
ATOM   2989  CD1 ILE A 380       5.402 -22.192   1.047  1.00 77.37           C  
ATOM   2990  N   LEU A 381      10.522 -21.061   2.691  1.00 79.94           N  
ATOM   2991  CA  LEU A 381      11.761 -21.573   3.266  1.00 79.94           C  
ATOM   2992  C   LEU A 381      12.610 -20.437   3.828  1.00 79.94           C  
ATOM   2993  O   LEU A 381      13.338 -20.625   4.805  1.00 79.94           O  
ATOM   2994  CB  LEU A 381      12.559 -22.350   2.216  1.00 79.94           C  
ATOM   2995  CG  LEU A 381      11.960 -23.679   1.756  1.00 79.94           C  
ATOM   2996  CD1 LEU A 381      12.759 -24.245   0.587  1.00 79.94           C  
ATOM   2997  CD2 LEU A 381      11.914 -24.674   2.910  1.00 79.94           C  
ATOM   2998  N   ALA A 382      12.496 -19.258   3.217  1.00 76.44           N  
ATOM   2999  CA  ALA A 382      13.253 -18.083   3.640  1.00 76.44           C  
ATOM   3000  C   ALA A 382      12.741 -17.552   4.976  1.00 76.44           C  
ATOM   3001  O   ALA A 382      13.496 -16.949   5.742  1.00 76.44           O  
ATOM   3002  CB  ALA A 382      13.182 -16.992   2.574  1.00 76.44           C  
ATOM   3003  N   ASN A 383      11.470 -17.766   5.373  1.00 65.30           N  
ATOM   3004  CA  ASN A 383      10.748 -17.236   6.525  1.00 65.30           C  
ATOM   3005  C   ASN A 383      10.933 -18.118   7.757  1.00 65.30           C  
ATOM   3006  O   ASN A 383      10.663 -17.689   8.880  1.00 65.30           O  
ATOM   3007  CB  ASN A 383       9.261 -17.081   6.201  1.00 65.30           C  
ATOM   3008  CG  ASN A 383       8.982 -15.901   5.291  1.00 65.30           C  
ATOM   3009  ND2 ASN A 383       7.865 -15.956   4.575  1.00 65.30           N  
ATOM   3010  OD1 ASN A 383       9.763 -14.949   5.231  1.00 65.30           O  
ATOM   3011  N   LYS A 384      11.535 -19.332   7.771  1.00 63.51           N  
ATOM   3012  CA  LYS A 384      11.740 -20.243   8.894  1.00 63.51           C  
ATOM   3013  C   LYS A 384      13.133 -20.071   9.493  1.00 63.51           C  
ATOM   3014  O   LYS A 384      14.136 -20.162   8.781  1.00 63.51           O  
ATOM   3015  CB  LYS A 384      11.534 -21.693   8.454  1.00 63.51           C  
ATOM   3016  CG  LYS A 384      10.084 -22.050   8.159  1.00 63.51           C  
ATOM   3017  CD  LYS A 384       9.908 -23.549   7.956  1.00 63.51           C  
ATOM   3018  CE  LYS A 384       8.452 -23.912   7.696  1.00 63.51           C  
ATOM   3019  NZ  LYS A 384       8.274 -25.381   7.495  1.00 63.51           N1+
ATOM   3020  N   HIS A 385      13.422 -19.015  10.485  1.00 53.00           N  
ATOM   3021  CA  HIS A 385      14.532 -18.471  11.260  1.00 53.00           C  
ATOM   3022  C   HIS A 385      15.123 -19.525  12.190  1.00 53.00           C  
ATOM   3023  O   HIS A 385      16.280 -19.416  12.603  1.00 53.00           O  
ATOM   3024  CB  HIS A 385      14.075 -17.255  12.068  1.00 53.00           C  
ATOM   3025  CG  HIS A 385      13.696 -16.081  11.223  1.00 53.00           C  
ATOM   3026  CD2 HIS A 385      12.489 -15.527  10.960  1.00 53.00           C  
ATOM   3027  ND1 HIS A 385      14.623 -15.335  10.527  1.00 53.00           N  
ATOM   3028  CE1 HIS A 385      14.000 -14.370   9.872  1.00 53.00           C  
ATOM   3029  NE2 HIS A 385      12.704 -14.464  10.118  1.00 53.00           N  
ATOM   3030  N   GLN A 386      14.906 -21.007  12.117  1.00 47.08           N  
ATOM   3031  CA  GLN A 386      15.528 -21.942  13.049  1.00 47.08           C  
ATOM   3032  C   GLN A 386      16.063 -23.171  12.320  1.00 47.08           C  
ATOM   3033  O   GLN A 386      15.476 -23.619  11.334  1.00 47.08           O  
ATOM   3034  CB  GLN A 386      14.533 -22.365  14.131  1.00 47.08           C  
ATOM   3035  CG  GLN A 386      14.436 -21.387  15.294  1.00 47.08           C  
ATOM   3036  CD  GLN A 386      13.433 -21.823  16.346  1.00 47.08           C  
ATOM   3037  NE2 GLN A 386      13.167 -20.948  17.309  1.00 47.08           N  
ATOM   3038  OE1 GLN A 386      12.902 -22.937  16.292  1.00 47.08           O  
ATOM   3039  N   THR A 387      17.401 -23.336  11.996  1.00 48.97           N  
ATOM   3040  CA  THR A 387      18.271 -24.424  11.564  1.00 48.97           C  
ATOM   3041  C   THR A 387      17.574 -25.293  10.521  1.00 48.97           C  
ATOM   3042  O   THR A 387      16.458 -25.766  10.746  1.00 48.97           O  
ATOM   3043  CB  THR A 387      18.706 -25.298  12.756  1.00 48.97           C  
ATOM   3044  CG2 THR A 387      20.090 -24.895  13.256  1.00 48.97           C  
ATOM   3045  OG1 THR A 387      17.762 -25.146  13.822  1.00 48.97           O  
ATOM   3046  N   LYS A 388      17.520 -24.835   9.203  1.00 58.14           N  
ATOM   3047  CA  LYS A 388      17.207 -25.523   7.954  1.00 58.14           C  
ATOM   3048  C   LYS A 388      17.427 -27.027   8.085  1.00 58.14           C  
ATOM   3049  O   LYS A 388      18.440 -27.554   7.620  1.00 58.14           O  
ATOM   3050  CB  LYS A 388      18.054 -24.967   6.808  1.00 58.14           C  
ATOM   3051  CG  LYS A 388      17.794 -23.499   6.501  1.00 58.14           C  
ATOM   3052  CD  LYS A 388      18.630 -23.018   5.323  1.00 58.14           C  
ATOM   3053  CE  LYS A 388      18.432 -21.530   5.066  1.00 58.14           C  
ATOM   3054  NZ  LYS A 388      19.240 -21.056   3.903  1.00 58.14           N1+
ATOM   3055  N   ALA A 389      16.917 -27.606   9.249  1.00 64.51           N  
ATOM   3056  CA  ALA A 389      17.121 -29.047   9.375  1.00 64.51           C  
ATOM   3057  C   ALA A 389      16.648 -29.779   8.122  1.00 64.51           C  
ATOM   3058  O   ALA A 389      15.619 -29.427   7.540  1.00 64.51           O  
ATOM   3059  CB  ALA A 389      16.393 -29.582  10.606  1.00 64.51           C  
ATOM   3060  N   LYS A 390      17.496 -30.306   7.341  1.00 77.66           N  
ATOM   3061  CA  LYS A 390      17.272 -31.181   6.194  1.00 77.66           C  
ATOM   3062  C   LYS A 390      15.907 -31.859   6.279  1.00 77.66           C  
ATOM   3063  O   LYS A 390      15.207 -31.985   5.272  1.00 77.66           O  
ATOM   3064  CB  LYS A 390      18.376 -32.235   6.098  1.00 77.66           C  
ATOM   3065  CG  LYS A 390      18.356 -33.035   4.804  1.00 77.66           C  
ATOM   3066  CD  LYS A 390      19.504 -34.035   4.748  1.00 77.66           C  
ATOM   3067  CE  LYS A 390      19.445 -34.886   3.486  1.00 77.66           C  
ATOM   3068  NZ  LYS A 390      20.577 -35.857   3.419  1.00 77.66           N1+
ATOM   3069  N   ASP A 391      15.372 -32.216   7.441  1.00 77.49           N  
ATOM   3070  CA  ASP A 391      14.124 -32.931   7.687  1.00 77.49           C  
ATOM   3071  C   ASP A 391      12.916 -32.050   7.376  1.00 77.49           C  
ATOM   3072  O   ASP A 391      11.909 -32.531   6.853  1.00 77.49           O  
ATOM   3073  CB  ASP A 391      14.061 -33.418   9.136  1.00 77.49           C  
ATOM   3074  CG  ASP A 391      15.036 -34.546   9.426  1.00 77.49           C  
ATOM   3075  OD1 ASP A 391      15.435 -35.264   8.484  1.00 77.49           O  
ATOM   3076  OD2 ASP A 391      15.407 -34.719  10.607  1.00 77.49           O1-
ATOM   3077  N   GLU A 392      12.994 -30.732   7.644  1.00 75.26           N  
ATOM   3078  CA  GLU A 392      11.946 -29.752   7.376  1.00 75.26           C  
ATOM   3079  C   GLU A 392      11.800 -29.495   5.878  1.00 75.26           C  
ATOM   3080  O   GLU A 392      10.688 -29.308   5.381  1.00 75.26           O  
ATOM   3081  CB  GLU A 392      12.237 -28.439   8.108  1.00 75.26           C  
ATOM   3082  CG  GLU A 392      12.075 -28.529   9.618  1.00 75.26           C  
ATOM   3083  CD  GLU A 392      12.369 -27.219  10.332  1.00 75.26           C  
ATOM   3084  OE1 GLU A 392      12.281 -27.175  11.581  1.00 75.26           O  
ATOM   3085  OE2 GLU A 392      12.689 -26.229   9.638  1.00 75.26           O1-
ATOM   3086  N   TRP A 393      12.834 -29.537   5.107  1.00 84.35           N  
ATOM   3087  CA  TRP A 393      12.829 -29.409   3.654  1.00 84.35           C  
ATOM   3088  C   TRP A 393      12.212 -30.640   3.000  1.00 84.35           C  
ATOM   3089  O   TRP A 393      11.409 -30.522   2.072  1.00 84.35           O  
ATOM   3090  CB  TRP A 393      14.251 -29.194   3.128  1.00 84.35           C  
ATOM   3091  CG  TRP A 393      14.762 -27.797   3.307  1.00 84.35           C  
ATOM   3092  CD1 TRP A 393      14.937 -27.128   4.487  1.00 84.35           C  
ATOM   3093  CD2 TRP A 393      15.161 -26.894   2.272  1.00 84.35           C  
ATOM   3094  CE2 TRP A 393      15.568 -25.694   2.897  1.00 84.35           C  
ATOM   3095  CE3 TRP A 393      15.215 -26.983   0.874  1.00 84.35           C  
ATOM   3096  NE1 TRP A 393      15.422 -25.863   4.247  1.00 84.35           N  
ATOM   3097  CZ2 TRP A 393      16.023 -24.591   2.171  1.00 84.35           C  
ATOM   3098  CZ3 TRP A 393      15.669 -25.883   0.154  1.00 84.35           C  
ATOM   3099  CH2 TRP A 393      16.066 -24.704   0.805  1.00 84.35           C  
ATOM   3100  N   TYR A 394      12.569 -31.844   3.534  1.00 83.21           N  
ATOM   3101  CA  TYR A 394      12.022 -33.097   3.023  1.00 83.21           C  
ATOM   3102  C   TYR A 394      10.541 -33.222   3.358  1.00 83.21           C  
ATOM   3103  O   TYR A 394       9.767 -33.782   2.578  1.00 83.21           O  
ATOM   3104  CB  TYR A 394      12.790 -34.292   3.597  1.00 83.21           C  
ATOM   3105  CG  TYR A 394      14.037 -34.641   2.821  1.00 83.21           C  
ATOM   3106  CD1 TYR A 394      13.955 -35.247   1.569  1.00 83.21           C  
ATOM   3107  CD2 TYR A 394      15.298 -34.367   3.338  1.00 83.21           C  
ATOM   3108  CE1 TYR A 394      15.101 -35.572   0.851  1.00 83.21           C  
ATOM   3109  CE2 TYR A 394      16.451 -34.688   2.629  1.00 83.21           C  
ATOM   3110  CZ  TYR A 394      16.343 -35.289   1.389  1.00 83.21           C  
ATOM   3111  OH  TYR A 394      17.481 -35.609   0.682  1.00 83.21           O  
ATOM   3112  N   ALA A 395      10.166 -32.747   4.503  1.00 80.55           N  
ATOM   3113  CA  ALA A 395       8.755 -32.695   4.879  1.00 80.55           C  
ATOM   3114  C   ALA A 395       7.963 -31.814   3.917  1.00 80.55           C  
ATOM   3115  O   ALA A 395       6.846 -32.160   3.525  1.00 80.55           O  
ATOM   3116  CB  ALA A 395       8.604 -32.186   6.310  1.00 80.55           C  
ATOM   3117  N   LEU A 396       8.549 -30.675   3.596  1.00 81.20           N  
ATOM   3118  CA  LEU A 396       7.949 -29.771   2.620  1.00 81.20           C  
ATOM   3119  C   LEU A 396       7.867 -30.429   1.247  1.00 81.20           C  
ATOM   3120  O   LEU A 396       6.842 -30.335   0.569  1.00 81.20           O  
ATOM   3121  CB  LEU A 396       8.752 -28.471   2.529  1.00 81.20           C  
ATOM   3122  CG  LEU A 396       8.255 -27.436   1.519  1.00 81.20           C  
ATOM   3123  CD1 LEU A 396       6.873 -26.928   1.917  1.00 81.20           C  
ATOM   3124  CD2 LEU A 396       9.243 -26.280   1.407  1.00 81.20           C  
ATOM   3125  N   LEU A 397       8.969 -31.060   0.839  1.00 82.94           N  
ATOM   3126  CA  LEU A 397       9.026 -31.791  -0.423  1.00 82.94           C  
ATOM   3127  C   LEU A 397       7.919 -32.837  -0.496  1.00 82.94           C  
ATOM   3128  O   LEU A 397       7.261 -32.980  -1.529  1.00 82.94           O  
ATOM   3129  CB  LEU A 397      10.391 -32.464  -0.591  1.00 82.94           C  
ATOM   3130  CG  LEU A 397      10.568 -33.337  -1.834  1.00 82.94           C  
ATOM   3131  CD1 LEU A 397      10.404 -32.499  -3.098  1.00 82.94           C  
ATOM   3132  CD2 LEU A 397      11.929 -34.025  -1.815  1.00 82.94           C  
ATOM   3133  N   SER A 398       7.654 -33.607   0.543  1.00 79.74           N  
ATOM   3134  CA  SER A 398       6.640 -34.654   0.615  1.00 79.74           C  
ATOM   3135  C   SER A 398       5.234 -34.067   0.545  1.00 79.74           C  
ATOM   3136  O   SER A 398       4.316 -34.702   0.022  1.00 79.74           O  
ATOM   3137  CB  SER A 398       6.799 -35.467   1.900  1.00 79.74           C  
ATOM   3138  OG  SER A 398       8.046 -36.138   1.920  1.00 79.74           O  
ATOM   3139  N   SER A 399       5.008 -32.878   0.884  1.00 73.50           N  
ATOM   3140  CA  SER A 399       3.719 -32.201   0.974  1.00 73.50           C  
ATOM   3141  C   SER A 399       3.336 -31.561  -0.356  1.00 73.50           C  
ATOM   3142  O   SER A 399       2.160 -31.286  -0.603  1.00 73.50           O  
ATOM   3143  CB  SER A 399       3.748 -31.137   2.072  1.00 73.50           C  
ATOM   3144  OG  SER A 399       4.701 -30.132   1.774  1.00 73.50           O  
ATOM   3145  N   ILE A 400       4.280 -31.202  -1.266  1.00 73.25           N  
ATOM   3146  CA  ILE A 400       4.117 -30.541  -2.556  1.00 73.25           C  
ATOM   3147  C   ILE A 400       3.427 -31.487  -3.537  1.00 73.25           C  
ATOM   3148  O   ILE A 400       2.658 -31.048  -4.395  1.00 73.25           O  
ATOM   3149  CB  ILE A 400       5.474 -30.073  -3.128  1.00 73.25           C  
ATOM   3150  CG1 ILE A 400       6.090 -28.997  -2.226  1.00 73.25           C  
ATOM   3151  CG2 ILE A 400       5.308 -29.557  -4.560  1.00 73.25           C  
ATOM   3152  CD1 ILE A 400       7.509 -28.603  -2.614  1.00 73.25           C  
ATOM   3153  N   GLY A 401       3.334 -32.903  -3.135  1.00 72.40           N  
ATOM   3154  CA  GLY A 401       2.690 -33.903  -3.972  1.00 72.40           C  
ATOM   3155  C   GLY A 401       3.401 -34.122  -5.294  1.00 72.40           C  
ATOM   3156  O   GLY A 401       4.625 -34.270  -5.330  1.00 72.40           O  
ATOM   3157  N   LEU A 402       2.588 -34.265  -6.458  1.00 69.83           N  
ATOM   3158  CA  LEU A 402       3.076 -34.619  -7.786  1.00 69.83           C  
ATOM   3159  C   LEU A 402       3.805 -33.444  -8.429  1.00 69.83           C  
ATOM   3160  O   LEU A 402       4.541 -33.621  -9.402  1.00 69.83           O  
ATOM   3161  CB  LEU A 402       1.916 -35.066  -8.681  1.00 69.83           C  
ATOM   3162  CG  LEU A 402       1.283 -36.417  -8.345  1.00 69.83           C  
ATOM   3163  CD1 LEU A 402       0.002 -36.616  -9.148  1.00 69.83           C  
ATOM   3164  CD2 LEU A 402       2.268 -37.550  -8.612  1.00 69.83           C  
ATOM   3165  N   GLY A 403       3.739 -32.185  -7.747  1.00 70.93           N  
ATOM   3166  CA  GLY A 403       4.414 -31.019  -8.294  1.00 70.93           C  
ATOM   3167  C   GLY A 403       3.957 -30.669  -9.697  1.00 70.93           C  
ATOM   3168  O   GLY A 403       2.918 -31.148 -10.155  1.00 70.93           O  
ATOM   3169  N   LEU A 404       4.590 -29.735 -10.460  1.00 76.39           N  
ATOM   3170  CA  LEU A 404       4.151 -29.160 -11.727  1.00 76.39           C  
ATOM   3171  C   LEU A 404       4.825 -29.858 -12.904  1.00 76.39           C  
ATOM   3172  O   LEU A 404       4.621 -29.475 -14.058  1.00 76.39           O  
ATOM   3173  CB  LEU A 404       4.452 -27.660 -11.768  1.00 76.39           C  
ATOM   3174  CG  LEU A 404       3.611 -26.775 -10.846  1.00 76.39           C  
ATOM   3175  CD1 LEU A 404       4.189 -25.364 -10.795  1.00 76.39           C  
ATOM   3176  CD2 LEU A 404       2.159 -26.747 -11.310  1.00 76.39           C  
ATOM   3177  N   THR A 405       5.643 -30.907 -12.709  1.00 62.50           N  
ATOM   3178  CA  THR A 405       6.488 -31.597 -13.677  1.00 62.50           C  
ATOM   3179  C   THR A 405       5.667 -32.580 -14.508  1.00 62.50           C  
ATOM   3180  O   THR A 405       5.905 -32.737 -15.707  1.00 62.50           O  
ATOM   3181  CB  THR A 405       7.639 -32.346 -12.979  1.00 62.50           C  
ATOM   3182  CG2 THR A 405       8.756 -31.389 -12.580  1.00 62.50           C  
ATOM   3183  OG1 THR A 405       7.136 -32.994 -11.804  1.00 62.50           O  
ATOM   3184  N   GLU A 406       4.423 -33.219 -14.066  1.00 58.47           N  
ATOM   3185  CA  GLU A 406       3.673 -34.280 -14.731  1.00 58.47           C  
ATOM   3186  C   GLU A 406       2.347 -33.760 -15.279  1.00 58.47           C  
ATOM   3187  O   GLU A 406       1.940 -34.125 -16.384  1.00 58.47           O  
ATOM   3188  CB  GLU A 406       3.423 -35.445 -13.769  1.00 58.47           C  
ATOM   3189  CG  GLU A 406       4.675 -36.240 -13.427  1.00 58.47           C  
ATOM   3190  CD  GLU A 406       4.408 -37.408 -12.491  1.00 58.47           C  
ATOM   3191  OE1 GLU A 406       5.370 -38.113 -12.111  1.00 58.47           O  
ATOM   3192  OE2 GLU A 406       3.227 -37.620 -12.137  1.00 58.47           O1-
ATOM   3193  N   ASP A 407       1.751 -32.581 -14.624  1.00 61.42           N  
ATOM   3194  CA  ASP A 407       0.483 -31.956 -14.989  1.00 61.42           C  
ATOM   3195  C   ASP A 407       0.443 -30.496 -14.546  1.00 61.42           C  
ATOM   3196  O   ASP A 407       0.267 -30.205 -13.361  1.00 61.42           O  
ATOM   3197  CB  ASP A 407      -0.690 -32.724 -14.376  1.00 61.42           C  
ATOM   3198  CG  ASP A 407      -2.040 -32.246 -14.880  1.00 61.42           C  
ATOM   3199  OD1 ASP A 407      -2.084 -31.436 -15.831  1.00 61.42           O  
ATOM   3200  OD2 ASP A 407      -3.069 -32.682 -14.320  1.00 61.42           O1-
ATOM   3201  N   ARG A 408       0.919 -29.557 -15.430  1.00 67.71           N  
ATOM   3202  CA  ARG A 408       0.841 -28.122 -15.176  1.00 67.71           C  
ATOM   3203  C   ARG A 408      -0.609 -27.667 -15.047  1.00 67.71           C  
ATOM   3204  O   ARG A 408      -1.139 -27.004 -15.941  1.00 67.71           O  
ATOM   3205  CB  ARG A 408       1.539 -27.339 -16.290  1.00 67.71           C  
ATOM   3206  CG  ARG A 408       3.039 -27.576 -16.363  1.00 67.71           C  
ATOM   3207  CD  ARG A 408       3.679 -26.790 -17.499  1.00 67.71           C  
ATOM   3208  NE  ARG A 408       5.095 -27.115 -17.648  1.00 67.71           N  
ATOM   3209  CZ  ARG A 408       5.916 -26.541 -18.523  1.00 67.71           C  
ATOM   3210  NH1 ARG A 408       5.476 -25.598 -19.348  1.00 67.71           N1+
ATOM   3211  NH2 ARG A 408       7.187 -26.912 -18.573  1.00 67.71           N  
ATOM   3212  N   SER A 409      -1.203 -28.289 -14.011  1.00 71.96           N  
ATOM   3213  CA  SER A 409      -2.621 -27.994 -13.830  1.00 71.96           C  
ATOM   3214  C   SER A 409      -2.833 -26.937 -12.751  1.00 71.96           C  
ATOM   3215  O   SER A 409      -1.959 -26.717 -11.910  1.00 71.96           O  
ATOM   3216  CB  SER A 409      -3.391 -29.265 -13.468  1.00 71.96           C  
ATOM   3217  OG  SER A 409      -3.080 -29.683 -12.150  1.00 71.96           O  
ATOM   3218  N   LEU A 410      -3.777 -26.164 -12.854  1.00 68.87           N  
ATOM   3219  CA  LEU A 410      -4.244 -25.169 -11.895  1.00 68.87           C  
ATOM   3220  C   LEU A 410      -4.406 -25.784 -10.509  1.00 68.87           C  
ATOM   3221  O   LEU A 410      -4.120 -25.135  -9.500  1.00 68.87           O  
ATOM   3222  CB  LEU A 410      -5.572 -24.562 -12.355  1.00 68.87           C  
ATOM   3223  CG  LEU A 410      -6.059 -23.333 -11.585  1.00 68.87           C  
ATOM   3224  CD1 LEU A 410      -6.335 -22.181 -12.545  1.00 68.87           C  
ATOM   3225  CD2 LEU A 410      -7.305 -23.670 -10.773  1.00 68.87           C  
ATOM   3226  N   LYS A 411      -4.782 -26.988 -10.392  1.00 70.17           N  
ATOM   3227  CA  LYS A 411      -4.999 -27.719  -9.147  1.00 70.17           C  
ATOM   3228  C   LYS A 411      -3.687 -27.934  -8.399  1.00 70.17           C  
ATOM   3229  O   LYS A 411      -3.614 -27.721  -7.187  1.00 70.17           O  
ATOM   3230  CB  LYS A 411      -5.672 -29.064  -9.424  1.00 70.17           C  
ATOM   3231  CG  LYS A 411      -6.143 -29.790  -8.172  1.00 70.17           C  
ATOM   3232  CD  LYS A 411      -6.865 -31.086  -8.516  1.00 70.17           C  
ATOM   3233  CE  LYS A 411      -7.258 -31.858  -7.264  1.00 70.17           C  
ATOM   3234  NZ  LYS A 411      -7.963 -33.132  -7.596  1.00 70.17           N1+
ATOM   3235  N   GLN A 412      -2.650 -28.360  -9.145  1.00 72.01           N  
ATOM   3236  CA  GLN A 412      -1.335 -28.589  -8.556  1.00 72.01           C  
ATOM   3237  C   GLN A 412      -0.682 -27.274  -8.142  1.00 72.01           C  
ATOM   3238  O   GLN A 412      -0.022 -27.203  -7.102  1.00 72.01           O  
ATOM   3239  CB  GLN A 412      -0.431 -29.338  -9.536  1.00 72.01           C  
ATOM   3240  CG  GLN A 412      -0.845 -30.785  -9.773  1.00 72.01           C  
ATOM   3241  CD  GLN A 412      -0.956 -31.581  -8.486  1.00 72.01           C  
ATOM   3242  NE2 GLN A 412      -1.990 -32.410  -8.389  1.00 72.01           N  
ATOM   3243  OE1 GLN A 412      -0.118 -31.454  -7.588  1.00 72.01           O  
ATOM   3244  N   MET A 413      -0.863 -26.228  -8.983  1.00 75.56           N  
ATOM   3245  CA  MET A 413      -0.379 -24.894  -8.642  1.00 75.56           C  
ATOM   3246  C   MET A 413      -1.094 -24.355  -7.407  1.00 75.56           C  
ATOM   3247  O   MET A 413      -0.468 -23.739  -6.542  1.00 75.56           O  
ATOM   3248  CB  MET A 413      -0.573 -23.935  -9.818  1.00 75.56           C  
ATOM   3249  CG  MET A 413      -0.009 -22.544  -9.574  1.00 75.56           C  
ATOM   3250  SD  MET A 413       1.800 -22.562  -9.269  1.00 75.56           S  
ATOM   3251  CE  MET A 413       2.061 -20.833  -8.785  1.00 75.56           C  
ATOM   3252  N   ASN A 414      -2.386 -24.509  -7.269  1.00 72.86           N  
ATOM   3253  CA  ASN A 414      -3.169 -24.113  -6.103  1.00 72.86           C  
ATOM   3254  C   ASN A 414      -2.693 -24.824  -4.840  1.00 72.86           C  
ATOM   3255  O   ASN A 414      -2.676 -24.233  -3.759  1.00 72.86           O  
ATOM   3256  CB  ASN A 414      -4.657 -24.387  -6.338  1.00 72.86           C  
ATOM   3257  CG  ASN A 414      -5.333 -23.292  -7.140  1.00 72.86           C  
ATOM   3258  ND2 ASN A 414      -6.503 -23.596  -7.689  1.00 72.86           N  
ATOM   3259  OD1 ASN A 414      -4.807 -22.183  -7.265  1.00 72.86           O  
ATOM   3260  N   LYS A 415      -2.245 -26.022  -4.986  1.00 74.01           N  
ATOM   3261  CA  LYS A 415      -1.701 -26.783  -3.865  1.00 74.01           C  
ATOM   3262  C   LYS A 415      -0.396 -26.169  -3.366  1.00 74.01           C  
ATOM   3263  O   LYS A 415      -0.171 -26.076  -2.157  1.00 74.01           O  
ATOM   3264  CB  LYS A 415      -1.473 -28.241  -4.267  1.00 74.01           C  
ATOM   3265  CG  LYS A 415      -2.744 -29.076  -4.314  1.00 74.01           C  
ATOM   3266  CD  LYS A 415      -2.439 -30.546  -4.574  1.00 74.01           C  
ATOM   3267  CE  LYS A 415      -3.711 -31.380  -4.637  1.00 74.01           C  
ATOM   3268  NZ  LYS A 415      -3.419 -32.816  -4.925  1.00 74.01           N1+
ATOM   3269  N   ILE A 416       0.444 -25.722  -4.302  1.00 73.02           N  
ATOM   3270  CA  ILE A 416       1.715 -25.078  -3.988  1.00 73.02           C  
ATOM   3271  C   ILE A 416       1.458 -23.718  -3.342  1.00 73.02           C  
ATOM   3272  O   ILE A 416       2.081 -23.376  -2.334  1.00 73.02           O  
ATOM   3273  CB  ILE A 416       2.593 -24.915  -5.249  1.00 73.02           C  
ATOM   3274  CG1 ILE A 416       3.042 -26.286  -5.768  1.00 73.02           C  
ATOM   3275  CG2 ILE A 416       3.799 -24.018  -4.955  1.00 73.02           C  
ATOM   3276  CD1 ILE A 416       3.779 -26.233  -7.099  1.00 73.02           C  
ATOM   3277  N   LEU A 417       0.542 -22.911  -3.802  1.00 79.62           N  
ATOM   3278  CA  LEU A 417       0.186 -21.602  -3.266  1.00 79.62           C  
ATOM   3279  C   LEU A 417      -0.481 -21.735  -1.902  1.00 79.62           C  
ATOM   3280  O   LEU A 417      -0.310 -20.875  -1.035  1.00 79.62           O  
ATOM   3281  CB  LEU A 417      -0.744 -20.863  -4.232  1.00 79.62           C  
ATOM   3282  CG  LEU A 417      -0.130 -20.424  -5.562  1.00 79.62           C  
ATOM   3283  CD1 LEU A 417      -1.202 -19.829  -6.470  1.00 79.62           C  
ATOM   3284  CD2 LEU A 417       0.995 -19.421  -5.327  1.00 79.62           C  
ATOM   3285  N   LEU A 418      -1.241 -22.796  -1.718  1.00 79.31           N  
ATOM   3286  CA  LEU A 418      -1.945 -23.085  -0.473  1.00 79.31           C  
ATOM   3287  C   LEU A 418      -0.963 -23.253   0.681  1.00 79.31           C  
ATOM   3288  O   LEU A 418      -1.257 -22.864   1.813  1.00 79.31           O  
ATOM   3289  CB  LEU A 418      -2.798 -24.348  -0.621  1.00 79.31           C  
ATOM   3290  CG  LEU A 418      -3.818 -24.611   0.488  1.00 79.31           C  
ATOM   3291  CD1 LEU A 418      -4.829 -23.472   0.559  1.00 79.31           C  
ATOM   3292  CD2 LEU A 418      -4.522 -25.945   0.263  1.00 79.31           C  
ATOM   3293  N   PHE A 419       0.236 -23.688   0.383  1.00 72.72           N  
ATOM   3294  CA  PHE A 419       1.276 -23.847   1.392  1.00 72.72           C  
ATOM   3295  C   PHE A 419       1.713 -22.492   1.938  1.00 72.72           C  
ATOM   3296  O   PHE A 419       1.969 -22.353   3.135  1.00 72.72           O  
ATOM   3297  CB  PHE A 419       2.482 -24.592   0.811  1.00 72.72           C  
ATOM   3298  CG  PHE A 419       2.268 -26.074   0.667  1.00 72.72           C  
ATOM   3299  CD1 PHE A 419       2.100 -26.878   1.788  1.00 72.72           C  
ATOM   3300  CD2 PHE A 419       2.235 -26.664  -0.590  1.00 72.72           C  
ATOM   3301  CE1 PHE A 419       1.901 -28.251   1.658  1.00 72.72           C  
ATOM   3302  CE2 PHE A 419       2.037 -28.035  -0.727  1.00 72.72           C  
ATOM   3303  CZ  PHE A 419       1.871 -28.827   0.398  1.00 72.72           C  
ATOM   3304  N   SER A 420       1.808 -21.535   0.984  1.00 74.71           N  
ATOM   3305  CA  SER A 420       2.156 -20.171   1.369  1.00 74.71           C  
ATOM   3306  C   SER A 420       1.069 -19.548   2.238  1.00 74.71           C  
ATOM   3307  O   SER A 420       1.366 -18.808   3.178  1.00 74.71           O  
ATOM   3308  CB  SER A 420       2.385 -19.306   0.129  1.00 74.71           C  
ATOM   3309  OG  SER A 420       3.533 -19.739  -0.581  1.00 74.71           O  
ATOM   3310  N   TYR A 421      -0.144 -19.917   1.942  1.00 82.19           N  
ATOM   3311  CA  TYR A 421      -1.270 -19.463   2.750  1.00 82.19           C  
ATOM   3312  C   TYR A 421      -1.239 -20.098   4.136  1.00 82.19           C  
ATOM   3313  O   TYR A 421      -1.371 -19.403   5.146  1.00 82.19           O  
ATOM   3314  CB  TYR A 421      -2.596 -19.790   2.056  1.00 82.19           C  
ATOM   3315  CG  TYR A 421      -3.813 -19.415   2.866  1.00 82.19           C  
ATOM   3316  CD1 TYR A 421      -4.466 -20.358   3.656  1.00 82.19           C  
ATOM   3317  CD2 TYR A 421      -4.314 -18.118   2.842  1.00 82.19           C  
ATOM   3318  CE1 TYR A 421      -5.590 -20.018   4.403  1.00 82.19           C  
ATOM   3319  CE2 TYR A 421      -5.437 -17.766   3.584  1.00 82.19           C  
ATOM   3320  CZ  TYR A 421      -6.066 -18.721   4.360  1.00 82.19           C  
ATOM   3321  OH  TYR A 421      -7.178 -18.378   5.097  1.00 82.19           O  
ATOM   3322  N   TYR A 422      -1.035 -21.417   4.270  1.00 75.40           N  
ATOM   3323  CA  TYR A 422      -1.034 -22.138   5.537  1.00 75.40           C  
ATOM   3324  C   TYR A 422       0.160 -21.735   6.394  1.00 75.40           C  
ATOM   3325  O   TYR A 422       0.102 -21.806   7.624  1.00 75.40           O  
ATOM   3326  CB  TYR A 422      -1.015 -23.651   5.295  1.00 75.40           C  
ATOM   3327  CG  TYR A 422      -2.304 -24.190   4.722  1.00 75.40           C  
ATOM   3328  CD1 TYR A 422      -3.537 -23.749   5.195  1.00 75.40           C  
ATOM   3329  CD2 TYR A 422      -2.290 -25.142   3.709  1.00 75.40           C  
ATOM   3330  CE1 TYR A 422      -4.727 -24.244   4.671  1.00 75.40           C  
ATOM   3331  CE2 TYR A 422      -3.473 -25.644   3.178  1.00 75.40           C  
ATOM   3332  CZ  TYR A 422      -4.685 -25.190   3.664  1.00 75.40           C  
ATOM   3333  OH  TYR A 422      -5.859 -25.683   3.142  1.00 75.40           O  
ATOM   3334  N   ASP A 423       1.201 -21.298   5.790  1.00 74.35           N  
ATOM   3335  CA  ASP A 423       2.412 -20.888   6.494  1.00 74.35           C  
ATOM   3336  C   ASP A 423       2.271 -19.474   7.053  1.00 74.35           C  
ATOM   3337  O   ASP A 423       3.047 -19.061   7.917  1.00 74.35           O  
ATOM   3338  CB  ASP A 423       3.626 -20.968   5.566  1.00 74.35           C  
ATOM   3339  CG  ASP A 423       4.939 -20.710   6.283  1.00 74.35           C  
ATOM   3340  OD1 ASP A 423       5.337 -21.529   7.140  1.00 74.35           O  
ATOM   3341  OD2 ASP A 423       5.580 -19.677   5.992  1.00 74.35           O1-
ATOM   3342  N   LEU A 424       1.294 -18.677   6.636  1.00 81.87           N  
ATOM   3343  CA  LEU A 424       1.098 -17.305   7.093  1.00 81.87           C  
ATOM   3344  C   LEU A 424       0.697 -17.274   8.563  1.00 81.87           C  
ATOM   3345  O   LEU A 424      -0.082 -18.116   9.017  1.00 81.87           O  
ATOM   3346  CB  LEU A 424       0.032 -16.606   6.245  1.00 81.87           C  
ATOM   3347  CG  LEU A 424       0.437 -16.231   4.819  1.00 81.87           C  
ATOM   3348  CD1 LEU A 424      -0.773 -15.728   4.039  1.00 81.87           C  
ATOM   3349  CD2 LEU A 424       1.544 -15.182   4.835  1.00 81.87           C  
ATOM   3350  N   PRO A 425       1.300 -16.308   9.300  1.00 79.97           N  
ATOM   3351  CA  PRO A 425       0.768 -16.122  10.652  1.00 79.97           C  
ATOM   3352  C   PRO A 425      -0.739 -15.878  10.665  1.00 79.97           C  
ATOM   3353  O   PRO A 425      -1.287 -15.326   9.707  1.00 79.97           O  
ATOM   3354  CB  PRO A 425       1.525 -14.893  11.163  1.00 79.97           C  
ATOM   3355  CG  PRO A 425       2.749 -14.816  10.309  1.00 79.97           C  
ATOM   3356  CD  PRO A 425       2.414 -15.348   8.945  1.00 79.97           C  
ATOM   3357  N   SER A 426      -1.427 -16.312  11.709  1.00 78.27           N  
ATOM   3358  CA  SER A 426      -2.883 -16.320  11.816  1.00 78.27           C  
ATOM   3359  C   SER A 426      -3.460 -14.925  11.597  1.00 78.27           C  
ATOM   3360  O   SER A 426      -4.509 -14.774  10.967  1.00 78.27           O  
ATOM   3361  CB  SER A 426      -3.317 -16.851  13.183  1.00 78.27           C  
ATOM   3362  OG  SER A 426      -2.762 -16.069  14.226  1.00 78.27           O  
ATOM   3363  N   HIS A 427      -2.830 -13.879  12.028  1.00 81.48           N  
ATOM   3364  CA  HIS A 427      -3.340 -12.516  11.930  1.00 81.48           C  
ATOM   3365  C   HIS A 427      -3.238 -11.990  10.502  1.00 81.48           C  
ATOM   3366  O   HIS A 427      -3.938 -11.046  10.132  1.00 81.48           O  
ATOM   3367  CB  HIS A 427      -2.583 -11.591  12.885  1.00 81.48           C  
ATOM   3368  CG  HIS A 427      -1.113 -11.521  12.614  1.00 81.48           C  
ATOM   3369  CD2 HIS A 427      -0.386 -10.649  11.877  1.00 81.48           C  
ATOM   3370  ND1 HIS A 427      -0.217 -12.432  13.130  1.00 81.48           N  
ATOM   3371  CE1 HIS A 427       1.002 -12.121  12.722  1.00 81.48           C  
ATOM   3372  NE2 HIS A 427       0.927 -11.043  11.960  1.00 81.48           N  
ATOM   3373  N   LEU A 428      -2.410 -12.562   9.598  1.00 87.54           N  
ATOM   3374  CA  LEU A 428      -2.190 -12.114   8.227  1.00 87.54           C  
ATOM   3375  C   LEU A 428      -3.177 -12.777   7.273  1.00 87.54           C  
ATOM   3376  O   LEU A 428      -3.432 -12.264   6.181  1.00 87.54           O  
ATOM   3377  CB  LEU A 428      -0.755 -12.418   7.788  1.00 87.54           C  
ATOM   3378  CG  LEU A 428       0.342 -11.550   8.407  1.00 87.54           C  
ATOM   3379  CD1 LEU A 428       1.709 -11.960   7.870  1.00 87.54           C  
ATOM   3380  CD2 LEU A 428       0.075 -10.074   8.133  1.00 87.54           C  
ATOM   3381  N   LYS A 429      -3.766 -13.937   7.623  1.00 89.68           N  
ATOM   3382  CA  LYS A 429      -4.649 -14.723   6.766  1.00 89.68           C  
ATOM   3383  C   LYS A 429      -5.928 -13.955   6.443  1.00 89.68           C  
ATOM   3384  O   LYS A 429      -6.306 -13.831   5.276  1.00 89.68           O  
ATOM   3385  CB  LYS A 429      -4.992 -16.057   7.429  1.00 89.68           C  
ATOM   3386  CG  LYS A 429      -3.818 -17.020   7.527  1.00 89.68           C  
ATOM   3387  CD  LYS A 429      -4.243 -18.364   8.105  1.00 89.68           C  
ATOM   3388  CE  LYS A 429      -3.055 -19.301   8.275  1.00 89.68           C  
ATOM   3389  NZ  LYS A 429      -3.481 -20.658   8.730  1.00 89.68           N1+
ATOM   3390  N   PRO A 430      -6.640 -13.378   7.481  1.00 91.01           N  
ATOM   3391  CA  PRO A 430      -7.823 -12.573   7.164  1.00 91.01           C  
ATOM   3392  C   PRO A 430      -7.490 -11.337   6.331  1.00 91.01           C  
ATOM   3393  O   PRO A 430      -8.293 -10.918   5.494  1.00 91.01           O  
ATOM   3394  CB  PRO A 430      -8.358 -12.175   8.542  1.00 91.01           C  
ATOM   3395  CG  PRO A 430      -7.811 -13.206   9.476  1.00 91.01           C  
ATOM   3396  CD  PRO A 430      -6.483 -13.669   8.951  1.00 91.01           C  
ATOM   3397  N   CYS A 431      -6.232 -10.693   6.574  1.00 93.77           N  
ATOM   3398  CA  CYS A 431      -5.773  -9.548   5.795  1.00 93.77           C  
ATOM   3399  C   CYS A 431      -5.578  -9.926   4.332  1.00 93.77           C  
ATOM   3400  O   CYS A 431      -5.949  -9.167   3.435  1.00 93.77           O  
ATOM   3401  CB  CYS A 431      -4.467  -8.998   6.368  1.00 93.77           C  
ATOM   3402  SG  CYS A 431      -4.640  -8.282   8.017  1.00 93.77           S  
ATOM   3403  N   LEU A 432      -4.991 -11.153   4.096  1.00 93.76           N  
ATOM   3404  CA  LEU A 432      -4.798 -11.649   2.738  1.00 93.76           C  
ATOM   3405  C   LEU A 432      -6.138 -11.935   2.068  1.00 93.76           C  
ATOM   3406  O   LEU A 432      -6.349 -11.570   0.909  1.00 93.76           O  
ATOM   3407  CB  LEU A 432      -3.938 -12.915   2.746  1.00 93.76           C  
ATOM   3408  CG  LEU A 432      -3.617 -13.525   1.381  1.00 93.76           C  
ATOM   3409  CD1 LEU A 432      -2.845 -12.529   0.523  1.00 93.76           C  
ATOM   3410  CD2 LEU A 432      -2.828 -14.820   1.546  1.00 93.76           C  
ATOM   3411  N   LEU A 433      -7.133 -12.648   2.757  1.00 93.77           N  
ATOM   3412  CA  LEU A 433      -8.456 -12.968   2.234  1.00 93.77           C  
ATOM   3413  C   LEU A 433      -9.222 -11.699   1.878  1.00 93.77           C  
ATOM   3414  O   LEU A 433      -9.992 -11.683   0.915  1.00 93.77           O  
ATOM   3415  CB  LEU A 433      -9.251 -13.789   3.253  1.00 93.77           C  
ATOM   3416  CG  LEU A 433      -8.791 -15.232   3.469  1.00 93.77           C  
ATOM   3417  CD1 LEU A 433      -9.619 -15.894   4.565  1.00 93.77           C  
ATOM   3418  CD2 LEU A 433      -8.885 -16.023   2.169  1.00 93.77           C  
ATOM   3419  N   HIS A 434      -9.007 -10.577   2.756  1.00 94.68           N  
ATOM   3420  CA  HIS A 434      -9.672  -9.294   2.559  1.00 94.68           C  
ATOM   3421  C   HIS A 434      -9.344  -8.708   1.190  1.00 94.68           C  
ATOM   3422  O   HIS A 434     -10.154  -7.980   0.612  1.00 94.68           O  
ATOM   3423  CB  HIS A 434      -9.273  -8.309   3.661  1.00 94.68           C  
ATOM   3424  CG  HIS A 434      -9.994  -7.001   3.585  1.00 94.68           C  
ATOM   3425  CD2 HIS A 434     -11.190  -6.615   4.088  1.00 94.68           C  
ATOM   3426  ND1 HIS A 434      -9.481  -5.907   2.923  1.00 94.68           N  
ATOM   3427  CE1 HIS A 434     -10.334  -4.900   3.023  1.00 94.68           C  
ATOM   3428  NE2 HIS A 434     -11.379  -5.304   3.725  1.00 94.68           N  
ATOM   3429  N   LEU A 435      -8.189  -8.956   0.595  1.00 94.56           N  
ATOM   3430  CA  LEU A 435      -7.729  -8.436  -0.688  1.00 94.56           C  
ATOM   3431  C   LEU A 435      -8.586  -8.971  -1.830  1.00 94.56           C  
ATOM   3432  O   LEU A 435      -8.531  -8.454  -2.948  1.00 94.56           O  
ATOM   3433  CB  LEU A 435      -6.261  -8.804  -0.920  1.00 94.56           C  
ATOM   3434  CG  LEU A 435      -5.228  -8.006  -0.123  1.00 94.56           C  
ATOM   3435  CD1 LEU A 435      -3.866  -8.688  -0.189  1.00 94.56           C  
ATOM   3436  CD2 LEU A 435      -5.141  -6.574  -0.642  1.00 94.56           C  
ATOM   3437  N   SER A 436      -9.435 -10.053  -1.593  1.00 92.20           N  
ATOM   3438  CA  SER A 436     -10.335 -10.622  -2.591  1.00 92.20           C  
ATOM   3439  C   SER A 436     -11.399  -9.615  -3.014  1.00 92.20           C  
ATOM   3440  O   SER A 436     -12.046  -9.785  -4.050  1.00 92.20           O  
ATOM   3441  CB  SER A 436     -11.004 -11.887  -2.053  1.00 92.20           C  
ATOM   3442  OG  SER A 436     -11.933 -11.568  -1.030  1.00 92.20           O  
ATOM   3443  N   ILE A 437     -11.606  -8.502  -2.240  1.00 91.23           N  
ATOM   3444  CA  ILE A 437     -12.602  -7.467  -2.488  1.00 91.23           C  
ATOM   3445  C   ILE A 437     -12.251  -6.708  -3.766  1.00 91.23           C  
ATOM   3446  O   ILE A 437     -13.140  -6.231  -4.476  1.00 91.23           O  
ATOM   3447  CB  ILE A 437     -12.710  -6.489  -1.297  1.00 91.23           C  
ATOM   3448  CG1 ILE A 437     -13.339  -7.188  -0.086  1.00 91.23           C  
ATOM   3449  CG2 ILE A 437     -13.513  -5.245  -1.689  1.00 91.23           C  
ATOM   3450  CD1 ILE A 437     -13.178  -6.426   1.222  1.00 91.23           C  
ATOM   3451  N   PHE A 438     -11.015  -6.583  -4.036  1.00 89.93           N  
ATOM   3452  CA  PHE A 438     -10.539  -5.755  -5.139  1.00 89.93           C  
ATOM   3453  C   PHE A 438     -10.531  -6.544  -6.443  1.00 89.93           C  
ATOM   3454  O   PHE A 438     -10.175  -7.724  -6.458  1.00 89.93           O  
ATOM   3455  CB  PHE A 438      -9.136  -5.217  -4.842  1.00 89.93           C  
ATOM   3456  CG  PHE A 438      -9.072  -4.325  -3.631  1.00 89.93           C  
ATOM   3457  CD1 PHE A 438      -9.348  -2.967  -3.735  1.00 89.93           C  
ATOM   3458  CD2 PHE A 438      -8.735  -4.845  -2.388  1.00 89.93           C  
ATOM   3459  CE1 PHE A 438      -9.289  -2.140  -2.616  1.00 89.93           C  
ATOM   3460  CE2 PHE A 438      -8.674  -4.024  -1.266  1.00 89.93           C  
ATOM   3461  CZ  PHE A 438      -8.951  -2.672  -1.382  1.00 89.93           C  
ATOM   3462  N   PRO A 439     -10.999  -5.902  -7.530  1.00 83.52           N  
ATOM   3463  CA  PRO A 439     -10.993  -6.575  -8.831  1.00 83.52           C  
ATOM   3464  C   PRO A 439      -9.588  -6.957  -9.292  1.00 83.52           C  
ATOM   3465  O   PRO A 439      -8.602  -6.403  -8.799  1.00 83.52           O  
ATOM   3466  CB  PRO A 439     -11.612  -5.536  -9.769  1.00 83.52           C  
ATOM   3467  CG  PRO A 439     -12.282  -4.554  -8.862  1.00 83.52           C  
ATOM   3468  CD  PRO A 439     -11.594  -4.591  -7.528  1.00 83.52           C  
ATOM   3469  N   GLU A 440      -9.606  -7.885 -10.239  1.00 80.01           N  
ATOM   3470  CA  GLU A 440      -8.345  -8.352 -10.808  1.00 80.01           C  
ATOM   3471  C   GLU A 440      -7.562  -7.201 -11.433  1.00 80.01           C  
ATOM   3472  O   GLU A 440      -8.142  -6.329 -12.083  1.00 80.01           O  
ATOM   3473  CB  GLU A 440      -8.597  -9.444 -11.851  1.00 80.01           C  
ATOM   3474  CG  GLU A 440      -7.329 -10.113 -12.359  1.00 80.01           C  
ATOM   3475  CD  GLU A 440      -7.597 -11.222 -13.364  1.00 80.01           C  
ATOM   3476  OE1 GLU A 440      -6.627 -11.805 -13.899  1.00 80.01           O  
ATOM   3477  OE2 GLU A 440      -8.788 -11.511 -13.619  1.00 80.01           O1-
ATOM   3478  N   ASP A 441      -6.146  -7.088 -11.124  1.00 74.28           N  
ATOM   3479  CA  ASP A 441      -5.190  -6.183 -11.753  1.00 74.28           C  
ATOM   3480  C   ASP A 441      -5.357  -4.758 -11.231  1.00 74.28           C  
ATOM   3481  O   ASP A 441      -4.814  -3.812 -11.807  1.00 74.28           O  
ATOM   3482  CB  ASP A 441      -5.347  -6.208 -13.275  1.00 74.28           C  
ATOM   3483  CG  ASP A 441      -5.007  -7.557 -13.884  1.00 74.28           C  
ATOM   3484  OD1 ASP A 441      -4.058  -8.219 -13.410  1.00 74.28           O  
ATOM   3485  OD2 ASP A 441      -5.693  -7.961 -14.848  1.00 74.28           O1-
ATOM   3486  N   GLN A 442      -6.218  -4.620 -10.198  1.00 82.83           N  
ATOM   3487  CA  GLN A 442      -6.412  -3.314  -9.577  1.00 82.83           C  
ATOM   3488  C   GLN A 442      -5.214  -2.931  -8.713  1.00 82.83           C  
ATOM   3489  O   GLN A 442      -4.740  -3.736  -7.908  1.00 82.83           O  
ATOM   3490  CB  GLN A 442      -7.690  -3.304  -8.736  1.00 82.83           C  
ATOM   3491  CG  GLN A 442      -7.973  -1.968  -8.062  1.00 82.83           C  
ATOM   3492  CD  GLN A 442      -8.681  -0.987  -8.978  1.00 82.83           C  
ATOM   3493  NE2 GLN A 442      -8.777   0.265  -8.545  1.00 82.83           N  
ATOM   3494  OE1 GLN A 442      -9.137  -1.352 -10.066  1.00 82.83           O  
ATOM   3495  N   GLU A 443      -4.734  -1.690  -9.041  1.00 88.62           N  
ATOM   3496  CA  GLU A 443      -3.735  -1.131  -8.136  1.00 88.62           C  
ATOM   3497  C   GLU A 443      -4.363  -0.719  -6.807  1.00 88.62           C  
ATOM   3498  O   GLU A 443      -5.345   0.027  -6.784  1.00 88.62           O  
ATOM   3499  CB  GLU A 443      -3.035   0.068  -8.781  1.00 88.62           C  
ATOM   3500  CG  GLU A 443      -1.952   0.689  -7.911  1.00 88.62           C  
ATOM   3501  CD  GLU A 443      -1.289   1.899  -8.551  1.00 88.62           C  
ATOM   3502  OE1 GLU A 443      -0.922   2.847  -7.820  1.00 88.62           O  
ATOM   3503  OE2 GLU A 443      -1.137   1.899  -9.792  1.00 88.62           O1-
ATOM   3504  N   ILE A 444      -3.828  -1.290  -5.742  1.00 92.14           N  
ATOM   3505  CA  ILE A 444      -4.373  -1.039  -4.412  1.00 92.14           C  
ATOM   3506  C   ILE A 444      -3.404  -0.174  -3.611  1.00 92.14           C  
ATOM   3507  O   ILE A 444      -2.295  -0.608  -3.289  1.00 92.14           O  
ATOM   3508  CB  ILE A 444      -4.661  -2.358  -3.661  1.00 92.14           C  
ATOM   3509  CG1 ILE A 444      -5.557  -3.270  -4.507  1.00 92.14           C  
ATOM   3510  CG2 ILE A 444      -5.298  -2.076  -2.297  1.00 92.14           C  
ATOM   3511  CD1 ILE A 444      -5.596  -4.715  -4.029  1.00 92.14           C  
ATOM   3512  N   ARG A 445      -3.884   1.054  -3.340  1.00 91.81           N  
ATOM   3513  CA  ARG A 445      -3.030   1.940  -2.556  1.00 91.81           C  
ATOM   3514  C   ARG A 445      -2.845   1.409  -1.138  1.00 91.81           C  
ATOM   3515  O   ARG A 445      -3.800   0.941  -0.515  1.00 91.81           O  
ATOM   3516  CB  ARG A 445      -3.616   3.353  -2.513  1.00 91.81           C  
ATOM   3517  CG  ARG A 445      -3.562   4.083  -3.845  1.00 91.81           C  
ATOM   3518  CD  ARG A 445      -4.236   5.446  -3.770  1.00 91.81           C  
ATOM   3519  NE  ARG A 445      -3.617   6.299  -2.760  1.00 91.81           N  
ATOM   3520  CZ  ARG A 445      -3.881   7.592  -2.594  1.00 91.81           C  
ATOM   3521  NH1 ARG A 445      -4.762   8.209  -3.372  1.00 91.81           N1+
ATOM   3522  NH2 ARG A 445      -3.259   8.274  -1.643  1.00 91.81           N  
ATOM   3523  N   ARG A 446      -1.635   1.471  -0.634  1.00 92.27           N  
ATOM   3524  CA  ARG A 446      -1.250   0.939   0.669  1.00 92.27           C  
ATOM   3525  C   ARG A 446      -2.063   1.584   1.786  1.00 92.27           C  
ATOM   3526  O   ARG A 446      -2.620   0.887   2.637  1.00 92.27           O  
ATOM   3527  CB  ARG A 446       0.245   1.154   0.917  1.00 92.27           C  
ATOM   3528  CG  ARG A 446       0.725   0.644   2.266  1.00 92.27           C  
ATOM   3529  CD  ARG A 446       2.179   1.015   2.525  1.00 92.27           C  
ATOM   3530  NE  ARG A 446       2.344   2.454   2.707  1.00 92.27           N  
ATOM   3531  CZ  ARG A 446       3.509   3.064   2.906  1.00 92.27           C  
ATOM   3532  NH1 ARG A 446       4.639   2.369   2.951  1.00 92.27           N1+
ATOM   3533  NH2 ARG A 446       3.544   4.380   3.060  1.00 92.27           N  
ATOM   3534  N   ASP A 447      -2.129   2.911   1.776  1.00 91.49           N  
ATOM   3535  CA  ASP A 447      -2.818   3.641   2.835  1.00 91.49           C  
ATOM   3536  C   ASP A 447      -4.300   3.275   2.879  1.00 91.49           C  
ATOM   3537  O   ASP A 447      -4.861   3.064   3.956  1.00 91.49           O  
ATOM   3538  CB  ASP A 447      -2.654   5.150   2.641  1.00 91.49           C  
ATOM   3539  CG  ASP A 447      -3.112   5.625   1.274  1.00 91.49           C  
ATOM   3540  OD1 ASP A 447      -3.165   4.807   0.330  1.00 91.49           O  
ATOM   3541  OD2 ASP A 447      -3.418   6.829   1.137  1.00 91.49           O1-
ATOM   3542  N   ARG A 448      -4.856   3.186   1.695  1.00 93.10           N  
ATOM   3543  CA  ARG A 448      -6.265   2.823   1.588  1.00 93.10           C  
ATOM   3544  C   ARG A 448      -6.514   1.424   2.141  1.00 93.10           C  
ATOM   3545  O   ARG A 448      -7.460   1.210   2.902  1.00 93.10           O  
ATOM   3546  CB  ARG A 448      -6.731   2.901   0.133  1.00 93.10           C  
ATOM   3547  CG  ARG A 448      -8.191   2.524  -0.068  1.00 93.10           C  
ATOM   3548  CD  ARG A 448      -8.602   2.618  -1.530  1.00 93.10           C  
ATOM   3549  NE  ARG A 448      -9.929   2.053  -1.755  1.00 93.10           N  
ATOM   3550  CZ  ARG A 448     -10.398   1.665  -2.937  1.00 93.10           C  
ATOM   3551  NH1 ARG A 448      -9.652   1.772  -4.031  1.00 93.10           N1+
ATOM   3552  NH2 ARG A 448     -11.622   1.164  -3.027  1.00 93.10           N  
ATOM   3553  N   LEU A 449      -5.740   0.515   1.898  1.00 95.39           N  
ATOM   3554  CA  LEU A 449      -5.873  -0.874   2.325  1.00 95.39           C  
ATOM   3555  C   LEU A 449      -5.737  -0.992   3.839  1.00 95.39           C  
ATOM   3556  O   LEU A 449      -6.553  -1.649   4.490  1.00 95.39           O  
ATOM   3557  CB  LEU A 449      -4.822  -1.749   1.637  1.00 95.39           C  
ATOM   3558  CG  LEU A 449      -4.833  -3.234   2.002  1.00 95.39           C  
ATOM   3559  CD1 LEU A 449      -6.189  -3.851   1.673  1.00 95.39           C  
ATOM   3560  CD2 LEU A 449      -3.715  -3.972   1.274  1.00 95.39           C  
ATOM   3561  N   ILE A 450      -4.751  -0.358   4.395  1.00 95.69           N  
ATOM   3562  CA  ILE A 450      -4.466  -0.448   5.823  1.00 95.69           C  
ATOM   3563  C   ILE A 450      -5.629   0.138   6.619  1.00 95.69           C  
ATOM   3564  O   ILE A 450      -6.062  -0.443   7.617  1.00 95.69           O  
ATOM   3565  CB  ILE A 450      -3.150   0.279   6.183  1.00 95.69           C  
ATOM   3566  CG1 ILE A 450      -1.948  -0.479   5.608  1.00 95.69           C  
ATOM   3567  CG2 ILE A 450      -3.021   0.441   7.701  1.00 95.69           C  
ATOM   3568  CD1 ILE A 450      -0.620   0.248   5.777  1.00 95.69           C  
ATOM   3569  N   TRP A 451      -6.127   1.339   6.189  1.00 95.63           N  
ATOM   3570  CA  TRP A 451      -7.246   1.949   6.900  1.00 95.63           C  
ATOM   3571  C   TRP A 451      -8.487   1.066   6.821  1.00 95.63           C  
ATOM   3572  O   TRP A 451      -9.281   1.016   7.763  1.00 95.63           O  
ATOM   3573  CB  TRP A 451      -7.553   3.336   6.329  1.00 95.63           C  
ATOM   3574  CG  TRP A 451      -6.570   4.393   6.734  1.00 95.63           C  
ATOM   3575  CD1 TRP A 451      -5.784   5.147   5.908  1.00 95.63           C  
ATOM   3576  CD2 TRP A 451      -6.264   4.809   8.069  1.00 95.63           C  
ATOM   3577  CE2 TRP A 451      -5.283   5.821   7.977  1.00 95.63           C  
ATOM   3578  CE3 TRP A 451      -6.726   4.424   9.335  1.00 95.63           C  
ATOM   3579  NE1 TRP A 451      -5.008   6.008   6.649  1.00 95.63           N  
ATOM   3580  CZ2 TRP A 451      -4.755   6.454   9.105  1.00 95.63           C  
ATOM   3581  CZ3 TRP A 451      -6.199   5.055  10.456  1.00 95.63           C  
ATOM   3582  CH2 TRP A 451      -5.224   6.059  10.331  1.00 95.63           C  
ATOM   3583  N   ARG A 452      -8.631   0.374   5.742  1.00 95.60           N  
ATOM   3584  CA  ARG A 452      -9.749  -0.556   5.626  1.00 95.60           C  
ATOM   3585  C   ARG A 452      -9.587  -1.730   6.586  1.00 95.60           C  
ATOM   3586  O   ARG A 452     -10.550  -2.147   7.233  1.00 95.60           O  
ATOM   3587  CB  ARG A 452      -9.876  -1.068   4.189  1.00 95.60           C  
ATOM   3588  CG  ARG A 452     -10.475  -0.055   3.226  1.00 95.60           C  
ATOM   3589  CD  ARG A 452     -10.698  -0.655   1.844  1.00 95.60           C  
ATOM   3590  NE  ARG A 452     -11.902  -1.480   1.803  1.00 95.60           N  
ATOM   3591  CZ  ARG A 452     -12.145  -2.421   0.895  1.00 95.60           C  
ATOM   3592  NH1 ARG A 452     -11.268  -2.675  -0.070  1.00 95.60           N1+
ATOM   3593  NH2 ARG A 452     -13.273  -3.114   0.950  1.00 95.60           N  
ATOM   3594  N   TRP A 453      -8.346  -2.249   6.644  1.00 95.59           N  
ATOM   3595  CA  TRP A 453      -8.078  -3.333   7.583  1.00 95.59           C  
ATOM   3596  C   TRP A 453      -8.417  -2.914   9.009  1.00 95.59           C  
ATOM   3597  O   TRP A 453      -9.032  -3.678   9.758  1.00 95.59           O  
ATOM   3598  CB  TRP A 453      -6.612  -3.767   7.500  1.00 95.59           C  
ATOM   3599  CG  TRP A 453      -6.292  -4.604   6.298  1.00 95.59           C  
ATOM   3600  CD1 TRP A 453      -7.182  -5.212   5.456  1.00 95.59           C  
ATOM   3601  CD2 TRP A 453      -4.988  -4.930   5.807  1.00 95.59           C  
ATOM   3602  CE2 TRP A 453      -5.163  -5.739   4.662  1.00 95.59           C  
ATOM   3603  CE3 TRP A 453      -3.688  -4.615   6.223  1.00 95.59           C  
ATOM   3604  NE1 TRP A 453      -6.509  -5.896   4.470  1.00 95.59           N  
ATOM   3605  CZ2 TRP A 453      -4.083  -6.238   3.929  1.00 95.59           C  
ATOM   3606  CZ3 TRP A 453      -2.615  -5.112   5.492  1.00 95.59           C  
ATOM   3607  CH2 TRP A 453      -2.822  -5.915   4.358  1.00 95.59           C  
ATOM   3608  N   ILE A 454      -8.055  -1.654   9.363  1.00 94.20           N  
ATOM   3609  CA  ILE A 454      -8.280  -1.112  10.698  1.00 94.20           C  
ATOM   3610  C   ILE A 454      -9.780  -0.996  10.962  1.00 94.20           C  
ATOM   3611  O   ILE A 454     -10.267  -1.423  12.011  1.00 94.20           O  
ATOM   3612  CB  ILE A 454      -7.598   0.263  10.873  1.00 94.20           C  
ATOM   3613  CG1 ILE A 454      -6.073   0.107  10.870  1.00 94.20           C  
ATOM   3614  CG2 ILE A 454      -8.076   0.945  12.158  1.00 94.20           C  
ATOM   3615  CD1 ILE A 454      -5.315   1.425  10.801  1.00 94.20           C  
ATOM   3616  N   CYS A 455     -10.549  -0.471  10.006  1.00 94.13           N  
ATOM   3617  CA  CYS A 455     -11.972  -0.181  10.147  1.00 94.13           C  
ATOM   3618  C   CYS A 455     -12.794  -1.465  10.131  1.00 94.13           C  
ATOM   3619  O   CYS A 455     -13.911  -1.498  10.649  1.00 94.13           O  
ATOM   3620  CB  CYS A 455     -12.442   0.750   9.030  1.00 94.13           C  
ATOM   3621  SG  CYS A 455     -11.792   2.430   9.160  1.00 94.13           S  
ATOM   3622  N   GLU A 456     -12.188  -2.485   9.520  1.00 91.99           N  
ATOM   3623  CA  GLU A 456     -12.830  -3.795   9.469  1.00 91.99           C  
ATOM   3624  C   GLU A 456     -12.533  -4.605  10.728  1.00 91.99           C  
ATOM   3625  O   GLU A 456     -13.165  -5.634  10.974  1.00 91.99           O  
ATOM   3626  CB  GLU A 456     -12.378  -4.568   8.227  1.00 91.99           C  
ATOM   3627  CG  GLU A 456     -12.911  -3.998   6.921  1.00 91.99           C  
ATOM   3628  CD  GLU A 456     -14.357  -4.379   6.645  1.00 91.99           C  
ATOM   3629  OE1 GLU A 456     -14.907  -3.958   5.602  1.00 91.99           O  
ATOM   3630  OE2 GLU A 456     -14.944  -5.104   7.479  1.00 91.99           O1-
ATOM   3631  N   GLY A 457     -11.562  -4.134  11.523  1.00 89.43           N  
ATOM   3632  CA  GLY A 457     -11.180  -4.775  12.772  1.00 89.43           C  
ATOM   3633  C   GLY A 457     -10.177  -5.897  12.585  1.00 89.43           C  
ATOM   3634  O   GLY A 457     -10.080  -6.795  13.424  1.00 89.43           O  
ATOM   3635  N   LEU A 458      -9.472  -5.929  11.433  1.00 91.22           N  
ATOM   3636  CA  LEU A 458      -8.484  -6.954  11.117  1.00 91.22           C  
ATOM   3637  C   LEU A 458      -7.143  -6.637  11.770  1.00 91.22           C  
ATOM   3638  O   LEU A 458      -6.313  -7.529  11.958  1.00 91.22           O  
ATOM   3639  CB  LEU A 458      -8.310  -7.081   9.601  1.00 91.22           C  
ATOM   3640  CG  LEU A 458      -9.550  -7.495   8.808  1.00 91.22           C  
ATOM   3641  CD1 LEU A 458      -9.234  -7.545   7.317  1.00 91.22           C  
ATOM   3642  CD2 LEU A 458     -10.071  -8.843   9.295  1.00 91.22           C  
ATOM   3643  N   ILE A 459      -6.994  -5.342  12.077  1.00 90.01           N  
ATOM   3644  CA  ILE A 459      -5.812  -4.884  12.798  1.00 90.01           C  
ATOM   3645  C   ILE A 459      -6.202  -4.457  14.211  1.00 90.01           C  
ATOM   3646  O   ILE A 459      -7.033  -3.563  14.389  1.00 90.01           O  
ATOM   3647  CB  ILE A 459      -5.116  -3.719  12.059  1.00 90.01           C  
ATOM   3648  CG1 ILE A 459      -4.712  -4.149  10.644  1.00 90.01           C  
ATOM   3649  CG2 ILE A 459      -3.899  -3.228  12.850  1.00 90.01           C  
ATOM   3650  CD1 ILE A 459      -4.072  -3.041   9.819  1.00 90.01           C  
ATOM   3651  N   TYR A 460      -5.652  -5.190  15.207  1.00 80.30           N  
ATOM   3652  CA  TYR A 460      -5.957  -4.820  16.585  1.00 80.30           C  
ATOM   3653  C   TYR A 460      -4.763  -5.078  17.496  1.00 80.30           C  
ATOM   3654  O   TYR A 460      -3.951  -5.967  17.230  1.00 80.30           O  
ATOM   3655  CB  TYR A 460      -7.177  -5.595  17.092  1.00 80.30           C  
ATOM   3656  CG  TYR A 460      -6.883  -7.037  17.429  1.00 80.30           C  
ATOM   3657  CD1 TYR A 460      -7.020  -8.038  16.469  1.00 80.30           C  
ATOM   3658  CD2 TYR A 460      -6.470  -7.402  18.706  1.00 80.30           C  
ATOM   3659  CE1 TYR A 460      -6.752  -9.369  16.775  1.00 80.30           C  
ATOM   3660  CE2 TYR A 460      -6.200  -8.729  19.023  1.00 80.30           C  
ATOM   3661  CZ  TYR A 460      -6.343  -9.703  18.052  1.00 80.30           C  
ATOM   3662  OH  TYR A 460      -6.077 -11.019  18.361  1.00 80.30           O  
ATOM   3663  N   SER A 461      -4.548  -4.095  18.471  1.00 78.14           N  
ATOM   3664  CA  SER A 461      -3.450  -4.241  19.421  1.00 78.14           C  
ATOM   3665  C   SER A 461      -3.944  -4.124  20.859  1.00 78.14           C  
ATOM   3666  O   SER A 461      -4.794  -3.284  21.163  1.00 78.14           O  
ATOM   3667  CB  SER A 461      -2.369  -3.192  19.158  1.00 78.14           C  
ATOM   3668  OG  SER A 461      -1.365  -3.242  20.157  1.00 78.14           O  
ATOM   3669  N   ASP A 462      -3.413  -5.058  21.786  1.00 67.45           N  
ATOM   3670  CA  ASP A 462      -3.732  -5.025  23.210  1.00 67.45           C  
ATOM   3671  C   ASP A 462      -2.958  -3.918  23.921  1.00 67.45           C  
ATOM   3672  O   ASP A 462      -3.327  -3.503  25.022  1.00 67.45           O  
ATOM   3673  CB  ASP A 462      -3.431  -6.378  23.859  1.00 67.45           C  
ATOM   3674  CG  ASP A 462      -2.005  -6.844  23.624  1.00 67.45           C  
ATOM   3675  OD1 ASP A 462      -1.302  -6.252  22.778  1.00 67.45           O  
ATOM   3676  OD2 ASP A 462      -1.582  -7.814  24.290  1.00 67.45           O1-
ATOM   3677  N   LYS A 463      -1.964  -3.309  23.083  1.00 70.82           N  
ATOM   3678  CA  LYS A 463      -1.117  -2.257  23.637  1.00 70.82           C  
ATOM   3679  C   LYS A 463      -1.603  -0.876  23.208  1.00 70.82           C  
ATOM   3680  O   LYS A 463      -1.789  -0.620  22.016  1.00 70.82           O  
ATOM   3681  CB  LYS A 463       0.337  -2.457  23.208  1.00 70.82           C  
ATOM   3682  CG  LYS A 463       0.964  -3.743  23.727  1.00 70.82           C  
ATOM   3683  CD  LYS A 463       2.413  -3.881  23.276  1.00 70.82           C  
ATOM   3684  CE  LYS A 463       3.022  -5.196  23.743  1.00 70.82           C  
ATOM   3685  NZ  LYS A 463       4.428  -5.355  23.265  1.00 70.82           N1+
ATOM   3686  N   GLN A 464      -2.065  -0.025  24.111  1.00 60.09           N  
ATOM   3687  CA  GLN A 464      -2.689   1.286  23.959  1.00 60.09           C  
ATOM   3688  C   GLN A 464      -1.730   2.279  23.309  1.00 60.09           C  
ATOM   3689  O   GLN A 464      -2.158   3.183  22.589  1.00 60.09           O  
ATOM   3690  CB  GLN A 464      -3.157   1.818  25.314  1.00 60.09           C  
ATOM   3691  CG  GLN A 464      -4.504   1.264  25.760  1.00 60.09           C  
ATOM   3692  CD  GLN A 464      -4.951   1.816  27.101  1.00 60.09           C  
ATOM   3693  NE2 GLN A 464      -6.111   1.369  27.569  1.00 60.09           N  
ATOM   3694  OE1 GLN A 464      -4.259   2.638  27.711  1.00 60.09           O  
ATOM   3695  N   GLU A 465      -0.400   1.982  23.080  1.00 62.01           N  
ATOM   3696  CA  GLU A 465       0.610   2.919  22.596  1.00 62.01           C  
ATOM   3697  C   GLU A 465       1.075   2.551  21.190  1.00 62.01           C  
ATOM   3698  O   GLU A 465       1.834   3.296  20.567  1.00 62.01           O  
ATOM   3699  CB  GLU A 465       1.805   2.963  23.551  1.00 62.01           C  
ATOM   3700  CG  GLU A 465       1.498   3.616  24.891  1.00 62.01           C  
ATOM   3701  CD  GLU A 465       2.707   3.701  25.808  1.00 62.01           C  
ATOM   3702  OE1 GLU A 465       2.596   4.292  26.906  1.00 62.01           O  
ATOM   3703  OE2 GLU A 465       3.775   3.173  25.426  1.00 62.01           O1-
ATOM   3704  N   THR A 466       0.389   1.441  20.606  1.00 70.31           N  
ATOM   3705  CA  THR A 466       0.795   0.976  19.284  1.00 70.31           C  
ATOM   3706  C   THR A 466      -0.093   1.583  18.202  1.00 70.31           C  
ATOM   3707  O   THR A 466      -1.319   1.593  18.330  1.00 70.31           O  
ATOM   3708  CB  THR A 466       0.743  -0.560  19.193  1.00 70.31           C  
ATOM   3709  CG2 THR A 466       1.333  -1.053  17.875  1.00 70.31           C  
ATOM   3710  OG1 THR A 466       1.490  -1.123  20.278  1.00 70.31           O  
ATOM   3711  N   SER A 467       0.511   2.386  17.300  1.00 84.02           N  
ATOM   3712  CA  SER A 467      -0.199   2.898  16.132  1.00 84.02           C  
ATOM   3713  C   SER A 467      -0.767   1.761  15.289  1.00 84.02           C  
ATOM   3714  O   SER A 467      -0.028   0.880  14.847  1.00 84.02           O  
ATOM   3715  CB  SER A 467       0.729   3.763  15.278  1.00 84.02           C  
ATOM   3716  OG  SER A 467       0.134   4.052  14.025  1.00 84.02           O  
ATOM   3717  N   LEU A 468      -2.086   1.707  15.154  1.00 90.78           N  
ATOM   3718  CA  LEU A 468      -2.751   0.680  14.359  1.00 90.78           C  
ATOM   3719  C   LEU A 468      -2.276   0.722  12.910  1.00 90.78           C  
ATOM   3720  O   LEU A 468      -2.126  -0.322  12.271  1.00 90.78           O  
ATOM   3721  CB  LEU A 468      -4.270   0.857  14.416  1.00 90.78           C  
ATOM   3722  CG  LEU A 468      -4.931   0.611  15.774  1.00 90.78           C  
ATOM   3723  CD1 LEU A 468      -6.431   0.871  15.688  1.00 90.78           C  
ATOM   3724  CD2 LEU A 468      -4.656  -0.811  16.253  1.00 90.78           C  
ATOM   3725  N   TYR A 469      -2.049   1.952  12.492  1.00 91.48           N  
ATOM   3726  CA  TYR A 469      -1.588   2.103  11.116  1.00 91.48           C  
ATOM   3727  C   TYR A 469      -0.212   1.474  10.930  1.00 91.48           C  
ATOM   3728  O   TYR A 469       0.028   0.770   9.946  1.00 91.48           O  
ATOM   3729  CB  TYR A 469      -1.543   3.582  10.723  1.00 91.48           C  
ATOM   3730  CG  TYR A 469      -1.254   3.813   9.260  1.00 91.48           C  
ATOM   3731  CD1 TYR A 469       0.053   3.960   8.802  1.00 91.48           C  
ATOM   3732  CD2 TYR A 469      -2.288   3.886   8.332  1.00 91.48           C  
ATOM   3733  CE1 TYR A 469       0.324   4.175   7.455  1.00 91.48           C  
ATOM   3734  CE2 TYR A 469      -2.029   4.100   6.982  1.00 91.48           C  
ATOM   3735  CZ  TYR A 469      -0.722   4.243   6.554  1.00 91.48           C  
ATOM   3736  OH  TYR A 469      -0.460   4.456   5.219  1.00 91.48           O  
ATOM   3737  N   GLU A 470       0.740   1.787  11.820  1.00 88.57           N  
ATOM   3738  CA  GLU A 470       2.084   1.219  11.752  1.00 88.57           C  
ATOM   3739  C   GLU A 470       2.041  -0.305  11.798  1.00 88.57           C  
ATOM   3740  O   GLU A 470       2.794  -0.974  11.086  1.00 88.57           O  
ATOM   3741  CB  GLU A 470       2.953   1.756  12.892  1.00 88.57           C  
ATOM   3742  CG  GLU A 470       3.343   3.218  12.732  1.00 88.57           C  
ATOM   3743  CD  GLU A 470       4.157   3.753  13.899  1.00 88.57           C  
ATOM   3744  OE1 GLU A 470       4.620   4.915  13.835  1.00 88.57           O  
ATOM   3745  OE2 GLU A 470       4.334   3.004  14.886  1.00 88.57           O1-
ATOM   3746  N   LEU A 471       1.236  -0.832  12.713  1.00 89.88           N  
ATOM   3747  CA  LEU A 471       1.028  -2.275  12.769  1.00 89.88           C  
ATOM   3748  C   LEU A 471       0.516  -2.803  11.434  1.00 89.88           C  
ATOM   3749  O   LEU A 471       0.984  -3.837  10.950  1.00 89.88           O  
ATOM   3750  CB  LEU A 471       0.042  -2.631  13.885  1.00 89.88           C  
ATOM   3751  CG  LEU A 471      -0.233  -4.120  14.097  1.00 89.88           C  
ATOM   3752  CD1 LEU A 471       1.070  -4.868  14.359  1.00 89.88           C  
ATOM   3753  CD2 LEU A 471      -1.214  -4.325  15.246  1.00 89.88           C  
ATOM   3754  N   GLY A 472      -0.503  -2.132  10.872  1.00 92.11           N  
ATOM   3755  CA  GLY A 472      -1.009  -2.482   9.554  1.00 92.11           C  
ATOM   3756  C   GLY A 472       0.056  -2.440   8.475  1.00 92.11           C  
ATOM   3757  O   GLY A 472       0.098  -3.310   7.603  1.00 92.11           O  
ATOM   3758  N   ASP A 473       0.858  -1.398   8.559  1.00 89.95           N  
ATOM   3759  CA  ASP A 473       1.967  -1.259   7.621  1.00 89.95           C  
ATOM   3760  C   ASP A 473       2.911  -2.456   7.703  1.00 89.95           C  
ATOM   3761  O   ASP A 473       3.383  -2.953   6.679  1.00 89.95           O  
ATOM   3762  CB  ASP A 473       2.737   0.037   7.887  1.00 89.95           C  
ATOM   3763  CG  ASP A 473       3.702   0.393   6.771  1.00 89.95           C  
ATOM   3764  OD1 ASP A 473       3.278   0.470   5.598  1.00 89.95           O  
ATOM   3765  OD2 ASP A 473       4.900   0.596   7.067  1.00 89.95           O1-
ATOM   3766  N   SER A 474       3.201  -2.953   8.869  1.00 86.41           N  
ATOM   3767  CA  SER A 474       4.043  -4.126   9.077  1.00 86.41           C  
ATOM   3768  C   SER A 474       3.414  -5.374   8.467  1.00 86.41           C  
ATOM   3769  O   SER A 474       4.111  -6.202   7.877  1.00 86.41           O  
ATOM   3770  CB  SER A 474       4.293  -4.349  10.569  1.00 86.41           C  
ATOM   3771  OG  SER A 474       3.116  -4.807  11.213  1.00 86.41           O  
ATOM   3772  N   TYR A 475       2.018  -5.582   8.636  1.00 89.52           N  
ATOM   3773  CA  TYR A 475       1.306  -6.688   8.006  1.00 89.52           C  
ATOM   3774  C   TYR A 475       1.456  -6.641   6.490  1.00 89.52           C  
ATOM   3775  O   TYR A 475       1.720  -7.664   5.854  1.00 89.52           O  
ATOM   3776  CB  TYR A 475      -0.178  -6.657   8.385  1.00 89.52           C  
ATOM   3777  CG  TYR A 475      -0.449  -7.073   9.811  1.00 89.52           C  
ATOM   3778  CD1 TYR A 475       0.593  -7.230  10.721  1.00 89.52           C  
ATOM   3779  CD2 TYR A 475      -1.747  -7.310  10.250  1.00 89.52           C  
ATOM   3780  CE1 TYR A 475       0.349  -7.614  12.035  1.00 89.52           C  
ATOM   3781  CE2 TYR A 475      -2.004  -7.695  11.562  1.00 89.52           C  
ATOM   3782  CZ  TYR A 475      -0.951  -7.844  12.446  1.00 89.52           C  
ATOM   3783  OH  TYR A 475      -1.199  -8.224  13.745  1.00 89.52           O  
ATOM   3784  N   PHE A 476       1.220  -5.424   5.927  1.00 89.79           N  
ATOM   3785  CA  PHE A 476       1.348  -5.208   4.491  1.00 89.79           C  
ATOM   3786  C   PHE A 476       2.724  -5.642   3.999  1.00 89.79           C  
ATOM   3787  O   PHE A 476       2.834  -6.387   3.023  1.00 89.79           O  
ATOM   3788  CB  PHE A 476       1.107  -3.735   4.144  1.00 89.79           C  
ATOM   3789  CG  PHE A 476       1.287  -3.419   2.683  1.00 89.79           C  
ATOM   3790  CD1 PHE A 476       2.527  -3.036   2.188  1.00 89.79           C  
ATOM   3791  CD2 PHE A 476       0.214  -3.504   1.805  1.00 89.79           C  
ATOM   3792  CE1 PHE A 476       2.697  -2.742   0.837  1.00 89.79           C  
ATOM   3793  CE2 PHE A 476       0.375  -3.212   0.454  1.00 89.79           C  
ATOM   3794  CZ  PHE A 476       1.617  -2.830  -0.028  1.00 89.79           C  
ATOM   3795  N   ASN A 477       3.760  -5.197   4.683  1.00 83.21           N  
ATOM   3796  CA  ASN A 477       5.134  -5.498   4.297  1.00 83.21           C  
ATOM   3797  C   ASN A 477       5.437  -6.988   4.421  1.00 83.21           C  
ATOM   3798  O   ASN A 477       6.154  -7.552   3.592  1.00 83.21           O  
ATOM   3799  CB  ASN A 477       6.119  -4.684   5.139  1.00 83.21           C  
ATOM   3800  CG  ASN A 477       6.147  -3.219   4.750  1.00 83.21           C  
ATOM   3801  ND2 ASN A 477       6.455  -2.356   5.711  1.00 83.21           N  
ATOM   3802  OD1 ASN A 477       5.894  -2.865   3.595  1.00 83.21           O  
ATOM   3803  N   GLU A 478       4.911  -7.620   5.447  1.00 83.91           N  
ATOM   3804  CA  GLU A 478       5.092  -9.058   5.622  1.00 83.91           C  
ATOM   3805  C   GLU A 478       4.470  -9.837   4.467  1.00 83.91           C  
ATOM   3806  O   GLU A 478       5.056 -10.804   3.976  1.00 83.91           O  
ATOM   3807  CB  GLU A 478       4.490  -9.518   6.952  1.00 83.91           C  
ATOM   3808  CG  GLU A 478       4.781 -10.974   7.288  1.00 83.91           C  
ATOM   3809  CD  GLU A 478       4.432 -11.340   8.722  1.00 83.91           C  
ATOM   3810  OE1 GLU A 478       4.340 -12.548   9.035  1.00 83.91           O  
ATOM   3811  OE2 GLU A 478       4.248 -10.410   9.539  1.00 83.91           O1-
ATOM   3812  N   LEU A 479       3.233  -9.401   4.007  1.00 88.32           N  
ATOM   3813  CA  LEU A 479       2.596 -10.048   2.865  1.00 88.32           C  
ATOM   3814  C   LEU A 479       3.431  -9.864   1.602  1.00 88.32           C  
ATOM   3815  O   LEU A 479       3.544 -10.784   0.788  1.00 88.32           O  
ATOM   3816  CB  LEU A 479       1.189  -9.486   2.647  1.00 88.32           C  
ATOM   3817  CG  LEU A 479       0.129  -9.897   3.670  1.00 88.32           C  
ATOM   3818  CD1 LEU A 479      -1.148  -9.089   3.463  1.00 88.32           C  
ATOM   3819  CD2 LEU A 479      -0.157 -11.391   3.573  1.00 88.32           C  
ATOM   3820  N   VAL A 480       3.992  -8.674   1.431  1.00 81.33           N  
ATOM   3821  CA  VAL A 480       4.880  -8.398   0.306  1.00 81.33           C  
ATOM   3822  C   VAL A 480       6.111  -9.297   0.387  1.00 81.33           C  
ATOM   3823  O   VAL A 480       6.487  -9.935  -0.599  1.00 81.33           O  
ATOM   3824  CB  VAL A 480       5.305  -6.913   0.270  1.00 81.33           C  
ATOM   3825  CG1 VAL A 480       6.418  -6.695  -0.754  1.00 81.33           C  
ATOM   3826  CG2 VAL A 480       4.105  -6.022  -0.043  1.00 81.33           C  
ATOM   3827  N   ASN A 481       6.636  -9.437   1.638  1.00 73.02           N  
ATOM   3828  CA  ASN A 481       7.855 -10.205   1.868  1.00 73.02           C  
ATOM   3829  C   ASN A 481       7.633 -11.695   1.626  1.00 73.02           C  
ATOM   3830  O   ASN A 481       8.557 -12.409   1.232  1.00 73.02           O  
ATOM   3831  CB  ASN A 481       8.379  -9.970   3.286  1.00 73.02           C  
ATOM   3832  CG  ASN A 481       8.998  -8.597   3.460  1.00 73.02           C  
ATOM   3833  ND2 ASN A 481       9.092  -8.142   4.704  1.00 73.02           N  
ATOM   3834  OD1 ASN A 481       9.388  -7.950   2.484  1.00 73.02           O  
ATOM   3835  N   ARG A 482       6.424 -12.085   1.772  1.00 76.10           N  
ATOM   3836  CA  ARG A 482       6.077 -13.494   1.619  1.00 76.10           C  
ATOM   3837  C   ARG A 482       5.588 -13.787   0.205  1.00 76.10           C  
ATOM   3838  O   ARG A 482       5.138 -14.898  -0.084  1.00 76.10           O  
ATOM   3839  CB  ARG A 482       5.009 -13.899   2.637  1.00 76.10           C  
ATOM   3840  CG  ARG A 482       5.497 -13.892   4.077  1.00 76.10           C  
ATOM   3841  CD  ARG A 482       4.426 -14.390   5.038  1.00 76.10           C  
ATOM   3842  NE  ARG A 482       4.923 -14.460   6.409  1.00 76.10           N  
ATOM   3843  CZ  ARG A 482       5.131 -15.588   7.083  1.00 76.10           C  
ATOM   3844  NH1 ARG A 482       4.889 -16.767   6.523  1.00 76.10           N1+
ATOM   3845  NH2 ARG A 482       5.585 -15.536   8.327  1.00 76.10           N  
ATOM   3846  N   SER A 483       5.688 -12.738  -0.653  1.00 76.96           N  
ATOM   3847  CA  SER A 483       5.382 -12.783  -2.079  1.00 76.96           C  
ATOM   3848  C   SER A 483       3.915 -13.126  -2.319  1.00 76.96           C  
ATOM   3849  O   SER A 483       3.581 -13.797  -3.297  1.00 76.96           O  
ATOM   3850  CB  SER A 483       6.274 -13.802  -2.787  1.00 76.96           C  
ATOM   3851  OG  SER A 483       7.637 -13.420  -2.706  1.00 76.96           O  
ATOM   3852  N   MET A 484       3.047 -12.849  -1.343  1.00 83.30           N  
ATOM   3853  CA  MET A 484       1.615 -13.097  -1.478  1.00 83.30           C  
ATOM   3854  C   MET A 484       0.926 -11.939  -2.193  1.00 83.30           C  
ATOM   3855  O   MET A 484      -0.149 -12.111  -2.769  1.00 83.30           O  
ATOM   3856  CB  MET A 484       0.976 -13.319  -0.106  1.00 83.30           C  
ATOM   3857  CG  MET A 484       1.410 -14.609   0.571  1.00 83.30           C  
ATOM   3858  SD  MET A 484       0.984 -16.098  -0.413  1.00 83.30           S  
ATOM   3859  CE  MET A 484      -0.791 -16.220  -0.057  1.00 83.30           C  
ATOM   3860  N   ILE A 485       1.577 -10.700  -2.190  1.00 86.70           N  
ATOM   3861  CA  ILE A 485       1.104  -9.539  -2.937  1.00 86.70           C  
ATOM   3862  C   ILE A 485       2.276  -8.875  -3.656  1.00 86.70           C  
ATOM   3863  O   ILE A 485       3.412  -8.922  -3.178  1.00 86.70           O  
ATOM   3864  CB  ILE A 485       0.396  -8.523  -2.013  1.00 86.70           C  
ATOM   3865  CG1 ILE A 485       1.363  -8.018  -0.936  1.00 86.70           C  
ATOM   3866  CG2 ILE A 485      -0.852  -9.146  -1.380  1.00 86.70           C  
ATOM   3867  CD1 ILE A 485       0.789  -6.915  -0.057  1.00 86.70           C  
ATOM   3868  N   GLN A 486       1.985  -8.271  -4.806  1.00 82.71           N  
ATOM   3869  CA  GLN A 486       3.005  -7.662  -5.653  1.00 82.71           C  
ATOM   3870  C   GLN A 486       3.101  -6.160  -5.405  1.00 82.71           C  
ATOM   3871  O   GLN A 486       2.099  -5.447  -5.485  1.00 82.71           O  
ATOM   3872  CB  GLN A 486       2.710  -7.933  -7.129  1.00 82.71           C  
ATOM   3873  CG  GLN A 486       2.806  -9.402  -7.517  1.00 82.71           C  
ATOM   3874  CD  GLN A 486       2.430  -9.653  -8.965  1.00 82.71           C  
ATOM   3875  NE2 GLN A 486       2.882 -10.778  -9.508  1.00 82.71           N  
ATOM   3876  OE1 GLN A 486       1.739  -8.843  -9.590  1.00 82.71           O  
ATOM   3877  N   PRO A 487       4.264  -5.717  -5.003  1.00 81.48           N  
ATOM   3878  CA  PRO A 487       4.431  -4.279  -4.780  1.00 81.48           C  
ATOM   3879  C   PRO A 487       4.413  -3.475  -6.078  1.00 81.48           C  
ATOM   3880  O   PRO A 487       4.903  -3.946  -7.108  1.00 81.48           O  
ATOM   3881  CB  PRO A 487       5.798  -4.185  -4.098  1.00 81.48           C  
ATOM   3882  CG  PRO A 487       6.558  -5.370  -4.600  1.00 81.48           C  
ATOM   3883  CD  PRO A 487       5.591  -6.497  -4.821  1.00 81.48           C  
ATOM   3884  N   ILE A 488       3.724  -2.325  -6.092  1.00 80.09           N  
ATOM   3885  CA  ILE A 488       3.656  -1.425  -7.238  1.00 80.09           C  
ATOM   3886  C   ILE A 488       4.240  -0.065  -6.862  1.00 80.09           C  
ATOM   3887  O   ILE A 488       3.711   0.624  -5.986  1.00 80.09           O  
ATOM   3888  CB  ILE A 488       2.206  -1.264  -7.746  1.00 80.09           C  
ATOM   3889  CG1 ILE A 488       1.628  -2.624  -8.153  1.00 80.09           C  
ATOM   3890  CG2 ILE A 488       2.149  -0.273  -8.912  1.00 80.09           C  
ATOM   3891  CD1 ILE A 488       0.187  -2.564  -8.641  1.00 80.09           C  
ATOM   3892  N   GLY A 489       5.341   0.235  -7.540  1.00 73.35           N  
ATOM   3893  CA  GLY A 489       5.953   1.543  -7.369  1.00 73.35           C  
ATOM   3894  C   GLY A 489       6.449   1.789  -5.956  1.00 73.35           C  
ATOM   3895  O   GLY A 489       6.066   1.078  -5.025  1.00 73.35           O  
ATOM   3896  N   ASN A 490       7.423   2.589  -5.746  1.00 72.25           N  
ATOM   3897  CA  ASN A 490       7.896   3.080  -4.457  1.00 72.25           C  
ATOM   3898  C   ASN A 490       7.632   4.575  -4.295  1.00 72.25           C  
ATOM   3899  O   ASN A 490       7.636   5.320  -5.276  1.00 72.25           O  
ATOM   3900  CB  ASN A 490       9.387   2.783  -4.284  1.00 72.25           C  
ATOM   3901  CG  ASN A 490       9.690   1.298  -4.282  1.00 72.25           C  
ATOM   3902  ND2 ASN A 490      10.901   0.939  -4.692  1.00 72.25           N  
ATOM   3903  OD1 ASN A 490       8.842   0.479  -3.917  1.00 72.25           O  
ATOM   3904  N   ASP A 491       7.184   4.850  -3.124  1.00 67.89           N  
ATOM   3905  CA  ASP A 491       7.070   6.286  -2.890  1.00 67.89           C  
ATOM   3906  C   ASP A 491       8.447   6.939  -2.797  1.00 67.89           C  
ATOM   3907  O   ASP A 491       9.469   6.274  -2.981  1.00 67.89           O  
ATOM   3908  CB  ASP A 491       6.271   6.560  -1.614  1.00 67.89           C  
ATOM   3909  CG  ASP A 491       6.974   6.074  -0.358  1.00 67.89           C  
ATOM   3910  OD1 ASP A 491       8.185   5.768  -0.417  1.00 67.89           O  
ATOM   3911  OD2 ASP A 491       6.311   5.993   0.698  1.00 67.89           O1-
ATOM   3912  N   ASP A 492       8.534   8.232  -2.815  1.00 64.32           N  
ATOM   3913  CA  ASP A 492       9.768   9.010  -2.806  1.00 64.32           C  
ATOM   3914  C   ASP A 492      10.654   8.621  -1.624  1.00 64.32           C  
ATOM   3915  O   ASP A 492      11.863   8.863  -1.641  1.00 64.32           O  
ATOM   3916  CB  ASP A 492       9.458  10.508  -2.759  1.00 64.32           C  
ATOM   3917  CG  ASP A 492       8.767  11.009  -4.015  1.00 64.32           C  
ATOM   3918  OD1 ASP A 492       8.972  10.423  -5.100  1.00 64.32           O  
ATOM   3919  OD2 ASP A 492       8.012  12.001  -3.920  1.00 64.32           O1-
ATOM   3920  N   GLU A 493      10.148   7.876  -0.654  1.00 62.92           N  
ATOM   3921  CA  GLU A 493      10.857   7.438   0.544  1.00 62.92           C  
ATOM   3922  C   GLU A 493      11.319   5.989   0.413  1.00 62.92           C  
ATOM   3923  O   GLU A 493      11.853   5.414   1.363  1.00 62.92           O  
ATOM   3924  CB  GLU A 493       9.972   7.598   1.782  1.00 62.92           C  
ATOM   3925  CG  GLU A 493       9.658   9.046   2.131  1.00 62.92           C  
ATOM   3926  CD  GLU A 493       8.775   9.189   3.360  1.00 62.92           C  
ATOM   3927  OE1 GLU A 493       9.312   9.372   4.476  1.00 62.92           O  
ATOM   3928  OE2 GLU A 493       7.535   9.116   3.206  1.00 62.92           O1-
ATOM   3929  N   GLY A 494      11.062   5.427  -0.823  1.00 65.02           N  
ATOM   3930  CA  GLY A 494      11.535   4.076  -1.078  1.00 65.02           C  
ATOM   3931  C   GLY A 494      10.627   3.007  -0.500  1.00 65.02           C  
ATOM   3932  O   GLY A 494      10.984   1.827  -0.478  1.00 65.02           O  
ATOM   3933  N   LYS A 495       9.408   3.431   0.061  1.00 72.30           N  
ATOM   3934  CA  LYS A 495       8.374   2.525   0.551  1.00 72.30           C  
ATOM   3935  C   LYS A 495       7.388   2.165  -0.557  1.00 72.30           C  
ATOM   3936  O   LYS A 495       7.143   2.966  -1.462  1.00 72.30           O  
ATOM   3937  CB  LYS A 495       7.629   3.148   1.732  1.00 72.30           C  
ATOM   3938  CG  LYS A 495       8.498   3.377   2.960  1.00 72.30           C  
ATOM   3939  CD  LYS A 495       7.686   3.932   4.124  1.00 72.30           C  
ATOM   3940  CE  LYS A 495       8.558   4.181   5.347  1.00 72.30           C  
ATOM   3941  NZ  LYS A 495       7.767   4.725   6.490  1.00 72.30           N1+
ATOM   3942  N   VAL A 496       6.888   0.958  -0.452  1.00 78.75           N  
ATOM   3943  CA  VAL A 496       5.922   0.495  -1.443  1.00 78.75           C  
ATOM   3944  C   VAL A 496       4.659   1.350  -1.372  1.00 78.75           C  
ATOM   3945  O   VAL A 496       4.050   1.482  -0.308  1.00 78.75           O  
ATOM   3946  CB  VAL A 496       5.568  -0.995  -1.238  1.00 78.75           C  
ATOM   3947  CG1 VAL A 496       4.492  -1.436  -2.229  1.00 78.75           C  
ATOM   3948  CG2 VAL A 496       6.817  -1.864  -1.380  1.00 78.75           C  
ATOM   3949  N   PHE A 497       4.383   1.929  -2.481  1.00 83.07           N  
ATOM   3950  CA  PHE A 497       3.268   2.863  -2.591  1.00 83.07           C  
ATOM   3951  C   PHE A 497       1.947   2.115  -2.728  1.00 83.07           C  
ATOM   3952  O   PHE A 497       0.948   2.492  -2.113  1.00 83.07           O  
ATOM   3953  CB  PHE A 497       3.467   3.801  -3.786  1.00 83.07           C  
ATOM   3954  CG  PHE A 497       2.288   4.695  -4.058  1.00 83.07           C  
ATOM   3955  CD1 PHE A 497       1.418   4.421  -5.107  1.00 83.07           C  
ATOM   3956  CD2 PHE A 497       2.048   5.810  -3.266  1.00 83.07           C  
ATOM   3957  CE1 PHE A 497       0.325   5.246  -5.361  1.00 83.07           C  
ATOM   3958  CE2 PHE A 497       0.959   6.639  -3.514  1.00 83.07           C  
ATOM   3959  CZ  PHE A 497       0.099   6.356  -4.563  1.00 83.07           C  
ATOM   3960  N   ALA A 498       1.933   1.090  -3.478  1.00 87.80           N  
ATOM   3961  CA  ALA A 498       0.741   0.310  -3.803  1.00 87.80           C  
ATOM   3962  C   ALA A 498       1.096  -1.150  -4.067  1.00 87.80           C  
ATOM   3963  O   ALA A 498       2.275  -1.507  -4.133  1.00 87.80           O  
ATOM   3964  CB  ALA A 498       0.028   0.909  -5.013  1.00 87.80           C  
ATOM   3965  N   CYS A 499       0.102  -1.975  -4.050  1.00 90.36           N  
ATOM   3966  CA  CYS A 499       0.304  -3.387  -4.356  1.00 90.36           C  
ATOM   3967  C   CYS A 499      -0.741  -3.884  -5.348  1.00 90.36           C  
ATOM   3968  O   CYS A 499      -1.721  -3.189  -5.625  1.00 90.36           O  
ATOM   3969  CB  CYS A 499       0.247  -4.226  -3.080  1.00 90.36           C  
ATOM   3970  SG  CYS A 499      -1.399  -4.323  -2.345  1.00 90.36           S  
ATOM   3971  N   ARG A 500      -0.450  -5.017  -5.873  1.00 87.48           N  
ATOM   3972  CA  ARG A 500      -1.357  -5.787  -6.719  1.00 87.48           C  
ATOM   3973  C   ARG A 500      -1.345  -7.263  -6.333  1.00 87.48           C  
ATOM   3974  O   ARG A 500      -0.316  -7.789  -5.904  1.00 87.48           O  
ATOM   3975  CB  ARG A 500      -0.981  -5.628  -8.194  1.00 87.48           C  
ATOM   3976  CG  ARG A 500      -1.971  -6.269  -9.153  1.00 87.48           C  
ATOM   3977  CD  ARG A 500      -1.521  -6.134 -10.601  1.00 87.48           C  
ATOM   3978  NE  ARG A 500      -1.532  -4.741 -11.041  1.00 87.48           N  
ATOM   3979  CZ  ARG A 500      -0.577  -4.169 -11.769  1.00 87.48           C  
ATOM   3980  NH1 ARG A 500       0.488  -4.862 -12.157  1.00 87.48           N1+
ATOM   3981  NH2 ARG A 500      -0.688  -2.894 -12.114  1.00 87.48           N  
ATOM   3982  N   VAL A 501      -2.515  -7.951  -6.455  1.00 87.60           N  
ATOM   3983  CA  VAL A 501      -2.549  -9.381  -6.167  1.00 87.60           C  
ATOM   3984  C   VAL A 501      -2.390 -10.173  -7.463  1.00 87.60           C  
ATOM   3985  O   VAL A 501      -3.115  -9.941  -8.433  1.00 87.60           O  
ATOM   3986  CB  VAL A 501      -3.858  -9.785  -5.453  1.00 87.60           C  
ATOM   3987  CG1 VAL A 501      -3.840 -11.269  -5.092  1.00 87.60           C  
ATOM   3988  CG2 VAL A 501      -4.070  -8.931  -4.204  1.00 87.60           C  
ATOM   3989  N   HIS A 502      -1.398 -10.998  -7.456  1.00 80.93           N  
ATOM   3990  CA  HIS A 502      -1.187 -11.855  -8.616  1.00 80.93           C  
ATOM   3991  C   HIS A 502      -2.438 -12.664  -8.939  1.00 80.93           C  
ATOM   3992  O   HIS A 502      -3.135 -13.125  -8.032  1.00 80.93           O  
ATOM   3993  CB  HIS A 502      -0.001 -12.793  -8.381  1.00 80.93           C  
ATOM   3994  CG  HIS A 502       0.503 -13.447  -9.628  1.00 80.93           C  
ATOM   3995  CD2 HIS A 502       1.580 -13.176 -10.401  1.00 80.93           C  
ATOM   3996  ND1 HIS A 502      -0.132 -14.521 -10.214  1.00 80.93           N  
ATOM   3997  CE1 HIS A 502       0.536 -14.883 -11.296  1.00 80.93           C  
ATOM   3998  NE2 HIS A 502       1.579 -14.082 -11.432  1.00 80.93           N  
ATOM   3999  N   ASP A 503      -2.741 -12.970 -10.186  1.00 77.73           N  
ATOM   4000  CA  ASP A 503      -3.976 -13.586 -10.659  1.00 77.73           C  
ATOM   4001  C   ASP A 503      -4.184 -14.960 -10.024  1.00 77.73           C  
ATOM   4002  O   ASP A 503      -5.303 -15.310  -9.643  1.00 77.73           O  
ATOM   4003  CB  ASP A 503      -3.965 -13.709 -12.184  1.00 77.73           C  
ATOM   4004  CG  ASP A 503      -3.936 -12.363 -12.887  1.00 77.73           C  
ATOM   4005  OD1 ASP A 503      -4.085 -11.320 -12.214  1.00 77.73           O  
ATOM   4006  OD2 ASP A 503      -3.765 -12.345 -14.125  1.00 77.73           O1-
ATOM   4007  N   MET A 504      -3.071 -15.788  -9.914  1.00 78.31           N  
ATOM   4008  CA  MET A 504      -3.169 -17.119  -9.321  1.00 78.31           C  
ATOM   4009  C   MET A 504      -3.425 -17.028  -7.821  1.00 78.31           C  
ATOM   4010  O   MET A 504      -4.182 -17.827  -7.267  1.00 78.31           O  
ATOM   4011  CB  MET A 504      -1.895 -17.922  -9.587  1.00 78.31           C  
ATOM   4012  CG  MET A 504      -1.721 -18.333 -11.040  1.00 78.31           C  
ATOM   4013  SD  MET A 504      -0.429 -19.618 -11.257  1.00 78.31           S  
ATOM   4014  CE  MET A 504      -1.469 -21.058 -11.631  1.00 78.31           C  
ATOM   4015  N   VAL A 505      -2.860 -16.118  -7.182  1.00 85.23           N  
ATOM   4016  CA  VAL A 505      -3.075 -15.873  -5.759  1.00 85.23           C  
ATOM   4017  C   VAL A 505      -4.489 -15.343  -5.533  1.00 85.23           C  
ATOM   4018  O   VAL A 505      -5.170 -15.754  -4.591  1.00 85.23           O  
ATOM   4019  CB  VAL A 505      -2.036 -14.881  -5.191  1.00 85.23           C  
ATOM   4020  CG1 VAL A 505      -2.321 -14.584  -3.720  1.00 85.23           C  
ATOM   4021  CG2 VAL A 505      -0.622 -15.433  -5.364  1.00 85.23           C  
ATOM   4022  N   LEU A 506      -4.930 -14.427  -6.378  1.00 88.01           N  
ATOM   4023  CA  LEU A 506      -6.275 -13.867  -6.297  1.00 88.01           C  
ATOM   4024  C   LEU A 506      -7.328 -14.961  -6.435  1.00 88.01           C  
ATOM   4025  O   LEU A 506      -8.307 -14.984  -5.686  1.00 88.01           O  
ATOM   4026  CB  LEU A 506      -6.480 -12.804  -7.380  1.00 88.01           C  
ATOM   4027  CG  LEU A 506      -7.829 -12.084  -7.376  1.00 88.01           C  
ATOM   4028  CD1 LEU A 506      -8.028 -11.337  -6.062  1.00 88.01           C  
ATOM   4029  CD2 LEU A 506      -7.929 -11.129  -8.561  1.00 88.01           C  
ATOM   4030  N   ASP A 507      -7.144 -15.930  -7.400  1.00 82.90           N  
ATOM   4031  CA  ASP A 507      -8.057 -17.056  -7.576  1.00 82.90           C  
ATOM   4032  C   ASP A 507      -8.146 -17.895  -6.304  1.00 82.90           C  
ATOM   4033  O   ASP A 507      -9.236 -18.302  -5.897  1.00 82.90           O  
ATOM   4034  CB  ASP A 507      -7.613 -17.928  -8.752  1.00 82.90           C  
ATOM   4035  CG  ASP A 507      -7.910 -17.299 -10.102  1.00 82.90           C  
ATOM   4036  OD1 ASP A 507      -8.719 -16.348 -10.168  1.00 82.90           O  
ATOM   4037  OD2 ASP A 507      -7.332 -17.760 -11.110  1.00 82.90           O1-
ATOM   4038  N   LEU A 508      -6.963 -18.176  -5.718  1.00 85.51           N  
ATOM   4039  CA  LEU A 508      -6.883 -18.942  -4.479  1.00 85.51           C  
ATOM   4040  C   LEU A 508      -7.633 -18.236  -3.354  1.00 85.51           C  
ATOM   4041  O   LEU A 508      -8.471 -18.844  -2.684  1.00 85.51           O  
ATOM   4042  CB  LEU A 508      -5.422 -19.158  -4.075  1.00 85.51           C  
ATOM   4043  CG  LEU A 508      -5.183 -19.797  -2.706  1.00 85.51           C  
ATOM   4044  CD1 LEU A 508      -5.734 -21.218  -2.682  1.00 85.51           C  
ATOM   4045  CD2 LEU A 508      -3.698 -19.787  -2.363  1.00 85.51           C  
ATOM   4046  N   ILE A 509      -7.350 -16.942  -3.135  1.00 91.03           N  
ATOM   4047  CA  ILE A 509      -7.919 -16.242  -1.990  1.00 91.03           C  
ATOM   4048  C   ILE A 509      -9.413 -16.016  -2.213  1.00 91.03           C  
ATOM   4049  O   ILE A 509     -10.185 -15.931  -1.255  1.00 91.03           O  
ATOM   4050  CB  ILE A 509      -7.206 -14.894  -1.738  1.00 91.03           C  
ATOM   4051  CG1 ILE A 509      -7.347 -13.979  -2.960  1.00 91.03           C  
ATOM   4052  CG2 ILE A 509      -5.731 -15.121  -1.391  1.00 91.03           C  
ATOM   4053  CD1 ILE A 509      -6.796 -12.576  -2.749  1.00 91.03           C  
ATOM   4054  N   CYS A 510      -9.907 -15.824  -3.483  1.00 87.54           N  
ATOM   4055  CA  CYS A 510     -11.332 -15.737  -3.781  1.00 87.54           C  
ATOM   4056  C   CYS A 510     -12.038 -17.049  -3.463  1.00 87.54           C  
ATOM   4057  O   CYS A 510     -13.141 -17.049  -2.914  1.00 87.54           O  
ATOM   4058  CB  CYS A 510     -11.551 -15.373  -5.249  1.00 87.54           C  
ATOM   4059  SG  CYS A 510     -11.201 -13.642  -5.630  1.00 87.54           S  
ATOM   4060  N   SER A 511     -11.402 -18.125  -3.854  1.00 84.29           N  
ATOM   4061  CA  SER A 511     -11.948 -19.445  -3.555  1.00 84.29           C  
ATOM   4062  C   SER A 511     -12.041 -19.678  -2.051  1.00 84.29           C  
ATOM   4063  O   SER A 511     -13.068 -20.144  -1.552  1.00 84.29           O  
ATOM   4064  CB  SER A 511     -11.091 -20.538  -4.196  1.00 84.29           C  
ATOM   4065  OG  SER A 511     -11.566 -21.824  -3.838  1.00 84.29           O  
ATOM   4066  N   LEU A 512     -10.956 -19.387  -1.340  1.00 86.51           N  
ATOM   4067  CA  LEU A 512     -10.916 -19.544   0.109  1.00 86.51           C  
ATOM   4068  C   LEU A 512     -11.941 -18.636   0.782  1.00 86.51           C  
ATOM   4069  O   LEU A 512     -12.596 -19.040   1.746  1.00 86.51           O  
ATOM   4070  CB  LEU A 512      -9.515 -19.236   0.644  1.00 86.51           C  
ATOM   4071  CG  LEU A 512      -8.426 -20.261   0.322  1.00 86.51           C  
ATOM   4072  CD1 LEU A 512      -7.058 -19.728   0.734  1.00 86.51           C  
ATOM   4073  CD2 LEU A 512      -8.719 -21.588   1.015  1.00 86.51           C  
ATOM   4074  N   ALA A 513     -12.026 -17.366   0.300  1.00 88.25           N  
ATOM   4075  CA  ALA A 513     -12.975 -16.396   0.841  1.00 88.25           C  
ATOM   4076  C   ALA A 513     -14.411 -16.889   0.687  1.00 88.25           C  
ATOM   4077  O   ALA A 513     -15.230 -16.725   1.594  1.00 88.25           O  
ATOM   4078  CB  ALA A 513     -12.803 -15.044   0.153  1.00 88.25           C  
ATOM   4079  N   SER A 514     -14.742 -17.476  -0.471  1.00 83.04           N  
ATOM   4080  CA  SER A 514     -16.066 -18.026  -0.740  1.00 83.04           C  
ATOM   4081  C   SER A 514     -16.356 -19.230   0.150  1.00 83.04           C  
ATOM   4082  O   SER A 514     -17.449 -19.347   0.709  1.00 83.04           O  
ATOM   4083  CB  SER A 514     -16.193 -18.427  -2.210  1.00 83.04           C  
ATOM   4084  OG  SER A 514     -17.474 -18.972  -2.475  1.00 83.04           O  
ATOM   4085  N   GLU A 515     -15.376 -20.144   0.268  1.00 82.17           N  
ATOM   4086  CA  GLU A 515     -15.502 -21.348   1.084  1.00 82.17           C  
ATOM   4087  C   GLU A 515     -15.752 -20.999   2.548  1.00 82.17           C  
ATOM   4088  O   GLU A 515     -16.537 -21.666   3.225  1.00 82.17           O  
ATOM   4089  CB  GLU A 515     -14.248 -22.217   0.957  1.00 82.17           C  
ATOM   4090  CG  GLU A 515     -14.124 -22.926  -0.384  1.00 82.17           C  
ATOM   4091  CD  GLU A 515     -12.848 -23.743  -0.515  1.00 82.17           C  
ATOM   4092  OE1 GLU A 515     -12.602 -24.315  -1.601  1.00 82.17           O  
ATOM   4093  OE2 GLU A 515     -12.088 -23.811   0.476  1.00 82.17           O1-
ATOM   4094  N   GLU A 516     -15.125 -19.893   2.966  1.00 82.35           N  
ATOM   4095  CA  GLU A 516     -15.171 -19.489   4.368  1.00 82.35           C  
ATOM   4096  C   GLU A 516     -16.260 -18.446   4.606  1.00 82.35           C  
ATOM   4097  O   GLU A 516     -16.420 -17.952   5.724  1.00 82.35           O  
ATOM   4098  CB  GLU A 516     -13.813 -18.942   4.815  1.00 82.35           C  
ATOM   4099  CG  GLU A 516     -12.685 -19.961   4.740  1.00 82.35           C  
ATOM   4100  CD  GLU A 516     -12.831 -21.093   5.745  1.00 82.35           C  
ATOM   4101  OE1 GLU A 516     -12.290 -22.195   5.500  1.00 82.35           O  
ATOM   4102  OE2 GLU A 516     -13.492 -20.876   6.785  1.00 82.35           O1-
ATOM   4103  N   ASN A 517     -17.033 -18.152   3.587  1.00 83.80           N  
ATOM   4104  CA  ASN A 517     -18.060 -17.117   3.642  1.00 83.80           C  
ATOM   4105  C   ASN A 517     -17.506 -15.807   4.195  1.00 83.80           C  
ATOM   4106  O   ASN A 517     -18.131 -15.175   5.049  1.00 83.80           O  
ATOM   4107  CB  ASN A 517     -19.251 -17.586   4.480  1.00 83.80           C  
ATOM   4108  CG  ASN A 517     -20.458 -16.680   4.339  1.00 83.80           C  
ATOM   4109  ND2 ASN A 517     -21.288 -16.633   5.373  1.00 83.80           N  
ATOM   4110  OD1 ASN A 517     -20.643 -16.029   3.307  1.00 83.80           O  
ATOM   4111  N   PHE A 518     -16.266 -15.500   3.845  1.00 88.13           N  
ATOM   4112  CA  PHE A 518     -15.547 -14.314   4.297  1.00 88.13           C  
ATOM   4113  C   PHE A 518     -15.946 -13.094   3.475  1.00 88.13           C  
ATOM   4114  O   PHE A 518     -16.237 -12.033   4.031  1.00 88.13           O  
ATOM   4115  CB  PHE A 518     -14.034 -14.535   4.208  1.00 88.13           C  
ATOM   4116  CG  PHE A 518     -13.222 -13.423   4.815  1.00 88.13           C  
ATOM   4117  CD1 PHE A 518     -12.445 -12.594   4.014  1.00 88.13           C  
ATOM   4118  CD2 PHE A 518     -13.236 -13.206   6.186  1.00 88.13           C  
ATOM   4119  CE1 PHE A 518     -11.693 -11.563   4.573  1.00 88.13           C  
ATOM   4120  CE2 PHE A 518     -12.486 -12.178   6.752  1.00 88.13           C  
ATOM   4121  CZ  PHE A 518     -11.715 -11.359   5.944  1.00 88.13           C  
ATOM   4122  N   VAL A 519     -16.008 -13.075   2.087  1.00 88.87           N  
ATOM   4123  CA  VAL A 519     -16.411 -12.010   1.176  1.00 88.87           C  
ATOM   4124  C   VAL A 519     -17.316 -12.578   0.084  1.00 88.87           C  
ATOM   4125  O   VAL A 519     -17.040 -13.647  -0.465  1.00 88.87           O  
ATOM   4126  CB  VAL A 519     -15.188 -11.310   0.543  1.00 88.87           C  
ATOM   4127  CG1 VAL A 519     -15.632 -10.248  -0.462  1.00 88.87           C  
ATOM   4128  CG2 VAL A 519     -14.309 -10.689   1.628  1.00 88.87           C  
ATOM   4129  N   THR A 520     -18.339 -11.922  -0.165  1.00 86.56           N  
ATOM   4130  CA  THR A 520     -19.184 -12.236  -1.312  1.00 86.56           C  
ATOM   4131  C   THR A 520     -18.909 -11.274  -2.464  1.00 86.56           C  
ATOM   4132  O   THR A 520     -19.053 -10.059  -2.313  1.00 86.56           O  
ATOM   4133  CB  THR A 520     -20.677 -12.182  -0.939  1.00 86.56           C  
ATOM   4134  CG2 THR A 520     -21.556 -12.535  -2.134  1.00 86.56           C  
ATOM   4135  OG1 THR A 520     -20.933 -13.113   0.120  1.00 86.56           O  
ATOM   4136  N   ILE A 521     -18.466 -11.815  -3.601  1.00 83.75           N  
ATOM   4137  CA  ILE A 521     -18.048 -11.008  -4.742  1.00 83.75           C  
ATOM   4138  C   ILE A 521     -19.101 -11.088  -5.845  1.00 83.75           C  
ATOM   4139  O   ILE A 521     -19.463 -12.181  -6.287  1.00 83.75           O  
ATOM   4140  CB  ILE A 521     -16.672 -11.460  -5.280  1.00 83.75           C  
ATOM   4141  CG1 ILE A 521     -15.617 -11.396  -4.170  1.00 83.75           C  
ATOM   4142  CG2 ILE A 521     -16.255 -10.606  -6.482  1.00 83.75           C  
ATOM   4143  CD1 ILE A 521     -14.349 -12.183  -4.475  1.00 83.75           C  
ATOM   4144  N   LEU A 522     -19.564  -9.929  -6.221  1.00 79.32           N  
ATOM   4145  CA  LEU A 522     -20.474  -9.828  -7.357  1.00 79.32           C  
ATOM   4146  C   LEU A 522     -19.752  -9.282  -8.584  1.00 79.32           C  
ATOM   4147  O   LEU A 522     -19.507  -8.077  -8.680  1.00 79.32           O  
ATOM   4148  CB  LEU A 522     -21.666  -8.933  -7.010  1.00 79.32           C  
ATOM   4149  CG  LEU A 522     -22.466  -9.319  -5.765  1.00 79.32           C  
ATOM   4150  CD1 LEU A 522     -23.623  -8.348  -5.555  1.00 79.32           C  
ATOM   4151  CD2 LEU A 522     -22.977 -10.751  -5.881  1.00 79.32           C  
ATOM   4152  N   ASP A 523     -19.337 -10.107  -9.480  1.00 71.09           N  
ATOM   4153  CA  ASP A 523     -18.428  -9.731 -10.558  1.00 71.09           C  
ATOM   4154  C   ASP A 523     -19.033 -10.052 -11.923  1.00 71.09           C  
ATOM   4155  O   ASP A 523     -18.349  -9.971 -12.946  1.00 71.09           O  
ATOM   4156  CB  ASP A 523     -17.083 -10.442 -10.399  1.00 71.09           C  
ATOM   4157  CG  ASP A 523     -17.197 -11.954 -10.483  1.00 71.09           C  
ATOM   4158  OD1 ASP A 523     -18.310 -12.469 -10.725  1.00 71.09           O  
ATOM   4159  OD2 ASP A 523     -16.165 -12.636 -10.304  1.00 71.09           O1-
ATOM   4160  N   GLY A 524     -20.501 -10.298 -12.029  1.00 63.79           N  
ATOM   4161  CA  GLY A 524     -21.155 -10.438 -13.321  1.00 63.79           C  
ATOM   4162  C   GLY A 524     -21.076 -11.846 -13.880  1.00 63.79           C  
ATOM   4163  O   GLY A 524     -21.636 -12.131 -14.940  1.00 63.79           O  
ATOM   4164  N   THR A 525     -20.320 -12.864 -13.216  1.00 59.84           N  
ATOM   4165  CA  THR A 525     -20.181 -14.265 -13.598  1.00 59.84           C  
ATOM   4166  C   THR A 525     -21.149 -15.140 -12.807  1.00 59.84           C  
ATOM   4167  O   THR A 525     -21.382 -14.901 -11.620  1.00 59.84           O  
ATOM   4168  CB  THR A 525     -18.740 -14.763 -13.381  1.00 59.84           C  
ATOM   4169  CG2 THR A 525     -17.757 -14.005 -14.267  1.00 59.84           C  
ATOM   4170  OG1 THR A 525     -18.376 -14.571 -12.009  1.00 59.84           O  
ATOM   4171  N   ARG A 526     -22.460 -15.149 -13.120  1.00 48.29           N  
ATOM   4172  CA  ARG A 526     -23.602 -15.958 -12.707  1.00 48.29           C  
ATOM   4173  C   ARG A 526     -23.323 -16.662 -11.383  1.00 48.29           C  
ATOM   4174  O   ARG A 526     -23.638 -17.843 -11.223  1.00 48.29           O  
ATOM   4175  CB  ARG A 526     -23.951 -16.987 -13.784  1.00 48.29           C  
ATOM   4176  CG  ARG A 526     -24.668 -16.399 -14.988  1.00 48.29           C  
ATOM   4177  CD  ARG A 526     -25.225 -17.485 -15.899  1.00 48.29           C  
ATOM   4178  NE  ARG A 526     -25.595 -16.954 -17.207  1.00 48.29           N  
ATOM   4179  CZ  ARG A 526     -26.494 -17.500 -18.021  1.00 48.29           C  
ATOM   4180  NH1 ARG A 526     -27.136 -18.610 -17.674  1.00 48.29           N1+
ATOM   4181  NH2 ARG A 526     -26.754 -16.933 -19.190  1.00 48.29           N  
ATOM   4182  N   ARG A 527     -22.243 -16.143 -10.442  1.00 51.85           N  
ATOM   4183  CA  ARG A 527     -22.251 -16.763  -9.121  1.00 51.85           C  
ATOM   4184  C   ARG A 527     -23.420 -16.255  -8.284  1.00 51.85           C  
ATOM   4185  O   ARG A 527     -23.636 -15.046  -8.179  1.00 51.85           O  
ATOM   4186  CB  ARG A 527     -20.931 -16.497  -8.394  1.00 51.85           C  
ATOM   4187  CG  ARG A 527     -19.817 -17.462  -8.767  1.00 51.85           C  
ATOM   4188  CD  ARG A 527     -18.570 -17.238  -7.922  1.00 51.85           C  
ATOM   4189  NE  ARG A 527     -17.481 -18.123  -8.324  1.00 51.85           N  
ATOM   4190  CZ  ARG A 527     -16.244 -18.072  -7.837  1.00 51.85           C  
ATOM   4191  NH1 ARG A 527     -15.914 -17.172  -6.917  1.00 51.85           N1+
ATOM   4192  NH2 ARG A 527     -15.330 -18.926  -8.273  1.00 51.85           N  
ATOM   4193  N   LYS A 528     -24.584 -16.947  -8.398  1.00 51.31           N  
ATOM   4194  CA  LYS A 528     -25.801 -16.774  -7.610  1.00 51.31           C  
ATOM   4195  C   LYS A 528     -25.474 -16.562  -6.134  1.00 51.31           C  
ATOM   4196  O   LYS A 528     -24.481 -17.090  -5.630  1.00 51.31           O  
ATOM   4197  CB  LYS A 528     -26.723 -17.983  -7.774  1.00 51.31           C  
ATOM   4198  CG  LYS A 528     -27.380 -18.079  -9.143  1.00 51.31           C  
ATOM   4199  CD  LYS A 528     -28.397 -19.212  -9.197  1.00 51.31           C  
ATOM   4200  CE  LYS A 528     -29.008 -19.350 -10.585  1.00 51.31           C  
ATOM   4201  NZ  LYS A 528     -30.009 -20.457 -10.641  1.00 51.31           N1+
ATOM   4202  N   MET A 529     -25.810 -15.367  -5.585  1.00 56.63           N  
ATOM   4203  CA  MET A 529     -25.879 -15.148  -4.143  1.00 56.63           C  
ATOM   4204  C   MET A 529     -26.052 -16.468  -3.399  1.00 56.63           C  
ATOM   4205  O   MET A 529     -26.806 -17.338  -3.838  1.00 56.63           O  
ATOM   4206  CB  MET A 529     -27.027 -14.198  -3.797  1.00 56.63           C  
ATOM   4207  CG  MET A 529     -26.792 -13.386  -2.534  1.00 56.63           C  
ATOM   4208  SD  MET A 529     -25.223 -12.436  -2.592  1.00 56.63           S  
ATOM   4209  CE  MET A 529     -25.690 -10.986  -1.606  1.00 56.63           C  
ATOM   4210  N   PRO A 530     -25.138 -16.874  -2.514  1.00 53.56           N  
ATOM   4211  CA  PRO A 530     -25.275 -18.085  -1.701  1.00 53.56           C  
ATOM   4212  C   PRO A 530     -26.685 -18.266  -1.144  1.00 53.56           C  
ATOM   4213  O   PRO A 530     -27.443 -17.297  -1.045  1.00 53.56           O  
ATOM   4214  CB  PRO A 530     -24.265 -17.867  -0.571  1.00 53.56           C  
ATOM   4215  CG  PRO A 530     -23.678 -16.519  -0.838  1.00 53.56           C  
ATOM   4216  CD  PRO A 530     -24.383 -15.918  -2.020  1.00 53.56           C  
ATOM   4217  N   ASN A 531     -27.455 -19.480  -1.270  1.00 53.25           N  
ATOM   4218  CA  ASN A 531     -28.723 -19.940  -0.715  1.00 53.25           C  
ATOM   4219  C   ASN A 531     -29.106 -19.153   0.535  1.00 53.25           C  
ATOM   4220  O   ASN A 531     -28.252 -18.526   1.165  1.00 53.25           O  
ATOM   4221  CB  ASN A 531     -28.662 -21.436  -0.403  1.00 53.25           C  
ATOM   4222  CG  ASN A 531     -28.718 -22.296  -1.650  1.00 53.25           C  
ATOM   4223  ND2 ASN A 531     -28.533 -23.600  -1.481  1.00 53.25           N  
ATOM   4224  OD1 ASN A 531     -28.926 -21.792  -2.757  1.00 53.25           O  
ATOM   4225  N   SER A 532     -30.398 -18.733   0.814  1.00 51.95           N  
ATOM   4226  CA  SER A 532     -31.243 -18.062   1.797  1.00 51.95           C  
ATOM   4227  C   SER A 532     -30.811 -18.400   3.220  1.00 51.95           C  
ATOM   4228  O   SER A 532     -31.044 -17.622   4.146  1.00 51.95           O  
ATOM   4229  CB  SER A 532     -32.709 -18.447   1.596  1.00 51.95           C  
ATOM   4230  OG  SER A 532     -32.908 -19.826   1.857  1.00 51.95           O  
ATOM   4231  N   GLU A 533     -29.708 -19.250   3.496  1.00 59.09           N  
ATOM   4232  CA  GLU A 533     -29.363 -19.627   4.864  1.00 59.09           C  
ATOM   4233  C   GLU A 533     -28.011 -19.047   5.271  1.00 59.09           C  
ATOM   4234  O   GLU A 533     -27.701 -18.958   6.461  1.00 59.09           O  
ATOM   4235  CB  GLU A 533     -29.348 -21.150   5.015  1.00 59.09           C  
ATOM   4236  CG  GLU A 533     -30.734 -21.777   5.063  1.00 59.09           C  
ATOM   4237  CD  GLU A 533     -30.705 -23.280   5.291  1.00 59.09           C  
ATOM   4238  OE1 GLU A 533     -31.788 -23.906   5.346  1.00 59.09           O  
ATOM   4239  OE2 GLU A 533     -29.591 -23.835   5.417  1.00 59.09           O1-
ATOM   4240  N   ILE A 534     -27.192 -18.258   4.226  1.00 67.91           N  
ATOM   4241  CA  ILE A 534     -25.840 -17.803   4.531  1.00 67.91           C  
ATOM   4242  C   ILE A 534     -25.833 -16.286   4.704  1.00 67.91           C  
ATOM   4243  O   ILE A 534     -26.357 -15.556   3.859  1.00 67.91           O  
ATOM   4244  CB  ILE A 534     -24.841 -18.222   3.429  1.00 67.91           C  
ATOM   4245  CG1 ILE A 534     -24.787 -19.749   3.309  1.00 67.91           C  
ATOM   4246  CG2 ILE A 534     -23.451 -17.646   3.714  1.00 67.91           C  
ATOM   4247  CD1 ILE A 534     -24.007 -20.248   2.101  1.00 67.91           C  
ATOM   4248  N   LYS A 535     -25.445 -15.748   5.941  1.00 78.15           N  
ATOM   4249  CA  LYS A 535     -25.330 -14.332   6.282  1.00 78.15           C  
ATOM   4250  C   LYS A 535     -24.165 -13.682   5.543  1.00 78.15           C  
ATOM   4251  O   LYS A 535     -23.023 -14.131   5.656  1.00 78.15           O  
ATOM   4252  CB  LYS A 535     -25.158 -14.156   7.791  1.00 78.15           C  
ATOM   4253  CG  LYS A 535     -26.364 -14.597   8.608  1.00 78.15           C  
ATOM   4254  CD  LYS A 535     -26.123 -14.419  10.101  1.00 78.15           C  
ATOM   4255  CE  LYS A 535     -27.298 -14.932  10.923  1.00 78.15           C  
ATOM   4256  NZ  LYS A 535     -27.054 -14.787  12.389  1.00 78.15           N1+
ATOM   4257  N   VAL A 536     -24.460 -12.747   4.654  1.00 81.61           N  
ATOM   4258  CA  VAL A 536     -23.426 -12.020   3.925  1.00 81.61           C  
ATOM   4259  C   VAL A 536     -22.934 -10.841   4.763  1.00 81.61           C  
ATOM   4260  O   VAL A 536     -23.693  -9.909   5.039  1.00 81.61           O  
ATOM   4261  CB  VAL A 536     -23.940 -11.522   2.555  1.00 81.61           C  
ATOM   4262  CG1 VAL A 536     -22.846 -10.756   1.814  1.00 81.61           C  
ATOM   4263  CG2 VAL A 536     -24.439 -12.696   1.715  1.00 81.61           C  
ATOM   4264  N   ARG A 537     -21.616 -10.853   5.178  1.00 86.23           N  
ATOM   4265  CA  ARG A 537     -21.067  -9.837   6.070  1.00 86.23           C  
ATOM   4266  C   ARG A 537     -20.258  -8.804   5.291  1.00 86.23           C  
ATOM   4267  O   ARG A 537     -20.174  -7.642   5.693  1.00 86.23           O  
ATOM   4268  CB  ARG A 537     -20.194 -10.482   7.148  1.00 86.23           C  
ATOM   4269  CG  ARG A 537     -20.951 -11.422   8.073  1.00 86.23           C  
ATOM   4270  CD  ARG A 537     -21.843 -10.661   9.043  1.00 86.23           C  
ATOM   4271  NE  ARG A 537     -22.412 -11.543  10.058  1.00 86.23           N  
ATOM   4272  CZ  ARG A 537     -23.232 -11.152  11.029  1.00 86.23           C  
ATOM   4273  NH1 ARG A 537     -23.598  -9.880  11.136  1.00 86.23           N1+
ATOM   4274  NH2 ARG A 537     -23.691 -12.039  11.899  1.00 86.23           N  
ATOM   4275  N   ARG A 538     -19.633  -9.210   4.144  1.00 90.86           N  
ATOM   4276  CA  ARG A 538     -18.836  -8.346   3.280  1.00 90.86           C  
ATOM   4277  C   ARG A 538     -19.222  -8.529   1.816  1.00 90.86           C  
ATOM   4278  O   ARG A 538     -19.232  -9.652   1.307  1.00 90.86           O  
ATOM   4279  CB  ARG A 538     -17.343  -8.626   3.467  1.00 90.86           C  
ATOM   4280  CG  ARG A 538     -16.831  -8.324   4.866  1.00 90.86           C  
ATOM   4281  CD  ARG A 538     -15.364  -8.699   5.023  1.00 90.86           C  
ATOM   4282  NE  ARG A 538     -14.861  -8.365   6.352  1.00 90.86           N  
ATOM   4283  CZ  ARG A 538     -15.055  -9.101   7.443  1.00 90.86           C  
ATOM   4284  NH1 ARG A 538     -15.748 -10.233   7.383  1.00 90.86           N1+
ATOM   4285  NH2 ARG A 538     -14.552  -8.704   8.603  1.00 90.86           N  
ATOM   4286  N   LEU A 539     -19.457  -7.405   1.215  1.00 88.49           N  
ATOM   4287  CA  LEU A 539     -19.931  -7.445  -0.164  1.00 88.49           C  
ATOM   4288  C   LEU A 539     -19.058  -6.578  -1.065  1.00 88.49           C  
ATOM   4289  O   LEU A 539     -18.807  -5.411  -0.757  1.00 88.49           O  
ATOM   4290  CB  LEU A 539     -21.387  -6.980  -0.244  1.00 88.49           C  
ATOM   4291  CG  LEU A 539     -22.016  -6.954  -1.638  1.00 88.49           C  
ATOM   4292  CD1 LEU A 539     -22.141  -8.370  -2.189  1.00 88.49           C  
ATOM   4293  CD2 LEU A 539     -23.377  -6.267  -1.600  1.00 88.49           C  
ATOM   4294  N   SER A 540     -18.549  -7.191  -2.132  1.00 88.62           N  
ATOM   4295  CA  SER A 540     -17.805  -6.475  -3.163  1.00 88.62           C  
ATOM   4296  C   SER A 540     -18.557  -6.477  -4.489  1.00 88.62           C  
ATOM   4297  O   SER A 540     -18.833  -7.539  -5.051  1.00 88.62           O  
ATOM   4298  CB  SER A 540     -16.420  -7.094  -3.352  1.00 88.62           C  
ATOM   4299  OG  SER A 540     -15.718  -6.448  -4.401  1.00 88.62           O  
ATOM   4300  N   ILE A 541     -18.854  -5.310  -4.978  1.00 83.05           N  
ATOM   4301  CA  ILE A 541     -19.584  -5.175  -6.234  1.00 83.05           C  
ATOM   4302  C   ILE A 541     -18.636  -4.705  -7.335  1.00 83.05           C  
ATOM   4303  O   ILE A 541     -18.222  -3.543  -7.351  1.00 83.05           O  
ATOM   4304  CB  ILE A 541     -20.772  -4.196  -6.094  1.00 83.05           C  
ATOM   4305  CG1 ILE A 541     -21.712  -4.653  -4.973  1.00 83.05           C  
ATOM   4306  CG2 ILE A 541     -21.524  -4.068  -7.422  1.00 83.05           C  
ATOM   4307  CD1 ILE A 541     -22.792  -3.640  -4.619  1.00 83.05           C  
ATOM   4308  N   GLN A 542     -18.265  -5.540  -8.197  1.00 78.76           N  
ATOM   4309  CA  GLN A 542     -17.228  -5.261  -9.185  1.00 78.76           C  
ATOM   4310  C   GLN A 542     -17.829  -5.074 -10.575  1.00 78.76           C  
ATOM   4311  O   GLN A 542     -17.243  -4.400 -11.425  1.00 78.76           O  
ATOM   4312  CB  GLN A 542     -16.192  -6.386  -9.208  1.00 78.76           C  
ATOM   4313  CG  GLN A 542     -15.423  -6.540  -7.903  1.00 78.76           C  
ATOM   4314  CD  GLN A 542     -14.376  -7.637  -7.964  1.00 78.76           C  
ATOM   4315  NE2 GLN A 542     -13.759  -7.932  -6.825  1.00 78.76           N  
ATOM   4316  OE1 GLN A 542     -14.124  -8.214  -9.027  1.00 78.76           O  
ATOM   4317  N   ASN A 543     -19.082  -5.555 -10.798  1.00 69.40           N  
ATOM   4318  CA  ASN A 543     -19.787  -5.388 -12.065  1.00 69.40           C  
ATOM   4319  C   ASN A 543     -21.289  -5.223 -11.853  1.00 69.40           C  
ATOM   4320  O   ASN A 543     -21.872  -5.868 -10.980  1.00 69.40           O  
ATOM   4321  CB  ASN A 543     -19.508  -6.570 -12.995  1.00 69.40           C  
ATOM   4322  CG  ASN A 543     -19.855  -6.272 -14.440  1.00 69.40           C  
ATOM   4323  ND2 ASN A 543     -19.525  -7.198 -15.332  1.00 69.40           N  
ATOM   4324  OD1 ASN A 543     -20.414  -5.217 -14.752  1.00 69.40           O  
ATOM   4325  N   SER A 544     -22.016  -4.306 -12.667  1.00 59.51           N  
ATOM   4326  CA  SER A 544     -23.266  -3.557 -12.587  1.00 59.51           C  
ATOM   4327  C   SER A 544     -24.434  -4.372 -13.133  1.00 59.51           C  
ATOM   4328  O   SER A 544     -25.593  -3.970 -13.002  1.00 59.51           O  
ATOM   4329  CB  SER A 544     -23.152  -2.238 -13.352  1.00 59.51           C  
ATOM   4330  OG  SER A 544     -22.955  -2.474 -14.735  1.00 59.51           O  
ATOM   4331  N   LYS A 545     -24.264  -5.771 -13.439  1.00 58.37           N  
ATOM   4332  CA  LYS A 545     -25.445  -6.418 -14.002  1.00 58.37           C  
ATOM   4333  C   LYS A 545     -26.177  -7.243 -12.946  1.00 58.37           C  
ATOM   4334  O   LYS A 545     -27.131  -7.957 -13.260  1.00 58.37           O  
ATOM   4335  CB  LYS A 545     -25.059  -7.307 -15.185  1.00 58.37           C  
ATOM   4336  CG  LYS A 545     -24.623  -6.535 -16.422  1.00 58.37           C  
ATOM   4337  CD  LYS A 545     -24.409  -7.461 -17.612  1.00 58.37           C  
ATOM   4338  CE  LYS A 545     -23.928  -6.696 -18.838  1.00 58.37           C  
ATOM   4339  NZ  LYS A 545     -23.685  -7.605 -19.998  1.00 58.37           N1+
ATOM   4340  N   ILE A 546     -26.064  -6.792 -11.565  1.00 57.79           N  
ATOM   4341  CA  ILE A 546     -26.644  -7.752 -10.631  1.00 57.79           C  
ATOM   4342  C   ILE A 546     -27.861  -7.135  -9.947  1.00 57.79           C  
ATOM   4343  O   ILE A 546     -27.835  -5.966  -9.556  1.00 57.79           O  
ATOM   4344  CB  ILE A 546     -25.611  -8.210  -9.577  1.00 57.79           C  
ATOM   4345  CG1 ILE A 546     -24.412  -8.878 -10.260  1.00 57.79           C  
ATOM   4346  CG2 ILE A 546     -26.259  -9.154  -8.561  1.00 57.79           C  
ATOM   4347  CD1 ILE A 546     -23.247  -9.166  -9.323  1.00 57.79           C  
ATOM   4348  N   ASP A 547     -29.120  -7.778 -10.042  1.00 55.96           N  
ATOM   4349  CA  ASP A 547     -30.347  -7.625  -9.267  1.00 55.96           C  
ATOM   4350  C   ASP A 547     -30.123  -8.004  -7.804  1.00 55.96           C  
ATOM   4351  O   ASP A 547     -29.815  -9.157  -7.496  1.00 55.96           O  
ATOM   4352  CB  ASP A 547     -31.469  -8.477  -9.864  1.00 55.96           C  
ATOM   4353  CG  ASP A 547     -32.853  -8.010  -9.448  1.00 55.96           C  
ATOM   4354  OD1 ASP A 547     -32.963  -6.999  -8.722  1.00 55.96           O  
ATOM   4355  OD2 ASP A 547     -33.842  -8.662  -9.847  1.00 55.96           O1-
ATOM   4356  N   VAL A 548     -29.482  -7.096  -6.996  1.00 57.15           N  
ATOM   4357  CA  VAL A 548     -29.170  -7.364  -5.596  1.00 57.15           C  
ATOM   4358  C   VAL A 548     -30.461  -7.438  -4.784  1.00 57.15           C  
ATOM   4359  O   VAL A 548     -31.301  -6.538  -4.859  1.00 57.15           O  
ATOM   4360  CB  VAL A 548     -28.230  -6.289  -5.008  1.00 57.15           C  
ATOM   4361  CG1 VAL A 548     -27.794  -6.668  -3.593  1.00 57.15           C  
ATOM   4362  CG2 VAL A 548     -27.013  -6.093  -5.910  1.00 57.15           C  
ATOM   4363  N   ASN A 549     -31.172  -8.582  -4.515  1.00 56.14           N  
ATOM   4364  CA  ASN A 549     -32.252  -8.705  -3.542  1.00 56.14           C  
ATOM   4365  C   ASN A 549     -31.786  -8.330  -2.137  1.00 56.14           C  
ATOM   4366  O   ASN A 549     -30.819  -8.898  -1.628  1.00 56.14           O  
ATOM   4367  CB  ASN A 549     -32.824 -10.124  -3.551  1.00 56.14           C  
ATOM   4368  CG  ASN A 549     -33.905 -10.312  -4.597  1.00 56.14           C  
ATOM   4369  ND2 ASN A 549     -34.305 -11.558  -4.819  1.00 56.14           N  
ATOM   4370  OD1 ASN A 549     -34.376  -9.344  -5.201  1.00 56.14           O  
ATOM   4371  N   THR A 550     -32.131  -7.147  -1.507  1.00 54.19           N  
ATOM   4372  CA  THR A 550     -31.819  -6.299  -0.362  1.00 54.19           C  
ATOM   4373  C   THR A 550     -32.382  -6.897   0.924  1.00 54.19           C  
ATOM   4374  O   THR A 550     -31.838  -6.676   2.008  1.00 54.19           O  
ATOM   4375  CB  THR A 550     -32.372  -4.875  -0.554  1.00 54.19           C  
ATOM   4376  CG2 THR A 550     -31.577  -4.114  -1.611  1.00 54.19           C  
ATOM   4377  OG1 THR A 550     -33.742  -4.952  -0.966  1.00 54.19           O  
ATOM   4378  N   PRO A 551     -33.351  -7.943   0.972  1.00 50.71           N  
ATOM   4379  CA  PRO A 551     -33.923  -8.356   2.255  1.00 50.71           C  
ATOM   4380  C   PRO A 551     -33.020  -9.320   3.021  1.00 50.71           C  
ATOM   4381  O   PRO A 551     -33.067  -9.369   4.253  1.00 50.71           O  
ATOM   4382  CB  PRO A 551     -35.234  -9.038   1.854  1.00 50.71           C  
ATOM   4383  CG  PRO A 551     -35.136  -9.212   0.372  1.00 50.71           C  
ATOM   4384  CD  PRO A 551     -33.929  -8.464  -0.117  1.00 50.71           C  
ATOM   4385  N   ARG A 552     -31.719  -9.635   2.475  1.00 59.02           N  
ATOM   4386  CA  ARG A 552     -30.816 -10.666   2.977  1.00 59.02           C  
ATOM   4387  C   ARG A 552     -29.501 -10.058   3.453  1.00 59.02           C  
ATOM   4388  O   ARG A 552     -28.551 -10.782   3.757  1.00 59.02           O  
ATOM   4389  CB  ARG A 552     -30.547 -11.717   1.898  1.00 59.02           C  
ATOM   4390  CG  ARG A 552     -31.778 -12.514   1.494  1.00 59.02           C  
ATOM   4391  CD  ARG A 552     -31.457 -13.538   0.415  1.00 59.02           C  
ATOM   4392  NE  ARG A 552     -32.641 -14.299   0.024  1.00 59.02           N  
ATOM   4393  CZ  ARG A 552     -32.647 -15.289  -0.864  1.00 59.02           C  
ATOM   4394  NH1 ARG A 552     -31.526 -15.660  -1.473  1.00 59.02           N1+
ATOM   4395  NH2 ARG A 552     -33.781 -15.914  -1.145  1.00 59.02           N  
ATOM   4396  N   MET A 553     -29.519  -8.671   3.822  1.00 66.94           N  
ATOM   4397  CA  MET A 553     -28.236  -7.994   3.988  1.00 66.94           C  
ATOM   4398  C   MET A 553     -28.218  -7.168   5.270  1.00 66.94           C  
ATOM   4399  O   MET A 553     -27.437  -6.222   5.393  1.00 66.94           O  
ATOM   4400  CB  MET A 553     -27.941  -7.098   2.784  1.00 66.94           C  
ATOM   4401  CG  MET A 553     -27.782  -7.859   1.478  1.00 66.94           C  
ATOM   4402  SD  MET A 553     -27.383  -6.756   0.066  1.00 66.94           S  
ATOM   4403  CE  MET A 553     -27.250  -7.979  -1.268  1.00 66.94           C  
ATOM   4404  N   GLU A 554     -29.223  -7.541   6.273  1.00 74.14           N  
ATOM   4405  CA  GLU A 554     -29.332  -6.829   7.542  1.00 74.14           C  
ATOM   4406  C   GLU A 554     -28.073  -7.008   8.386  1.00 74.14           C  
ATOM   4407  O   GLU A 554     -27.815  -6.224   9.301  1.00 74.14           O  
ATOM   4408  CB  GLU A 554     -30.560  -7.304   8.322  1.00 74.14           C  
ATOM   4409  CG  GLU A 554     -30.575  -8.802   8.593  1.00 74.14           C  
ATOM   4410  CD  GLU A 554     -31.850  -9.276   9.272  1.00 74.14           C  
ATOM   4411  OE1 GLU A 554     -31.962 -10.486   9.575  1.00 74.14           O  
ATOM   4412  OE2 GLU A 554     -32.745  -8.432   9.500  1.00 74.14           O1-
ATOM   4413  N   HIS A 555     -27.227  -8.018   8.038  1.00 81.49           N  
ATOM   4414  CA  HIS A 555     -26.028  -8.324   8.810  1.00 81.49           C  
ATOM   4415  C   HIS A 555     -24.770  -7.872   8.077  1.00 81.49           C  
ATOM   4416  O   HIS A 555     -23.660  -8.281   8.428  1.00 81.49           O  
ATOM   4417  CB  HIS A 555     -25.951  -9.822   9.109  1.00 81.49           C  
ATOM   4418  CG  HIS A 555     -27.132 -10.345   9.865  1.00 81.49           C  
ATOM   4419  CD2 HIS A 555     -28.138 -11.166   9.484  1.00 81.49           C  
ATOM   4420  ND1 HIS A 555     -27.374 -10.021  11.182  1.00 81.49           N  
ATOM   4421  CE1 HIS A 555     -28.481 -10.624  11.581  1.00 81.49           C  
ATOM   4422  NE2 HIS A 555     -28.965 -11.324  10.569  1.00 81.49           N  
ATOM   4423  N   MET A 556     -25.023  -7.000   7.073  1.00 88.14           N  
ATOM   4424  CA  MET A 556     -23.934  -6.517   6.229  1.00 88.14           C  
ATOM   4425  C   MET A 556     -23.023  -5.571   7.005  1.00 88.14           C  
ATOM   4426  O   MET A 556     -23.484  -4.564   7.545  1.00 88.14           O  
ATOM   4427  CB  MET A 556     -24.485  -5.813   4.989  1.00 88.14           C  
ATOM   4428  CG  MET A 556     -23.421  -5.455   3.964  1.00 88.14           C  
ATOM   4429  SD  MET A 556     -22.862  -6.908   2.994  1.00 88.14           S  
ATOM   4430  CE  MET A 556     -24.370  -7.263   2.050  1.00 88.14           C  
ATOM   4431  N   ARG A 557     -21.699  -5.845   7.011  1.00 91.51           N  
ATOM   4432  CA  ARG A 557     -20.739  -5.061   7.782  1.00 91.51           C  
ATOM   4433  C   ARG A 557     -19.811  -4.274   6.863  1.00 91.51           C  
ATOM   4434  O   ARG A 557     -19.245  -3.257   7.268  1.00 91.51           O  
ATOM   4435  CB  ARG A 557     -19.920  -5.968   8.703  1.00 91.51           C  
ATOM   4436  CG  ARG A 557     -20.709  -6.533   9.873  1.00 91.51           C  
ATOM   4437  CD  ARG A 557     -19.819  -7.315  10.829  1.00 91.51           C  
ATOM   4438  NE  ARG A 557     -20.558  -7.769  12.004  1.00 91.51           N  
ATOM   4439  CZ  ARG A 557     -20.045  -8.511  12.981  1.00 91.51           C  
ATOM   4440  NH1 ARG A 557     -18.776  -8.900  12.943  1.00 91.51           N1+
ATOM   4441  NH2 ARG A 557     -20.807  -8.868  14.005  1.00 91.51           N  
ATOM   4442  N   SER A 558     -19.746  -4.686   5.526  1.00 93.56           N  
ATOM   4443  CA  SER A 558     -18.871  -3.997   4.583  1.00 93.56           C  
ATOM   4444  C   SER A 558     -19.442  -4.036   3.170  1.00 93.56           C  
ATOM   4445  O   SER A 558     -19.880  -5.088   2.701  1.00 93.56           O  
ATOM   4446  CB  SER A 558     -17.474  -4.618   4.595  1.00 93.56           C  
ATOM   4447  OG  SER A 558     -16.613  -3.938   3.697  1.00 93.56           O  
ATOM   4448  N   VAL A 559     -19.369  -2.871   2.549  1.00 91.61           N  
ATOM   4449  CA  VAL A 559     -19.784  -2.777   1.153  1.00 91.61           C  
ATOM   4450  C   VAL A 559     -18.764  -1.960   0.364  1.00 91.61           C  
ATOM   4451  O   VAL A 559     -18.432  -0.835   0.745  1.00 91.61           O  
ATOM   4452  CB  VAL A 559     -21.189  -2.148   1.020  1.00 91.61           C  
ATOM   4453  CG1 VAL A 559     -21.561  -1.963  -0.450  1.00 91.61           C  
ATOM   4454  CG2 VAL A 559     -22.229  -3.010   1.733  1.00 91.61           C  
ATOM   4455  N   THR A 560     -18.263  -2.529  -0.722  1.00 91.15           N  
ATOM   4456  CA  THR A 560     -17.368  -1.835  -1.642  1.00 91.15           C  
ATOM   4457  C   THR A 560     -17.920  -1.873  -3.065  1.00 91.15           C  
ATOM   4458  O   THR A 560     -18.246  -2.944  -3.582  1.00 91.15           O  
ATOM   4459  CB  THR A 560     -15.957  -2.450  -1.620  1.00 91.15           C  
ATOM   4460  CG2 THR A 560     -15.001  -1.666  -2.513  1.00 91.15           C  
ATOM   4461  OG1 THR A 560     -15.458  -2.438  -0.277  1.00 91.15           O  
ATOM   4462  N   VAL A 561     -17.948  -0.689  -3.627  1.00 86.43           N  
ATOM   4463  CA  VAL A 561     -18.551  -0.593  -4.952  1.00 86.43           C  
ATOM   4464  C   VAL A 561     -17.516  -0.093  -5.957  1.00 86.43           C  
ATOM   4465  O   VAL A 561     -16.939   0.983  -5.780  1.00 86.43           O  
ATOM   4466  CB  VAL A 561     -19.784   0.338  -4.949  1.00 86.43           C  
ATOM   4467  CG1 VAL A 561     -20.393   0.433  -6.347  1.00 86.43           C  
ATOM   4468  CG2 VAL A 561     -20.822  -0.156  -3.943  1.00 86.43           C  
ATOM   4469  N   PHE A 562     -17.235  -0.854  -7.028  1.00 80.43           N  
ATOM   4470  CA  PHE A 562     -16.276  -0.492  -8.065  1.00 80.43           C  
ATOM   4471  C   PHE A 562     -16.989  -0.142  -9.365  1.00 80.43           C  
ATOM   4472  O   PHE A 562     -16.375   0.386 -10.294  1.00 80.43           O  
ATOM   4473  CB  PHE A 562     -15.283  -1.635  -8.303  1.00 80.43           C  
ATOM   4474  CG  PHE A 562     -14.356  -1.884  -7.144  1.00 80.43           C  
ATOM   4475  CD1 PHE A 562     -13.162  -1.183  -7.027  1.00 80.43           C  
ATOM   4476  CD2 PHE A 562     -14.679  -2.821  -6.170  1.00 80.43           C  
ATOM   4477  CE1 PHE A 562     -12.302  -1.412  -5.955  1.00 80.43           C  
ATOM   4478  CE2 PHE A 562     -13.825  -3.055  -5.097  1.00 80.43           C  
ATOM   4479  CZ  PHE A 562     -12.637  -2.351  -4.991  1.00 80.43           C  
ATOM   4480  N   SER A 563     -18.332  -0.308  -9.463  1.00 70.00           N  
ATOM   4481  CA  SER A 563     -19.085  -0.134 -10.701  1.00 70.00           C  
ATOM   4482  C   SER A 563     -19.846   1.187 -10.705  1.00 70.00           C  
ATOM   4483  O   SER A 563     -20.169   1.726  -9.644  1.00 70.00           O  
ATOM   4484  CB  SER A 563     -20.060  -1.295 -10.903  1.00 70.00           C  
ATOM   4485  OG  SER A 563     -21.149  -1.199 -10.002  1.00 70.00           O  
ATOM   4486  N   ASP A 564     -20.072   1.855 -11.928  1.00 64.69           N  
ATOM   4487  CA  ASP A 564     -20.579   3.176 -12.286  1.00 64.69           C  
ATOM   4488  C   ASP A 564     -22.104   3.178 -12.358  1.00 64.69           C  
ATOM   4489  O   ASP A 564     -22.735   4.229 -12.232  1.00 64.69           O  
ATOM   4490  CB  ASP A 564     -19.988   3.634 -13.621  1.00 64.69           C  
ATOM   4491  CG  ASP A 564     -18.517   3.995 -13.526  1.00 64.69           C  
ATOM   4492  OD1 ASP A 564     -18.006   4.182 -12.401  1.00 64.69           O  
ATOM   4493  OD2 ASP A 564     -17.862   4.097 -14.587  1.00 64.69           O1-
ATOM   4494  N   ASN A 565     -22.933   2.226 -11.527  1.00 59.40           N  
ATOM   4495  CA  ASN A 565     -24.382   2.274 -11.688  1.00 59.40           C  
ATOM   4496  C   ASN A 565     -25.094   1.475 -10.600  1.00 59.40           C  
ATOM   4497  O   ASN A 565     -26.264   1.119 -10.751  1.00 59.40           O  
ATOM   4498  CB  ASN A 565     -24.785   1.762 -13.073  1.00 59.40           C  
ATOM   4499  CG  ASN A 565     -24.335   2.683 -14.190  1.00 59.40           C  
ATOM   4500  ND2 ASN A 565     -24.221   2.140 -15.396  1.00 59.40           N  
ATOM   4501  OD1 ASN A 565     -24.091   3.872 -13.970  1.00 59.40           O  
ATOM   4502  N   VAL A 566     -24.497   1.326  -9.315  1.00 58.03           N  
ATOM   4503  CA  VAL A 566     -25.075   0.313  -8.437  1.00 58.03           C  
ATOM   4504  C   VAL A 566     -25.660   0.980  -7.194  1.00 58.03           C  
ATOM   4505  O   VAL A 566     -26.696   0.551  -6.681  1.00 58.03           O  
ATOM   4506  CB  VAL A 566     -24.030  -0.749  -8.031  1.00 58.03           C  
ATOM   4507  CG1 VAL A 566     -24.632  -1.750  -7.046  1.00 58.03           C  
ATOM   4508  CG2 VAL A 566     -23.492  -1.468  -9.267  1.00 58.03           C  
ATOM   4509  N   VAL A 567     -25.230   2.405  -6.859  1.00 55.62           N  
ATOM   4510  CA  VAL A 567     -25.610   2.977  -5.571  1.00 55.62           C  
ATOM   4511  C   VAL A 567     -26.786   3.933  -5.756  1.00 55.62           C  
ATOM   4512  O   VAL A 567     -26.747   4.815  -6.617  1.00 55.62           O  
ATOM   4513  CB  VAL A 567     -24.425   3.712  -4.904  1.00 55.62           C  
ATOM   4514  CG1 VAL A 567     -24.848   4.313  -3.565  1.00 55.62           C  
ATOM   4515  CG2 VAL A 567     -23.245   2.760  -4.718  1.00 55.62           C  
ATOM   4516  N   GLY A 568     -28.102   3.600  -5.293  1.00 53.79           N  
ATOM   4517  CA  GLY A 568     -29.289   4.440  -5.315  1.00 53.79           C  
ATOM   4518  C   GLY A 568     -30.364   3.930  -6.256  1.00 53.79           C  
ATOM   4519  O   GLY A 568     -31.556   4.123  -6.008  1.00 53.79           O  
ATOM   4520  N   GLU A 569     -30.100   2.841  -7.294  1.00 53.56           N  
ATOM   4521  CA  GLU A 569     -31.065   2.252  -8.217  1.00 53.56           C  
ATOM   4522  C   GLU A 569     -31.239   0.759  -7.955  1.00 53.56           C  
ATOM   4523  O   GLU A 569     -32.355   0.238  -8.016  1.00 53.56           O  
ATOM   4524  CB  GLU A 569     -30.634   2.484  -9.668  1.00 53.56           C  
ATOM   4525  CG  GLU A 569     -30.798   3.923 -10.135  1.00 53.56           C  
ATOM   4526  CD  GLU A 569     -30.508   4.109 -11.616  1.00 53.56           C  
ATOM   4527  OE1 GLU A 569     -30.660   5.242 -12.127  1.00 53.56           O  
ATOM   4528  OE2 GLU A 569     -30.126   3.114 -12.271  1.00 53.56           O1-
ATOM   4529  N   ALA A 570     -30.301  -0.017  -6.998  1.00 57.70           N  
ATOM   4530  CA  ALA A 570     -30.368  -1.470  -6.873  1.00 57.70           C  
ATOM   4531  C   ALA A 570     -30.016  -1.916  -5.456  1.00 57.70           C  
ATOM   4532  O   ALA A 570     -30.533  -2.925  -4.970  1.00 57.70           O  
ATOM   4533  CB  ALA A 570     -29.435  -2.134  -7.883  1.00 57.70           C  
ATOM   4534  N   LEU A 571     -29.290  -1.014  -4.511  1.00 69.01           N  
ATOM   4535  CA  LEU A 571     -28.880  -1.385  -3.161  1.00 69.01           C  
ATOM   4536  C   LEU A 571     -29.294  -0.318  -2.154  1.00 69.01           C  
ATOM   4537  O   LEU A 571     -28.945   0.855  -2.307  1.00 69.01           O  
ATOM   4538  CB  LEU A 571     -27.365  -1.599  -3.101  1.00 69.01           C  
ATOM   4539  CG  LEU A 571     -26.821  -2.242  -1.824  1.00 69.01           C  
ATOM   4540  CD1 LEU A 571     -27.211  -3.716  -1.765  1.00 69.01           C  
ATOM   4541  CD2 LEU A 571     -25.307  -2.082  -1.747  1.00 69.01           C  
ATOM   4542  N   ASP A 572     -30.347  -0.581  -1.348  1.00 73.59           N  
ATOM   4543  CA  ASP A 572     -30.739   0.315  -0.265  1.00 73.59           C  
ATOM   4544  C   ASP A 572     -29.781   0.198   0.918  1.00 73.59           C  
ATOM   4545  O   ASP A 572     -29.963  -0.657   1.788  1.00 73.59           O  
ATOM   4546  CB  ASP A 572     -32.171   0.019   0.185  1.00 73.59           C  
ATOM   4547  CG  ASP A 572     -32.713   1.052   1.158  1.00 73.59           C  
ATOM   4548  OD1 ASP A 572     -32.032   2.069   1.408  1.00 73.59           O  
ATOM   4549  OD2 ASP A 572     -33.829   0.844   1.680  1.00 73.59           O1-
ATOM   4550  N   ILE A 573     -28.623   0.943   0.875  1.00 79.24           N  
ATOM   4551  CA  ILE A 573     -27.537   0.927   1.849  1.00 79.24           C  
ATOM   4552  C   ILE A 573     -28.058   1.379   3.211  1.00 79.24           C  
ATOM   4553  O   ILE A 573     -27.497   1.017   4.249  1.00 79.24           O  
ATOM   4554  CB  ILE A 573     -26.362   1.825   1.400  1.00 79.24           C  
ATOM   4555  CG1 ILE A 573     -25.736   1.280   0.111  1.00 79.24           C  
ATOM   4556  CG2 ILE A 573     -25.315   1.940   2.512  1.00 79.24           C  
ATOM   4557  CD1 ILE A 573     -24.698   2.204  -0.511  1.00 79.24           C  
ATOM   4558  N   SER A 574     -29.205   2.126   3.250  1.00 76.82           N  
ATOM   4559  CA  SER A 574     -29.790   2.668   4.471  1.00 76.82           C  
ATOM   4560  C   SER A 574     -30.321   1.557   5.371  1.00 76.82           C  
ATOM   4561  O   SER A 574     -30.511   1.760   6.572  1.00 76.82           O  
ATOM   4562  CB  SER A 574     -30.917   3.647   4.138  1.00 76.82           C  
ATOM   4563  OG  SER A 574     -31.988   2.980   3.493  1.00 76.82           O  
ATOM   4564  N   ARG A 575     -30.481   0.347   4.834  1.00 78.04           N  
ATOM   4565  CA  ARG A 575     -31.042  -0.797   5.546  1.00 78.04           C  
ATOM   4566  C   ARG A 575     -29.951  -1.579   6.270  1.00 78.04           C  
ATOM   4567  O   ARG A 575     -30.246  -2.449   7.092  1.00 78.04           O  
ATOM   4568  CB  ARG A 575     -31.793  -1.716   4.581  1.00 78.04           C  
ATOM   4569  CG  ARG A 575     -33.056  -1.099   4.000  1.00 78.04           C  
ATOM   4570  CD  ARG A 575     -33.835  -2.098   3.156  1.00 78.04           C  
ATOM   4571  NE  ARG A 575     -35.171  -1.605   2.833  1.00 78.04           N  
ATOM   4572  CZ  ARG A 575     -35.896  -2.006   1.792  1.00 78.04           C  
ATOM   4573  NH1 ARG A 575     -35.425  -2.918   0.950  1.00 78.04           N1+
ATOM   4574  NH2 ARG A 575     -37.100  -1.491   1.592  1.00 78.04           N  
ATOM   4575  N   PHE A 576     -28.665  -1.270   6.027  1.00 85.14           N  
ATOM   4576  CA  PHE A 576     -27.538  -1.975   6.627  1.00 85.14           C  
ATOM   4577  C   PHE A 576     -27.140  -1.333   7.950  1.00 85.14           C  
ATOM   4578  O   PHE A 576     -26.182  -0.559   8.007  1.00 85.14           O  
ATOM   4579  CB  PHE A 576     -26.342  -1.992   5.670  1.00 85.14           C  
ATOM   4580  CG  PHE A 576     -26.666  -2.529   4.302  1.00 85.14           C  
ATOM   4581  CD1 PHE A 576     -27.591  -3.554   4.144  1.00 85.14           C  
ATOM   4582  CD2 PHE A 576     -26.045  -2.009   3.174  1.00 85.14           C  
ATOM   4583  CE1 PHE A 576     -27.893  -4.053   2.879  1.00 85.14           C  
ATOM   4584  CE2 PHE A 576     -26.342  -2.502   1.907  1.00 85.14           C  
ATOM   4585  CZ  PHE A 576     -27.265  -3.525   1.761  1.00 85.14           C  
ATOM   4586  N   GLU A 577     -27.855  -1.631   9.060  1.00 83.04           N  
ATOM   4587  CA  GLU A 577     -27.763  -0.967  10.357  1.00 83.04           C  
ATOM   4588  C   GLU A 577     -26.429  -1.264  11.036  1.00 83.04           C  
ATOM   4589  O   GLU A 577     -25.946  -0.468  11.843  1.00 83.04           O  
ATOM   4590  CB  GLU A 577     -28.921  -1.394  11.263  1.00 83.04           C  
ATOM   4591  CG  GLU A 577     -30.278  -0.876  10.812  1.00 83.04           C  
ATOM   4592  CD  GLU A 577     -31.417  -1.300  11.726  1.00 83.04           C  
ATOM   4593  OE1 GLU A 577     -32.587  -0.964  11.434  1.00 83.04           O  
ATOM   4594  OE2 GLU A 577     -31.136  -1.973  12.743  1.00 83.04           O1-
ATOM   4595  N   VAL A 578     -25.760  -2.420  10.627  1.00 89.22           N  
ATOM   4596  CA  VAL A 578     -24.532  -2.803  11.314  1.00 89.22           C  
ATOM   4597  C   VAL A 578     -23.332  -2.561  10.401  1.00 89.22           C  
ATOM   4598  O   VAL A 578     -22.250  -3.106  10.630  1.00 89.22           O  
ATOM   4599  CB  VAL A 578     -24.570  -4.281  11.763  1.00 89.22           C  
ATOM   4600  CG1 VAL A 578     -25.634  -4.491  12.839  1.00 89.22           C  
ATOM   4601  CG2 VAL A 578     -24.828  -5.195  10.566  1.00 89.22           C  
ATOM   4602  N   LEU A 579     -23.554  -1.740   9.297  1.00 92.74           N  
ATOM   4603  CA  LEU A 579     -22.522  -1.442   8.311  1.00 92.74           C  
ATOM   4604  C   LEU A 579     -21.348  -0.713   8.956  1.00 92.74           C  
ATOM   4605  O   LEU A 579     -21.536   0.308   9.622  1.00 92.74           O  
ATOM   4606  CB  LEU A 579     -23.097  -0.599   7.170  1.00 92.74           C  
ATOM   4607  CG  LEU A 579     -22.205  -0.422   5.940  1.00 92.74           C  
ATOM   4608  CD1 LEU A 579     -22.029  -1.754   5.218  1.00 92.74           C  
ATOM   4609  CD2 LEU A 579     -22.789   0.628   5.002  1.00 92.74           C  
ATOM   4610  N   ARG A 580     -20.092  -1.228   8.652  1.00 94.65           N  
ATOM   4611  CA  ARG A 580     -18.876  -0.669   9.234  1.00 94.65           C  
ATOM   4612  C   ARG A 580     -18.043   0.047   8.176  1.00 94.65           C  
ATOM   4613  O   ARG A 580     -17.412   1.068   8.462  1.00 94.65           O  
ATOM   4614  CB  ARG A 580     -18.045  -1.767   9.901  1.00 94.65           C  
ATOM   4615  CG  ARG A 580     -18.743  -2.442  11.071  1.00 94.65           C  
ATOM   4616  CD  ARG A 580     -17.871  -3.520  11.701  1.00 94.65           C  
ATOM   4617  NE  ARG A 580     -18.573  -4.223  12.771  1.00 94.65           N  
ATOM   4618  CZ  ARG A 580     -18.014  -5.109  13.590  1.00 94.65           C  
ATOM   4619  NH1 ARG A 580     -16.727  -5.419  13.478  1.00 94.65           N1+
ATOM   4620  NH2 ARG A 580     -18.746  -5.690  14.530  1.00 94.65           N  
ATOM   4621  N   VAL A 581     -17.981  -0.554   6.999  1.00 95.99           N  
ATOM   4622  CA  VAL A 581     -17.165  -0.016   5.915  1.00 95.99           C  
ATOM   4623  C   VAL A 581     -18.041   0.254   4.694  1.00 95.99           C  
ATOM   4624  O   VAL A 581     -18.719  -0.649   4.197  1.00 95.99           O  
ATOM   4625  CB  VAL A 581     -16.012  -0.974   5.544  1.00 95.99           C  
ATOM   4626  CG1 VAL A 581     -15.238  -0.445   4.337  1.00 95.99           C  
ATOM   4627  CG2 VAL A 581     -15.077  -1.171   6.736  1.00 95.99           C  
ATOM   4628  N   LEU A 582     -18.105   1.469   4.313  1.00 94.97           N  
ATOM   4629  CA  LEU A 582     -18.737   1.878   3.063  1.00 94.97           C  
ATOM   4630  C   LEU A 582     -17.735   2.576   2.150  1.00 94.97           C  
ATOM   4631  O   LEU A 582     -17.318   3.703   2.425  1.00 94.97           O  
ATOM   4632  CB  LEU A 582     -19.924   2.805   3.341  1.00 94.97           C  
ATOM   4633  CG  LEU A 582     -20.700   3.297   2.118  1.00 94.97           C  
ATOM   4634  CD1 LEU A 582     -21.300   2.117   1.361  1.00 94.97           C  
ATOM   4635  CD2 LEU A 582     -21.789   4.279   2.536  1.00 94.97           C  
ATOM   4636  N   ASP A 583     -17.360   1.881   1.083  1.00 93.81           N  
ATOM   4637  CA  ASP A 583     -16.380   2.421   0.146  1.00 93.81           C  
ATOM   4638  C   ASP A 583     -16.999   2.636  -1.233  1.00 93.81           C  
ATOM   4639  O   ASP A 583     -17.267   1.674  -1.956  1.00 93.81           O  
ATOM   4640  CB  ASP A 583     -15.170   1.490   0.040  1.00 93.81           C  
ATOM   4641  CG  ASP A 583     -14.026   2.094  -0.756  1.00 93.81           C  
ATOM   4642  OD1 ASP A 583     -14.244   3.091  -1.478  1.00 93.81           O  
ATOM   4643  OD2 ASP A 583     -12.896   1.566  -0.662  1.00 93.81           O1-
ATOM   4644  N   LEU A 584     -17.093   3.910  -1.568  1.00 91.51           N  
ATOM   4645  CA  LEU A 584     -17.755   4.278  -2.815  1.00 91.51           C  
ATOM   4646  C   LEU A 584     -16.791   5.002  -3.749  1.00 91.51           C  
ATOM   4647  O   LEU A 584     -17.214   5.807  -4.582  1.00 91.51           O  
ATOM   4648  CB  LEU A 584     -18.973   5.161  -2.535  1.00 91.51           C  
ATOM   4649  CG  LEU A 584     -20.081   4.539  -1.683  1.00 91.51           C  
ATOM   4650  CD1 LEU A 584     -21.133   5.586  -1.335  1.00 91.51           C  
ATOM   4651  CD2 LEU A 584     -20.714   3.357  -2.409  1.00 91.51           C  
ATOM   4652  N   GLU A 585     -15.529   4.829  -3.468  1.00 88.84           N  
ATOM   4653  CA  GLU A 585     -14.492   5.482  -4.262  1.00 88.84           C  
ATOM   4654  C   GLU A 585     -14.719   5.260  -5.755  1.00 88.84           C  
ATOM   4655  O   GLU A 585     -14.927   4.127  -6.195  1.00 88.84           O  
ATOM   4656  CB  GLU A 585     -13.106   4.973  -3.860  1.00 88.84           C  
ATOM   4657  CG  GLU A 585     -11.965   5.629  -4.624  1.00 88.84           C  
ATOM   4658  CD  GLU A 585     -10.593   5.132  -4.196  1.00 88.84           C  
ATOM   4659  OE1 GLU A 585      -9.619   5.299  -4.965  1.00 88.84           O  
ATOM   4660  OE2 GLU A 585     -10.490   4.571  -3.082  1.00 88.84           O1-
ATOM   4661  N   GLY A 586     -14.724   6.476  -6.435  1.00 82.86           N  
ATOM   4662  CA  GLY A 586     -14.778   6.392  -7.886  1.00 82.86           C  
ATOM   4663  C   GLY A 586     -16.166   6.078  -8.414  1.00 82.86           C  
ATOM   4664  O   GLY A 586     -16.368   5.986  -9.626  1.00 82.86           O  
ATOM   4665  N   SER A 587     -17.178   5.884  -7.442  1.00 81.55           N  
ATOM   4666  CA  SER A 587     -18.558   5.605  -7.827  1.00 81.55           C  
ATOM   4667  C   SER A 587     -19.276   6.876  -8.267  1.00 81.55           C  
ATOM   4668  O   SER A 587     -18.870   7.982  -7.905  1.00 81.55           O  
ATOM   4669  CB  SER A 587     -19.317   4.956  -6.669  1.00 81.55           C  
ATOM   4670  OG  SER A 587     -19.493   5.875  -5.605  1.00 81.55           O  
ATOM   4671  N   HIS A 588     -20.347   6.790  -9.117  1.00 76.81           N  
ATOM   4672  CA  HIS A 588     -21.125   7.926  -9.598  1.00 76.81           C  
ATOM   4673  C   HIS A 588     -22.198   8.326  -8.590  1.00 76.81           C  
ATOM   4674  O   HIS A 588     -23.331   8.628  -8.971  1.00 76.81           O  
ATOM   4675  CB  HIS A 588     -21.767   7.602 -10.948  1.00 76.81           C  
ATOM   4676  CG  HIS A 588     -20.783   7.488 -12.068  1.00 76.81           C  
ATOM   4677  CD2 HIS A 588     -20.364   6.413 -12.777  1.00 76.81           C  
ATOM   4678  ND1 HIS A 588     -20.102   8.574 -12.574  1.00 76.81           N  
ATOM   4679  CE1 HIS A 588     -19.305   8.170 -13.550  1.00 76.81           C  
ATOM   4680  NE2 HIS A 588     -19.445   6.864 -13.693  1.00 76.81           N  
ATOM   4681  N   VAL A 589     -21.899   8.308  -7.351  1.00 81.76           N  
ATOM   4682  CA  VAL A 589     -22.845   8.640  -6.291  1.00 81.76           C  
ATOM   4683  C   VAL A 589     -22.826  10.145  -6.034  1.00 81.76           C  
ATOM   4684  O   VAL A 589     -21.757  10.755  -5.959  1.00 81.76           O  
ATOM   4685  CB  VAL A 589     -22.528   7.873  -4.987  1.00 81.76           C  
ATOM   4686  CG1 VAL A 589     -21.218   8.366  -4.375  1.00 81.76           C  
ATOM   4687  CG2 VAL A 589     -23.676   8.020  -3.990  1.00 81.76           C  
ATOM   4688  N   SER A 590     -24.023  10.706  -5.945  1.00 83.90           N  
ATOM   4689  CA  SER A 590     -24.132  12.144  -5.727  1.00 83.90           C  
ATOM   4690  C   SER A 590     -24.821  12.453  -4.402  1.00 83.90           C  
ATOM   4691  O   SER A 590     -24.600  13.513  -3.813  1.00 83.90           O  
ATOM   4692  CB  SER A 590     -24.896  12.805  -6.875  1.00 83.90           C  
ATOM   4693  OG  SER A 590     -26.155  12.182  -7.064  1.00 83.90           O  
ATOM   4694  N   ASP A 591     -25.631  11.450  -3.913  1.00 84.83           N  
ATOM   4695  CA  ASP A 591     -26.344  11.664  -2.658  1.00 84.83           C  
ATOM   4696  C   ASP A 591     -25.924  10.639  -1.606  1.00 84.83           C  
ATOM   4697  O   ASP A 591     -26.035   9.432  -1.830  1.00 84.83           O  
ATOM   4698  CB  ASP A 591     -27.857  11.598  -2.881  1.00 84.83           C  
ATOM   4699  CG  ASP A 591     -28.655  11.909  -1.628  1.00 84.83           C  
ATOM   4700  OD1 ASP A 591     -28.114  12.554  -0.704  1.00 84.83           O  
ATOM   4701  OD2 ASP A 591     -29.836  11.503  -1.562  1.00 84.83           O1-
ATOM   4702  N   VAL A 592     -25.606  11.115  -0.388  1.00 88.01           N  
ATOM   4703  CA  VAL A 592     -25.217  10.235   0.709  1.00 88.01           C  
ATOM   4704  C   VAL A 592     -25.977  10.622   1.976  1.00 88.01           C  
ATOM   4705  O   VAL A 592     -25.452  10.495   3.085  1.00 88.01           O  
ATOM   4706  CB  VAL A 592     -23.694  10.286   0.965  1.00 88.01           C  
ATOM   4707  CG1 VAL A 592     -22.932   9.610  -0.174  1.00 88.01           C  
ATOM   4708  CG2 VAL A 592     -23.231  11.731   1.137  1.00 88.01           C  
ATOM   4709  N   GLY A 593     -27.267  11.163   1.828  1.00 85.45           N  
ATOM   4710  CA  GLY A 593     -28.134  11.626   2.900  1.00 85.45           C  
ATOM   4711  C   GLY A 593     -28.486  10.537   3.895  1.00 85.45           C  
ATOM   4712  O   GLY A 593     -28.778  10.822   5.058  1.00 85.45           O  
ATOM   4713  N   TYR A 594     -28.214   9.324   3.571  1.00 86.89           N  
ATOM   4714  CA  TYR A 594     -28.582   8.170   4.384  1.00 86.89           C  
ATOM   4715  C   TYR A 594     -27.472   7.819   5.368  1.00 86.89           C  
ATOM   4716  O   TYR A 594     -27.695   7.073   6.324  1.00 86.89           O  
ATOM   4717  CB  TYR A 594     -28.894   6.963   3.495  1.00 86.89           C  
ATOM   4718  CG  TYR A 594     -27.805   6.645   2.499  1.00 86.89           C  
ATOM   4719  CD1 TYR A 594     -27.882   7.100   1.185  1.00 86.89           C  
ATOM   4720  CD2 TYR A 594     -26.698   5.890   2.870  1.00 86.89           C  
ATOM   4721  CE1 TYR A 594     -26.881   6.808   0.263  1.00 86.89           C  
ATOM   4722  CE2 TYR A 594     -25.692   5.592   1.957  1.00 86.89           C  
ATOM   4723  CZ  TYR A 594     -25.792   6.055   0.658  1.00 86.89           C  
ATOM   4724  OH  TYR A 594     -24.799   5.763  -0.250  1.00 86.89           O  
ATOM   4725  N   VAL A 595     -26.257   8.284   5.127  1.00 89.71           N  
ATOM   4726  CA  VAL A 595     -25.059   7.901   5.867  1.00 89.71           C  
ATOM   4727  C   VAL A 595     -25.242   8.221   7.349  1.00 89.71           C  
ATOM   4728  O   VAL A 595     -24.697   7.529   8.212  1.00 89.71           O  
ATOM   4729  CB  VAL A 595     -23.802   8.612   5.319  1.00 89.71           C  
ATOM   4730  CG1 VAL A 595     -22.624   8.441   6.276  1.00 89.71           C  
ATOM   4731  CG2 VAL A 595     -23.449   8.078   3.932  1.00 89.71           C  
ATOM   4732  N   GLY A 596     -26.019   9.221   7.666  1.00 86.31           N  
ATOM   4733  CA  GLY A 596     -26.253   9.656   9.033  1.00 86.31           C  
ATOM   4734  C   GLY A 596     -26.942   8.605   9.884  1.00 86.31           C  
ATOM   4735  O   GLY A 596     -26.852   8.637  11.113  1.00 86.31           O  
ATOM   4736  N   ASN A 597     -27.523   7.616   9.227  1.00 87.10           N  
ATOM   4737  CA  ASN A 597     -28.269   6.560   9.902  1.00 87.10           C  
ATOM   4738  C   ASN A 597     -27.416   5.310  10.100  1.00 87.10           C  
ATOM   4739  O   ASN A 597     -27.836   4.367  10.773  1.00 87.10           O  
ATOM   4740  CB  ASN A 597     -29.539   6.217   9.121  1.00 87.10           C  
ATOM   4741  CG  ASN A 597     -30.526   7.367   9.076  1.00 87.10           C  
ATOM   4742  ND2 ASN A 597     -31.244   7.489   7.966  1.00 87.10           N  
ATOM   4743  OD1 ASN A 597     -30.640   8.140  10.031  1.00 87.10           O  
ATOM   4744  N   LEU A 598     -26.216   5.245   9.628  1.00 91.58           N  
ATOM   4745  CA  LEU A 598     -25.311   4.107   9.745  1.00 91.58           C  
ATOM   4746  C   LEU A 598     -24.401   4.258  10.960  1.00 91.58           C  
ATOM   4747  O   LEU A 598     -23.213   4.555  10.817  1.00 91.58           O  
ATOM   4748  CB  LEU A 598     -24.467   3.960   8.476  1.00 91.58           C  
ATOM   4749  CG  LEU A 598     -25.238   3.819   7.162  1.00 91.58           C  
ATOM   4750  CD1 LEU A 598     -24.275   3.830   5.980  1.00 91.58           C  
ATOM   4751  CD2 LEU A 598     -26.073   2.543   7.166  1.00 91.58           C  
ATOM   4752  N   LEU A 599     -24.883   4.033  12.143  1.00 90.65           N  
ATOM   4753  CA  LEU A 599     -24.296   4.378  13.433  1.00 90.65           C  
ATOM   4754  C   LEU A 599     -23.079   3.507  13.726  1.00 90.65           C  
ATOM   4755  O   LEU A 599     -22.254   3.852  14.576  1.00 90.65           O  
ATOM   4756  CB  LEU A 599     -25.330   4.223  14.551  1.00 90.65           C  
ATOM   4757  CG  LEU A 599     -26.573   5.108  14.453  1.00 90.65           C  
ATOM   4758  CD1 LEU A 599     -27.524   4.817  15.609  1.00 90.65           C  
ATOM   4759  CD2 LEU A 599     -26.181   6.581  14.434  1.00 90.65           C  
ATOM   4760  N   HIS A 600     -22.897   2.322  13.012  1.00 91.97           N  
ATOM   4761  CA  HIS A 600     -21.770   1.426  13.248  1.00 91.97           C  
ATOM   4762  C   HIS A 600     -20.622   1.721  12.288  1.00 91.97           C  
ATOM   4763  O   HIS A 600     -19.588   1.050  12.327  1.00 91.97           O  
ATOM   4764  CB  HIS A 600     -22.208  -0.033  13.110  1.00 91.97           C  
ATOM   4765  CG  HIS A 600     -23.107  -0.496  14.212  1.00 91.97           C  
ATOM   4766  CD2 HIS A 600     -23.870   0.198  15.088  1.00 91.97           C  
ATOM   4767  ND1 HIS A 600     -23.290  -1.829  14.512  1.00 91.97           N  
ATOM   4768  CE1 HIS A 600     -24.131  -1.934  15.527  1.00 91.97           C  
ATOM   4769  NE2 HIS A 600     -24.498  -0.718  15.896  1.00 91.97           N  
ATOM   4770  N   LEU A 601     -20.904   2.710  11.430  1.00 95.30           N  
ATOM   4771  CA  LEU A 601     -19.945   3.009  10.372  1.00 95.30           C  
ATOM   4772  C   LEU A 601     -18.596   3.413  10.958  1.00 95.30           C  
ATOM   4773  O   LEU A 601     -18.534   4.246  11.865  1.00 95.30           O  
ATOM   4774  CB  LEU A 601     -20.475   4.124   9.466  1.00 95.30           C  
ATOM   4775  CG  LEU A 601     -19.837   4.234   8.081  1.00 95.30           C  
ATOM   4776  CD1 LEU A 601     -20.183   3.010   7.239  1.00 95.30           C  
ATOM   4777  CD2 LEU A 601     -20.288   5.513   7.384  1.00 95.30           C  
ATOM   4778  N   ARG A 602     -17.481   2.812  10.408  1.00 96.23           N  
ATOM   4779  CA  ARG A 602     -16.110   3.099  10.819  1.00 96.23           C  
ATOM   4780  C   ARG A 602     -15.302   3.680   9.664  1.00 96.23           C  
ATOM   4781  O   ARG A 602     -14.328   4.403   9.883  1.00 96.23           O  
ATOM   4782  CB  ARG A 602     -15.432   1.834  11.350  1.00 96.23           C  
ATOM   4783  CG  ARG A 602     -16.090   1.257  12.593  1.00 96.23           C  
ATOM   4784  CD  ARG A 602     -15.415  -0.032  13.042  1.00 96.23           C  
ATOM   4785  NE  ARG A 602     -16.074  -0.606  14.212  1.00 96.23           N  
ATOM   4786  CZ  ARG A 602     -15.916  -1.858  14.632  1.00 96.23           C  
ATOM   4787  NH1 ARG A 602     -15.114  -2.695  13.984  1.00 96.23           N1+
ATOM   4788  NH2 ARG A 602     -16.565  -2.277  15.709  1.00 96.23           N  
ATOM   4789  N   TYR A 603     -15.668   3.341   8.434  1.00 97.54           N  
ATOM   4790  CA  TYR A 603     -14.996   3.800   7.223  1.00 97.54           C  
ATOM   4791  C   TYR A 603     -15.999   4.353   6.219  1.00 97.54           C  
ATOM   4792  O   TYR A 603     -16.972   3.681   5.868  1.00 97.54           O  
ATOM   4793  CB  TYR A 603     -14.196   2.659   6.588  1.00 97.54           C  
ATOM   4794  CG  TYR A 603     -13.414   3.074   5.365  1.00 97.54           C  
ATOM   4795  CD1 TYR A 603     -14.030   3.169   4.119  1.00 97.54           C  
ATOM   4796  CD2 TYR A 603     -12.058   3.371   5.453  1.00 97.54           C  
ATOM   4797  CE1 TYR A 603     -13.312   3.548   2.990  1.00 97.54           C  
ATOM   4798  CE2 TYR A 603     -11.331   3.751   4.330  1.00 97.54           C  
ATOM   4799  CZ  TYR A 603     -11.966   3.838   3.105  1.00 97.54           C  
ATOM   4800  OH  TYR A 603     -11.251   4.214   1.990  1.00 97.54           O  
ATOM   4801  N   LEU A 604     -15.831   5.579   5.849  1.00 96.91           N  
ATOM   4802  CA  LEU A 604     -16.589   6.182   4.758  1.00 96.91           C  
ATOM   4803  C   LEU A 604     -15.654   6.721   3.681  1.00 96.91           C  
ATOM   4804  O   LEU A 604     -14.963   7.720   3.895  1.00 96.91           O  
ATOM   4805  CB  LEU A 604     -17.483   7.308   5.285  1.00 96.91           C  
ATOM   4806  CG  LEU A 604     -18.337   8.037   4.247  1.00 96.91           C  
ATOM   4807  CD1 LEU A 604     -19.271   7.056   3.545  1.00 96.91           C  
ATOM   4808  CD2 LEU A 604     -19.131   9.162   4.902  1.00 96.91           C  
ATOM   4809  N   GLY A 605     -15.614   5.980   2.500  1.00 95.41           N  
ATOM   4810  CA  GLY A 605     -14.765   6.378   1.389  1.00 95.41           C  
ATOM   4811  C   GLY A 605     -15.538   6.989   0.236  1.00 95.41           C  
ATOM   4812  O   GLY A 605     -16.275   6.291  -0.464  1.00 95.41           O  
ATOM   4813  N   LEU A 606     -15.312   8.270  -0.029  1.00 94.55           N  
ATOM   4814  CA  LEU A 606     -16.057   8.976  -1.065  1.00 94.55           C  
ATOM   4815  C   LEU A 606     -15.111   9.587  -2.094  1.00 94.55           C  
ATOM   4816  O   LEU A 606     -15.487  10.513  -2.816  1.00 94.55           O  
ATOM   4817  CB  LEU A 606     -16.932  10.070  -0.446  1.00 94.55           C  
ATOM   4818  CG  LEU A 606     -18.028   9.600   0.512  1.00 94.55           C  
ATOM   4819  CD1 LEU A 606     -18.780  10.797   1.084  1.00 94.55           C  
ATOM   4820  CD2 LEU A 606     -18.986   8.649  -0.197  1.00 94.55           C  
ATOM   4821  N   GLN A 607     -13.927   9.141  -2.048  1.00 92.49           N  
ATOM   4822  CA  GLN A 607     -12.919   9.679  -2.955  1.00 92.49           C  
ATOM   4823  C   GLN A 607     -13.388   9.608  -4.405  1.00 92.49           C  
ATOM   4824  O   GLN A 607     -13.949   8.597  -4.833  1.00 92.49           O  
ATOM   4825  CB  GLN A 607     -11.596   8.928  -2.794  1.00 92.49           C  
ATOM   4826  CG  GLN A 607     -10.470   9.472  -3.663  1.00 92.49           C  
ATOM   4827  CD  GLN A 607      -9.155   8.749  -3.440  1.00 92.49           C  
ATOM   4828  NE2 GLN A 607      -8.161   9.058  -4.266  1.00 92.49           N  
ATOM   4829  OE1 GLN A 607      -9.033   7.920  -2.532  1.00 92.49           O  
ATOM   4830  N   ASP A 608     -13.188  10.746  -5.126  1.00 89.97           N  
ATOM   4831  CA  ASP A 608     -13.481  10.861  -6.552  1.00 89.97           C  
ATOM   4832  C   ASP A 608     -14.952  10.565  -6.836  1.00 89.97           C  
ATOM   4833  O   ASP A 608     -15.279   9.920  -7.834  1.00 89.97           O  
ATOM   4834  CB  ASP A 608     -12.588   9.918  -7.361  1.00 89.97           C  
ATOM   4835  CG  ASP A 608     -11.118  10.290  -7.294  1.00 89.97           C  
ATOM   4836  OD1 ASP A 608     -10.795  11.497  -7.253  1.00 89.97           O  
ATOM   4837  OD2 ASP A 608     -10.274   9.368  -7.285  1.00 89.97           O1-
ATOM   4838  N   THR A 609     -15.927  10.946  -5.949  1.00 90.18           N  
ATOM   4839  CA  THR A 609     -17.371  10.907  -6.151  1.00 90.18           C  
ATOM   4840  C   THR A 609     -17.910  12.298  -6.474  1.00 90.18           C  
ATOM   4841  O   THR A 609     -17.188  13.291  -6.358  1.00 90.18           O  
ATOM   4842  CB  THR A 609     -18.094  10.349  -4.912  1.00 90.18           C  
ATOM   4843  CG2 THR A 609     -17.535   8.986  -4.516  1.00 90.18           C  
ATOM   4844  OG1 THR A 609     -17.925  11.258  -3.817  1.00 90.18           O  
ATOM   4845  N   HIS A 610     -19.248  12.363  -6.853  1.00 89.50           N  
ATOM   4846  CA  HIS A 610     -19.864  13.634  -7.217  1.00 89.50           C  
ATOM   4847  C   HIS A 610     -20.664  14.211  -6.054  1.00 89.50           C  
ATOM   4848  O   HIS A 610     -21.616  14.966  -6.265  1.00 89.50           O  
ATOM   4849  CB  HIS A 610     -20.766  13.461  -8.440  1.00 89.50           C  
ATOM   4850  CG  HIS A 610     -20.030  13.040  -9.673  1.00 89.50           C  
ATOM   4851  CD2 HIS A 610     -20.046  11.876 -10.363  1.00 89.50           C  
ATOM   4852  ND1 HIS A 610     -19.148  13.868 -10.332  1.00 89.50           N  
ATOM   4853  CE1 HIS A 610     -18.652  13.229 -11.379  1.00 89.50           C  
ATOM   4854  NE2 HIS A 610     -19.181  12.018 -11.420  1.00 89.50           N  
ATOM   4855  N   VAL A 611     -20.377  13.749  -4.840  1.00 91.68           N  
ATOM   4856  CA  VAL A 611     -21.085  14.188  -3.642  1.00 91.68           C  
ATOM   4857  C   VAL A 611     -20.795  15.665  -3.382  1.00 91.68           C  
ATOM   4858  O   VAL A 611     -19.634  16.081  -3.358  1.00 91.68           O  
ATOM   4859  CB  VAL A 611     -20.692  13.343  -2.409  1.00 91.68           C  
ATOM   4860  CG1 VAL A 611     -21.352  13.892  -1.146  1.00 91.68           C  
ATOM   4861  CG2 VAL A 611     -21.074  11.880  -2.623  1.00 91.68           C  
ATOM   4862  N   GLU A 612     -21.839  16.431  -3.099  1.00 92.46           N  
ATOM   4863  CA  GLU A 612     -21.713  17.878  -2.950  1.00 92.46           C  
ATOM   4864  C   GLU A 612     -21.898  18.301  -1.495  1.00 92.46           C  
ATOM   4865  O   GLU A 612     -21.419  19.361  -1.086  1.00 92.46           O  
ATOM   4866  CB  GLU A 612     -22.728  18.601  -3.840  1.00 92.46           C  
ATOM   4867  CG  GLU A 612     -22.462  18.441  -5.330  1.00 92.46           C  
ATOM   4868  CD  GLU A 612     -23.465  19.181  -6.201  1.00 92.46           C  
ATOM   4869  OE1 GLU A 612     -23.411  19.039  -7.444  1.00 92.46           O  
ATOM   4870  OE2 GLU A 612     -24.310  19.910  -5.636  1.00 92.46           O1-
ATOM   4871  N   ASP A 613     -22.620  17.470  -0.753  1.00 92.21           N  
ATOM   4872  CA  ASP A 613     -22.844  17.796   0.652  1.00 92.21           C  
ATOM   4873  C   ASP A 613     -22.901  16.532   1.507  1.00 92.21           C  
ATOM   4874  O   ASP A 613     -23.369  15.488   1.050  1.00 92.21           O  
ATOM   4875  CB  ASP A 613     -24.135  18.601   0.816  1.00 92.21           C  
ATOM   4876  CG  ASP A 613     -24.117  19.913   0.052  1.00 92.21           C  
ATOM   4877  OD1 ASP A 613     -23.291  20.795   0.373  1.00 92.21           O  
ATOM   4878  OD2 ASP A 613     -24.939  20.068  -0.877  1.00 92.21           O1-
ATOM   4879  N   LEU A 614     -22.368  16.683   2.770  1.00 94.00           N  
ATOM   4880  CA  LEU A 614     -22.541  15.655   3.791  1.00 94.00           C  
ATOM   4881  C   LEU A 614     -23.682  16.015   4.737  1.00 94.00           C  
ATOM   4882  O   LEU A 614     -23.879  17.189   5.060  1.00 94.00           O  
ATOM   4883  CB  LEU A 614     -21.246  15.464   4.584  1.00 94.00           C  
ATOM   4884  CG  LEU A 614     -20.096  14.772   3.849  1.00 94.00           C  
ATOM   4885  CD1 LEU A 614     -18.842  14.765   4.716  1.00 94.00           C  
ATOM   4886  CD2 LEU A 614     -20.490  13.352   3.456  1.00 94.00           C  
ATOM   4887  N   PRO A 615     -24.475  15.059   5.139  1.00 93.11           N  
ATOM   4888  CA  PRO A 615     -25.533  15.366   6.105  1.00 93.11           C  
ATOM   4889  C   PRO A 615     -24.984  15.795   7.464  1.00 93.11           C  
ATOM   4890  O   PRO A 615     -23.902  15.357   7.863  1.00 93.11           O  
ATOM   4891  CB  PRO A 615     -26.301  14.046   6.218  1.00 93.11           C  
ATOM   4892  CG  PRO A 615     -25.288  12.988   5.920  1.00 93.11           C  
ATOM   4893  CD  PRO A 615     -24.340  13.514   4.881  1.00 93.11           C  
ATOM   4894  N   MET A 616     -25.718  16.725   8.218  1.00 92.15           N  
ATOM   4895  CA  MET A 616     -25.318  17.177   9.547  1.00 92.15           C  
ATOM   4896  C   MET A 616     -25.268  16.009  10.527  1.00 92.15           C  
ATOM   4897  O   MET A 616     -24.548  16.061  11.526  1.00 92.15           O  
ATOM   4898  CB  MET A 616     -26.277  18.251  10.062  1.00 92.15           C  
ATOM   4899  CG  MET A 616     -26.067  19.616   9.425  1.00 92.15           C  
ATOM   4900  SD  MET A 616     -24.373  20.265   9.696  1.00 92.15           S  
ATOM   4901  CE  MET A 616     -24.439  20.598  11.479  1.00 92.15           C  
ATOM   4902  N   GLU A 617     -26.015  14.977  10.187  1.00 92.20           N  
ATOM   4903  CA  GLU A 617     -26.153  13.783  11.015  1.00 92.20           C  
ATOM   4904  C   GLU A 617     -24.856  12.980  11.049  1.00 92.20           C  
ATOM   4905  O   GLU A 617     -24.712  12.056  11.852  1.00 92.20           O  
ATOM   4906  CB  GLU A 617     -27.301  12.906  10.507  1.00 92.20           C  
ATOM   4907  CG  GLU A 617     -28.681  13.504  10.739  1.00 92.20           C  
ATOM   4908  CD  GLU A 617     -29.052  14.569   9.720  1.00 92.20           C  
ATOM   4909  OE1 GLU A 617     -30.073  15.267   9.915  1.00 92.20           O  
ATOM   4910  OE2 GLU A 617     -28.317  14.706   8.716  1.00 92.20           O1-
ATOM   4911  N   ILE A 618     -23.882  13.315  10.248  1.00 93.60           N  
ATOM   4912  CA  ILE A 618     -22.591  12.636  10.241  1.00 93.60           C  
ATOM   4913  C   ILE A 618     -21.981  12.673  11.640  1.00 93.60           C  
ATOM   4914  O   ILE A 618     -21.184  11.803  12.000  1.00 93.60           O  
ATOM   4915  CB  ILE A 618     -21.624  13.272   9.218  1.00 93.60           C  
ATOM   4916  CG1 ILE A 618     -20.414  12.359   8.987  1.00 93.60           C  
ATOM   4917  CG2 ILE A 618     -21.180  14.661   9.685  1.00 93.60           C  
ATOM   4918  CD1 ILE A 618     -19.606  12.705   7.744  1.00 93.60           C  
ATOM   4919  N   GLY A 619     -22.256  13.734  12.396  1.00 91.24           N  
ATOM   4920  CA  GLY A 619     -21.773  13.900  13.758  1.00 91.24           C  
ATOM   4921  C   GLY A 619     -22.256  12.814  14.700  1.00 91.24           C  
ATOM   4922  O   GLY A 619     -21.667  12.598  15.761  1.00 91.24           O  
ATOM   4923  N   LYS A 620     -23.289  12.050  14.247  1.00 91.03           N  
ATOM   4924  CA  LYS A 620     -23.872  10.965  15.031  1.00 91.03           C  
ATOM   4925  C   LYS A 620     -23.032   9.696  14.923  1.00 91.03           C  
ATOM   4926  O   LYS A 620     -23.188   8.771  15.724  1.00 91.03           O  
ATOM   4927  CB  LYS A 620     -25.305  10.684  14.576  1.00 91.03           C  
ATOM   4928  CG  LYS A 620     -26.274  11.827  14.842  1.00 91.03           C  
ATOM   4929  CD  LYS A 620     -27.679  11.493  14.357  1.00 91.03           C  
ATOM   4930  CE  LYS A 620     -28.635  12.660  14.565  1.00 91.03           C  
ATOM   4931  NZ  LYS A 620     -30.000  12.358  14.040  1.00 91.03           N1+
ATOM   4932  N   LEU A 621     -22.151   9.613  13.937  1.00 93.52           N  
ATOM   4933  CA  LEU A 621     -21.362   8.417  13.661  1.00 93.52           C  
ATOM   4934  C   LEU A 621     -20.166   8.327  14.604  1.00 93.52           C  
ATOM   4935  O   LEU A 621     -19.027   8.559  14.192  1.00 93.52           O  
ATOM   4936  CB  LEU A 621     -20.882   8.415  12.207  1.00 93.52           C  
ATOM   4937  CG  LEU A 621     -21.961   8.582  11.137  1.00 93.52           C  
ATOM   4938  CD1 LEU A 621     -21.354   8.442   9.745  1.00 93.52           C
[truncated: 190,443 more chars]
