# Supplementary material for: A wheat resistosome defines common principles of immune receptor channels
Source: Nature. 2022 Sep 26;610(7932):532–9. doi: 10.1038/s41586-022-05231-w (PMC9581773; doi:10.1038/s41586-022-05231-w)
Supplement: Supplementary file 7 — AlphaFold2 structure predictions of Sr35, TaSH1, HvSH1, HvMLA10 and HvMLA13. All structure predictions are presumed to represent inactive conformations. [file 41586_2022_5231_MOESM7_ESM.zip › 2022-03-04438B-s6/Sr35_inactive_AlphaFold2_prediction.pdb]

ATOM      1  N   MET A   1     214.035 218.418 170.689  1.00 57.57           N  
ATOM      2  CA  MET A   1     214.197 216.969 170.774  1.00 57.57           C  
ATOM      3  C   MET A   1     215.654 216.572 170.566  1.00 57.57           C  
ATOM      4  O   MET A   1     216.174 215.710 171.277  1.00 57.57           O  
ATOM      5  CB  MET A   1     213.310 216.266 169.744  1.00 57.57           C  
ATOM      6  CG  MET A   1     211.824 216.371 170.042  1.00 57.57           C  
ATOM      7  SD  MET A   1     210.804 215.369 168.890  1.00 57.57           S  
ATOM      8  CE  MET A   1     210.498 216.593 167.586  1.00 57.57           C  
ATOM      9  N   GLU A   2     216.361 217.229 169.686  1.00 60.80           N  
ATOM     10  CA  GLU A   2     217.738 216.961 169.280  1.00 60.80           C  
ATOM     11  C   GLU A   2     218.728 217.463 170.327  1.00 60.80           C  
ATOM     12  O   GLU A   2     219.780 216.854 170.535  1.00 60.80           O  
ATOM     13  CB  GLU A   2     218.034 217.606 167.924  1.00 60.80           C  
ATOM     14  CG  GLU A   2     217.281 216.971 166.764  1.00 60.80           C  
ATOM     15  CD  GLU A   2     217.278 217.830 165.509  1.00 60.80           C  
ATOM     16  OE1 GLU A   2     216.673 217.419 164.494  1.00 60.80           O  
ATOM     17  OE2 GLU A   2     217.887 218.922 165.541  1.00 60.80           O1-
ATOM     18  N   ILE A   3     218.285 218.486 171.047  1.00 57.31           N  
ATOM     19  CA  ILE A   3     219.008 219.051 172.181  1.00 57.31           C  
ATOM     20  C   ILE A   3     219.029 218.047 173.332  1.00 57.31           C  
ATOM     21  O   ILE A   3     220.061 217.861 173.982  1.00 57.31           O  
ATOM     22  CB  ILE A   3     218.380 220.384 172.645  1.00 57.31           C  
ATOM     23  CG1 ILE A   3     218.472 221.434 171.531  1.00 57.31           C  
ATOM     24  CG2 ILE A   3     219.055 220.884 173.925  1.00 57.31           C  
ATOM     25  CD1 ILE A   3     217.709 222.718 171.826  1.00 57.31           C  
ATOM     26  N   ALA A   4     217.861 217.393 173.506  1.00 61.65           N  
ATOM     27  CA  ALA A   4     217.767 216.364 174.538  1.00 61.65           C  
ATOM     28  C   ALA A   4     218.729 215.214 174.255  1.00 61.65           C  
ATOM     29  O   ALA A   4     219.339 214.665 175.177  1.00 61.65           O  
ATOM     30  CB  ALA A   4     216.336 215.843 174.641  1.00 61.65           C  
ATOM     31  N   MET A   5     218.989 214.980 172.943  1.00 65.01           N  
ATOM     32  CA  MET A   5     219.869 213.887 172.539  1.00 65.01           C  
ATOM     33  C   MET A   5     221.316 214.184 172.921  1.00 65.01           C  
ATOM     34  O   MET A   5     222.032 213.298 173.391  1.00 65.01           O  
ATOM     35  CB  MET A   5     219.766 213.640 171.033  1.00 65.01           C  
ATOM     36  CG  MET A   5     218.484 212.939 170.613  1.00 65.01           C  
ATOM     37  SD  MET A   5     218.508 212.428 168.851  1.00 65.01           S  
ATOM     38  CE  MET A   5     218.469 214.054 168.046  1.00 65.01           C  
ATOM     39  N   GLY A   6     221.728 215.453 172.617  1.00 64.71           N  
ATOM     40  CA  GLY A   6     223.063 215.873 173.016  1.00 64.71           C  
ATOM     41  C   GLY A   6     223.297 215.775 174.511  1.00 64.71           C  
ATOM     42  O   GLY A   6     224.339 215.287 174.952  1.00 64.71           O  
ATOM     43  N   ALA A   7     222.277 216.234 175.281  1.00 69.20           N  
ATOM     44  CA  ALA A   7     222.376 216.186 176.737  1.00 69.20           C  
ATOM     45  C   ALA A   7     222.473 214.746 177.233  1.00 69.20           C  
ATOM     46  O   ALA A   7     223.295 214.436 178.100  1.00 69.20           O  
ATOM     47  CB  ALA A   7     221.177 216.884 177.375  1.00 69.20           C  
ATOM     48  N   ILE A   8     221.643 213.826 176.640  1.00 72.13           N  
ATOM     49  CA  ILE A   8     221.613 212.422 177.034  1.00 72.13           C  
ATOM     50  C   ILE A   8     222.935 211.753 176.661  1.00 72.13           C  
ATOM     51  O   ILE A   8     223.470 210.949 177.428  1.00 72.13           O  
ATOM     52  CB  ILE A   8     220.431 211.675 176.378  1.00 72.13           C  
ATOM     53  CG1 ILE A   8     219.098 212.208 176.915  1.00 72.13           C  
ATOM     54  CG2 ILE A   8     220.550 210.166 176.608  1.00 72.13           C  
ATOM     55  CD1 ILE A   8     217.875 211.648 176.204  1.00 72.13           C  
ATOM     56  N   GLY A   9     223.445 212.133 175.486  1.00 70.26           N  
ATOM     57  CA  GLY A   9     224.709 211.579 175.028  1.00 70.26           C  
ATOM     58  C   GLY A   9     225.862 211.860 175.974  1.00 70.26           C  
ATOM     59  O   GLY A   9     226.697 210.988 176.221  1.00 70.26           O  
ATOM     60  N   SER A  10     225.896 213.096 176.474  1.00 71.69           N  
ATOM     61  CA  SER A  10     226.948 213.472 177.412  1.00 71.69           C  
ATOM     62  C   SER A  10     226.735 212.819 178.774  1.00 71.69           C  
ATOM     63  O   SER A  10     227.697 212.548 179.495  1.00 71.69           O  
ATOM     64  CB  SER A  10     227.007 214.992 177.569  1.00 71.69           C  
ATOM     65  OG  SER A  10     225.818 215.482 178.164  1.00 71.69           O  
ATOM     66  N   LEU A  11     225.534 212.537 179.159  1.00 77.06           N  
ATOM     67  CA  LEU A  11     225.126 212.018 180.461  1.00 77.06           C  
ATOM     68  C   LEU A  11     225.459 210.534 180.583  1.00 77.06           C  
ATOM     69  O   LEU A  11     225.892 210.077 181.643  1.00 77.06           O  
ATOM     70  CB  LEU A  11     223.627 212.236 180.679  1.00 77.06           C  
ATOM     71  CG  LEU A  11     223.076 211.838 182.049  1.00 77.06           C  
ATOM     72  CD1 LEU A  11     223.679 212.718 183.139  1.00 77.06           C  
ATOM     73  CD2 LEU A  11     221.555 211.930 182.062  1.00 77.06           C  
ATOM     74  N   LEU A  12     225.343 209.766 179.515  1.00 77.39           N  
ATOM     75  CA  LEU A  12     225.458 208.312 179.531  1.00 77.39           C  
ATOM     76  C   LEU A  12     226.852 207.880 179.971  1.00 77.39           C  
ATOM     77  O   LEU A  12     226.995 207.028 180.851  1.00 77.39           O  
ATOM     78  CB  LEU A  12     225.145 207.734 178.147  1.00 77.39           C  
ATOM     79  CG  LEU A  12     223.668 207.674 177.756  1.00 77.39           C  
ATOM     80  CD1 LEU A  12     223.524 207.288 176.288  1.00 77.39           C  
ATOM     81  CD2 LEU A  12     222.918 206.691 178.648  1.00 77.39           C  
ATOM     82  N   PRO A  13     227.847 208.502 179.409  1.00 73.75           N  
ATOM     83  CA  PRO A  13     229.186 208.117 179.862  1.00 73.75           C  
ATOM     84  C   PRO A  13     229.430 208.451 181.332  1.00 73.75           C  
ATOM     85  O   PRO A  13     230.100 207.693 182.037  1.00 73.75           O  
ATOM     86  CB  PRO A  13     230.112 208.931 178.955  1.00 73.75           C  
ATOM     87  CG  PRO A  13     229.272 209.287 177.772  1.00 73.75           C  
ATOM     88  CD  PRO A  13     227.834 209.326 178.201  1.00 73.75           C  
ATOM     89  N   LYS A  14     228.852 209.544 181.810  1.00 75.69           N  
ATOM     90  CA  LYS A  14     229.007 209.963 183.201  1.00 75.69           C  
ATOM     91  C   LYS A  14     228.332 208.977 184.151  1.00 75.69           C  
ATOM     92  O   LYS A  14     228.886 208.637 185.198  1.00 75.69           O  
ATOM     93  CB  LYS A  14     228.433 211.365 183.406  1.00 75.69           C  
ATOM     94  CG  LYS A  14     229.244 212.470 182.745  1.00 75.69           C  
ATOM     95  CD  LYS A  14     228.623 213.839 182.985  1.00 75.69           C  
ATOM     96  CE  LYS A  14     229.386 214.935 182.253  1.00 75.69           C  
ATOM     97  NZ  LYS A  14     228.755 216.275 182.449  1.00 75.69           N1+
ATOM     98  N   LEU A  15     227.169 208.608 183.721  1.00 76.06           N  
ATOM     99  CA  LEU A  15     226.438 207.638 184.527  1.00 76.06           C  
ATOM    100  C   LEU A  15     227.160 206.295 184.549  1.00 76.06           C  
ATOM    101  O   LEU A  15     227.178 205.611 185.575  1.00 76.06           O  
ATOM    102  CB  LEU A  15     225.016 207.457 183.990  1.00 76.06           C  
ATOM    103  CG  LEU A  15     224.052 208.623 184.217  1.00 76.06           C  
ATOM    104  CD1 LEU A  15     222.748 208.388 183.461  1.00 76.06           C  
ATOM    105  CD2 LEU A  15     223.787 208.815 185.706  1.00 76.06           C  
ATOM    106  N   GLY A  16     227.768 205.971 183.373  1.00 72.97           N  
ATOM    107  CA  GLY A  16     228.574 204.762 183.298  1.00 72.97           C  
ATOM    108  C   GLY A  16     229.762 204.777 184.241  1.00 72.97           C  
ATOM    109  O   GLY A  16     230.069 203.767 184.877  1.00 72.97           O  
ATOM    110  N   GLU A  17     230.345 205.933 184.332  1.00 69.53           N  
ATOM    111  CA  GLU A  17     231.474 206.109 185.241  1.00 69.53           C  
ATOM    112  C   GLU A  17     231.043 205.935 186.695  1.00 69.53           C  
ATOM    113  O   GLU A  17     231.778 205.357 187.499  1.00 69.53           O  
ATOM    114  CB  GLU A  17     232.114 207.484 185.043  1.00 69.53           C  
ATOM    115  CG  GLU A  17     233.003 207.578 183.811  1.00 69.53           C  
ATOM    116  CD  GLU A  17     233.660 208.940 183.647  1.00 69.53           C  
ATOM    117  OE1 GLU A  17     234.356 209.159 182.629  1.00 69.53           O  
ATOM    118  OE2 GLU A  17     233.478 209.793 184.544  1.00 69.53           O1-
ATOM    119  N   LEU A  18     229.892 206.411 187.004  1.00 70.58           N  
ATOM    120  CA  LEU A  18     229.364 206.287 188.358  1.00 70.58           C  
ATOM    121  C   LEU A  18     229.096 204.826 188.706  1.00 70.58           C  
ATOM    122  O   LEU A  18     229.278 204.414 189.854  1.00 70.58           O  
ATOM    123  CB  LEU A  18     228.079 207.104 188.509  1.00 70.58           C  
ATOM    124  CG  LEU A  18     228.249 208.618 188.641  1.00 70.58           C  
ATOM    125  CD1 LEU A  18     226.897 209.315 188.529  1.00 70.58           C  
ATOM    126  CD2 LEU A  18     228.930 208.967 189.960  1.00 70.58           C  
ATOM    127  N   LEU A  19     228.714 204.044 187.651  1.00 68.25           N  
ATOM    128  CA  LEU A  19     228.404 202.632 187.849  1.00 68.25           C  
ATOM    129  C   LEU A  19     229.678 201.822 188.073  1.00 68.25           C  
ATOM    130  O   LEU A  19     229.669 200.836 188.814  1.00 68.25           O  
ATOM    131  CB  LEU A  19     227.638 202.077 186.645  1.00 68.25           C  
ATOM    132  CG  LEU A  19     226.135 202.356 186.612  1.00 68.25           C  
ATOM    133  CD1 LEU A  19     225.559 201.993 185.246  1.00 68.25           C  
ATOM    134  CD2 LEU A  19     225.423 201.586 187.719  1.00 68.25           C  
ATOM    135  N   ILE A  20     230.788 202.221 187.268  1.00 62.62           N  
ATOM    136  CA  ILE A  20     232.064 201.522 187.371  1.00 62.62           C  
ATOM    137  C   ILE A  20     232.626 201.680 188.782  1.00 62.62           C  
ATOM    138  O   ILE A  20     233.291 200.778 189.297  1.00 62.62           O  
ATOM    139  CB  ILE A  20     233.079 202.043 186.329  1.00 62.62           C  
ATOM    140  CG1 ILE A  20     232.605 201.709 184.909  1.00 62.62           C  
ATOM    141  CG2 ILE A  20     234.471 201.459 186.592  1.00 62.62           C  
ATOM    142  CD1 ILE A  20     233.434 202.360 183.811  1.00 62.62           C  
ATOM    143  N   GLY A  21     232.260 202.785 189.494  1.00 55.44           N  
ATOM    144  CA  GLY A  21     232.707 202.871 190.875  1.00 55.44           C  
ATOM    145  C   GLY A  21     232.060 201.836 191.777  1.00 55.44           C  
ATOM    146  O   GLY A  21     231.853 202.085 192.966  1.00 55.44           O  
ATOM    147  N   GLU A  22     231.835 200.589 191.297  1.00 48.39           N  
ATOM    148  CA  GLU A  22     231.437 199.209 191.561  1.00 48.39           C  
ATOM    149  C   GLU A  22     231.335 198.941 193.060  1.00 48.39           C  
ATOM    150  O   GLU A  22     230.412 198.262 193.513  1.00 48.39           O  
ATOM    151  CB  GLU A  22     232.424 198.232 190.917  1.00 48.39           C  
ATOM    152  CG  GLU A  22     231.833 197.428 189.769  1.00 48.39           C  
ATOM    153  CD  GLU A  22     232.843 196.515 189.092  1.00 48.39           C  
ATOM    154  OE1 GLU A  22     232.477 195.824 188.115  1.00 48.39           O  
ATOM    155  OE2 GLU A  22     234.009 196.490 189.546  1.00 48.39           O1-
ATOM    156  N   ILE A  23     231.786 199.900 194.117  1.00 44.89           N  
ATOM    157  CA  ILE A  23     231.814 199.282 195.438  1.00 44.89           C  
ATOM    158  C   ILE A  23     231.317 200.278 196.484  1.00 44.89           C  
ATOM    159  O   ILE A  23     230.743 199.883 197.502  1.00 44.89           O  
ATOM    160  CB  ILE A  23     233.232 198.787 195.800  1.00 44.89           C  
ATOM    161  CG1 ILE A  23     233.671 197.677 194.839  1.00 44.89           C  
ATOM    162  CG2 ILE A  23     233.282 198.305 197.253  1.00 44.89           C  
ATOM    163  CD1 ILE A  23     235.128 197.261 194.997  1.00 44.89           C  
ATOM    164  N   THR A  24     230.322 201.289 196.285  1.00 49.93           N  
ATOM    165  CA  THR A  24     229.855 202.037 197.448  1.00 49.93           C  
ATOM    166  C   THR A  24     228.417 202.505 197.248  1.00 49.93           C  
ATOM    167  O   THR A  24     227.798 203.041 198.170  1.00 49.93           O  
ATOM    168  CB  THR A  24     230.759 203.252 197.731  1.00 49.93           C  
ATOM    169  CG2 THR A  24     232.021 202.836 198.478  1.00 49.93           C  
ATOM    170  OG1 THR A  24     231.132 203.862 196.489  1.00 49.93           O  
ATOM    171  N   LEU A  25     227.842 202.218 196.012  1.00 56.91           N  
ATOM    172  CA  LEU A  25     226.485 202.743 195.905  1.00 56.91           C  
ATOM    173  C   LEU A  25     225.468 201.730 196.417  1.00 56.91           C  
ATOM    174  O   LEU A  25     225.682 200.520 196.310  1.00 56.91           O  
ATOM    175  CB  LEU A  25     226.167 203.115 194.454  1.00 56.91           C  
ATOM    176  CG  LEU A  25     226.695 204.465 193.969  1.00 56.91           C  
ATOM    177  CD1 LEU A  25     227.049 204.395 192.487  1.00 56.91           C  
ATOM    178  CD2 LEU A  25     225.670 205.565 194.226  1.00 56.91           C  
ATOM    179  N   GLU A  26     224.668 202.026 197.446  1.00 62.17           N  
ATOM    180  CA  GLU A  26     223.532 201.221 197.883  1.00 62.17           C  
ATOM    181  C   GLU A  26     222.870 200.514 196.704  1.00 62.17           C  
ATOM    182  O   GLU A  26     222.805 201.063 195.602  1.00 62.17           O  
ATOM    183  CB  GLU A  26     222.508 202.089 198.618  1.00 62.17           C  
ATOM    184  CG  GLU A  26     222.891 202.411 200.056  1.00 62.17           C  
ATOM    185  CD  GLU A  26     221.826 203.199 200.799  1.00 62.17           C  
ATOM    186  OE1 GLU A  26     222.027 203.515 201.994  1.00 62.17           O  
ATOM    187  OE2 GLU A  26     220.781 203.504 200.182  1.00 62.17           O1-
ATOM    188  N   LYS A  27     222.794 199.188 196.710  1.00 69.27           N  
ATOM    189  CA  LYS A  27     222.179 198.307 195.720  1.00 69.27           C  
ATOM    190  C   LYS A  27     220.997 198.989 195.036  1.00 69.27           C  
ATOM    191  O   LYS A  27     220.840 198.897 193.817  1.00 69.27           O  
ATOM    192  CB  LYS A  27     221.725 197.000 196.372  1.00 69.27           C  
ATOM    193  CG  LYS A  27     221.450 195.878 195.382  1.00 69.27           C  
ATOM    194  CD  LYS A  27     221.103 194.577 196.095  1.00 69.27           C  
ATOM    195  CE  LYS A  27     220.713 193.485 195.108  1.00 69.27           C  
ATOM    196  NZ  LYS A  27     220.402 192.199 195.800  1.00 69.27           N1+
ATOM    197  N   LYS A  28     220.191 199.710 195.820  1.00 68.36           N  
ATOM    198  CA  LYS A  28     219.003 200.380 195.296  1.00 68.36           C  
ATOM    199  C   LYS A  28     219.383 201.505 194.338  1.00 68.36           C  
ATOM    200  O   LYS A  28     218.756 201.672 193.289  1.00 68.36           O  
ATOM    201  CB  LYS A  28     218.151 200.931 196.441  1.00 68.36           C  
ATOM    202  CG  LYS A  28     216.795 201.465 196.001  1.00 68.36           C  
ATOM    203  CD  LYS A  28     215.969 201.940 197.188  1.00 68.36           C  
ATOM    204  CE  LYS A  28     214.644 202.543 196.744  1.00 68.36           C  
ATOM    205  NZ  LYS A  28     213.831 203.013 197.905  1.00 68.36           N1+
ATOM    206  N   VAL A  29     220.360 202.361 194.607  1.00 68.49           N  
ATOM    207  CA  VAL A  29     220.829 203.468 193.782  1.00 68.49           C  
ATOM    208  C   VAL A  29     221.439 202.928 192.490  1.00 68.49           C  
ATOM    209  O   VAL A  29     221.200 203.469 191.409  1.00 68.49           O  
ATOM    210  CB  VAL A  29     221.858 204.341 194.534  1.00 68.49           C  
ATOM    211  CG1 VAL A  29     222.431 205.416 193.611  1.00 68.49           C  
ATOM    212  CG2 VAL A  29     221.218 204.977 195.766  1.00 68.49           C  
ATOM    213  N   ARG A  30     222.146 201.867 192.630  1.00 70.87           N  
ATOM    214  CA  ARG A  30     222.748 201.199 191.480  1.00 70.87           C  
ATOM    215  C   ARG A  30     221.679 200.751 190.487  1.00 70.87           C  
ATOM    216  O   ARG A  30     221.801 200.992 189.284  1.00 70.87           O  
ATOM    217  CB  ARG A  30     223.581 199.998 191.930  1.00 70.87           C  
ATOM    218  CG  ARG A  30     224.375 199.344 190.810  1.00 70.87           C  
ATOM    219  CD  ARG A  30     225.194 198.165 191.314  1.00 70.87           C  
ATOM    220  NE  ARG A  30     225.804 197.422 190.214  1.00 70.87           N  
ATOM    221  CZ  ARG A  30     226.618 196.381 190.362  1.00 70.87           C  
ATOM    222  NH1 ARG A  30     226.937 195.936 191.572  1.00 70.87           N1+
ATOM    223  NH2 ARG A  30     227.118 195.780 189.292  1.00 70.87           N  
ATOM    224  N   LYS A  31     220.779 199.938 191.010  1.00 74.42           N  
ATOM    225  CA  LYS A  31     219.686 199.458 190.171  1.00 74.42           C  
ATOM    226  C   LYS A  31     218.941 200.621 189.519  1.00 74.42           C  
ATOM    227  O   LYS A  31     218.540 200.535 188.357  1.00 74.42           O  
ATOM    228  CB  LYS A  31     218.714 198.606 190.989  1.00 74.42           C  
ATOM    229  CG  LYS A  31     219.187 197.180 191.223  1.00 74.42           C  
ATOM    230  CD  LYS A  31     218.117 196.342 191.911  1.00 74.42           C  
ATOM    231  CE  LYS A  31     218.615 194.936 192.214  1.00 74.42           C  
ATOM    232  NZ  LYS A  31     217.571 194.112 192.893  1.00 74.42           N1+
ATOM    233  N   GLY A  32     218.876 201.682 190.325  1.00 74.49           N  
ATOM    234  CA  GLY A  32     218.229 202.874 189.802  1.00 74.49           C  
ATOM    235  C   GLY A  32     218.981 203.503 188.645  1.00 74.49           C  
ATOM    236  O   GLY A  32     218.378 203.897 187.644  1.00 74.49           O  
ATOM    237  N   ILE A  33     220.355 203.634 188.762  1.00 75.94           N  
ATOM    238  CA  ILE A  33     221.189 204.237 187.728  1.00 75.94           C  
ATOM    239  C   ILE A  33     221.166 203.365 186.474  1.00 75.94           C  
ATOM    240  O   ILE A  33     221.065 203.877 185.356  1.00 75.94           O  
ATOM    241  CB  ILE A  33     222.640 204.436 188.217  1.00 75.94           C  
ATOM    242  CG1 ILE A  33     222.691 205.496 189.323  1.00 75.94           C  
ATOM    243  CG2 ILE A  33     223.556 204.817 187.050  1.00 75.94           C  
ATOM    244  CD1 ILE A  33     224.065 205.666 189.956  1.00 75.94           C  
ATOM    245  N   GLU A  34     221.268 201.984 186.671  1.00 80.47           N  
ATOM    246  CA  GLU A  34     221.194 201.057 185.545  1.00 80.47           C  
ATOM    247  C   GLU A  34     219.875 201.207 184.792  1.00 80.47           C  
ATOM    248  O   GLU A  34     219.854 201.208 183.560  1.00 80.47           O  
ATOM    249  CB  GLU A  34     221.364 199.613 186.025  1.00 80.47           C  
ATOM    250  CG  GLU A  34     222.796 199.250 186.389  1.00 80.47           C  
ATOM    251  CD  GLU A  34     222.934 197.845 186.954  1.00 80.47           C  
ATOM    252  OE1 GLU A  34     224.069 197.434 187.287  1.00 80.47           O  
ATOM    253  OE2 GLU A  34     221.900 197.151 187.065  1.00 80.47           O1-
ATOM    254  N   SER A  35     218.828 201.231 185.577  1.00 77.78           N  
ATOM    255  CA  SER A  35     217.505 201.427 184.995  1.00 77.78           C  
ATOM    256  C   SER A  35     217.423 202.753 184.244  1.00 77.78           C  
ATOM    257  O   SER A  35     216.844 202.823 183.158  1.00 77.78           O  
ATOM    258  CB  SER A  35     216.428 201.379 186.080  1.00 77.78           C  
ATOM    259  OG  SER A  35     215.140 201.567 185.520  1.00 77.78           O  
ATOM    260  N   LEU A  36     218.018 203.682 184.772  1.00 79.40           N  
ATOM    261  CA  LEU A  36     218.021 205.015 184.179  1.00 79.40           C  
ATOM    262  C   LEU A  36     218.769 205.016 182.849  1.00 79.40           C  
ATOM    263  O   LEU A  36     218.310 205.615 181.875  1.00 79.40           O  
ATOM    264  CB  LEU A  36     218.658 206.027 185.136  1.00 79.40           C  
ATOM    265  CG  LEU A  36     218.606 207.493 184.706  1.00 79.40           C  
ATOM    266  CD1 LEU A  36     217.162 207.983 184.667  1.00 79.40           C  
ATOM    267  CD2 LEU A  36     219.444 208.356 185.642  1.00 79.40           C  
ATOM    268  N   ILE A  37     220.007 204.476 182.867  1.00 81.63           N  
ATOM    269  CA  ILE A  37     220.802 204.365 181.649  1.00 81.63           C  
ATOM    270  C   ILE A  37     219.974 203.704 180.550  1.00 81.63           C  
ATOM    271  O   ILE A  37     219.948 204.179 179.412  1.00 81.63           O  
ATOM    272  CB  ILE A  37     222.102 203.568 181.893  1.00 81.63           C  
ATOM    273  CG1 ILE A  37     223.084 204.393 182.733  1.00 81.63           C  
ATOM    274  CG2 ILE A  37     222.737 203.148 180.565  1.00 81.63           C  
ATOM    275  CD1 ILE A  37     224.346 203.638 183.131  1.00 81.63           C  
ATOM    276  N   THR A  38     219.304 202.641 180.911  1.00 81.68           N  
ATOM    277  CA  THR A  38     218.470 201.915 179.960  1.00 81.68           C  
ATOM    278  C   THR A  38     217.348 202.805 179.435  1.00 81.68           C  
ATOM    279  O   THR A  38     217.111 202.866 178.227  1.00 81.68           O  
ATOM    280  CB  THR A  38     217.867 200.649 180.599  1.00 81.68           C  
ATOM    281  CG2 THR A  38     217.023 199.873 179.594  1.00 81.68           C  
ATOM    282  OG1 THR A  38     218.927 199.807 181.069  1.00 81.68           O  
ATOM    283  N   GLU A  39     216.662 203.528 180.308  1.00 79.56           N  
ATOM    284  CA  GLU A  39     215.546 204.393 179.931  1.00 79.56           C  
ATOM    285  C   GLU A  39     216.015 205.546 179.049  1.00 79.56           C  
ATOM    286  O   GLU A  39     215.344 205.906 178.079  1.00 79.56           O  
ATOM    287  CB  GLU A  39     214.842 204.935 181.177  1.00 79.56           C  
ATOM    288  CG  GLU A  39     214.021 203.894 181.923  1.00 79.56           C  
ATOM    289  CD  GLU A  39     212.865 203.342 181.103  1.00 79.56           C  
ATOM    290  OE1 GLU A  39     212.401 202.215 181.389  1.00 79.56           O  
ATOM    291  OE2 GLU A  39     212.421 204.042 180.166  1.00 79.56           O1-
ATOM    292  N   LEU A  40     217.199 206.100 179.358  1.00 81.60           N  
ATOM    293  CA  LEU A  40     217.734 207.221 178.593  1.00 81.60           C  
ATOM    294  C   LEU A  40     218.116 206.782 177.183  1.00 81.60           C  
ATOM    295  O   LEU A  40     217.895 207.517 176.218  1.00 81.60           O  
ATOM    296  CB  LEU A  40     218.951 207.822 179.300  1.00 81.60           C  
ATOM    297  CG  LEU A  40     218.664 208.671 180.539  1.00 81.60           C  
ATOM    298  CD1 LEU A  40     219.967 209.054 181.233  1.00 81.60           C  
ATOM    299  CD2 LEU A  40     217.867 209.917 180.160  1.00 81.60           C  
ATOM    300  N   LYS A  41     218.710 205.610 177.125  1.00 82.15           N  
ATOM    301  CA  LYS A  41     219.050 205.061 175.815  1.00 82.15           C  
ATOM    302  C   LYS A  41     217.802 204.869 174.959  1.00 82.15           C  
ATOM    303  O   LYS A  41     217.818 205.146 173.757  1.00 82.15           O  
ATOM    304  CB  LYS A  41     219.792 203.733 175.966  1.00 82.15           C  
ATOM    305  CG  LYS A  41     221.250 203.881 176.374  1.00 82.15           C  
ATOM    306  CD  LYS A  41     221.949 202.531 176.455  1.00 82.15           C  
ATOM    307  CE  LYS A  41     223.427 202.683 176.787  1.00 82.15           C  
ATOM    308  NZ  LYS A  41     224.097 201.360 176.956  1.00 82.15           N1+
ATOM    309  N   LEU A  42     216.794 204.422 175.639  1.00 77.25           N  
ATOM    310  CA  LEU A  42     215.534 204.212 174.936  1.00 77.25           C  
ATOM    311  C   LEU A  42     214.925 205.542 174.505  1.00 77.25           C  
ATOM    312  O   LEU A  42     214.422 205.665 173.386  1.00 77.25           O  
ATOM    313  CB  LEU A  42     214.546 203.449 175.823  1.00 77.25           C  
ATOM    314  CG  LEU A  42     214.829 201.959 176.027  1.00 77.25           C  
ATOM    315  CD1 LEU A  42     213.932 201.395 177.123  1.00 77.25           C  
ATOM    316  CD2 LEU A  42     214.633 201.195 174.722  1.00 77.25           C  
ATOM    317  N   MET A  43     214.921 206.529 175.459  1.00 79.85           N  
ATOM    318  CA  MET A  43     214.409 207.860 175.142  1.00 79.85           C  
ATOM    319  C   MET A  43     215.184 208.479 173.984  1.00 79.85           C  
ATOM    320  O   MET A  43     214.594 209.110 173.104  1.00 79.85           O  
ATOM    321  CB  MET A  43     214.484 208.772 176.368  1.00 79.85           C  
ATOM    322  CG  MET A  43     213.464 208.437 177.444  1.00 79.85           C  
ATOM    323  SD  MET A  43     213.663 209.470 178.948  1.00 79.85           S  
ATOM    324  CE  MET A  43     212.466 208.667 180.049  1.00 79.85           C  
ATOM    325  N   GLN A  44     216.557 208.290 174.094  1.00 77.87           N  
ATOM    326  CA  GLN A  44     217.414 208.785 173.021  1.00 77.87           C  
ATOM    327  C   GLN A  44     217.026 208.173 171.679  1.00 77.87           C  
ATOM    328  O   GLN A  44     216.983 208.868 170.662  1.00 77.87           O  
ATOM    329  CB  GLN A  44     218.883 208.487 173.329  1.00 77.87           C  
ATOM    330  CG  GLN A  44     219.858 209.142 172.358  1.00 77.87           C  
ATOM    331  CD  GLN A  44     221.308 208.905 172.735  1.00 77.87           C  
ATOM    332  NE2 GLN A  44     222.200 209.742 172.217  1.00 77.87           N  
ATOM    333  OE1 GLN A  44     221.625 207.977 173.486  1.00 77.87           O  
ATOM    334  N   ALA A  45     216.764 206.923 171.623  1.00 76.52           N  
ATOM    335  CA  ALA A  45     216.370 206.223 170.403  1.00 76.52           C  
ATOM    336  C   ALA A  45     215.051 206.766 169.860  1.00 76.52           C  
ATOM    337  O   ALA A  45     214.909 206.977 168.654  1.00 76.52           O  
ATOM    338  CB  ALA A  45     216.257 204.723 170.664  1.00 76.52           C  
ATOM    339  N   VAL A  46     214.166 207.118 170.705  1.00 73.53           N  
ATOM    340  CA  VAL A  46     212.861 207.642 170.315  1.00 73.53           C  
ATOM    341  C   VAL A  46     213.010 209.077 169.813  1.00 73.53           C  
ATOM    342  O   VAL A  46     212.416 209.451 168.799  1.00 73.53           O  
ATOM    343  CB  VAL A  46     211.855 207.589 171.486  1.00 73.53           C  
ATOM    344  CG1 VAL A  46     210.534 208.248 171.093  1.00 73.53           C  
ATOM    345  CG2 VAL A  46     211.625 206.144 171.926  1.00 73.53           C  
ATOM    346  N   LEU A  47     213.699 209.888 170.672  1.00 77.20           N  
ATOM    347  CA  LEU A  47     213.913 211.276 170.280  1.00 77.20           C  
ATOM    348  C   LEU A  47     214.558 211.359 168.901  1.00 77.20           C  
ATOM    349  O   LEU A  47     214.241 212.255 168.115  1.00 77.20           O  
ATOM    350  CB  LEU A  47     214.790 211.994 171.310  1.00 77.20           C  
ATOM    351  CG  LEU A  47     214.103 212.416 172.610  1.00 77.20           C  
ATOM    352  CD1 LEU A  47     215.135 212.892 173.626  1.00 77.20           C  
ATOM    353  CD2 LEU A  47     213.070 213.505 172.339  1.00 77.20           C  
ATOM    354  N   SER A  48     215.469 210.409 168.683  1.00 72.46           N  
ATOM    355  CA  SER A  48     216.106 210.332 167.372  1.00 72.46           C  
ATOM    356  C   SER A  48     215.079 210.080 166.273  1.00 72.46           C  
ATOM    357  O   SER A  48     215.152 210.682 165.199  1.00 72.46           O  
ATOM    358  CB  SER A  48     217.166 209.230 167.354  1.00 72.46           C  
ATOM    359  OG  SER A  48     217.782 209.145 166.081  1.00 72.46           O  
ATOM    360  N   LYS A  49     214.138 209.313 166.595  1.00 70.03           N  
ATOM    361  CA  LYS A  49     213.085 208.989 165.638  1.00 70.03           C  
ATOM    362  C   LYS A  49     212.148 210.175 165.428  1.00 70.03           C  
ATOM    363  O   LYS A  49     211.779 210.489 164.295  1.00 70.03           O  
ATOM    364  CB  LYS A  49     212.290 207.769 166.106  1.00 70.03           C  
ATOM    365  CG  LYS A  49     213.075 206.466 166.066  1.00 70.03           C  
ATOM    366  CD  LYS A  49     212.231 205.290 166.541  1.00 70.03           C  
ATOM    367  CE  LYS A  49     213.045 204.005 166.601  1.00 70.03           C  
ATOM    368  NZ  LYS A  49     212.240 202.863 167.128  1.00 70.03           N1+
ATOM    369  N   VAL A  50     211.723 210.845 166.491  1.00 71.18           N  
ATOM    370  CA  VAL A  50     210.810 211.983 166.477  1.00 71.18           C  
ATOM    371  C   VAL A  50     211.471 213.168 165.776  1.00 71.18           C  
ATOM    372  O   VAL A  50     210.792 213.981 165.145  1.00 71.18           O  
ATOM    373  CB  VAL A  50     210.377 212.382 167.906  1.00 71.18           C  
ATOM    374  CG1 VAL A  50     209.545 213.662 167.880  1.00 71.18           C  
ATOM    375  CG2 VAL A  50     209.596 211.246 168.563  1.00 71.18           C  
ATOM    376  N   SER A  51     212.815 213.329 166.012  1.00 68.66           N  
ATOM    377  CA  SER A  51     213.555 214.466 165.475  1.00 68.66           C  
ATOM    378  C   SER A  51     213.558 214.454 163.949  1.00 68.66           C  
ATOM    379  O   SER A  51     213.827 215.476 163.316  1.00 68.66           O  
ATOM    380  CB  SER A  51     214.993 214.463 165.995  1.00 68.66           C  
ATOM    381  OG  SER A  51     215.728 213.388 165.436  1.00 68.66           O  
ATOM    382  N   LYS A  52     213.152 213.405 163.340  1.00 65.27           N  
ATOM    383  CA  LYS A  52     213.137 213.289 161.885  1.00 65.27           C  
ATOM    384  C   LYS A  52     211.848 213.861 161.300  1.00 65.27           C  
ATOM    385  O   LYS A  52     211.745 214.060 160.089  1.00 65.27           O  
ATOM    386  CB  LYS A  52     213.302 211.829 161.461  1.00 65.27           C  
ATOM    387  CG  LYS A  52     214.674 211.247 161.766  1.00 65.27           C  
ATOM    388  CD  LYS A  52     214.789 209.805 161.287  1.00 65.27           C  
ATOM    389  CE  LYS A  52     216.150 209.211 161.622  1.00 65.27           C  
ATOM    390  NZ  LYS A  52     216.239 207.773 161.228  1.00 65.27           N1+
ATOM    391  N   VAL A  53     210.877 214.099 162.109  1.00 66.60           N  
ATOM    392  CA  VAL A  53     209.605 214.671 161.676  1.00 66.60           C  
ATOM    393  C   VAL A  53     209.585 216.169 161.972  1.00 66.60           C  
ATOM    394  O   VAL A  53     209.908 216.593 163.083  1.00 66.60           O  
ATOM    395  CB  VAL A  53     208.408 213.975 162.361  1.00 66.60           C  
ATOM    396  CG1 VAL A  53     207.087 214.545 161.846  1.00 66.60           C  
ATOM    397  CG2 VAL A  53     208.467 212.466 162.136  1.00 66.60           C  
ATOM    398  N   PRO A  54     209.311 217.015 160.964  1.00 63.77           N  
ATOM    399  CA  PRO A  54     209.193 218.457 161.196  1.00 63.77           C  
ATOM    400  C   PRO A  54     208.250 218.794 162.348  1.00 63.77           C  
ATOM    401  O   PRO A  54     207.228 218.129 162.529  1.00 63.77           O  
ATOM    402  CB  PRO A  54     208.642 218.983 159.867  1.00 63.77           C  
ATOM    403  CG  PRO A  54     208.997 217.934 158.865  1.00 63.77           C  
ATOM    404  CD  PRO A  54     209.033 216.603 159.557  1.00 63.77           C  
ATOM    405  N   ALA A  55     208.676 219.776 163.174  1.00 65.57           N  
ATOM    406  CA  ALA A  55     207.971 220.162 164.392  1.00 65.57           C  
ATOM    407  C   ALA A  55     206.509 220.489 164.101  1.00 65.57           C  
ATOM    408  O   ALA A  55     205.626 220.191 164.909  1.00 65.57           O  
ATOM    409  CB  ALA A  55     208.659 221.356 165.051  1.00 65.57           C  
ATOM    410  N   ASP A  56     206.174 220.987 162.937  1.00 63.34           N  
ATOM    411  CA  ASP A  56     204.819 221.414 162.601  1.00 63.34           C  
ATOM    412  C   ASP A  56     203.922 220.213 162.310  1.00 63.34           C  
ATOM    413  O   ASP A  56     202.695 220.323 162.358  1.00 63.34           O  
ATOM    414  CB  ASP A  56     204.837 222.362 161.400  1.00 63.34           C  
ATOM    415  CG  ASP A  56     205.541 221.773 160.190  1.00 63.34           C  
ATOM    416  OD1 ASP A  56     206.579 221.096 160.358  1.00 63.34           O  
ATOM    417  OD2 ASP A  56     205.056 221.990 159.059  1.00 63.34           O1-
ATOM    418  N   GLN A  57     204.508 219.097 162.158  1.00 64.21           N  
ATOM    419  CA  GLN A  57     203.752 217.894 161.827  1.00 64.21           C  
ATOM    420  C   GLN A  57     203.583 216.998 163.050  1.00 64.21           C  
ATOM    421  O   GLN A  57     202.856 216.003 163.002  1.00 64.21           O  
ATOM    422  CB  GLN A  57     204.439 217.120 160.701  1.00 64.21           C  
ATOM    423  CG  GLN A  57     204.400 217.831 159.355  1.00 64.21           C  
ATOM    424  CD  GLN A  57     205.051 217.025 158.246  1.00 64.21           C  
ATOM    425  NE2 GLN A  57     205.144 217.616 157.060  1.00 64.21           N  
ATOM    426  OE1 GLN A  57     205.466 215.880 158.454  1.00 64.21           O  
ATOM    427  N   LEU A  58     204.313 217.386 164.066  1.00 68.16           N  
ATOM    428  CA  LEU A  58     204.280 216.568 165.272  1.00 68.16           C  
ATOM    429  C   LEU A  58     203.033 216.866 166.098  1.00 68.16           C  
ATOM    430  O   LEU A  58     202.584 218.014 166.159  1.00 68.16           O  
ATOM    431  CB  LEU A  58     205.534 216.807 166.118  1.00 68.16           C  
ATOM    432  CG  LEU A  58     206.838 216.215 165.580  1.00 68.16           C  
ATOM    433  CD1 LEU A  58     208.030 216.771 166.350  1.00 68.16           C  
ATOM    434  CD2 LEU A  58     206.806 214.693 165.658  1.00 68.16           C  
ATOM    435  N   ASP A  59     202.360 215.786 166.562  1.00 72.56           N  
ATOM    436  CA  ASP A  59     201.245 215.935 167.492  1.00 72.56           C  
ATOM    437  C   ASP A  59     201.662 216.729 168.728  1.00 72.56           C  
ATOM    438  O   ASP A  59     202.806 216.633 169.177  1.00 72.56           O  
ATOM    439  CB  ASP A  59     200.704 214.565 167.906  1.00 72.56           C  
ATOM    440  CG  ASP A  59     199.485 214.656 168.807  1.00 72.56           C  
ATOM    441  OD1 ASP A  59     198.392 215.018 168.320  1.00 72.56           O  
ATOM    442  OD2 ASP A  59     199.618 214.365 170.016  1.00 72.56           O1-
ATOM    443  N   GLU A  60     200.792 217.609 169.180  1.00 74.64           N  
ATOM    444  CA  GLU A  60     201.035 218.440 170.355  1.00 74.64           C  
ATOM    445  C   GLU A  60     201.485 217.597 171.544  1.00 74.64           C  
ATOM    446  O   GLU A  60     202.350 218.014 172.316  1.00 74.64           O  
ATOM    447  CB  GLU A  60     199.779 219.236 170.721  1.00 74.64           C  
ATOM    448  CG  GLU A  60     200.017 220.312 171.770  1.00 74.64           C  
ATOM    449  CD  GLU A  60     201.023 221.365 171.331  1.00 74.64           C  
ATOM    450  OE1 GLU A  60     201.672 221.985 172.205  1.00 74.64           O  
ATOM    451  OE2 GLU A  60     201.161 221.573 170.105  1.00 74.64           O1-
ATOM    452  N   GLY A  61     200.992 216.395 171.699  1.00 70.87           N  
ATOM    453  CA  GLY A  61     201.367 215.491 172.775  1.00 70.87           C  
ATOM    454  C   GLY A  61     202.818 215.055 172.709  1.00 70.87           C  
ATOM    455  O   GLY A  61     203.502 214.996 173.733  1.00 70.87           O  
ATOM    456  N   VAL A  62     203.332 214.777 171.503  1.00 74.63           N  
ATOM    457  CA  VAL A  62     204.712 214.358 171.284  1.00 74.63           C  
ATOM    458  C   VAL A  62     205.660 215.514 171.594  1.00 74.63           C  
ATOM    459  O   VAL A  62     206.716 215.315 172.199  1.00 74.63           O  
ATOM    460  CB  VAL A  62     204.932 213.863 169.837  1.00 74.63           C  
ATOM    461  CG1 VAL A  62     206.404 213.536 169.596  1.00 74.63           C  
ATOM    462  CG2 VAL A  62     204.058 212.643 169.553  1.00 74.63           C  
ATOM    463  N   LYS A  63     205.236 216.745 171.163  1.00 76.67           N  
ATOM    464  CA  LYS A  63     206.029 217.938 171.439  1.00 76.67           C  
ATOM    465  C   LYS A  63     206.202 218.148 172.941  1.00 76.67           C  
ATOM    466  O   LYS A  63     207.300 218.460 173.407  1.00 76.67           O  
ATOM    467  CB  LYS A  63     205.380 219.171 170.809  1.00 76.67           C  
ATOM    468  CG  LYS A  63     205.494 219.224 169.293  1.00 76.67           C  
ATOM    469  CD  LYS A  63     204.883 220.501 168.730  1.00 76.67           C  
ATOM    470  CE  LYS A  63     204.920 220.516 167.208  1.00 76.67           C  
ATOM    471  NZ  LYS A  63     204.302 221.756 166.651  1.00 76.67           N1+
ATOM    472  N   ILE A  64     205.073 217.950 173.634  1.00 78.74           N  
ATOM    473  CA  ILE A  64     205.074 218.134 175.082  1.00 78.74           C  
ATOM    474  C   ILE A  64     205.951 217.069 175.736  1.00 78.74           C  
ATOM    475  O   ILE A  64     206.759 217.376 176.617  1.00 78.74           O  
ATOM    476  CB  ILE A  64     203.642 218.078 175.661  1.00 78.74           C  
ATOM    477  CG1 ILE A  64     202.827 219.285 175.182  1.00 78.74           C  
ATOM    478  CG2 ILE A  64     203.681 218.014 177.190  1.00 78.74           C  
ATOM    479  CD1 ILE A  64     201.348 219.214 175.543  1.00 78.74           C  
ATOM    480  N   TRP A  65     205.840 215.762 175.298  1.00 82.13           N  
ATOM    481  CA  TRP A  65     206.647 214.665 175.823  1.00 82.13           C  
ATOM    482  C   TRP A  65     208.132 214.919 175.585  1.00 82.13           C  
ATOM    483  O   TRP A  65     208.950 214.757 176.495  1.00 82.13           O  
ATOM    484  CB  TRP A  65     206.234 213.338 175.181  1.00 82.13           C  
ATOM    485  CG  TRP A  65     207.072 212.169 175.605  1.00 82.13           C  
ATOM    486  CD1 TRP A  65     206.957 211.450 176.762  1.00 82.13           C  
ATOM    487  CD2 TRP A  65     208.157 211.587 174.876  1.00 82.13           C  
ATOM    488  CE2 TRP A  65     208.655 210.517 175.652  1.00 82.13           C  
ATOM    489  CE3 TRP A  65     208.756 211.866 173.641  1.00 82.13           C  
ATOM    490  NE1 TRP A  65     207.907 210.455 176.797  1.00 82.13           N  
ATOM    491  CZ2 TRP A  65     209.726 209.725 175.232  1.00 82.13           C  
ATOM    492  CZ3 TRP A  65     209.822 211.077 173.224  1.00 82.13           C  
ATOM    493  CH2 TRP A  65     210.294 210.020 174.019  1.00 82.13           C  
ATOM    494  N   ALA A  66     208.446 215.300 174.290  1.00 79.44           N  
ATOM    495  CA  ALA A  66     209.837 215.570 173.933  1.00 79.44           C  
ATOM    496  C   ALA A  66     210.409 216.704 174.779  1.00 79.44           C  
ATOM    497  O   ALA A  66     211.558 216.637 175.221  1.00 79.44           O  
ATOM    498  CB  ALA A  66     209.948 215.910 172.448  1.00 79.44           C  
ATOM    499  N   GLY A  67     209.577 217.730 174.899  1.00 80.94           N  
ATOM    500  CA  GLY A  67     209.972 218.831 175.764  1.00 80.94           C  
ATOM    501  C   GLY A  67     210.268 218.394 177.187  1.00 80.94           C  
ATOM    502  O   GLY A  67     211.247 218.842 177.788  1.00 80.94           O  
ATOM    503  N   ASN A  68     209.482 217.489 177.750  1.00 83.04           N  
ATOM    504  CA  ASN A  68     209.678 216.976 179.102  1.00 83.04           C  
ATOM    505  C   ASN A  68     210.947 216.136 179.206  1.00 83.04           C  
ATOM    506  O   ASN A  68     211.653 216.193 180.214  1.00 83.04           O  
ATOM    507  CB  ASN A  68     208.463 216.158 179.547  1.00 83.04           C  
ATOM    508  CG  ASN A  68     207.251 217.023 179.830  1.00 83.04           C  
ATOM    509  ND2 ASN A  68     206.070 216.413 179.809  1.00 83.04           N  
ATOM    510  OD1 ASN A  68     207.373 218.228 180.066  1.00 83.04           O  
ATOM    511  N   VAL A  69     211.226 215.339 178.176  1.00 82.09           N  
ATOM    512  CA  VAL A  69     212.435 214.523 178.143  1.00 82.09           C  
ATOM    513  C   VAL A  69     213.667 215.426 178.129  1.00 82.09           C  
ATOM    514  O   VAL A  69     214.649 215.158 178.825  1.00 82.09           O  
ATOM    515  CB  VAL A  69     212.451 213.580 176.920  1.00 82.09           C  
ATOM    516  CG1 VAL A  69     213.801 212.875 176.798  1.00 82.09           C  
ATOM    517  CG2 VAL A  69     211.318 212.561 177.018  1.00 82.09           C  
ATOM    518  N   LYS A  70     213.558 216.451 177.266  1.00 83.00           N  
ATOM    519  CA  LYS A  70     214.634 217.436 177.202  1.00 83.00           C  
ATOM    520  C   LYS A  70     214.905 218.045 178.575  1.00 83.00           C  
ATOM    521  O   LYS A  70     216.053 218.105 179.017  1.00 83.00           O  
ATOM    522  CB  LYS A  70     214.294 218.539 176.198  1.00 83.00           C  
ATOM    523  CG  LYS A  70     215.384 219.588 176.037  1.00 83.00           C  
ATOM    524  CD  LYS A  70     214.981 220.665 175.039  1.00 83.00           C  
ATOM    525  CE  LYS A  70     213.831 221.514 175.564  1.00 83.00           C  
ATOM    526  NZ  LYS A  70     213.434 222.574 174.589  1.00 83.00           N1+
ATOM    527  N   GLU A  71     213.860 218.477 179.282  1.00 83.16           N  
ATOM    528  CA  GLU A  71     213.976 219.088 180.602  1.00 83.16           C  
ATOM    529  C   GLU A  71     214.532 218.096 181.621  1.00 83.16           C  
ATOM    530  O   GLU A  71     215.366 218.456 182.454  1.00 83.16           O  
ATOM    531  CB  GLU A  71     212.621 219.620 181.071  1.00 83.16           C  
ATOM    532  CG  GLU A  71     212.682 220.395 182.380  1.00 83.16           C  
ATOM    533  CD  GLU A  71     213.637 221.576 182.333  1.00 83.16           C  
ATOM    534  OE1 GLU A  71     214.187 221.955 183.392  1.00 83.16           O  
ATOM    535  OE2 GLU A  71     213.836 222.130 181.229  1.00 83.16           O1-
ATOM    536  N   LEU A  72     214.130 216.913 181.525  1.00 83.32           N  
ATOM    537  CA  LEU A  72     214.602 215.866 182.424  1.00 83.32           C  
ATOM    538  C   LEU A  72     216.085 215.588 182.205  1.00 83.32           C  
ATOM    539  O   LEU A  72     216.839 215.419 183.166  1.00 83.32           O  
ATOM    540  CB  LEU A  72     213.794 214.581 182.223  1.00 83.32           C  
ATOM    541  CG  LEU A  72     214.172 213.397 183.114  1.00 83.32           C  
ATOM    542  CD1 LEU A  72     213.875 213.717 184.575  1.00 83.32           C  
ATOM    543  CD2 LEU A  72     213.428 212.140 182.676  1.00 83.32           C  
ATOM    544  N   SER A  73     216.478 215.576 180.925  1.00 81.29           N  
ATOM    545  CA  SER A  73     217.876 215.315 180.600  1.00 81.29           C  
ATOM    546  C   SER A  73     218.787 216.396 181.172  1.00 81.29           C  
ATOM    547  O   SER A  73     219.839 216.093 181.738  1.00 81.29           O  
ATOM    548  CB  SER A  73     218.068 215.225 179.086  1.00 81.29           C  
ATOM    549  OG  SER A  73     217.300 214.165 178.543  1.00 81.29           O  
ATOM    550  N   TYR A  74     218.357 217.609 181.130  1.00 83.13           N  
ATOM    551  CA  TYR A  74     219.126 218.717 181.685  1.00 83.13           C  
ATOM    552  C   TYR A  74     219.226 218.606 183.202  1.00 83.13           C  
ATOM    553  O   TYR A  74     220.302 218.792 183.775  1.00 83.13           O  
ATOM    554  CB  TYR A  74     218.493 220.057 181.300  1.00 83.13           C  
ATOM    555  CG  TYR A  74     218.718 220.443 179.859  1.00 83.13           C  
ATOM    556  CD1 TYR A  74     219.952 220.235 179.245  1.00 83.13           C  
ATOM    557  CD2 TYR A  74     217.699 221.019 179.107  1.00 83.13           C  
ATOM    558  CE1 TYR A  74     220.165 220.591 177.919  1.00 83.13           C  
ATOM    559  CE2 TYR A  74     217.900 221.379 177.778  1.00 83.13           C  
ATOM    560  CZ  TYR A  74     219.134 221.161 177.194  1.00 83.13           C  
ATOM    561  OH  TYR A  74     219.340 221.516 175.879  1.00 83.13           O  
ATOM    562  N   GLN A  75     218.127 218.400 183.784  1.00 82.83           N  
ATOM    563  CA  GLN A  75     218.090 218.273 185.237  1.00 82.83           C  
ATOM    564  C   GLN A  75     219.006 217.149 185.715  1.00 82.83           C  
ATOM    565  O   GLN A  75     219.717 217.300 186.711  1.00 82.83           O  
ATOM    566  CB  GLN A  75     216.660 218.024 185.719  1.00 82.83           C  
ATOM    567  CG  GLN A  75     215.764 219.252 185.643  1.00 82.83           C  
ATOM    568  CD  GLN A  75     214.350 218.977 186.119  1.00 82.83           C  
ATOM    569  NE2 GLN A  75     213.573 220.038 186.316  1.00 82.83           N  
ATOM    570  OE1 GLN A  75     213.958 217.822 186.309  1.00 82.83           O  
ATOM    571  N   MET A  76     218.985 216.133 184.986  1.00 79.82           N  
ATOM    572  CA  MET A  76     219.812 214.982 185.341  1.00 79.82           C  
ATOM    573  C   MET A  76     221.294 215.318 185.213  1.00 79.82           C  
ATOM    574  O   MET A  76     222.092 214.969 186.085  1.00 79.82           O  
ATOM    575  CB  MET A  76     219.469 213.780 184.458  1.00 79.82           C  
ATOM    576  CG  MET A  76     218.117 213.159 184.767  1.00 79.82           C  
ATOM    577  SD  MET A  76     217.720 211.751 183.659  1.00 79.82           S  
ATOM    578  CE  MET A  76     216.010 211.419 184.163  1.00 79.82           C  
ATOM    579  N   GLU A  77     221.568 215.869 184.133  1.00 83.82           N  
ATOM    580  CA  GLU A  77     222.955 216.267 183.908  1.00 83.82           C  
ATOM    581  C   GLU A  77     223.452 217.187 185.020  1.00 83.82           C  
ATOM    582  O   GLU A  77     224.567 217.016 185.520  1.00 83.82           O  
ATOM    583  CB  GLU A  77     223.101 216.959 182.550  1.00 83.82           C  
ATOM    584  CG  GLU A  77     224.545 217.210 182.139  1.00 83.82           C  
ATOM    585  CD  GLU A  77     224.678 217.816 180.752  1.00 83.82           C  
ATOM    586  OE1 GLU A  77     225.780 217.744 180.161  1.00 83.82           O  
ATOM    587  OE2 GLU A  77     223.673 218.367 180.251  1.00 83.82           O1-
ATOM    588  N   ASP A  78     222.619 218.181 185.400  1.00 83.35           N  
ATOM    589  CA  ASP A  78     222.962 219.113 186.470  1.00 83.35           C  
ATOM    590  C   ASP A  78     223.188 218.376 187.789  1.00 83.35           C  
ATOM    591  O   ASP A  78     224.116 218.697 188.534  1.00 83.35           O  
ATOM    592  CB  ASP A  78     221.865 220.166 186.638  1.00 83.35           C  
ATOM    593  CG  ASP A  78     221.783 221.128 185.466  1.00 83.35           C  
ATOM    594  OD1 ASP A  78     222.723 221.169 184.644  1.00 83.35           O  
ATOM    595  OD2 ASP A  78     220.770 221.853 185.366  1.00 83.35           O1-
ATOM    596  N   ILE A  79     222.361 217.382 188.071  1.00 79.90           N  
ATOM    597  CA  ILE A  79     222.445 216.624 189.315  1.00 79.90           C  
ATOM    598  C   ILE A  79     223.731 215.802 189.331  1.00 79.90           C  
ATOM    599  O   ILE A  79     224.459 215.796 190.327  1.00 79.90           O  
ATOM    600  CB  ILE A  79     221.217 215.703 189.500  1.00 79.90           C  
ATOM    601  CG1 ILE A  79     219.955 216.540 189.738  1.00 79.90           C  
ATOM    602  CG2 ILE A  79     221.449 214.720 190.650  1.00 79.90           C  
ATOM    603  CD1 ILE A  79     218.660 215.740 189.666  1.00 79.90           C  
ATOM    604  N   VAL A  80     223.963 215.155 188.171  1.00 78.04           N  
ATOM    605  CA  VAL A  80     225.151 214.311 188.080  1.00 78.04           C  
ATOM    606  C   VAL A  80     226.407 215.174 188.193  1.00 78.04           C  
ATOM    607  O   VAL A  80     227.356 214.810 188.889  1.00 78.04           O  
ATOM    608  CB  VAL A  80     225.174 213.505 186.763  1.00 78.04           C  
ATOM    609  CG1 VAL A  80     226.521 212.809 186.580  1.00 78.04           C  
ATOM    610  CG2 VAL A  80     224.035 212.488 186.739  1.00 78.04           C  
ATOM    611  N   ASP A  81     226.378 216.305 187.522  1.00 80.65           N  
ATOM    612  CA  ASP A  81     227.504 217.232 187.588  1.00 80.65           C  
ATOM    613  C   ASP A  81     227.737 217.710 189.020  1.00 80.65           C  
ATOM    614  O   ASP A  81     228.882 217.812 189.466  1.00 80.65           O  
ATOM    615  CB  ASP A  81     227.268 218.428 186.665  1.00 80.65           C  
ATOM    616  CG  ASP A  81     227.511 218.104 185.201  1.00 80.65           C  
ATOM    617  OD1 ASP A  81     228.098 217.042 184.901  1.00 80.65           O  
ATOM    618  OD2 ASP A  81     227.114 218.920 184.342  1.00 80.65           O1-
ATOM    619  N   ALA A  82     226.641 218.069 189.684  1.00 79.67           N  
ATOM    620  CA  ALA A  82     226.725 218.507 191.075  1.00 79.67           C  
ATOM    621  C   ALA A  82     227.338 217.422 191.955  1.00 79.67           C  
ATOM    622  O   ALA A  82     228.145 217.715 192.841  1.00 79.67           O  
ATOM    623  CB  ALA A  82     225.343 218.894 191.596  1.00 79.67           C  
ATOM    624  N   PHE A  83     226.963 216.175 191.643  1.00 76.25           N  
ATOM    625  CA  PHE A  83     227.519 215.038 192.365  1.00 76.25           C  
ATOM    626  C   PHE A  83     229.013 214.904 192.096  1.00 76.25           C  
ATOM    627  O   PHE A  83     229.800 214.702 193.022  1.00 76.25           O  
ATOM    628  CB  PHE A  83     226.797 213.745 191.973  1.00 76.25           C  
ATOM    629  CG  PHE A  83     227.348 212.514 192.642  1.00 76.25           C  
ATOM    630  CD1 PHE A  83     228.160 211.631 191.942  1.00 76.25           C  
ATOM    631  CD2 PHE A  83     227.053 212.242 193.972  1.00 76.25           C  
ATOM    632  CE1 PHE A  83     228.671 210.491 192.559  1.00 76.25           C  
ATOM    633  CE2 PHE A  83     227.561 211.106 194.595  1.00 76.25           C  
ATOM    634  CZ  PHE A  83     228.369 210.232 193.887  1.00 76.25           C  
ATOM    635  N   MET A  84     229.351 215.095 190.826  1.00 74.13           N  
ATOM    636  CA  MET A  84     230.745 214.937 190.420  1.00 74.13           C  
ATOM    637  C   MET A  84     231.622 216.012 191.051  1.00 74.13           C  
ATOM    638  O   MET A  84     232.780 215.759 191.384  1.00 74.13           O  
ATOM    639  CB  MET A  84     230.871 214.987 188.896  1.00 74.13           C  
ATOM    640  CG  MET A  84     230.286 213.773 188.192  1.00 74.13           C  
ATOM    641  SD  MET A  84     231.129 212.213 188.664  1.00 74.13           S  
ATOM    642  CE  MET A  84     232.512 212.229 187.489  1.00 74.13           C  
ATOM    643  N   VAL A  85     231.134 217.171 191.113  1.00 73.12           N  
ATOM    644  CA  VAL A  85     231.845 218.267 191.763  1.00 73.12           C  
ATOM    645  C   VAL A  85     232.111 217.916 193.225  1.00 73.12           C  
ATOM    646  O   VAL A  85     233.192 218.194 193.751  1.00 73.12           O  
ATOM    647  CB  VAL A  85     231.057 219.592 191.668  1.00 73.12           C  
ATOM    648  CG1 VAL A  85     231.682 220.658 192.566  1.00 73.12           C  
ATOM    649  CG2 VAL A  85     230.999 220.074 190.220  1.00 73.12           C  
ATOM    650  N   ARG A  86     231.240 217.184 193.862  1.00 68.59           N  
ATOM    651  CA  ARG A  86     231.316 216.889 195.288  1.00 68.59           C  
ATOM    652  C   ARG A  86     232.200 215.675 195.550  1.00 68.59           C  
ATOM    653  O   ARG A  86     232.844 215.583 196.597  1.00 68.59           O  
ATOM    654  CB  ARG A  86     229.918 216.655 195.865  1.00 68.59           C  
ATOM    655  CG  ARG A  86     229.095 217.923 196.022  1.00 68.59           C  
ATOM    656  CD  ARG A  86     227.761 217.649 196.702  1.00 68.59           C  
ATOM    657  NE  ARG A  86     226.856 218.789 196.591  1.00 68.59           N  
ATOM    658  CZ  ARG A  86     225.830 219.025 197.405  1.00 68.59           C  
ATOM    659  NH1 ARG A  86     225.560 218.200 198.411  1.00 68.59           N1+
ATOM    660  NH2 ARG A  86     225.071 220.093 197.213  1.00 68.59           N  
ATOM    661  N   VAL A  87     232.179 214.779 194.481  1.00 62.58           N  
ATOM    662  CA  VAL A  87     233.002 213.579 194.594  1.00 62.58           C  
ATOM    663  C   VAL A  87     234.426 213.885 194.135  1.00 62.58           C  
ATOM    664  O   VAL A  87     235.369 213.180 194.503  1.00 62.58           O  
ATOM    665  CB  VAL A  87     232.417 212.410 193.771  1.00 62.58           C  
ATOM    666  CG1 VAL A  87     233.334 211.189 193.841  1.00 62.58           C  
ATOM    667  CG2 VAL A  87     231.016 212.058 194.267  1.00 62.58           C  
ATOM    668  N   GLY A  88     234.661 215.209 193.627  1.00 51.97           N  
ATOM    669  CA  GLY A  88     235.913 215.778 193.154  1.00 51.97           C  
ATOM    670  C   GLY A  88     236.989 214.736 192.915  1.00 51.97           C  
ATOM    671  O   GLY A  88     237.198 213.850 193.746  1.00 51.97           O  
ATOM    672  N   ASP A  89     237.233 214.255 191.586  1.00 43.76           N  
ATOM    673  CA  ASP A  89     238.331 213.512 190.976  1.00 43.76           C  
ATOM    674  C   ASP A  89     239.683 214.062 191.427  1.00 43.76           C  
ATOM    675  O   ASP A  89     240.000 215.226 191.176  1.00 43.76           O  
ATOM    676  CB  ASP A  89     238.228 213.558 189.450  1.00 43.76           C  
ATOM    677  CG  ASP A  89     238.585 212.236 188.792  1.00 43.76           C  
ATOM    678  OD1 ASP A  89     238.844 211.248 189.511  1.00 43.76           O  
ATOM    679  OD2 ASP A  89     238.611 212.185 187.544  1.00 43.76           O1-
ATOM    680  N   GLY A  90     240.352 213.940 192.625  1.00 41.86           N  
ATOM    681  CA  GLY A  90     241.773 214.013 192.924  1.00 41.86           C  
ATOM    682  C   GLY A  90     242.605 213.043 192.104  1.00 41.86           C  
ATOM    683  O   GLY A  90     242.336 211.841 192.096  1.00 41.86           O  
ATOM    684  N   GLY A  91     242.916 213.196 190.700  1.00 42.40           N  
ATOM    685  CA  GLY A  91     244.131 212.759 190.030  1.00 42.40           C  
ATOM    686  C   GLY A  91     244.019 211.366 189.441  1.00 42.40           C  
ATOM    687  O   GLY A  91     243.332 210.505 189.996  1.00 42.40           O  
ATOM    688  N   GLU A  92     243.918 211.156 188.064  1.00 38.66           N  
ATOM    689  CA  GLU A  92     244.168 209.945 187.288  1.00 38.66           C  
ATOM    690  C   GLU A  92     245.367 209.176 187.835  1.00 38.66           C  
ATOM    691  O   GLU A  92     246.441 209.750 188.031  1.00 38.66           O  
ATOM    692  CB  GLU A  92     244.391 210.288 185.812  1.00 38.66           C  
ATOM    693  CG  GLU A  92     243.390 209.634 184.871  1.00 38.66           C  
ATOM    694  CD  GLU A  92     243.417 210.217 183.468  1.00 38.66           C  
ATOM    695  OE1 GLU A  92     242.561 209.840 182.636  1.00 38.66           O  
ATOM    696  OE2 GLU A  92     244.303 211.058 183.197  1.00 38.66           O1-
ATOM    697  N   SER A  93     245.269 208.197 188.733  1.00 38.59           N  
ATOM    698  CA  SER A  93     246.205 207.079 188.793  1.00 38.59           C  
ATOM    699  C   SER A  93     246.098 206.200 187.552  1.00 38.59           C  
ATOM    700  O   SER A  93     245.018 206.063 186.973  1.00 38.59           O  
ATOM    701  CB  SER A  93     245.955 206.238 190.047  1.00 38.59           C  
ATOM    702  OG  SER A  93     244.872 205.346 189.847  1.00 38.59           O  
ATOM    703  N   THR A  94     246.928 206.261 186.596  1.00 41.60           N  
ATOM    704  CA  THR A  94     247.126 205.416 185.423  1.00 41.60           C  
ATOM    705  C   THR A  94     246.695 203.981 185.709  1.00 41.60           C  
ATOM    706  O   THR A  94     246.250 203.269 184.807  1.00 41.60           O  
ATOM    707  CB  THR A  94     248.597 205.433 184.965  1.00 41.60           C  
ATOM    708  CG2 THR A  94     248.951 206.757 184.298  1.00 41.60           C  
ATOM    709  OG1 THR A  94     249.447 205.241 186.104  1.00 41.60           O  
ATOM    710  N   ASN A  95     246.272 203.659 187.009  1.00 47.91           N  
ATOM    711  CA  ASN A  95     245.849 202.296 187.311  1.00 47.91           C  
ATOM    712  C   ASN A  95     244.376 202.241 187.707  1.00 47.91           C  
ATOM    713  O   ASN A  95     243.950 202.941 188.628  1.00 47.91           O  
ATOM    714  CB  ASN A  95     246.719 201.696 188.418  1.00 47.91           C  
ATOM    715  CG  ASN A  95     246.643 200.183 188.465  1.00 47.91           C  
ATOM    716  ND2 ASN A  95     247.510 199.570 189.263  1.00 47.91           N  
ATOM    717  OD1 ASN A  95     245.812 199.569 187.790  1.00 47.91           O  
ATOM    718  N   PRO A  96     243.436 201.750 186.890  1.00 47.62           N  
ATOM    719  CA  PRO A  96     242.000 201.627 187.144  1.00 47.62           C  
ATOM    720  C   PRO A  96     241.691 201.122 188.552  1.00 47.62           C  
ATOM    721  O   PRO A  96     240.713 201.556 189.166  1.00 47.62           O  
ATOM    722  CB  PRO A  96     241.540 200.617 186.090  1.00 47.62           C  
ATOM    723  CG  PRO A  96     242.750 200.368 185.248  1.00 47.62           C  
ATOM    724  CD  PRO A  96     243.929 201.034 185.897  1.00 47.62           C  
ATOM    725  N   LYS A  97     242.571 200.267 189.195  1.00 47.40           N  
ATOM    726  CA  LYS A  97     242.353 199.655 190.502  1.00 47.40           C  
ATOM    727  C   LYS A  97     242.562 200.666 191.625  1.00 47.40           C  
ATOM    728  O   LYS A  97     241.806 200.687 192.599  1.00 47.40           O  
ATOM    729  CB  LYS A  97     243.282 198.457 190.697  1.00 47.40           C  
ATOM    730  CG  LYS A  97     242.772 197.168 190.067  1.00 47.40           C  
ATOM    731  CD  LYS A  97     243.677 195.988 190.397  1.00 47.40           C  
ATOM    732  CE  LYS A  97     243.218 194.717 189.696  1.00 47.40           C  
ATOM    733  NZ  LYS A  97     244.144 193.574 189.957  1.00 47.40           N1+
ATOM    734  N   ASN A  98     243.570 201.595 191.490  1.00 48.70           N  
ATOM    735  CA  ASN A  98     243.888 202.628 192.470  1.00 48.70           C  
ATOM    736  C   ASN A  98     242.903 203.791 192.399  1.00 48.70           C  
ATOM    737  O   ASN A  98     242.600 204.417 193.416  1.00 48.70           O  
ATOM    738  CB  ASN A  98     245.320 203.131 192.274  1.00 48.70           C  
ATOM    739  CG  ASN A  98     246.355 202.188 192.851  1.00 48.70           C  
ATOM    740  ND2 ASN A  98     247.619 202.413 192.511  1.00 48.70           N  
ATOM    741  OD1 ASN A  98     246.023 201.263 193.598  1.00 48.70           O  
ATOM    742  N   ARG A  99     242.271 204.003 191.138  1.00 45.25           N  
ATOM    743  CA  ARG A  99     241.221 204.968 190.822  1.00 45.25           C  
ATOM    744  C   ARG A  99     239.933 204.639 191.569  1.00 45.25           C  
ATOM    745  O   ARG A  99     239.309 205.522 192.159  1.00 45.25           O  
ATOM    746  CB  ARG A  99     240.960 205.004 189.316  1.00 45.25           C  
ATOM    747  CG  ARG A  99     240.105 206.179 188.867  1.00 45.25           C  
ATOM    748  CD  ARG A  99     239.893 206.180 187.360  1.00 45.25           C  
ATOM    749  NE  ARG A  99     238.975 207.238 186.944  1.00 45.25           N  
ATOM    750  CZ  ARG A  99     238.536 207.415 185.702  1.00 45.25           C  
ATOM    751  NH1 ARG A  99     238.924 206.605 184.723  1.00 45.25           N1+
ATOM    752  NH2 ARG A  99     237.702 208.410 185.435  1.00 45.25           N  
ATOM    753  N   VAL A 100     239.595 203.410 191.520  1.00 46.53           N  
ATOM    754  CA  VAL A 100     238.370 202.908 192.132  1.00 46.53           C  
ATOM    755  C   VAL A 100     238.495 202.953 193.654  1.00 46.53           C  
ATOM    756  O   VAL A 100     237.551 203.336 194.349  1.00 46.53           O  
ATOM    757  CB  VAL A 100     238.051 201.469 191.666  1.00 46.53           C  
ATOM    758  CG1 VAL A 100     236.834 200.918 192.408  1.00 46.53           C  
ATOM    759  CG2 VAL A 100     237.821 201.436 190.156  1.00 46.53           C  
ATOM    760  N   LYS A 101     239.705 202.643 194.183  1.00 50.17           N  
ATOM    761  CA  LYS A 101     239.965 202.624 195.620  1.00 50.17           C  
ATOM    762  C   LYS A 101     239.877 204.027 196.213  1.00 50.17           C  
ATOM    763  O   LYS A 101     239.313 204.216 197.292  1.00 50.17           O  
ATOM    764  CB  LYS A 101     241.339 202.018 195.909  1.00 50.17           C  
ATOM    765  CG  LYS A 101     241.285 200.639 196.550  1.00 50.17           C  
ATOM    766  CD  LYS A 101     242.679 200.116 196.867  1.00 50.17           C  
ATOM    767  CE  LYS A 101     242.636 198.684 197.384  1.00 50.17           C  
ATOM    768  NZ  LYS A 101     244.007 198.132 197.603  1.00 50.17           N1+
ATOM    769  N   LYS A 102     240.379 205.105 195.506  1.00 50.74           N  
ATOM    770  CA  LYS A 102     240.377 206.483 195.987  1.00 50.74           C  
ATOM    771  C   LYS A 102     238.973 207.079 195.945  1.00 50.74           C  
ATOM    772  O   LYS A 102     238.559 207.772 196.877  1.00 50.74           O  
ATOM    773  CB  LYS A 102     241.335 207.342 195.160  1.00 50.74           C  
ATOM    774  CG  LYS A 102     242.692 207.561 195.814  1.00 50.74           C  
ATOM    775  CD  LYS A 102     243.556 208.518 195.003  1.00 50.74           C  
ATOM    776  CE  LYS A 102     244.979 208.582 195.541  1.00 50.74           C  
ATOM    777  NZ  LYS A 102     245.885 209.333 194.623  1.00 50.74           N1+
ATOM    778  N   ILE A 103     238.299 206.880 194.718  1.00 47.81           N  
ATOM    779  CA  ILE A 103     236.896 207.269 194.628  1.00 47.81           C  
ATOM    780  C   ILE A 103     236.100 206.598 195.744  1.00 47.81           C  
ATOM    781  O   ILE A 103     235.238 207.225 196.365  1.00 47.81           O  
ATOM    782  CB  ILE A 103     236.296 206.906 193.250  1.00 47.81           C  
ATOM    783  CG1 ILE A 103     236.926 207.769 192.150  1.00 47.81           C  
ATOM    784  CG2 ILE A 103     234.774 207.062 193.265  1.00 47.81           C  
ATOM    785  CD1 ILE A 103     236.513 207.371 190.740  1.00 47.81           C  
ATOM    786  N   LEU A 104     236.563 205.319 196.029  1.00 48.12           N  
ATOM    787  CA  LEU A 104     235.930 204.500 197.058  1.00 48.12           C  
ATOM    788  C   LEU A 104     236.110 205.126 198.437  1.00 48.12           C  
ATOM    789  O   LEU A 104     235.166 205.174 199.229  1.00 48.12           O  
ATOM    790  CB  LEU A 104     236.509 203.083 197.047  1.00 48.12           C  
ATOM    791  CG  LEU A 104     235.633 201.997 196.423  1.00 48.12           C  
ATOM    792  CD1 LEU A 104     236.456 201.133 195.473  1.00 48.12           C  
ATOM    793  CD2 LEU A 104     234.986 201.142 197.507  1.00 48.12           C  
ATOM    794  N   LYS A 105     237.339 205.547 198.837  1.00 55.23           N  
ATOM    795  CA  LYS A 105     237.668 206.156 200.122  1.00 55.23           C  
ATOM    796  C   LYS A 105     236.928 207.478 200.311  1.00 55.23           C  
ATOM    797  O   LYS A 105     236.416 207.759 201.396  1.00 55.23           O  
ATOM    798  CB  LYS A 105     239.176 206.379 200.239  1.00 55.23           C  
ATOM    799  CG  LYS A 105     239.917 205.245 200.933  1.00 55.23           C  
ATOM    800  CD  LYS A 105     241.394 205.571 201.114  1.00 55.23           C  
ATOM    801  CE  LYS A 105     242.171 204.374 201.648  1.00 55.23           C  
ATOM    802  NZ  LYS A 105     243.636 204.654 201.724  1.00 55.23           N1+
ATOM    803  N   LYS A 106     236.692 208.182 199.247  1.00 52.63           N  
ATOM    804  CA  LYS A 106     236.093 209.507 199.374  1.00 52.63           C  
ATOM    805  C   LYS A 106     234.570 209.425 199.378  1.00 52.63           C  
ATOM    806  O   LYS A 106     233.903 210.177 200.093  1.00 52.63           O  
ATOM    807  CB  LYS A 106     236.568 210.421 198.244  1.00 52.63           C  
ATOM    808  CG  LYS A 106     237.926 211.059 198.491  1.00 52.63           C  
ATOM    809  CD  LYS A 106     238.267 212.084 197.417  1.00 52.63           C  
ATOM    810  CE  LYS A 106     239.643 212.694 197.640  1.00 52.63           C  
ATOM    811  NZ  LYS A 106     240.020 213.631 196.539  1.00 52.63           N1+
ATOM    812  N   VAL A 107     234.108 208.488 198.440  1.00 51.08           N  
ATOM    813  CA  VAL A 107     232.681 208.200 198.516  1.00 51.08           C  
ATOM    814  C   VAL A 107     232.325 207.711 199.917  1.00 51.08           C  
ATOM    815  O   VAL A 107     231.281 208.076 200.463  1.00 51.08           O  
ATOM    816  CB  VAL A 107     232.257 207.151 197.462  1.00 51.08           C  
ATOM    817  CG1 VAL A 107     230.805 206.727 197.676  1.00 51.08           C  
ATOM    818  CG2 VAL A 107     232.454 207.704 196.051  1.00 51.08           C  
ATOM    819  N   LYS A 108     233.251 206.871 200.492  1.00 52.07           N  
ATOM    820  CA  LYS A 108     233.076 206.421 201.870  1.00 52.07           C  
ATOM    821  C   LYS A 108     233.017 207.605 202.832  1.00 52.07           C  
ATOM    822  O   LYS A 108     232.199 207.621 203.755  1.00 52.07           O  
ATOM    823  CB  LYS A 108     234.206 205.474 202.274  1.00 52.07           C  
ATOM    824  CG  LYS A 108     233.741 204.246 203.044  1.00 52.07           C  
ATOM    825  CD  LYS A 108     234.905 203.322 203.379  1.00 52.07           C  
ATOM    826  CE  LYS A 108     234.437 202.083 204.130  1.00 52.07           C  
ATOM    827  NZ  LYS A 108     235.567 201.150 204.419  1.00 52.07           N1+
ATOM    828  N   LYS A 109     233.892 208.596 202.658  1.00 54.57           N  
ATOM    829  CA  LYS A 109     233.903 209.802 203.479  1.00 54.57           C  
ATOM    830  C   LYS A 109     232.619 210.605 203.296  1.00 54.57           C  
ATOM    831  O   LYS A 109     232.077 211.149 204.260  1.00 54.57           O  
ATOM    832  CB  LYS A 109     235.116 210.671 203.142  1.00 54.57           C  
ATOM    833  CG  LYS A 109     235.472 211.683 204.221  1.00 54.57           C  
ATOM    834  CD  LYS A 109     236.731 212.462 203.863  1.00 54.57           C  
ATOM    835  CE  LYS A 109     237.029 213.547 204.888  1.00 54.57           C  
ATOM    836  NZ  LYS A 109     238.310 214.254 204.590  1.00 54.57           N1+
ATOM    837  N   LEU A 110     232.224 210.693 201.980  1.00 46.78           N  
ATOM    838  CA  LEU A 110     230.948 211.349 201.715  1.00 46.78           C  
ATOM    839  C   LEU A 110     229.799 210.578 202.354  1.00 46.78           C  
ATOM    840  O   LEU A 110     228.829 211.177 202.825  1.00 46.78           O  
ATOM    841  CB  LEU A 110     230.715 211.480 200.208  1.00 46.78           C  
ATOM    842  CG  LEU A 110     231.143 212.802 199.569  1.00 46.78           C  
ATOM    843  CD1 LEU A 110     231.608 212.571 198.135  1.00 46.78           C  
ATOM    844  CD2 LEU A 110     230.001 213.811 199.611  1.00 46.78           C  
ATOM    845  N   PHE A 111     229.957 209.140 202.351  1.00 46.02           N  
ATOM    846  CA  PHE A 111     228.994 208.309 203.066  1.00 46.02           C  
ATOM    847  C   PHE A 111     228.978 208.656 204.550  1.00 46.02           C  
ATOM    848  O   PHE A 111     227.929 208.598 205.195  1.00 46.02           O  
ATOM    849  CB  PHE A 111     229.319 206.824 202.877  1.00 46.02           C  
ATOM    850  CG  PHE A 111     228.622 206.196 201.701  1.00 46.02           C  
ATOM    851  CD1 PHE A 111     227.342 205.673 201.833  1.00 46.02           C  
ATOM    852  CD2 PHE A 111     229.248 206.128 200.463  1.00 46.02           C  
ATOM    853  CE1 PHE A 111     226.695 205.090 200.745  1.00 46.02           C  
ATOM    854  CE2 PHE A 111     228.608 205.548 199.372  1.00 46.02           C  
ATOM    855  CZ  PHE A 111     227.332 205.028 199.516  1.00 46.02           C  
ATOM    856  N   LYS A 112     230.141 209.066 205.094  1.00 53.31           N  
ATOM    857  CA  LYS A 112     230.162 209.468 206.497  1.00 53.31           C  
ATOM    858  C   LYS A 112     229.362 210.750 206.713  1.00 53.31           C  
ATOM    859  O   LYS A 112     228.749 210.934 207.767  1.00 53.31           O  
ATOM    860  CB  LYS A 112     231.600 209.661 206.979  1.00 53.31           C  
ATOM    861  CG  LYS A 112     232.278 208.377 207.435  1.00 53.31           C  
ATOM    862  CD  LYS A 112     233.676 208.645 207.979  1.00 53.31           C  
ATOM    863  CE  LYS A 112     234.397 207.351 208.332  1.00 53.31           C  
ATOM    864  NZ  LYS A 112     235.776 207.607 208.844  1.00 53.31           N1+
ATOM    865  N   ASN A 113     229.205 211.562 205.516  1.00 49.90           N  
ATOM    866  CA  ASN A 113     228.385 212.768 205.565  1.00 49.90           C  
ATOM    867  C   ASN A 113     226.959 212.495 205.098  1.00 49.90           C  
ATOM    868  O   ASN A 113     226.485 213.111 204.141  1.00 49.90           O  
ATOM    869  CB  ASN A 113     229.015 213.881 204.723  1.00 49.90           C  
ATOM    870  CG  ASN A 113     230.223 214.506 205.393  1.00 49.90           C  
ATOM    871  ND2 ASN A 113     230.989 215.279 204.632  1.00 49.90           N  
ATOM    872  OD1 ASN A 113     230.466 214.297 206.584  1.00 49.90           O  
ATOM    873  N   GLY A 114     226.263 211.317 205.391  1.00 54.32           N  
ATOM    874  CA  GLY A 114     224.952 210.724 205.177  1.00 54.32           C  
ATOM    875  C   GLY A 114     223.958 211.687 204.554  1.00 54.32           C  
ATOM    876  O   GLY A 114     223.161 211.296 203.698  1.00 54.32           O  
ATOM    877  N   LYS A 115     223.980 213.049 204.826  1.00 59.34           N  
ATOM    878  CA  LYS A 115     222.946 213.989 204.402  1.00 59.34           C  
ATOM    879  C   LYS A 115     223.070 214.309 202.916  1.00 59.34           C  
ATOM    880  O   LYS A 115     222.066 214.381 202.205  1.00 59.34           O  
ATOM    881  CB  LYS A 115     223.021 215.276 205.225  1.00 59.34           C  
ATOM    882  CG  LYS A 115     222.401 215.161 206.610  1.00 59.34           C  
ATOM    883  CD  LYS A 115     222.396 216.503 207.332  1.00 59.34           C  
ATOM    884  CE  LYS A 115     221.841 216.378 208.744  1.00 59.34           C  
ATOM    885  NZ  LYS A 115     221.864 217.684 209.467  1.00 59.34           N1+
ATOM    886  N   ASP A 116     224.249 214.445 202.356  1.00 56.96           N  
ATOM    887  CA  ASP A 116     224.505 214.820 200.969  1.00 56.96           C  
ATOM    888  C   ASP A 116     224.169 213.673 200.019  1.00 56.96           C  
ATOM    889  O   ASP A 116     223.563 213.888 198.968  1.00 56.96           O  
ATOM    890  CB  ASP A 116     225.964 215.243 200.787  1.00 56.96           C  
ATOM    891  CG  ASP A 116     226.282 216.574 201.444  1.00 56.96           C  
ATOM    892  OD1 ASP A 116     225.358 217.395 201.637  1.00 56.96           O  
ATOM    893  OD2 ASP A 116     227.466 216.807 201.771  1.00 56.96           O1-
ATOM    894  N   LEU A 117     224.528 212.462 200.407  1.00 58.44           N  
ATOM    895  CA  LEU A 117     224.206 211.284 199.611  1.00 58.44           C  
ATOM    896  C   LEU A 117     222.696 211.082 199.525  1.00 58.44           C  
ATOM    897  O   LEU A 117     222.172 210.736 198.464  1.00 58.44           O  
ATOM    898  CB  LEU A 117     224.866 210.038 200.206  1.00 58.44           C  
ATOM    899  CG  LEU A 117     225.148 208.890 199.234  1.00 58.44           C  
ATOM    900  CD1 LEU A 117     226.646 208.772 198.974  1.00 58.44           C  
ATOM    901  CD2 LEU A 117     224.590 207.579 199.778  1.00 58.44           C  
ATOM    902  N   HIS A 118     222.060 211.266 200.701  1.00 64.09           N  
ATOM    903  CA  HIS A 118     220.611 211.097 200.728  1.00 64.09           C  
ATOM    904  C   HIS A 118     219.923 212.085 199.793  1.00 64.09           C  
ATOM    905  O   HIS A 118     218.962 211.730 199.106  1.00 64.09           O  
ATOM    906  CB  HIS A 118     220.079 211.264 202.152  1.00 64.09           C  
ATOM    907  CG  HIS A 118     220.251 210.047 203.004  1.00 64.09           C  
ATOM    908  CD2 HIS A 118     220.880 209.873 204.189  1.00 64.09           C  
ATOM    909  ND1 HIS A 118     219.740 208.816 202.654  1.00 64.09           N  
ATOM    910  CE1 HIS A 118     220.048 207.935 203.591  1.00 64.09           C  
ATOM    911  NE2 HIS A 118     220.740 208.551 204.534  1.00 64.09           N  
ATOM    912  N   ARG A 119     220.484 213.324 199.732  1.00 67.48           N  
ATOM    913  CA  ARG A 119     219.910 214.348 198.865  1.00 67.48           C  
ATOM    914  C   ARG A 119     220.087 213.983 197.395  1.00 67.48           C  
ATOM    915  O   ARG A 119     219.159 214.128 196.598  1.00 67.48           O  
ATOM    916  CB  ARG A 119     220.544 215.712 199.147  1.00 67.48           C  
ATOM    917  CG  ARG A 119     219.873 216.483 200.272  1.00 67.48           C  
ATOM    918  CD  ARG A 119     220.497 217.859 200.463  1.00 67.48           C  
ATOM    919  NE  ARG A 119     219.942 218.545 201.626  1.00 67.48           N  
ATOM    920  CZ  ARG A 119     220.369 219.716 202.089  1.00 67.48           C  
ATOM    921  NH1 ARG A 119     221.369 220.357 201.495  1.00 67.48           N1+
ATOM    922  NH2 ARG A 119     219.792 220.251 203.156  1.00 67.48           N  
ATOM    923  N   ILE A 120     221.233 213.501 197.064  1.00 65.90           N  
ATOM    924  CA  ILE A 120     221.538 213.114 195.691  1.00 65.90           C  
ATOM    925  C   ILE A 120     220.720 211.883 195.308  1.00 65.90           C  
ATOM    926  O   ILE A 120     220.143 211.827 194.220  1.00 65.90           O  
ATOM    927  CB  ILE A 120     223.046 212.836 195.502  1.00 65.90           C  
ATOM    928  CG1 ILE A 120     223.851 214.132 195.656  1.00 65.90           C  
ATOM    929  CG2 ILE A 120     223.309 212.185 194.142  1.00 65.90           C  
ATOM    930  CD1 ILE A 120     225.359 213.923 195.691  1.00 65.90           C  
ATOM    931  N   SER A 121     220.800 210.884 196.239  1.00 68.77           N  
ATOM    932  CA  SER A 121     220.006 209.680 196.020  1.00 68.77           C  
ATOM    933  C   SER A 121     218.531 210.017 195.832  1.00 68.77           C  
ATOM    934  O   SER A 121     217.876 209.482 194.934  1.00 68.77           O  
ATOM    935  CB  SER A 121     220.169 208.710 197.191  1.00 68.77           C  
ATOM    936  OG  SER A 121     219.471 207.501 196.944  1.00 68.77           O  
ATOM    937  N   ALA A 122     218.063 210.915 196.654  1.00 72.72           N  
ATOM    938  CA  ALA A 122     216.669 211.343 196.569  1.00 72.72           C  
ATOM    939  C   ALA A 122     216.388 212.041 195.242  1.00 72.72           C  
ATOM    940  O   ALA A 122     215.356 211.799 194.612  1.00 72.72           O  
ATOM    941  CB  ALA A 122     216.324 212.266 197.736  1.00 72.72           C  
ATOM    942  N   ALA A 123     217.360 212.948 194.849  1.00 74.44           N  
ATOM    943  CA  ALA A 123     217.210 213.664 193.584  1.00 74.44           C  
ATOM    944  C   ALA A 123     217.247 212.702 192.400  1.00 74.44           C  
ATOM    945  O   ALA A 123     216.465 212.839 191.457  1.00 74.44           O  
ATOM    946  CB  ALA A 123     218.300 214.723 193.440  1.00 74.44           C  
ATOM    947  N   LEU A 124     218.235 211.703 192.445  1.00 71.14           N  
ATOM    948  CA  LEU A 124     218.343 210.694 191.397  1.00 71.14           C  
ATOM    949  C   LEU A 124     217.086 209.831 191.343  1.00 71.14           C  
ATOM    950  O   LEU A 124     216.601 209.499 190.259  1.00 71.14           O  
ATOM    951  CB  LEU A 124     219.572 209.812 191.626  1.00 71.14           C  
ATOM    952  CG  LEU A 124     220.902 210.353 191.099  1.00 71.14           C  
ATOM    953  CD1 LEU A 124     222.069 209.601 191.730  1.00 71.14           C  
ATOM    954  CD2 LEU A 124     220.956 210.252 189.578  1.00 71.14           C  
ATOM    955  N   GLU A 125     216.547 209.503 192.522  1.00 73.00           N  
ATOM    956  CA  GLU A 125     215.319 208.716 192.587  1.00 73.00           C  
ATOM    957  C   GLU A 125     214.150 209.466 191.954  1.00 73.00           C  
ATOM    958  O   GLU A 125     213.334 208.873 191.247  1.00 73.00           O  
ATOM    959  CB  GLU A 125     214.988 208.353 194.037  1.00 73.00           C  
ATOM    960  CG  GLU A 125     215.802 207.188 194.579  1.00 73.00           C  
ATOM    961  CD  GLU A 125     215.456 206.832 196.017  1.00 73.00           C  
ATOM    962  OE1 GLU A 125     216.117 205.941 196.597  1.00 73.00           O  
ATOM    963  OE2 GLU A 125     214.517 207.448 196.566  1.00 73.00           O1-
ATOM    964  N   GLU A 126     214.072 210.713 192.271  1.00 77.93           N  
ATOM    965  CA  GLU A 126     213.027 211.555 191.698  1.00 77.93           C  
ATOM    966  C   GLU A 126     213.112 211.582 190.174  1.00 77.93           C  
ATOM    967  O   GLU A 126     212.092 211.499 189.488  1.00 77.93           O  
ATOM    968  CB  GLU A 126     213.115 212.977 192.255  1.00 77.93           C  
ATOM    969  CG  GLU A 126     211.970 213.882 191.820  1.00 77.93           C  
ATOM    970  CD  GLU A 126     212.058 215.283 192.403  1.00 77.93           C  
ATOM    971  OE1 GLU A 126     211.211 216.137 192.058  1.00 77.93           O  
ATOM    972  OE2 GLU A 126     212.982 215.528 193.211  1.00 77.93           O1-
ATOM    973  N   VAL A 127     214.358 211.679 189.667  1.00 72.75           N  
ATOM    974  CA  VAL A 127     214.563 211.751 188.224  1.00 72.75           C  
ATOM    975  C   VAL A 127     214.226 210.404 187.586  1.00 72.75           C  
ATOM    976  O   VAL A 127     213.666 210.354 186.489  1.00 72.75           O  
ATOM    977  CB  VAL A 127     216.012 212.157 187.876  1.00 72.75           C  
ATOM    978  CG1 VAL A 127     216.257 212.053 186.372  1.00 72.75           C  
ATOM    979  CG2 VAL A 127     216.302 213.573 188.372  1.00 72.75           C  
ATOM    980  N   VAL A 128     214.667 209.306 188.263  1.00 74.27           N  
ATOM    981  CA  VAL A 128     214.333 207.967 187.793  1.00 74.27           C  
ATOM    982  C   VAL A 128     212.817 207.814 187.701  1.00 74.27           C  
ATOM    983  O   VAL A 128     212.300 207.259 186.728  1.00 74.27           O  
ATOM    984  CB  VAL A 128     214.924 206.877 188.716  1.00 74.27           C  
ATOM    985  CG1 VAL A 128     214.353 205.505 188.365  1.00 74.27           C  
ATOM    986  CG2 VAL A 128     216.448 206.866 188.621  1.00 74.27           C  
ATOM    987  N   LEU A 129     212.109 208.313 188.699  1.00 77.08           N  
ATOM    988  CA  LEU A 129     210.651 208.269 188.712  1.00 77.08           C  
ATOM    989  C   LEU A 129     210.073 209.077 187.555  1.00 77.08           C  
ATOM    990  O   LEU A 129     209.148 208.624 186.878  1.00 77.08           O  
ATOM    991  CB  LEU A 129     210.110 208.802 190.042  1.00 77.08           C  
ATOM    992  CG  LEU A 129     208.593 208.740 190.231  1.00 77.08           C  
ATOM    993  CD1 LEU A 129     208.117 207.292 190.217  1.00 77.08           C  
ATOM    994  CD2 LEU A 129     208.188 209.429 191.529  1.00 77.08           C  
ATOM    995  N   GLN A 130     210.600 210.249 187.319  1.00 77.03           N  
ATOM    996  CA  GLN A 130     210.149 211.095 186.219  1.00 77.03           C  
ATOM    997  C   GLN A 130     210.380 210.416 184.872  1.00 77.03           C  
ATOM    998  O   GLN A 130     209.541 210.506 183.974  1.00 77.03           O  
ATOM    999  CB  GLN A 130     210.862 212.448 186.254  1.00 77.03           C  
ATOM   1000  CG  GLN A 130     210.389 213.364 187.375  1.00 77.03           C  
ATOM   1001  CD  GLN A 130     211.107 214.700 187.383  1.00 77.03           C  
ATOM   1002  NE2 GLN A 130     210.503 215.694 188.028  1.00 77.03           N  
ATOM   1003  OE1 GLN A 130     212.195 214.839 186.816  1.00 77.03           O  
ATOM   1004  N   ALA A 131     211.638 209.801 184.754  1.00 75.46           N  
ATOM   1005  CA  ALA A 131     211.973 209.073 183.533  1.00 75.46           C  
ATOM   1006  C   ALA A 131     210.997 207.924 183.294  1.00 75.46           C  
ATOM   1007  O   ALA A 131     210.581 207.682 182.158  1.00 75.46           O  
ATOM   1008  CB  ALA A 131     213.404 208.545 183.604  1.00 75.46           C  
ATOM   1009  N   LYS A 132     210.624 207.216 184.362  1.00 75.49           N  
ATOM   1010  CA  LYS A 132     209.671 206.114 184.263  1.00 75.49           C  
ATOM   1011  C   LYS A 132     208.292 206.618 183.844  1.00 75.49           C  
ATOM   1012  O   LYS A 132     207.614 205.981 183.035  1.00 75.49           O  
ATOM   1013  CB  LYS A 132     209.574 205.366 185.593  1.00 75.49           C  
ATOM   1014  CG  LYS A 132     210.745 204.435 185.867  1.00 75.49           C  
ATOM   1015  CD  LYS A 132     210.561 203.673 187.173  1.00 75.49           C  
ATOM   1016  CE  LYS A 132     211.753 202.773 187.470  1.00 75.49           C  
ATOM   1017  NZ  LYS A 132     211.604 202.069 188.778  1.00 75.49           N1+
ATOM   1018  N   GLN A 133     207.854 207.708 184.396  1.00 77.36           N  
ATOM   1019  CA  GLN A 133     206.579 208.325 184.044  1.00 77.36           C  
ATOM   1020  C   GLN A 133     206.543 208.705 182.566  1.00 77.36           C  
ATOM   1021  O   GLN A 133     205.522 208.524 181.898  1.00 77.36           O  
ATOM   1022  CB  GLN A 133     206.321 209.559 184.909  1.00 77.36           C  
ATOM   1023  CG  GLN A 133     205.961 209.233 186.352  1.00 77.36           C  
ATOM   1024  CD  GLN A 133     205.774 210.474 187.204  1.00 77.36           C  
ATOM   1025  NE2 GLN A 133     205.146 210.308 188.364  1.00 77.36           N  
ATOM   1026  OE1 GLN A 133     206.191 211.573 186.825  1.00 77.36           O  
ATOM   1027  N   LEU A 134     207.722 209.247 182.129  1.00 73.81           N  
ATOM   1028  CA  LEU A 134     207.809 209.644 180.728  1.00 73.81           C  
ATOM   1029  C   LEU A 134     207.797 208.424 179.815  1.00 73.81           C  
ATOM   1030  O   LEU A 134     207.246 208.472 178.713  1.00 73.81           O  
ATOM   1031  CB  LEU A 134     209.077 210.467 180.482  1.00 73.81           C  
ATOM   1032  CG  LEU A 134     209.050 211.916 180.974  1.00 73.81           C  
ATOM   1033  CD1 LEU A 134     210.442 212.533 180.878  1.00 73.81           C  
ATOM   1034  CD2 LEU A 134     208.042 212.733 180.173  1.00 73.81           C  
ATOM   1035  N   ALA A 135     208.513 207.348 180.312  1.00 71.68           N  
ATOM   1036  CA  ALA A 135     208.512 206.084 179.578  1.00 71.68           C  
ATOM   1037  C   ALA A 135     207.097 205.530 179.441  1.00 71.68           C  
ATOM   1038  O   ALA A 135     206.733 204.996 178.390  1.00 71.68           O  
ATOM   1039  CB  ALA A 135     209.414 205.066 180.273  1.00 71.68           C  
ATOM   1040  N   GLU A 136     206.283 205.613 180.522  1.00 71.38           N  
ATOM   1041  CA  GLU A 136     204.899 205.150 180.513  1.00 71.38           C  
ATOM   1042  C   GLU A 136     204.052 205.961 179.537  1.00 71.38           C  
ATOM   1043  O   GLU A 136     203.177 205.415 178.864  1.00 71.38           O  
ATOM   1044  CB  GLU A 136     204.297 205.223 181.919  1.00 71.38           C  
ATOM   1045  CG  GLU A 136     204.793 204.133 182.858  1.00 71.38           C  
ATOM   1046  CD  GLU A 136     204.249 204.265 184.271  1.00 71.38           C  
ATOM   1047  OE1 GLU A 136     204.613 203.441 185.141  1.00 71.38           O  
ATOM   1048  OE2 GLU A 136     203.450 205.198 184.510  1.00 71.38           O1-
ATOM   1049  N   LEU A 137     204.264 207.310 179.534  1.00 63.63           N  
ATOM   1050  CA  LEU A 137     203.565 208.196 178.611  1.00 63.63           C  
ATOM   1051  C   LEU A 137     203.896 207.845 177.164  1.00 63.63           C  
ATOM   1052  O   LEU A 137     203.052 207.990 176.276  1.00 63.63           O  
ATOM   1053  CB  LEU A 137     203.930 209.657 178.889  1.00 63.63           C  
ATOM   1054  CG  LEU A 137     202.893 210.480 179.655  1.00 63.63           C  
ATOM   1055  CD1 LEU A 137     203.581 211.384 180.673  1.00 63.63           C  
ATOM   1056  CD2 LEU A 137     202.043 211.301 178.691  1.00 63.63           C  
ATOM   1057  N   ARG A 138     205.115 207.283 176.949  1.00 62.77           N  
ATOM   1058  CA  ARG A 138     205.617 206.811 175.662  1.00 62.77           C  
ATOM   1059  C   ARG A 138     204.748 205.685 175.114  1.00 62.77           C  
ATOM   1060  O   ARG A 138     204.477 205.632 173.914  1.00 62.77           O  
ATOM   1061  CB  ARG A 138     207.068 206.339 175.791  1.00 62.77           C  
ATOM   1062  CG  ARG A 138     207.661 205.816 174.493  1.00 62.77           C  
ATOM   1063  CD  ARG A 138     209.050 205.230 174.705  1.00 62.77           C  
ATOM   1064  NE  ARG A 138     209.557 204.591 173.494  1.00 62.77           N  
ATOM   1065  CZ  ARG A 138     210.710 203.934 173.408  1.00 62.77           C  
ATOM   1066  NH1 ARG A 138     211.504 203.817 174.467  1.00 62.77           N1+
ATOM   1067  NH2 ARG A 138     211.075 203.391 172.256  1.00 62.77           N  
ATOM   1068  N   GLN A 139     204.497 204.576 176.033  1.00 60.80           N  
ATOM   1069  CA  GLN A 139     203.757 203.387 175.620  1.00 60.80           C  
ATOM   1070  C   GLN A 139     202.464 203.765 174.904  1.00 60.80           C  
ATOM   1071  O   GLN A 139     202.037 203.074 173.976  1.00 60.80           O  
ATOM   1072  CB  GLN A 139     203.449 202.501 176.828  1.00 60.80           C  
ATOM   1073  CG  GLN A 139     204.216 201.185 176.836  1.00 60.80           C  
ATOM   1074  CD  GLN A 139     203.936 200.351 178.072  1.00 60.80           C  
ATOM   1075  NE2 GLN A 139     204.707 199.283 178.254  1.00 60.80           N  
ATOM   1076  OE1 GLN A 139     203.037 200.663 178.859  1.00 60.80           O  
ATOM   1077  N   ARG A 140     202.116 205.094 174.809  1.00 54.44           N  
ATOM   1078  CA  ARG A 140     200.859 205.529 174.210  1.00 54.44           C  
ATOM   1079  C   ARG A 140     201.079 206.057 172.796  1.00 54.44           C  
ATOM   1080  O   ARG A 140     200.191 205.960 171.947  1.00 54.44           O  
ATOM   1081  CB  ARG A 140     200.196 206.605 175.073  1.00 54.44           C  
ATOM   1082  CG  ARG A 140     199.415 206.052 176.254  1.00 54.44           C  
ATOM   1083  CD  ARG A 140     198.642 207.145 176.980  1.00 54.44           C  
ATOM   1084  NE  ARG A 140     198.201 206.706 178.301  1.00 54.44           N  
ATOM   1085  CZ  ARG A 140     197.492 207.446 179.148  1.00 54.44           C  
ATOM   1086  NH1 ARG A 140     197.127 208.682 178.828  1.00 54.44           N1+
ATOM   1087  NH2 ARG A 140     197.143 206.947 180.325  1.00 54.44           N  
ATOM   1088  N   TYR A 141     202.391 206.159 172.278  1.00 55.70           N  
ATOM   1089  CA  TYR A 141     202.559 206.915 171.043  1.00 55.70           C  
ATOM   1090  C   TYR A 141     203.457 206.169 170.064  1.00 55.70           C  
ATOM   1091  O   TYR A 141     203.669 206.622 168.937  1.00 55.70           O  
ATOM   1092  CB  TYR A 141     203.145 208.300 171.337  1.00 55.70           C  
ATOM   1093  CG  TYR A 141     202.178 209.234 172.023  1.00 55.70           C  
ATOM   1094  CD1 TYR A 141     201.040 209.697 171.365  1.00 55.70           C  
ATOM   1095  CD2 TYR A 141     202.400 209.657 173.329  1.00 55.70           C  
ATOM   1096  CE1 TYR A 141     200.147 210.561 171.992  1.00 55.70           C  
ATOM   1097  CE2 TYR A 141     201.513 210.520 173.966  1.00 55.70           C  
ATOM   1098  CZ  TYR A 141     200.392 210.964 173.290  1.00 55.70           C  
ATOM   1099  OH  TYR A 141     199.512 211.819 173.916  1.00 55.70           O  
ATOM   1100  N   GLU A 142     203.403 204.819 169.888  1.00 42.88           N  
ATOM   1101  CA  GLU A 142     204.173 203.969 168.985  1.00 42.88           C  
ATOM   1102  C   GLU A 142     203.478 203.825 167.635  1.00 42.88           C  
ATOM   1103  O   GLU A 142     202.271 203.581 167.575  1.00 42.88           O  
ATOM   1104  CB  GLU A 142     204.401 202.590 169.609  1.00 42.88           C  
ATOM   1105  CG  GLU A 142     205.819 202.371 170.117  1.00 42.88           C  
ATOM   1106  CD  GLU A 142     206.011 201.025 170.799  1.00 42.88           C  
ATOM   1107  OE1 GLU A 142     207.119 200.760 171.316  1.00 42.88           O  
ATOM   1108  OE2 GLU A 142     205.044 200.229 170.814  1.00 42.88           O1-
ATOM   1109  N   GLN A 143     204.081 203.997 166.530  1.00 40.12           N  
ATOM   1110  CA  GLN A 143     204.181 203.307 165.247  1.00 40.12           C  
ATOM   1111  C   GLN A 143     205.168 204.010 164.320  1.00 40.12           C  
ATOM   1112  O   GLN A 143     205.101 205.228 164.141  1.00 40.12           O  
ATOM   1113  CB  GLN A 143     202.808 203.213 164.579  1.00 40.12           C  
ATOM   1114  CG  GLN A 143     202.658 202.018 163.648  1.00 40.12           C  
ATOM   1115  CD  GLN A 143     201.219 201.560 163.508  1.00 40.12           C  
ATOM   1116  NE2 GLN A 143     201.007 200.491 162.748  1.00 40.12           N  
ATOM   1117  OE1 GLN A 143     200.304 202.162 164.080  1.00 40.12           O  
ATOM   1118  N   GLU A 144     206.135 203.343 163.777  1.00 35.15           N  
ATOM   1119  CA  GLU A 144     206.950 202.859 162.666  1.00 35.15           C  
ATOM   1120  C   GLU A 144     207.866 203.958 162.134  1.00 35.15           C  
ATOM   1121  O   GLU A 144     207.426 205.086 161.910  1.00 35.15           O  
ATOM   1122  CB  GLU A 144     206.061 202.324 161.541  1.00 35.15           C  
ATOM   1123  CG  GLU A 144     205.606 200.886 161.748  1.00 35.15           C  
ATOM   1124  CD  GLU A 144     204.834 200.325 160.563  1.00 35.15           C  
ATOM   1125  OE1 GLU A 144     204.432 199.141 160.608  1.00 35.15           O  
ATOM   1126  OE2 GLU A 144     204.633 201.076 159.582  1.00 35.15           O1-
ATOM   1127  N   MET A 145     209.218 203.749 161.995  1.00 40.53           N  
ATOM   1128  CA  MET A 145     210.013 204.175 160.847  1.00 40.53           C  
ATOM   1129  C   MET A 145     211.500 204.192 161.191  1.00 40.53           C  
ATOM   1130  O   MET A 145     211.880 204.570 162.300  1.00 40.53           O  
ATOM   1131  CB  MET A 145     209.571 205.559 160.369  1.00 40.53           C  
ATOM   1132  CG  MET A 145     208.307 205.542 159.526  1.00 40.53           C  
ATOM   1133  SD  MET A 145     208.267 206.897 158.290  1.00 40.53           S  
ATOM   1134  CE  MET A 145     207.052 206.228 157.119  1.00 40.53           C  
ATOM   1135  N   ARG A 146     212.319 203.807 160.159  1.00 32.52           N  
ATOM   1136  CA  ARG A 146     213.641 203.353 159.738  1.00 32.52           C  
ATOM   1137  C   ARG A 146     214.546 204.535 159.407  1.00 32.52           C  
ATOM   1138  O   ARG A 146     214.118 205.485 158.749  1.00 32.52           O  
ATOM   1139  CB  ARG A 146     213.530 202.423 158.529  1.00 32.52           C  
ATOM   1140  CG  ARG A 146     214.022 201.008 158.792  1.00 32.52           C  
ATOM   1141  CD  ARG A 146     213.937 200.140 157.545  1.00 32.52           C  
ATOM   1142  NE  ARG A 146     214.259 198.745 157.835  1.00 32.52           N  
ATOM   1143  CZ  ARG A 146     214.264 197.766 156.936  1.00 32.52           C  
ATOM   1144  NH1 ARG A 146     213.963 198.009 155.665  1.00 32.52           N1+
ATOM   1145  NH2 ARG A 146     214.572 196.533 157.309  1.00 32.52           N  
ATOM   1146  N   ASP A 147     215.871 204.386 159.844  1.00 30.72           N  
ATOM   1147  CA  ASP A 147     217.230 204.733 160.252  1.00 30.72           C  
ATOM   1148  C   ASP A 147     218.098 205.069 159.042  1.00 30.72           C  
ATOM   1149  O   ASP A 147     218.033 204.388 158.016  1.00 30.72           O  
ATOM   1150  CB  ASP A 147     217.860 203.588 161.048  1.00 30.72           C  
ATOM   1151  CG  ASP A 147     217.496 203.619 162.522  1.00 30.72           C  
ATOM   1152  OD1 ASP A 147     217.034 204.672 163.014  1.00 30.72           O  
ATOM   1153  OD2 ASP A 147     217.674 202.583 163.198  1.00 30.72           O1-
ATOM   1154  N   THR A 148     218.889 206.072 159.179  1.00 30.69           N  
ATOM   1155  CA  THR A 148     220.106 206.093 158.375  1.00 30.69           C  
ATOM   1156  C   THR A 148     221.205 206.885 159.078  1.00 30.69           C  
ATOM   1157  O   THR A 148     220.944 207.943 159.654  1.00 30.69           O  
ATOM   1158  CB  THR A 148     219.844 206.698 156.983  1.00 30.69           C  
ATOM   1159  CG2 THR A 148     220.816 206.139 155.950  1.00 30.69           C  
ATOM   1160  OG1 THR A 148     218.504 206.390 156.579  1.00 30.69           O  
ATOM   1161  N   SER A 149     222.281 206.292 159.189  1.00 31.70           N  
ATOM   1162  CA  SER A 149     223.691 206.191 159.554  1.00 31.70           C  
ATOM   1163  C   SER A 149     224.544 207.144 158.723  1.00 31.70           C  
ATOM   1164  O   SER A 149     224.340 207.276 157.514  1.00 31.70           O  
ATOM   1165  CB  SER A 149     224.191 204.758 159.375  1.00 31.70           C  
ATOM   1166  OG  SER A 149     224.762 204.581 158.090  1.00 31.70           O  
ATOM   1167  N   ALA A 150     225.475 207.780 159.409  1.00 28.92           N  
ATOM   1168  CA  ALA A 150     226.448 208.862 159.282  1.00 28.92           C  
ATOM   1169  C   ALA A 150     227.875 208.328 159.361  1.00 28.92           C  
ATOM   1170  O   ALA A 150     228.188 207.501 160.221  1.00 28.92           O  
ATOM   1171  CB  ALA A 150     226.216 209.916 160.361  1.00 28.92           C  
ATOM   1172  N   ASN A 151     228.604 208.516 158.340  1.00 30.46           N  
ATOM   1173  CA  ASN A 151     230.053 208.662 158.437  1.00 30.46           C  
ATOM   1174  C   ASN A 151     230.572 209.743 157.492  1.00 30.46           C  
ATOM   1175  O   ASN A 151     230.106 209.857 156.357  1.00 30.46           O  
ATOM   1176  CB  ASN A 151     230.747 207.328 158.149  1.00 30.46           C  
ATOM   1177  CG  ASN A 151     230.740 206.396 159.344  1.00 30.46           C  
ATOM   1178  ND2 ASN A 151     231.205 205.169 159.143  1.00 30.46           N  
ATOM   1179  OD1 ASN A 151     230.318 206.776 160.440  1.00 30.46           O  
ATOM   1180  N   THR A 152     231.494 210.588 157.878  1.00 31.20           N  
ATOM   1181  CA  THR A 152     232.288 211.803 157.728  1.00 31.20           C  
ATOM   1182  C   THR A 152     233.574 211.517 156.959  1.00 31.20           C  
ATOM   1183  O   THR A 152     234.234 210.503 157.196  1.00 31.20           O  
ATOM   1184  CB  THR A 152     232.631 212.419 159.098  1.00 31.20           C  
ATOM   1185  CG2 THR A 152     231.491 213.294 159.608  1.00 31.20           C  
ATOM   1186  OG1 THR A 152     232.871 211.367 160.041  1.00 31.20           O  
ATOM   1187  N   SER A 153     233.776 212.224 155.806  1.00 30.65           N  
ATOM   1188  CA  SER A 153     235.046 212.708 155.274  1.00 30.65           C  
ATOM   1189  C   SER A 153     234.901 214.108 154.685  1.00 30.65           C  
ATOM   1190  O   SER A 153     233.818 214.490 154.239  1.00 30.65           O  
ATOM   1191  CB  SER A 153     235.579 211.751 154.207  1.00 30.65           C  
ATOM   1192  OG  SER A 153     235.715 212.411 152.960  1.00 30.65           O  
ATOM   1193  N   VAL A 154     235.845 215.017 154.726  1.00 36.43           N  
ATOM   1194  CA  VAL A 154     236.157 216.389 154.337  1.00 36.43           C  
ATOM   1195  C   VAL A 154     236.228 216.490 152.815  1.00 36.43           C  
ATOM   1196  O   VAL A 154     236.949 215.728 152.169  1.00 36.43           O  
ATOM   1197  CB  VAL A 154     237.484 216.869 154.966  1.00 36.43           C  
ATOM   1198  CG1 VAL A 154     237.788 218.307 154.551  1.00 36.43           C  
ATOM   1199  CG2 VAL A 154     237.428 216.750 156.487  1.00 36.43           C  
ATOM   1200  N   ASP A 155     235.275 217.171 152.159  1.00 41.25           N  
ATOM   1201  CA  ASP A 155     234.946 217.406 150.756  1.00 41.25           C  
ATOM   1202  C   ASP A 155     235.798 218.532 150.174  1.00 41.25           C  
ATOM   1203  O   ASP A 155     235.910 219.604 150.772  1.00 41.25           O  
ATOM   1204  CB  ASP A 155     233.461 217.735 150.601  1.00 41.25           C  
ATOM   1205  CG  ASP A 155     232.995 217.710 149.156  1.00 41.25           C  
ATOM   1206  OD1 ASP A 155     233.831 217.885 148.243  1.00 41.25           O  
ATOM   1207  OD2 ASP A 155     231.781 217.518 148.928  1.00 41.25           O1-
ATOM   1208  N   PRO A 156     236.612 218.342 149.061  1.00 39.61           N  
ATOM   1209  CA  PRO A 156     237.352 219.265 148.199  1.00 39.61           C  
ATOM   1210  C   PRO A 156     236.516 220.467 147.766  1.00 39.61           C  
ATOM   1211  O   PRO A 156     237.063 221.465 147.289  1.00 39.61           O  
ATOM   1212  CB  PRO A 156     237.728 218.399 146.994  1.00 39.61           C  
ATOM   1213  CG  PRO A 156     237.261 217.024 147.353  1.00 39.61           C  
ATOM   1214  CD  PRO A 156     236.464 217.107 148.622  1.00 39.61           C  
ATOM   1215  N   ARG A 157     235.142 220.669 148.091  1.00 47.80           N  
ATOM   1216  CA  ARG A 157     234.197 221.704 147.685  1.00 47.80           C  
ATOM   1217  C   ARG A 157     234.380 222.969 148.516  1.00 47.80           C  
ATOM   1218  O   ARG A 157     234.021 224.065 148.077  1.00 47.80           O  
ATOM   1219  CB  ARG A 157     232.758 221.199 147.812  1.00 47.80           C  
ATOM   1220  CG  ARG A 157     232.415 220.070 146.852  1.00 47.80           C  
ATOM   1221  CD  ARG A 157     231.012 219.531 147.091  1.00 47.80           C  
ATOM   1222  NE  ARG A 157     231.038 218.150 147.564  1.00 47.80           N  
ATOM   1223  CZ  ARG A 157     229.964 217.452 147.924  1.00 47.80           C  
ATOM   1224  NH1 ARG A 157     228.754 217.994 147.871  1.00 47.80           N1+
ATOM   1225  NH2 ARG A 157     230.102 216.201 148.340  1.00 47.80           N  
ATOM   1226  N   MET A 158     235.074 222.768 149.679  1.00 40.20           N  
ATOM   1227  CA  MET A 158     235.320 223.897 150.571  1.00 40.20           C  
ATOM   1228  C   MET A 158     236.239 224.921 149.913  1.00 40.20           C  
ATOM   1229  O   MET A 158     236.046 226.127 150.073  1.00 40.20           O  
ATOM   1230  CB  MET A 158     235.930 223.418 151.890  1.00 40.20           C  
ATOM   1231  CG  MET A 158     234.906 222.918 152.894  1.00 40.20           C  
ATOM   1232  SD  MET A 158     233.793 224.251 153.487  1.00 40.20           S  
ATOM   1233  CE  MET A 158     234.957 225.219 154.487  1.00 40.20           C  
ATOM   1234  N   MET A 159     237.217 224.436 149.034  1.00 42.45           N  
ATOM   1235  CA  MET A 159     238.182 225.337 148.409  1.00 42.45           C  
ATOM   1236  C   MET A 159     237.511 226.196 147.343  1.00 42.45           C  
ATOM   1237  O   MET A 159     237.914 227.339 147.117  1.00 42.45           O  
ATOM   1238  CB  MET A 159     239.337 224.546 147.793  1.00 42.45           C  
ATOM   1239  CG  MET A 159     240.282 223.941 148.819  1.00 42.45           C  
ATOM   1240  SD  MET A 159     241.170 225.218 149.793  1.00 42.45           S  
ATOM   1241  CE  MET A 159     242.616 225.483 148.730  1.00 42.45           C  
ATOM   1242  N   ALA A 160     236.354 225.637 146.677  1.00 41.94           N  
ATOM   1243  CA  ALA A 160     235.635 226.350 145.625  1.00 41.94           C  
ATOM   1244  C   ALA A 160     234.895 227.559 146.188  1.00 41.94           C  
ATOM   1245  O   ALA A 160     234.706 228.559 145.491  1.00 41.94           O  
ATOM   1246  CB  ALA A 160     234.657 225.412 144.920  1.00 41.94           C  
ATOM   1247  N   LEU A 161     234.559 227.541 147.545  1.00 38.41           N  
ATOM   1248  CA  LEU A 161     233.839 228.638 148.181  1.00 38.41           C  
ATOM   1249  C   LEU A 161     234.743 229.853 148.355  1.00 38.41           C  
ATOM   1250  O   LEU A 161     234.265 230.990 148.381  1.00 38.41           O  
ATOM   1251  CB  LEU A 161     233.286 228.201 149.540  1.00 38.41           C  
ATOM   1252  CG  LEU A 161     232.093 227.244 149.510  1.00 38.41           C  
ATOM   1253  CD1 LEU A 161     231.895 226.601 150.879  1.00 38.41           C  
ATOM   1254  CD2 LEU A 161     230.831 227.977 149.070  1.00 38.41           C  
ATOM   1255  N   TYR A 162     236.128 229.699 148.268  1.00 46.32           N  
ATOM   1256  CA  TYR A 162     237.138 230.726 148.497  1.00 46.32           C  
ATOM   1257  C   TYR A 162     237.644 231.297 147.178  1.00 46.32           C  
ATOM   1258  O   TYR A 162     238.143 232.424 147.132  1.00 46.32           O  
ATOM   1259  CB  TYR A 162     238.310 230.156 149.302  1.00 46.32           C  
ATOM   1260  CG  TYR A 162     237.947 229.781 150.719  1.00 46.32           C  
ATOM   1261  CD1 TYR A 162     237.855 230.750 151.715  1.00 46.32           C  
ATOM   1262  CD2 TYR A 162     237.697 228.458 151.064  1.00 46.32           C  
ATOM   1263  CE1 TYR A 162     237.524 230.410 153.022  1.00 46.32           C  
ATOM   1264  CE2 TYR A 162     237.364 228.104 152.367  1.00 46.32           C  
ATOM   1265  CZ  TYR A 162     237.280 229.087 153.338  1.00 46.32           C  
ATOM   1266  OH  TYR A 162     236.950 228.743 154.630  1.00 46.32           O  
ATOM   1267  N   THR A 163     237.561 230.458 145.999  1.00 38.68           N  
ATOM   1268  CA  THR A 163     238.235 230.869 144.772  1.00 38.68           C  
ATOM   1269  C   THR A 163     237.549 232.087 144.160  1.00 38.68           C  
ATOM   1270  O   THR A 163     236.319 232.174 144.152  1.00 38.68           O  
ATOM   1271  CB  THR A 163     238.270 229.724 143.744  1.00 38.68           C  
ATOM   1272  CG2 THR A 163     239.704 229.303 143.437  1.00 38.68           C  
ATOM   1273  OG1 THR A 163     237.555 228.598 144.266  1.00 38.68           O  
ATOM   1274  N   ASP A 164     237.845 233.475 144.614  1.00 41.82           N  
ATOM   1275  CA  ASP A 164     237.902 234.742 143.893  1.00 41.82           C  
ATOM   1276  C   ASP A 164     236.727 234.877 142.926  1.00 41.82           C  
ATOM   1277  O   ASP A 164     236.218 233.878 142.417  1.00 41.82           O  
ATOM   1278  CB  ASP A 164     239.225 234.869 143.133  1.00 41.82           C  
ATOM   1279  CG  ASP A 164     240.017 236.105 143.524  1.00 41.82           C  
ATOM   1280  OD1 ASP A 164     239.477 236.973 144.244  1.00 41.82           O  
ATOM   1281  OD2 ASP A 164     241.190 236.212 143.108  1.00 41.82           O1-
ATOM   1282  N   VAL A 165     235.936 235.903 142.987  1.00 41.41           N  
ATOM   1283  CA  VAL A 165     235.031 236.603 142.081  1.00 41.41           C  
ATOM   1284  C   VAL A 165     235.082 235.957 140.699  1.00 41.41           C  
ATOM   1285  O   VAL A 165     234.065 235.875 140.007  1.00 41.41           O  
ATOM   1286  CB  VAL A 165     235.378 238.105 141.980  1.00 41.41           C  
ATOM   1287  CG1 VAL A 165     234.397 238.825 141.057  1.00 41.41           C  
ATOM   1288  CG2 VAL A 165     235.379 238.746 143.367  1.00 41.41           C  
ATOM   1289  N   THR A 166     236.323 235.221 140.391  1.00 36.96           N  
ATOM   1290  CA  THR A 166     236.394 234.689 139.035  1.00 36.96           C  
ATOM   1291  C   THR A 166     235.630 233.373 138.930  1.00 36.96           C  
ATOM   1292  O   THR A 166     235.166 233.002 137.850  1.00 36.96           O  
ATOM   1293  CB  THR A 166     237.854 234.475 138.594  1.00 36.96           C  
ATOM   1294  CG2 THR A 166     238.569 235.808 138.395  1.00 36.96           C  
ATOM   1295  OG1 THR A 166     238.544 233.721 139.598  1.00 36.96           O  
ATOM   1296  N   GLU A 167     235.133 232.862 140.065  1.00 48.93           N  
ATOM   1297  CA  GLU A 167     234.399 231.605 139.957  1.00 48.93           C  
ATOM   1298  C   GLU A 167     232.904 231.818 140.173  1.00 48.93           C  
ATOM   1299  O   GLU A 167     232.138 230.854 140.239  1.00 48.93           O  
ATOM   1300  CB  GLU A 167     234.935 230.582 140.962  1.00 48.93           C  
ATOM   1301  CG  GLU A 167     236.269 229.968 140.564  1.00 48.93           C  
ATOM   1302  CD  GLU A 167     236.720 228.854 141.494  1.00 48.93           C  
ATOM   1303  OE1 GLU A 167     237.781 228.241 141.239  1.00 48.93           O  
ATOM   1304  OE2 GLU A 167     236.004 228.589 142.486  1.00 48.93           O1-
ATOM   1305  N   LEU A 168     232.509 233.111 140.539  1.00 61.27           N  
ATOM   1306  CA  LEU A 168     231.096 233.439 140.690  1.00 61.27           C  
ATOM   1307  C   LEU A 168     230.353 233.265 139.369  1.00 61.27           C  
ATOM   1308  O   LEU A 168     230.880 233.603 138.307  1.00 61.27           O  
ATOM   1309  CB  LEU A 168     230.928 234.873 141.197  1.00 61.27           C  
ATOM   1310  CG  LEU A 168     231.419 235.152 142.619  1.00 61.27           C  
ATOM   1311  CD1 LEU A 168     231.537 236.653 142.855  1.00 61.27           C  
ATOM   1312  CD2 LEU A 168     230.484 234.516 143.643  1.00 61.27           C  
ATOM   1313  N   VAL A 169     229.549 232.229 139.278  1.00 64.26           N  
ATOM   1314  CA  VAL A 169     228.827 231.835 138.071  1.00 64.26           C  
ATOM   1315  C   VAL A 169     227.745 232.865 137.756  1.00 64.26           C  
ATOM   1316  O   VAL A 169     226.942 233.215 138.624  1.00 64.26           O  
ATOM   1317  CB  VAL A 169     228.201 230.430 138.218  1.00 64.26           C  
ATOM   1318  CG1 VAL A 169     227.500 230.014 136.925  1.00 64.26           C  
ATOM   1319  CG2 VAL A 169     229.268 229.408 138.603  1.00 64.26           C  
ATOM   1320  N   GLY A 170     227.842 233.465 136.526  1.00 69.76           N  
ATOM   1321  CA  GLY A 170     226.784 234.262 135.925  1.00 69.76           C  
ATOM   1322  C   GLY A 170     226.749 235.690 136.435  1.00 69.76           C  
ATOM   1323  O   GLY A 170     225.739 236.382 136.288  1.00 69.76           O  
ATOM   1324  N   ILE A 171     227.745 236.138 137.250  1.00 79.02           N  
ATOM   1325  CA  ILE A 171     227.688 237.470 137.841  1.00 79.02           C  
ATOM   1326  C   ILE A 171     228.409 238.467 136.937  1.00 79.02           C  
ATOM   1327  O   ILE A 171     228.307 239.681 137.134  1.00 79.02           O  
ATOM   1328  CB  ILE A 171     228.304 237.488 139.258  1.00 79.02           C  
ATOM   1329  CG1 ILE A 171     227.478 236.616 140.211  1.00 79.02           C  
ATOM   1330  CG2 ILE A 171     228.411 238.923 139.783  1.00 79.02           C  
ATOM   1331  CD1 ILE A 171     228.110 236.426 141.582  1.00 79.02           C  
ATOM   1332  N   GLU A 172     229.151 237.985 135.885  1.00 81.10           N  
ATOM   1333  CA  GLU A 172     230.025 238.823 135.070  1.00 81.10           C  
ATOM   1334  C   GLU A 172     229.230 239.900 134.335  1.00 81.10           C  
ATOM   1335  O   GLU A 172     229.578 241.080 134.387  1.00 81.10           O  
ATOM   1336  CB  GLU A 172     230.806 237.970 134.066  1.00 81.10           C  
ATOM   1337  CG  GLU A 172     231.853 237.073 134.708  1.00 81.10           C  
ATOM   1338  CD  GLU A 172     231.336 235.679 135.027  1.00 81.10           C  
ATOM   1339  OE1 GLU A 172     232.077 234.884 135.648  1.00 81.10           O  
ATOM   1340  OE2 GLU A 172     230.180 235.380 134.653  1.00 81.10           O1-
ATOM   1341  N   GLU A 173     228.129 239.482 133.752  1.00 83.45           N  
ATOM   1342  CA  GLU A 173     227.310 240.421 132.992  1.00 83.45           C  
ATOM   1343  C   GLU A 173     226.651 241.448 133.908  1.00 83.45           C  
ATOM   1344  O   GLU A 173     226.654 242.644 133.613  1.00 83.45           O  
ATOM   1345  CB  GLU A 173     226.244 239.674 132.186  1.00 83.45           C  
ATOM   1346  CG  GLU A 173     225.499 240.551 131.190  1.00 83.45           C  
ATOM   1347  CD  GLU A 173     224.433 239.800 130.408  1.00 83.45           C  
ATOM   1348  OE1 GLU A 173     223.674 240.440 129.646  1.00 83.45           O  
ATOM   1349  OE2 GLU A 173     224.355 238.559 130.560  1.00 83.45           O1-
ATOM   1350  N   THR A 174     226.087 240.931 135.020  1.00 87.55           N  
ATOM   1351  CA  THR A 174     225.402 241.811 135.961  1.00 87.55           C  
ATOM   1352  C   THR A 174     226.391 242.758 136.635  1.00 87.55           C  
ATOM   1353  O   THR A 174     226.086 243.932 136.849  1.00 87.55           O  
ATOM   1354  CB  THR A 174     224.648 241.004 137.033  1.00 87.55           C  
ATOM   1355  CG2 THR A 174     223.435 240.295 136.437  1.00 87.55           C  
ATOM   1356  OG1 THR A 174     225.530 240.026 137.595  1.00 87.55           O  
ATOM   1357  N   ARG A 175     227.570 242.184 136.990  1.00 89.98           N  
ATOM   1358  CA  ARG A 175     228.641 242.983 137.575  1.00 89.98           C  
ATOM   1359  C   ARG A 175     229.054 244.113 136.638  1.00 89.98           C  
ATOM   1360  O   ARG A 175     229.189 245.262 137.064  1.00 89.98           O  
ATOM   1361  CB  ARG A 175     229.851 242.106 137.902  1.00 89.98           C  
ATOM   1362  CG  ARG A 175     231.034 242.874 138.471  1.00 89.98           C  
ATOM   1363  CD  ARG A 175     232.313 242.050 138.432  1.00 89.98           C  
ATOM   1364  NE  ARG A 175     232.770 241.827 137.063  1.00 89.98           N  
ATOM   1365  CZ  ARG A 175     233.724 240.970 136.711  1.00 89.98           C  
ATOM   1366  NH1 ARG A 175     234.343 240.233 137.627  1.00 89.98           N1+
ATOM   1367  NH2 ARG A 175     234.062 240.847 135.436  1.00 89.98           N  
ATOM   1368  N   ASP A 176     229.246 243.795 135.358  1.00 88.60           N  
ATOM   1369  CA  ASP A 176     229.679 244.766 134.357  1.00 88.60           C  
ATOM   1370  C   ASP A 176     228.608 245.828 134.122  1.00 88.60           C  
ATOM   1371  O   ASP A 176     228.924 247.005 133.936  1.00 88.60           O  
ATOM   1372  CB  ASP A 176     230.021 244.063 133.041  1.00 88.60           C  
ATOM   1373  CG  ASP A 176     231.288 243.230 133.125  1.00 88.60           C  
ATOM   1374  OD1 ASP A 176     232.121 243.475 134.025  1.00 88.60           O  
ATOM   1375  OD2 ASP A 176     231.455 242.322 132.283  1.00 88.60           O1-
ATOM   1376  N   LYS A 177     227.420 245.409 134.128  1.00 90.37           N  
ATOM   1377  CA  LYS A 177     226.308 246.349 134.020  1.00 90.37           C  
ATOM   1378  C   LYS A 177     226.306 247.335 135.185  1.00 90.37           C  
ATOM   1379  O   LYS A 177     226.090 248.533 134.992  1.00 90.37           O  
ATOM   1380  CB  LYS A 177     224.976 245.601 133.965  1.00 90.37           C  
ATOM   1381  CG  LYS A 177     223.782 246.488 133.645  1.00 90.37           C  
ATOM   1382  CD  LYS A 177     222.496 245.677 133.535  1.00 90.37           C  
ATOM   1383  CE  LYS A 177     221.290 246.571 133.280  1.00 90.37           C  
ATOM   1384  NZ  LYS A 177     220.028 245.778 133.168  1.00 90.37           N1+
ATOM   1385  N   LEU A 178     226.455 246.728 136.401  1.00 91.17           N  
ATOM   1386  CA  LEU A 178     226.519 247.569 137.591  1.00 91.17           C  
ATOM   1387  C   LEU A 178     227.683 248.551 137.501  1.00 91.17           C  
ATOM   1388  O   LEU A 178     227.526 249.736 137.806  1.00 91.17           O  
ATOM   1389  CB  LEU A 178     226.657 246.710 138.849  1.00 91.17           C  
ATOM   1390  CG  LEU A 178     226.686 247.458 140.183  1.00 91.17           C  
ATOM   1391  CD1 LEU A 178     225.360 248.172 140.419  1.00 91.17           C  
ATOM   1392  CD2 LEU A 178     226.996 246.499 141.328  1.00 91.17           C  
ATOM   1393  N   ILE A 179     228.828 248.054 137.071  1.00 89.68           N  
ATOM   1394  CA  ILE A 179     230.022 248.880 136.935  1.00 89.68           C  
ATOM   1395  C   ILE A 179     229.779 249.972 135.895  1.00 89.68           C  
ATOM   1396  O   ILE A 179     230.181 251.123 136.088  1.00 89.68           O  
ATOM   1397  CB  ILE A 179     231.254 248.032 136.544  1.00 89.68           C  
ATOM   1398  CG1 ILE A 179     231.685 247.144 137.717  1.00 89.68           C  
ATOM   1399  CG2 ILE A 179     232.405 248.933 136.088  1.00 89.68           C  
ATOM   1400  CD1 ILE A 179     232.832 246.199 137.389  1.00 89.68           C  
ATOM   1401  N   ASN A 180     229.128 249.648 134.823  1.00 89.57           N  
ATOM   1402  CA  ASN A 180     228.778 250.628 133.801  1.00 89.57           C  
ATOM   1403  C   ASN A 180     227.867 251.718 134.358  1.00 89.57           C  
ATOM   1404  O   ASN A 180     228.024 252.895 134.027  1.00 89.57           O  
ATOM   1405  CB  ASN A 180     228.116 249.943 132.603  1.00 89.57           C  
ATOM   1406  CG  ASN A 180     229.106 249.171 131.753  1.00 89.57           C  
ATOM   1407  ND2 ASN A 180     228.597 248.260 130.932  1.00 89.57           N  
ATOM   1408  OD1 ASN A 180     230.317 249.390 131.833  1.00 89.57           O  
ATOM   1409  N   MET A 181     226.980 251.310 135.207  1.00 89.26           N  
ATOM   1410  CA  MET A 181     226.097 252.272 135.861  1.00 89.26           C  
ATOM   1411  C   MET A 181     226.893 253.229 136.741  1.00 89.26           C  
ATOM   1412  O   MET A 181     226.566 254.414 136.830  1.00 89.26           O  
ATOM   1413  CB  MET A 181     225.040 251.549 136.697  1.00 89.26           C  
ATOM   1414  CG  MET A 181     224.009 250.800 135.869  1.00 89.26           C  
ATOM   1415  SD  MET A 181     222.798 249.893 136.907  1.00 89.26           S  
ATOM   1416  CE  MET A 181     221.928 251.287 137.675  1.00 89.26           C  
ATOM   1417  N   LEU A 182     227.926 252.652 137.300  1.00 87.02           N  
ATOM   1418  CA  LEU A 182     228.757 253.440 138.205  1.00 87.02           C  
ATOM   1419  C   LEU A 182     229.675 254.373 137.423  1.00 87.02           C  
ATOM   1420  O   LEU A 182     230.011 255.461 137.898  1.00 87.02           O  
ATOM   1421  CB  LEU A 182     229.588 252.524 139.105  1.00 87.02           C  
ATOM   1422  CG  LEU A 182     228.840 251.836 140.248  1.00 87.02           C  
ATOM   1423  CD1 LEU A 182     229.687 250.711 140.834  1.00 87.02           C  
ATOM   1424  CD2 LEU A 182     228.465 252.846 141.327  1.00 87.02           C  
ATOM   1425  N   THR A 183     229.969 254.019 136.153  1.00 83.17           N  
ATOM   1426  CA  THR A 183     230.969 254.757 135.389  1.00 83.17           C  
ATOM   1427  C   THR A 183     230.309 255.600 134.303  1.00 83.17           C  
ATOM   1428  O   THR A 183     230.964 256.429 133.669  1.00 83.17           O  
ATOM   1429  CB  THR A 183     231.997 253.804 134.750  1.00 83.17           C  
ATOM   1430  CG2 THR A 183     232.837 253.106 135.814  1.00 83.17           C  
ATOM   1431  OG1 THR A 183     231.306 252.814 133.978  1.00 83.17           O  
ATOM   1432  N   GLU A 184     228.970 255.396 134.021  1.00 71.89           N  
ATOM   1433  CA  GLU A 184     228.277 256.085 132.937  1.00 71.89           C  
ATOM   1434  C   GLU A 184     228.338 257.599 133.119  1.00 71.89           C  
ATOM   1435  O   GLU A 184     228.087 258.109 134.214  1.00 71.89           O  
ATOM   1436  CB  GLU A 184     226.821 255.625 132.850  1.00 71.89           C  
ATOM   1437  CG  GLU A 184     226.338 255.374 131.428  1.00 71.89           C  
ATOM   1438  CD  GLU A 184     224.945 254.770 131.365  1.00 71.89           C  
ATOM   1439  OE1 GLU A 184     224.473 254.448 130.251  1.00 71.89           O  
ATOM   1440  OE2 GLU A 184     224.319 254.619 132.438  1.00 71.89           O1-
ATOM   1441  N   GLY A 185     228.923 258.361 132.023  1.00 62.55           N  
ATOM   1442  CA  GLY A 185     228.993 259.805 131.863  1.00 62.55           C  
ATOM   1443  C   GLY A 185     230.381 260.366 132.099  1.00 62.55           C  
ATOM   1444  O   GLY A 185     230.543 261.364 132.805  1.00 62.55           O  
ATOM   1445  N   ASP A 186     231.465 259.733 131.553  1.00 50.23           N  
ATOM   1446  CA  ASP A 186     232.895 259.856 131.287  1.00 50.23           C  
ATOM   1447  C   ASP A 186     233.402 261.253 131.642  1.00 50.23           C  
ATOM   1448  O   ASP A 186     234.609 261.502 131.632  1.00 50.23           O  
ATOM   1449  CB  ASP A 186     233.197 259.543 129.821  1.00 50.23           C  
ATOM   1450  CG  ASP A 186     233.404 258.061 129.561  1.00 50.23           C  
ATOM   1451  OD1 ASP A 186     233.575 257.290 130.530  1.00 50.23           O  
ATOM   1452  OD2 ASP A 186     233.399 257.661 128.376  1.00 50.23           O1-
ATOM   1453  N   ASP A 187     232.475 262.073 132.386  1.00 57.95           N  
ATOM   1454  CA  ASP A 187     233.247 263.199 132.903  1.00 57.95           C  
ATOM   1455  C   ASP A 187     233.361 263.135 134.424  1.00 57.95           C  
ATOM   1456  O   ASP A 187     232.464 263.585 135.139  1.00 57.95           O  
ATOM   1457  CB  ASP A 187     232.612 264.525 132.479  1.00 57.95           C  
ATOM   1458  CG  ASP A 187     233.620 265.517 131.929  1.00 57.95           C  
ATOM   1459  OD1 ASP A 187     234.837 265.234 131.969  1.00 57.95           O  
ATOM   1460  OD2 ASP A 187     233.195 266.592 131.454  1.00 57.95           O1-
ATOM   1461  N   TRP A 188     234.116 262.138 134.908  1.00 59.82           N  
ATOM   1462  CA  TRP A 188     234.387 261.903 136.323  1.00 59.82           C  
ATOM   1463  C   TRP A 188     234.504 263.222 137.081  1.00 59.82           C  
ATOM   1464  O   TRP A 188     234.150 263.302 138.260  1.00 59.82           O  
ATOM   1465  CB  TRP A 188     235.669 261.085 136.498  1.00 59.82           C  
ATOM   1466  CG  TRP A 188     235.557 259.669 136.018  1.00 59.82           C  
ATOM   1467  CD1 TRP A 188     235.677 259.223 134.731  1.00 59.82           C  
ATOM   1468  CD2 TRP A 188     235.300 258.514 136.821  1.00 59.82           C  
ATOM   1469  CE2 TRP A 188     235.276 257.399 135.954  1.00 59.82           C  
ATOM   1470  CE3 TRP A 188     235.087 258.312 138.191  1.00 59.82           C  
ATOM   1471  NE1 TRP A 188     235.509 257.859 134.685  1.00 59.82           N  
ATOM   1472  CZ2 TRP A 188     235.048 256.099 136.414  1.00 59.82           C  
ATOM   1473  CZ3 TRP A 188     234.860 257.017 138.647  1.00 59.82           C  
ATOM   1474  CH2 TRP A 188     234.843 255.930 137.759  1.00 59.82           C  
ATOM   1475  N   SER A 189     234.803 264.327 136.322  1.00 57.57           N  
ATOM   1476  CA  SER A 189     235.100 265.619 136.933  1.00 57.57           C  
ATOM   1477  C   SER A 189     233.838 266.461 137.084  1.00 57.57           C  
ATOM   1478  O   SER A 189     233.783 267.362 137.924  1.00 57.57           O  
ATOM   1479  CB  SER A 189     236.133 266.380 136.102  1.00 57.57           C  
ATOM   1480  OG  SER A 189     236.472 265.654 134.932  1.00 57.57           O  
ATOM   1481  N   LYS A 190     232.764 266.049 136.389  1.00 59.37           N  
ATOM   1482  CA  LYS A 190     231.617 266.950 136.313  1.00 59.37           C  
ATOM   1483  C   LYS A 190     230.461 266.441 137.170  1.00 59.37           C  
ATOM   1484  O   LYS A 190     229.524 267.186 137.461  1.00 59.37           O  
ATOM   1485  CB  LYS A 190     231.161 267.119 134.863  1.00 59.37           C  
ATOM   1486  CG  LYS A 190     232.095 267.971 134.016  1.00 59.37           C  
ATOM   1487  CD  LYS A 190     231.495 268.264 132.646  1.00 59.37           C  
ATOM   1488  CE  LYS A 190     232.445 269.083 131.783  1.00 59.37           C  
ATOM   1489  NZ  LYS A 190     231.869 269.357 130.432  1.00 59.37           N1+
ATOM   1490  N   HIS A 191     230.546 265.165 137.678  1.00 61.95           N  
ATOM   1491  CA  HIS A 191     229.359 264.659 138.359  1.00 61.95           C  
ATOM   1492  C   HIS A 191     229.620 264.462 139.848  1.00 61.95           C  
ATOM   1493  O   HIS A 191     230.671 263.945 140.236  1.00 61.95           O  
ATOM   1494  CB  HIS A 191     228.900 263.343 137.728  1.00 61.95           C  
ATOM   1495  CG  HIS A 191     228.409 263.491 136.322  1.00 61.95           C  
ATOM   1496  CD2 HIS A 191     228.901 263.016 135.155  1.00 61.95           C  
ATOM   1497  ND1 HIS A 191     227.275 264.206 136.002  1.00 61.95           N  
ATOM   1498  CE1 HIS A 191     227.091 264.163 134.693  1.00 61.95           C  
ATOM   1499  NE2 HIS A 191     228.063 263.448 134.155  1.00 61.95           N  
ATOM   1500  N   PRO A 192     228.800 265.127 140.642  1.00 75.88           N  
ATOM   1501  CA  PRO A 192     228.762 264.917 142.090  1.00 75.88           C  
ATOM   1502  C   PRO A 192     228.686 263.440 142.471  1.00 75.88           C  
ATOM   1503  O   PRO A 192     228.632 262.575 141.594  1.00 75.88           O  
ATOM   1504  CB  PRO A 192     227.493 265.658 142.521  1.00 75.88           C  
ATOM   1505  CG  PRO A 192     226.734 265.884 141.254  1.00 75.88           C  
ATOM   1506  CD  PRO A 192     227.669 265.684 140.096  1.00 75.88           C  
ATOM   1507  N   LEU A 193     228.952 263.048 143.774  1.00 85.25           N  
ATOM   1508  CA  LEU A 193     228.789 261.744 144.409  1.00 85.25           C  
ATOM   1509  C   LEU A 193     227.613 260.987 143.802  1.00 85.25           C  
ATOM   1510  O   LEU A 193     226.498 261.509 143.741  1.00 85.25           O  
ATOM   1511  CB  LEU A 193     228.584 261.905 145.918  1.00 85.25           C  
ATOM   1512  CG  LEU A 193     228.272 260.628 146.699  1.00 85.25           C  
ATOM   1513  CD1 LEU A 193     229.479 259.695 146.696  1.00 85.25           C  
ATOM   1514  CD2 LEU A 193     227.852 260.963 148.126  1.00 85.25           C  
ATOM   1515  N   LYS A 194     227.860 259.849 143.178  1.00 88.45           N  
ATOM   1516  CA  LYS A 194     226.835 258.965 142.632  1.00 88.45           C  
ATOM   1517  C   LYS A 194     226.587 257.775 143.555  1.00 88.45           C  
ATOM   1518  O   LYS A 194     227.529 257.099 143.971  1.00 88.45           O  
ATOM   1519  CB  LYS A 194     227.233 258.474 141.240  1.00 88.45           C  
ATOM   1520  CG  LYS A 194     226.149 257.678 140.530  1.00 88.45           C  
ATOM   1521  CD  LYS A 194     226.517 257.404 139.078  1.00 88.45           C  
ATOM   1522  CE  LYS A 194     225.394 256.683 138.342  1.00 88.45           C  
ATOM   1523  NZ  LYS A 194     225.704 256.511 136.891  1.00 88.45           N1+
ATOM   1524  N   THR A 195     225.313 257.554 143.862  1.00 91.30           N  
ATOM   1525  CA  THR A 195     224.920 256.452 144.732  1.00 91.30           C  
ATOM   1526  C   THR A 195     224.040 255.457 143.980  1.00 91.30           C  
ATOM   1527  O   THR A 195     223.023 255.838 143.396  1.00 91.30           O  
ATOM   1528  CB  THR A 195     224.174 256.963 145.978  1.00 91.30           C  
ATOM   1529  CG2 THR A 195     223.850 255.818 146.933  1.00 91.30           C  
ATOM   1530  OG1 THR A 195     224.992 257.921 146.659  1.00 91.30           O  
ATOM   1531  N   ILE A 196     224.498 254.261 143.913  1.00 93.49           N  
ATOM   1532  CA  ILE A 196     223.709 253.183 143.325  1.00 93.49           C  
ATOM   1533  C   ILE A 196     223.223 252.241 144.423  1.00 93.49           C  
ATOM   1534  O   ILE A 196     224.003 251.824 145.283  1.00 93.49           O  
ATOM   1535  CB  ILE A 196     224.522 252.402 142.269  1.00 93.49           C  
ATOM   1536  CG1 ILE A 196     224.922 253.325 141.111  1.00 93.49           C  
ATOM   1537  CG2 ILE A 196     223.726 251.197 141.758  1.00 93.49           C  
ATOM   1538  CD1 ILE A 196     225.784 252.652 140.052  1.00 93.49           C  
ATOM   1539  N   SER A 197     221.955 251.972 144.372  1.00 95.17           N  
ATOM   1540  CA  SER A 197     221.364 251.070 145.356  1.00 95.17           C  
ATOM   1541  C   SER A 197     220.927 249.758 144.713  1.00 95.17           C  
ATOM   1542  O   SER A 197     220.168 249.761 143.741  1.00 95.17           O  
ATOM   1543  CB  SER A 197     220.170 251.734 146.043  1.00 95.17           C  
ATOM   1544  OG  SER A 197     219.654 250.903 147.069  1.00 95.17           O  
ATOM   1545  N   ILE A 198     221.490 248.629 145.201  1.00 95.06           N  
ATOM   1546  CA  ILE A 198     221.076 247.295 144.775  1.00 95.06           C  
ATOM   1547  C   ILE A 198     219.954 246.790 145.679  1.00 95.06           C  
ATOM   1548  O   ILE A 198     220.129 246.678 146.894  1.00 95.06           O  
ATOM   1549  CB  ILE A 198     222.263 246.305 144.789  1.00 95.06           C  
ATOM   1550  CG1 ILE A 198     223.438 246.868 143.983  1.00 95.06           C  
ATOM   1551  CG2 ILE A 198     221.831 244.939 144.247  1.00 95.06           C  
ATOM   1552  CD1 ILE A 198     224.729 246.076 144.134  1.00 95.06           C  
ATOM   1553  N   VAL A 199     218.796 246.489 145.083  1.00 91.53           N  
ATOM   1554  CA  VAL A 199     217.648 246.117 145.903  1.00 91.53           C  
ATOM   1555  C   VAL A 199     217.120 244.753 145.464  1.00 91.53           C  
ATOM   1556  O   VAL A 199     217.080 244.451 144.269  1.00 91.53           O  
ATOM   1557  CB  VAL A 199     216.525 247.175 145.822  1.00 91.53           C  
ATOM   1558  CG1 VAL A 199     216.007 247.305 144.391  1.00 91.53           C  
ATOM   1559  CG2 VAL A 199     215.387 246.817 146.775  1.00 91.53           C  
ATOM   1560  N   GLY A 200     216.749 243.904 146.460  1.00 85.49           N  
ATOM   1561  CA  GLY A 200     216.155 242.593 146.252  1.00 85.49           C  
ATOM   1562  C   GLY A 200     215.887 241.846 147.546  1.00 85.49           C  
ATOM   1563  O   GLY A 200     216.386 242.232 148.605  1.00 85.49           O  
ATOM   1564  N   PHE A 201     215.042 240.830 147.405  1.00 80.18           N  
ATOM   1565  CA  PHE A 201     214.763 240.067 148.616  1.00 80.18           C  
ATOM   1566  C   PHE A 201     215.963 239.214 149.006  1.00 80.18           C  
ATOM   1567  O   PHE A 201     216.914 239.079 148.235  1.00 80.18           O  
ATOM   1568  CB  PHE A 201     213.529 239.181 148.422  1.00 80.18           C  
ATOM   1569  CG  PHE A 201     213.678 238.165 147.321  1.00 80.18           C  
ATOM   1570  CD1 PHE A 201     213.269 238.458 146.026  1.00 80.18           C  
ATOM   1571  CD2 PHE A 201     214.229 236.917 147.583  1.00 80.18           C  
ATOM   1572  CE1 PHE A 201     213.407 237.519 145.005  1.00 80.18           C  
ATOM   1573  CE2 PHE A 201     214.370 235.975 146.568  1.00 80.18           C  
ATOM   1574  CZ  PHE A 201     213.957 236.276 145.281  1.00 80.18           C  
ATOM   1575  N   GLY A 202     216.097 238.703 150.209  1.00 78.34           N  
ATOM   1576  CA  GLY A 202     217.226 237.991 150.786  1.00 78.34           C  
ATOM   1577  C   GLY A 202     217.599 236.738 150.015  1.00 78.34           C  
ATOM   1578  O   GLY A 202     216.723 236.011 149.541  1.00 78.34           O  
ATOM   1579  N   GLY A 203     218.907 236.520 149.812  1.00 77.56           N  
ATOM   1580  CA  GLY A 203     219.414 235.305 149.195  1.00 77.56           C  
ATOM   1581  C   GLY A 203     219.707 235.466 147.715  1.00 77.56           C  
ATOM   1582  O   GLY A 203     220.164 234.525 147.061  1.00 77.56           O  
ATOM   1583  N   LEU A 204     219.458 236.642 147.114  1.00 85.77           N  
ATOM   1584  CA  LEU A 204     219.598 236.845 145.676  1.00 85.77           C  
ATOM   1585  C   LEU A 204     221.057 237.087 145.302  1.00 85.77           C  
ATOM   1586  O   LEU A 204     221.397 237.145 144.118  1.00 85.77           O  
ATOM   1587  CB  LEU A 204     218.739 238.023 145.214  1.00 85.77           C  
ATOM   1588  CG  LEU A 204     217.238 237.761 145.090  1.00 85.77           C  
ATOM   1589  CD1 LEU A 204     216.503 239.044 144.719  1.00 85.77           C  
ATOM   1590  CD2 LEU A 204     216.969 236.667 144.062  1.00 85.77           C  
ATOM   1591  N   GLY A 205     221.890 237.322 146.289  1.00 85.10           N  
ATOM   1592  CA  GLY A 205     223.305 237.514 146.012  1.00 85.10           C  
ATOM   1593  C   GLY A 205     223.690 238.973 145.859  1.00 85.10           C  
ATOM   1594  O   GLY A 205     224.589 239.305 145.084  1.00 85.10           O  
ATOM   1595  N   LYS A 206     222.977 239.880 146.522  1.00 89.81           N  
ATOM   1596  CA  LYS A 206     223.233 241.315 146.443  1.00 89.81           C  
ATOM   1597  C   LYS A 206     224.622 241.654 146.977  1.00 89.81           C  
ATOM   1598  O   LYS A 206     225.381 242.379 146.328  1.00 89.81           O  
ATOM   1599  CB  LYS A 206     222.170 242.093 147.219  1.00 89.81           C  
ATOM   1600  CG  LYS A 206     220.752 241.883 146.707  1.00 89.81           C  
ATOM   1601  CD  LYS A 206     219.740 242.685 147.515  1.00 89.81           C  
ATOM   1602  CE  LYS A 206     219.735 242.267 148.979  1.00 89.81           C  
ATOM   1603  NZ  LYS A 206     219.290 240.851 149.148  1.00 89.81           N1+
ATOM   1604  N   THR A 207     224.909 241.150 148.093  1.00 87.86           N  
ATOM   1605  CA  THR A 207     226.203 241.402 148.719  1.00 87.86           C  
ATOM   1606  C   THR A 207     227.337 240.868 147.848  1.00 87.86           C  
ATOM   1607  O   THR A 207     228.359 241.536 147.673  1.00 87.86           O  
ATOM   1608  CB  THR A 207     226.281 240.762 150.117  1.00 87.86           C  
ATOM   1609  CG2 THR A 207     227.607 241.087 150.797  1.00 87.86           C  
ATOM   1610  OG1 THR A 207     225.208 241.261 150.926  1.00 87.86           O  
ATOM   1611  N   THR A 208     227.052 239.735 147.233  1.00 86.96           N  
ATOM   1612  CA  THR A 208     228.036 239.118 146.350  1.00 86.96           C  
ATOM   1613  C   THR A 208     228.280 239.990 145.120  1.00 86.96           C  
ATOM   1614  O   THR A 208     229.428 240.208 144.726  1.00 86.96           O  
ATOM   1615  CB  THR A 208     227.584 237.715 145.905  1.00 86.96           C  
ATOM   1616  CG2 THR A 208     228.643 237.047 145.032  1.00 86.96           C  
ATOM   1617  OG1 THR A 208     227.354 236.904 147.064  1.00 86.96           O  
ATOM   1618  N   LEU A 209     227.237 240.557 144.519  1.00 90.33           N  
ATOM   1619  CA  LEU A 209     227.334 241.426 143.351  1.00 90.33           C  
ATOM   1620  C   LEU A 209     228.065 242.720 143.698  1.00 90.33           C  
ATOM   1621  O   LEU A 209     228.952 243.154 142.959  1.00 90.33           O  
ATOM   1622  CB  LEU A 209     225.942 241.745 142.801  1.00 90.33           C  
ATOM   1623  CG  LEU A 209     225.887 242.689 141.599  1.00 90.33           C  
ATOM   1624  CD1 LEU A 209     226.670 242.103 140.429  1.00 90.33           C  
ATOM   1625  CD2 LEU A 209     224.441 242.961 141.199  1.00 90.33           C  
ATOM   1626  N   ALA A 210     227.748 243.302 144.839  1.00 92.03           N  
ATOM   1627  CA  ALA A 210     228.376 244.545 145.281  1.00 92.03           C  
ATOM   1628  C   ALA A 210     229.872 244.352 145.511  1.00 92.03           C  
ATOM   1629  O   ALA A 210     230.682 245.185 145.098  1.00 92.03           O  
ATOM   1630  CB  ALA A 210     227.705 245.056 146.554  1.00 92.03           C  
ATOM   1631  N   LYS A 211     230.201 243.247 146.169  1.00 89.15           N  
ATOM   1632  CA  LYS A 211     231.601 242.948 146.458  1.00 89.15           C  
ATOM   1633  C   LYS A 211     232.392 242.722 145.173  1.00 89.15           C  
ATOM   1634  O   LYS A 211     233.520 243.199 145.040  1.00 89.15           O  
ATOM   1635  CB  LYS A 211     231.712 241.721 147.364  1.00 89.15           C  
ATOM   1636  CG  LYS A 211     233.135 241.392 147.790  1.00 89.15           C  
ATOM   1637  CD  LYS A 211     233.704 242.463 148.712  1.00 89.15           C  
ATOM   1638  CE  LYS A 211     235.086 242.082 149.227  1.00 89.15           C  
ATOM   1639  NZ  LYS A 211     235.766 243.233 149.893  1.00 89.15           N1+
ATOM   1640  N   ALA A 212     231.770 241.979 144.238  1.00 87.73           N  
ATOM   1641  CA  ALA A 212     232.416 241.724 142.953  1.00 87.73           C  
ATOM   1642  C   ALA A 212     232.703 243.028 142.214  1.00 87.73           C  
ATOM   1643  O   ALA A 212     233.780 243.197 141.637  1.00 87.73           O  
ATOM   1644  CB  ALA A 212     231.548 240.808 142.094  1.00 87.73           C  
ATOM   1645  N   ALA A 213     231.762 243.936 142.200  1.00 90.78           N  
ATOM   1646  CA  ALA A 213     231.931 245.245 141.574  1.00 90.78           C  
ATOM   1647  C   ALA A 213     232.987 246.071 142.306  1.00 90.78           C  
ATOM   1648  O   ALA A 213     233.837 246.703 141.675  1.00 90.78           O  
ATOM   1649  CB  ALA A 213     230.603 245.995 141.541  1.00 90.78           C  
ATOM   1650  N   TYR A 214     232.914 246.040 143.633  1.00 91.54           N  
ATOM   1651  CA  TYR A 214     233.851 246.770 144.480  1.00 91.54           C  
ATOM   1652  C   TYR A 214     235.283 246.315 144.226  1.00 91.54           C  
ATOM   1653  O   TYR A 214     236.176 247.141 144.019  1.00 91.54           O  
ATOM   1654  CB  TYR A 214     233.498 246.584 145.958  1.00 91.54           C  
ATOM   1655  CG  TYR A 214     234.518 247.169 146.905  1.00 91.54           C  
ATOM   1656  CD1 TYR A 214     235.486 246.364 147.500  1.00 91.54           C  
ATOM   1657  CD2 TYR A 214     234.515 248.527 147.205  1.00 91.54           C  
ATOM   1658  CE1 TYR A 214     236.427 246.898 148.374  1.00 91.54           C  
ATOM   1659  CE2 TYR A 214     235.452 249.072 148.077  1.00 91.54           C  
ATOM   1660  CZ  TYR A 214     236.402 248.251 148.656  1.00 91.54           C  
ATOM   1661  OH  TYR A 214     237.332 248.786 149.521  1.00 91.54           O  
ATOM   1662  N   ASP A 215     235.527 245.044 144.245  1.00 86.59           N  
ATOM   1663  CA  ASP A 215     236.857 244.465 144.076  1.00 86.59           C  
ATOM   1664  C   ASP A 215     237.427 244.792 142.698  1.00 86.59           C  
ATOM   1665  O   ASP A 215     238.632 245.010 142.555  1.00 86.59           O  
ATOM   1666  CB  ASP A 215     236.811 242.949 144.280  1.00 86.59           C  
ATOM   1667  CG  ASP A 215     236.636 242.552 145.736  1.00 86.59           C  
ATOM   1668  OD1 ASP A 215     236.883 243.390 146.630  1.00 86.59           O  
ATOM   1669  OD2 ASP A 215     236.252 241.391 145.990  1.00 86.59           O1-
ATOM   1670  N   LYS A 216     236.538 244.896 141.670  1.00 86.70           N  
ATOM   1671  CA  LYS A 216     236.964 245.123 140.292  1.00 86.70           C  
ATOM   1672  C   LYS A 216     237.395 246.571 140.081  1.00 86.70           C  
ATOM   1673  O   LYS A 216     238.356 246.840 139.357  1.00 86.70           O  
ATOM   1674  CB  LYS A 216     235.843 244.762 139.316  1.00 86.70           C  
ATOM   1675  CG  LYS A 216     236.250 244.833 137.852  1.00 86.70           C  
ATOM   1676  CD  LYS A 216     235.207 244.188 136.950  1.00 86.70           C  
ATOM   1677  CE  LYS A 216     235.652 244.183 135.493  1.00 86.70           C  
ATOM   1678  NZ  LYS A 216     234.700 243.427 134.626  1.00 86.70           N1+
ATOM   1679  N   ILE A 217     236.750 247.579 140.742  1.00 88.10           N  
ATOM   1680  CA  ILE A 217     236.975 248.963 140.337  1.00 88.10           C  
ATOM   1681  C   ILE A 217     237.611 249.741 141.487  1.00 88.10           C  
ATOM   1682  O   ILE A 217     237.833 250.949 141.379  1.00 88.10           O  
ATOM   1683  CB  ILE A 217     235.659 249.643 139.893  1.00 88.10           C  
ATOM   1684  CG1 ILE A 217     234.626 249.596 141.025  1.00 88.10           C  
ATOM   1685  CG2 ILE A 217     235.112 248.983 138.625  1.00 88.10           C  
ATOM   1686  CD1 ILE A 217     233.383 250.436 140.764  1.00 88.10           C  
ATOM   1687  N   LYS A 218     237.835 249.077 142.676  1.00 88.07           N  
ATOM   1688  CA  LYS A 218     238.349 249.781 143.848  1.00 88.07           C  
ATOM   1689  C   LYS A 218     239.716 250.397 143.564  1.00 88.07           C  
ATOM   1690  O   LYS A 218     240.068 251.431 144.135  1.00 88.07           O  
ATOM   1691  CB  LYS A 218     238.439 248.834 145.046  1.00 88.07           C  
ATOM   1692  CG  LYS A 218     239.513 247.764 144.910  1.00 88.07           C  
ATOM   1693  CD  LYS A 218     239.589 246.886 146.152  1.00 88.07           C  
ATOM   1694  CE  LYS A 218     240.663 245.816 146.018  1.00 88.07           C  
ATOM   1695  NZ  LYS A 218     240.734 244.946 147.229  1.00 88.07           N1+
ATOM   1696  N   VAL A 219     240.557 249.848 142.625  1.00 84.22           N  
ATOM   1697  CA  VAL A 219     241.909 250.294 142.306  1.00 84.22           C  
ATOM   1698  C   VAL A 219     241.858 251.668 141.641  1.00 84.22           C  
ATOM   1699  O   VAL A 219     242.859 252.387 141.612  1.00 84.22           O  
ATOM   1700  CB  VAL A 219     242.637 249.284 141.388  1.00 84.22           C  
ATOM   1701  CG1 VAL A 219     242.887 247.969 142.124  1.00 84.22           C  
ATOM   1702  CG2 VAL A 219     241.828 249.044 140.115  1.00 84.22           C  
ATOM   1703  N   GLN A 220     240.694 252.076 141.134  1.00 86.70           N  
ATOM   1704  CA  GLN A 220     240.532 253.340 140.422  1.00 86.70           C  
ATOM   1705  C   GLN A 220     240.269 254.487 141.393  1.00 86.70           C  
ATOM   1706  O   GLN A 220     240.156 255.643 140.981  1.00 86.70           O  
ATOM   1707  CB  GLN A 220     239.394 253.241 139.404  1.00 86.70           C  
ATOM   1708  CG  GLN A 220     239.635 252.210 138.311  1.00 86.70           C  
ATOM   1709  CD  GLN A 220     238.431 252.017 137.410  1.00 86.70           C  
ATOM   1710  NE2 GLN A 220     238.442 250.945 136.625  1.00 86.70           N  
ATOM   1711  OE1 GLN A 220     237.496 252.824 137.419  1.00 86.70           O  
ATOM   1712  N   PHE A 221     240.132 254.211 142.677  1.00 88.82           N  
ATOM   1713  CA  PHE A 221     239.777 255.214 143.673  1.00 88.82           C  
ATOM   1714  C   PHE A 221     240.900 255.390 144.689  1.00 88.82           C  
ATOM   1715  O   PHE A 221     241.754 254.513 144.836  1.00 88.82           O  
ATOM   1716  CB  PHE A 221     238.478 254.826 144.387  1.00 88.82           C  
ATOM   1717  CG  PHE A 221     237.276 254.787 143.482  1.00 88.82           C  
ATOM   1718  CD1 PHE A 221     236.422 255.879 143.390  1.00 88.82           C  
ATOM   1719  CD2 PHE A 221     237.000 253.657 142.724  1.00 88.82           C  
ATOM   1720  CE1 PHE A 221     235.310 255.846 142.552  1.00 88.82           C  
ATOM   1721  CE2 PHE A 221     235.890 253.616 141.886  1.00 88.82           C  
ATOM   1722  CZ  PHE A 221     235.045 254.711 141.802  1.00 88.82           C  
ATOM   1723  N   ASP A 222     241.032 256.559 145.348  1.00 89.39           N  
ATOM   1724  CA  ASP A 222     242.048 256.880 146.345  1.00 89.39           C  
ATOM   1725  C   ASP A 222     241.848 256.062 147.618  1.00 89.39           C  
ATOM   1726  O   ASP A 222     242.819 255.672 148.272  1.00 89.39           O  
ATOM   1727  CB  ASP A 222     242.026 258.375 146.672  1.00 89.39           C  
ATOM   1728  CG  ASP A 222     242.353 259.249 145.475  1.00 89.39           C  
ATOM   1729  OD1 ASP A 222     243.262 258.897 144.692  1.00 89.39           O  
ATOM   1730  OD2 ASP A 222     241.696 260.301 145.312  1.00 89.39           O1-
ATOM   1731  N   CYS A 223     240.626 255.774 147.922  1.00 89.29           N  
ATOM   1732  CA  CYS A 223     240.303 255.013 149.124  1.00 89.29           C  
ATOM   1733  C   CYS A 223     238.954 254.318 148.983  1.00 89.29           C  
ATOM   1734  O   CYS A 223     238.172 254.646 148.088  1.00 89.29           O  
ATOM   1735  CB  CYS A 223     240.290 255.927 150.350  1.00 89.29           C  
ATOM   1736  SG  CYS A 223     239.136 257.310 150.214  1.00 89.29           S  
ATOM   1737  N   GLY A 224     238.674 253.198 149.757  1.00 90.73           N  
ATOM   1738  CA  GLY A 224     237.451 252.413 149.700  1.00 90.73           C  
ATOM   1739  C   GLY A 224     237.158 251.671 150.991  1.00 90.73           C  
ATOM   1740  O   GLY A 224     238.058 251.446 151.802  1.00 90.73           O  
ATOM   1741  N   ALA A 225     235.895 251.575 151.154  1.00 93.25           N  
ATOM   1742  CA  ALA A 225     235.466 250.815 152.324  1.00 93.25           C  
ATOM   1743  C   ALA A 225     234.257 249.943 152.000  1.00 93.25           C  
ATOM   1744  O   ALA A 225     233.438 250.299 151.149  1.00 93.25           O  
ATOM   1745  CB  ALA A 225     235.143 251.758 153.481  1.00 93.25           C  
ATOM   1746  N   PHE A 226     234.179 248.767 152.567  1.00 91.89           N  
ATOM   1747  CA  PHE A 226     233.045 247.852 152.505  1.00 91.89           C  
ATOM   1748  C   PHE A 226     232.494 247.577 153.899  1.00 91.89           C  
ATOM   1749  O   PHE A 226     233.124 246.878 154.695  1.00 91.89           O  
ATOM   1750  CB  PHE A 226     233.452 246.536 151.833  1.00 91.89           C  
ATOM   1751  CG  PHE A 226     232.285 245.699 151.383  1.00 91.89           C  
ATOM   1752  CD1 PHE A 226     231.409 245.148 152.309  1.00 91.89           C  
ATOM   1753  CD2 PHE A 226     232.065 245.464 150.032  1.00 91.89           C  
ATOM   1754  CE1 PHE A 226     230.328 244.373 151.896  1.00 91.89           C  
ATOM   1755  CE2 PHE A 226     230.987 244.690 149.611  1.00 91.89           C  
ATOM   1756  CZ  PHE A 226     230.120 244.144 150.544  1.00 91.89           C  
ATOM   1757  N   VAL A 227     231.284 248.153 154.153  1.00 91.27           N  
ATOM   1758  CA  VAL A 227     230.748 248.122 155.509  1.00 91.27           C  
ATOM   1759  C   VAL A 227     229.348 247.513 155.498  1.00 91.27           C  
ATOM   1760  O   VAL A 227     228.535 247.826 154.627  1.00 91.27           O  
ATOM   1761  CB  VAL A 227     230.711 249.533 156.137  1.00 91.27           C  
ATOM   1762  CG1 VAL A 227     230.140 249.479 157.553  1.00 91.27           C  
ATOM   1763  CG2 VAL A 227     232.108 250.151 156.144  1.00 91.27           C  
ATOM   1764  N   SER A 228     229.011 246.641 156.414  1.00 86.53           N  
ATOM   1765  CA  SER A 228     227.692 246.031 156.548  1.00 86.53           C  
ATOM   1766  C   SER A 228     226.882 246.701 157.652  1.00 86.53           C  
ATOM   1767  O   SER A 228     227.436 247.109 158.676  1.00 86.53           O  
ATOM   1768  CB  SER A 228     227.819 244.534 156.835  1.00 86.53           C  
ATOM   1769  OG  SER A 228     228.485 244.313 158.066  1.00 86.53           O  
ATOM   1770  N   VAL A 229     225.547 246.879 157.344  1.00 83.98           N  
ATOM   1771  CA  VAL A 229     224.631 247.474 158.311  1.00 83.98           C  
ATOM   1772  C   VAL A 229     223.646 246.418 158.808  1.00 83.98           C  
ATOM   1773  O   VAL A 229     223.007 245.730 158.008  1.00 83.98           O  
ATOM   1774  CB  VAL A 229     223.865 248.672 157.705  1.00 83.98           C  
ATOM   1775  CG1 VAL A 229     222.958 249.318 158.750  1.00 83.98           C  
ATOM   1776  CG2 VAL A 229     224.844 249.697 157.135  1.00 83.98           C  
ATOM   1777  N   SER A 230     223.704 246.164 160.090  1.00 71.06           N  
ATOM   1778  CA  SER A 230     222.820 245.174 160.696  1.00 71.06           C  
ATOM   1779  C   SER A 230     221.388 245.690 160.782  1.00 71.06           C  
ATOM   1780  O   SER A 230     221.129 246.867 160.515  1.00 71.06           O  
ATOM   1781  CB  SER A 230     223.318 244.791 162.090  1.00 71.06           C  
ATOM   1782  OG  SER A 230     223.241 245.898 162.972  1.00 71.06           O  
ATOM   1783  N   ARG A 231     220.370 244.921 161.016  1.00 67.38           N  
ATOM   1784  CA  ARG A 231     218.958 245.259 161.160  1.00 67.38           C  
ATOM   1785  C   ARG A 231     218.750 246.288 162.267  1.00 67.38           C  
ATOM   1786  O   ARG A 231     217.983 247.237 162.101  1.00 67.38           O  
ATOM   1787  CB  ARG A 231     218.132 244.003 161.450  1.00 67.38           C  
ATOM   1788  CG  ARG A 231     216.629 244.235 161.424  1.00 67.38           C  
ATOM   1789  CD  ARG A 231     215.855 242.941 161.632  1.00 67.38           C  
ATOM   1790  NE  ARG A 231     214.416 243.179 161.698  1.00 67.38           N  
ATOM   1791  CZ  ARG A 231     213.498 242.228 161.855  1.00 67.38           C  
ATOM   1792  NH1 ARG A 231     213.852 240.954 161.963  1.00 67.38           N1+
ATOM   1793  NH2 ARG A 231     212.214 242.557 161.902  1.00 67.38           N  
ATOM   1794  N   ASN A 232     219.403 246.085 163.399  1.00 66.92           N  
ATOM   1795  CA  ASN A 232     219.428 247.050 164.493  1.00 66.92           C  
ATOM   1796  C   ASN A 232     220.813 247.663 164.669  1.00 66.92           C  
ATOM   1797  O   ASN A 232     221.542 247.305 165.597  1.00 66.92           O  
ATOM   1798  CB  ASN A 232     218.966 246.395 165.797  1.00 66.92           C  
ATOM   1799  CG  ASN A 232     217.547 245.868 165.716  1.00 66.92           C  
ATOM   1800  ND2 ASN A 232     217.328 244.672 166.249  1.00 66.92           N  
ATOM   1801  OD1 ASN A 232     216.656 246.529 165.177  1.00 66.92           O  
ATOM   1802  N   PRO A 233     221.069 248.595 163.725  1.00 72.57           N  
ATOM   1803  CA  PRO A 233     222.456 249.066 163.698  1.00 72.57           C  
ATOM   1804  C   PRO A 233     222.796 249.965 164.884  1.00 72.57           C  
ATOM   1805  O   PRO A 233     221.969 250.778 165.305  1.00 72.57           O  
ATOM   1806  CB  PRO A 233     222.538 249.844 162.382  1.00 72.57           C  
ATOM   1807  CG  PRO A 233     221.137 250.289 162.112  1.00 72.57           C  
ATOM   1808  CD  PRO A 233     220.194 249.264 162.676  1.00 72.57           C  
ATOM   1809  N   GLU A 234     223.938 249.652 165.614  1.00 75.71           N  
ATOM   1810  CA  GLU A 234     224.606 250.674 166.416  1.00 75.71           C  
ATOM   1811  C   GLU A 234     225.367 251.658 165.532  1.00 75.71           C  
ATOM   1812  O   GLU A 234     226.454 251.347 165.040  1.00 75.71           O  
ATOM   1813  CB  GLU A 234     225.558 250.030 167.425  1.00 75.71           C  
ATOM   1814  CG  GLU A 234     225.996 250.966 168.542  1.00 75.71           C  
ATOM   1815  CD  GLU A 234     226.928 250.308 169.547  1.00 75.71           C  
ATOM   1816  OE1 GLU A 234     227.360 250.983 170.508  1.00 75.71           O  
ATOM   1817  OE2 GLU A 234     227.231 249.106 169.370  1.00 75.71           O1-
ATOM   1818  N   MET A 235     224.752 252.872 165.447  1.00 86.94           N  
ATOM   1819  CA  MET A 235     225.227 253.821 164.444  1.00 86.94           C  
ATOM   1820  C   MET A 235     226.674 254.220 164.713  1.00 86.94           C  
ATOM   1821  O   MET A 235     227.454 254.408 163.778  1.00 86.94           O  
ATOM   1822  CB  MET A 235     224.338 255.066 164.417  1.00 86.94           C  
ATOM   1823  CG  MET A 235     222.980 254.836 163.774  1.00 86.94           C  
ATOM   1824  SD  MET A 235     223.112 254.097 162.100  1.00 86.94           S  
ATOM   1825  CE  MET A 235     222.755 252.361 162.488  1.00 86.94           C  
ATOM   1826  N   LYS A 236     227.081 254.283 165.828  1.00 87.44           N  
ATOM   1827  CA  LYS A 236     228.465 254.596 166.174  1.00 87.44           C  
ATOM   1828  C   LYS A 236     229.422 253.546 165.618  1.00 87.44           C  
ATOM   1829  O   LYS A 236     230.467 253.884 165.059  1.00 87.44           O  
ATOM   1830  CB  LYS A 236     228.627 254.704 167.691  1.00 87.44           C  
ATOM   1831  CG  LYS A 236     228.052 255.980 168.286  1.00 87.44           C  
ATOM   1832  CD  LYS A 236     228.322 256.070 169.783  1.00 87.44           C  
ATOM   1833  CE  LYS A 236     227.541 257.208 170.426  1.00 87.44           C  
ATOM   1834  NZ  LYS A 236     227.723 257.237 171.908  1.00 87.44           N1+
ATOM   1835  N   LYS A 237     228.994 252.385 165.795  1.00 86.85           N  
ATOM   1836  CA  LYS A 237     229.809 251.277 165.306  1.00 86.85           C  
ATOM   1837  C   LYS A 237     229.922 251.305 163.785  1.00 86.85           C  
ATOM   1838  O   LYS A 237     231.003 251.086 163.233  1.00 86.85           O  
ATOM   1839  CB  LYS A 237     229.226 249.939 165.764  1.00 86.85           C  
ATOM   1840  CG  LYS A 237     230.034 248.728 165.321  1.00 86.85           C  
ATOM   1841  CD  LYS A 237     229.330 247.425 165.681  1.00 86.85           C  
ATOM   1842  CE  LYS A 237     230.093 246.214 165.159  1.00 86.85           C  
ATOM   1843  NZ  LYS A 237     229.171 245.165 164.630  1.00 86.85           N1+
ATOM   1844  N   VAL A 238     228.808 251.496 163.197  1.00 88.39           N  
ATOM   1845  CA  VAL A 238     228.786 251.539 161.739  1.00 88.39           C  
ATOM   1846  C   VAL A 238     229.740 252.621 161.238  1.00 88.39           C  
ATOM   1847  O   VAL A 238     230.537 252.382 160.328  1.00 88.39           O  
ATOM   1848  CB  VAL A 238     227.361 251.794 161.199  1.00 88.39           C  
ATOM   1849  CG1 VAL A 238     227.388 252.039 159.692  1.00 88.39           C  
ATOM   1850  CG2 VAL A 238     226.445 250.619 161.536  1.00 88.39           C  
ATOM   1851  N   LEU A 239     229.697 253.808 161.811  1.00 93.34           N  
ATOM   1852  CA  LEU A 239     230.558 254.925 161.441  1.00 93.34           C  
ATOM   1853  C   LEU A 239     232.022 254.600 161.721  1.00 93.34           C  
ATOM   1854  O   LEU A 239     232.899 254.929 160.919  1.00 93.34           O  
ATOM   1855  CB  LEU A 239     230.151 256.191 162.202  1.00 93.34           C  
ATOM   1856  CG  LEU A 239     228.780 256.775 161.861  1.00 93.34           C  
ATOM   1857  CD1 LEU A 239     228.428 257.900 162.827  1.00 93.34           C  
ATOM   1858  CD2 LEU A 239     228.755 257.273 160.420  1.00 93.34           C  
ATOM   1859  N   LYS A 240     232.274 253.972 162.845  1.00 91.38           N  
ATOM   1860  CA  LYS A 240     233.629 253.533 163.166  1.00 91.38           C  
ATOM   1861  C   LYS A 240     234.134 252.518 162.144  1.00 91.38           C  
ATOM   1862  O   LYS A 240     235.295 252.569 161.732  1.00 91.38           O  
ATOM   1863  CB  LYS A 240     233.679 252.932 164.572  1.00 91.38           C  
ATOM   1864  CG  LYS A 240     233.564 253.959 165.688  1.00 91.38           C  
ATOM   1865  CD  LYS A 240     233.595 253.299 167.060  1.00 91.38           C  
ATOM   1866  CE  LYS A 240     233.522 254.329 168.179  1.00 91.38           C  
ATOM   1867  NZ  LYS A 240     233.471 253.683 169.525  1.00 91.38           N1+
ATOM   1868  N   ASP A 241     233.246 251.618 161.729  1.00 90.62           N  
ATOM   1869  CA  ASP A 241     233.604 250.612 160.734  1.00 90.62           C  
ATOM   1870  C   ASP A 241     233.970 251.262 159.402  1.00 90.62           C  
ATOM   1871  O   ASP A 241     234.885 250.805 158.712  1.00 90.62           O  
ATOM   1872  CB  ASP A 241     232.455 249.620 160.536  1.00 90.62           C  
ATOM   1873  CG  ASP A 241     232.307 248.646 161.691  1.00 90.62           C  
ATOM   1874  OD1 ASP A 241     233.226 248.556 162.535  1.00 90.62           O  
ATOM   1875  OD2 ASP A 241     231.265 247.959 161.757  1.00 90.62           O1-
ATOM   1876  N   ILE A 242     233.260 252.317 159.076  1.00 93.66           N  
ATOM   1877  CA  ILE A 242     233.558 253.042 157.845  1.00 93.66           C  
ATOM   1878  C   ILE A 242     234.961 253.640 157.925  1.00 93.66           C  
ATOM   1879  O   ILE A 242     235.760 253.490 156.999  1.00 93.66           O  
ATOM   1880  CB  ILE A 242     232.517 254.151 157.577  1.00 93.66           C  
ATOM   1881  CG1 ILE A 242     231.142 253.536 157.291  1.00 93.66           C  
ATOM   1882  CG2 ILE A 242     232.967 255.046 156.418  1.00 93.66           C  
ATOM   1883  CD1 ILE A 242     230.016 254.555 157.189  1.00 93.66           C  
ATOM   1884  N   LEU A 243     235.304 254.296 159.007  1.00 93.59           N  
ATOM   1885  CA  LEU A 243     236.614 254.906 159.211  1.00 93.59           C  
ATOM   1886  C   LEU A 243     237.716 253.852 159.166  1.00 93.59           C  
ATOM   1887  O   LEU A 243     238.741 254.046 158.509  1.00 93.59           O  
ATOM   1888  CB  LEU A 243     236.658 255.649 160.549  1.00 93.59           C  
ATOM   1889  CG  LEU A 243     236.007 257.033 160.577  1.00 93.59           C  
ATOM   1890  CD1 LEU A 243     235.847 257.515 162.015  1.00 93.59           C  
ATOM   1891  CD2 LEU A 243     236.828 258.027 159.762  1.00 93.59           C  
ATOM   1892  N   TYR A 244     237.416 252.794 159.943  1.00 91.70           N  
ATOM   1893  CA  TYR A 244     238.374 251.695 159.966  1.00 91.70           C  
ATOM   1894  C   TYR A 244     238.584 251.126 158.567  1.00 91.70           C  
ATOM   1895  O   TYR A 244     239.717 250.845 158.169  1.00 91.70           O  
ATOM   1896  CB  TYR A 244     237.900 250.588 160.914  1.00 91.70           C  
ATOM   1897  CG  TYR A 244     238.896 249.468 161.084  1.00 91.70           C  
ATOM   1898  CD1 TYR A 244     238.765 248.278 160.370  1.00 91.70           C  
ATOM   1899  CD2 TYR A 244     239.970 249.594 161.958  1.00 91.70           C  
ATOM   1900  CE1 TYR A 244     239.679 247.241 160.526  1.00 91.70           C  
ATOM   1901  CE2 TYR A 244     240.890 248.563 162.122  1.00 91.70           C  
ATOM   1902  CZ  TYR A 244     240.737 247.393 161.402  1.00 91.70           C  
ATOM   1903  OH  TYR A 244     241.645 246.371 161.559  1.00 91.70           O  
ATOM   1904  N   GLY A 245     237.520 250.919 157.803  1.00 90.00           N  
ATOM   1905  CA  GLY A 245     237.601 250.423 156.437  1.00 90.00           C  
ATOM   1906  C   GLY A 245     238.337 251.365 155.503  1.00 90.00           C  
ATOM   1907  O   GLY A 245     239.024 250.921 154.580  1.00 90.00           O  
ATOM   1908  N   LEU A 246     238.315 252.643 155.738  1.00 92.17           N  
ATOM   1909  CA  LEU A 246     238.925 253.655 154.883  1.00 92.17           C  
ATOM   1910  C   LEU A 246     240.439 253.684 155.071  1.00 92.17           C  
ATOM   1911  O   LEU A 246     241.184 253.868 154.106  1.00 92.17           O  
ATOM   1912  CB  LEU A 246     238.336 255.036 155.181  1.00 92.17           C  
ATOM   1913  CG  LEU A 246     236.917 255.293 154.671  1.00 92.17           C  
ATOM   1914  CD1 LEU A 246     236.385 256.610 155.223  1.00 92.17           C  
ATOM   1915  CD2 LEU A 246     236.889 255.294 153.146  1.00 92.17           C  
ATOM   1916  N   ASP A 247     240.865 253.524 156.347  1.00 89.45           N  
ATOM   1917  CA  ASP A 247     242.285 253.507 156.681  1.00 89.45           C  
ATOM   1918  C   ASP A 247     242.537 252.729 157.972  1.00 89.45           C  
ATOM   1919  O   ASP A 247     242.396 253.274 159.069  1.00 89.45           O  
ATOM   1920  CB  ASP A 247     242.824 254.933 156.815  1.00 89.45           C  
ATOM   1921  CG  ASP A 247     244.340 254.995 156.838  1.00 89.45           C  
ATOM   1922  OD1 ASP A 247     244.979 254.090 157.417  1.00 89.45           O  
ATOM   1923  OD2 ASP A 247     244.902 255.959 156.274  1.00 89.45           O1-
ATOM   1924  N   LYS A 248     242.935 251.553 157.845  1.00 86.89           N  
ATOM   1925  CA  LYS A 248     243.073 250.631 158.967  1.00 86.89           C  
ATOM   1926  C   LYS A 248     244.184 251.079 159.913  1.00 86.89           C  
ATOM   1927  O   LYS A 248     244.085 250.895 161.128  1.00 86.89           O  
ATOM   1928  CB  LYS A 248     243.352 249.213 158.466  1.00 86.89           C  
ATOM   1929  CG  LYS A 248     242.173 248.565 157.756  1.00 86.89           C  
ATOM   1930  CD  LYS A 248     242.493 247.138 157.330  1.00 86.89           C  
ATOM   1931  CE  LYS A 248     241.334 246.507 156.572  1.00 86.89           C  
ATOM   1932  NZ  LYS A 248     241.642 245.105 156.155  1.00 86.89           N1+
ATOM   1933  N   VAL A 249     245.158 251.738 159.317  1.00 84.47           N  
ATOM   1934  CA  VAL A 249     246.327 252.131 160.096  1.00 84.47           C  
ATOM   1935  C   VAL A 249     246.006 253.378 160.916  1.00 84.47           C  
ATOM   1936  O   VAL A 249     246.275 253.424 162.120  1.00 84.47           O  
ATOM   1937  CB  VAL A 249     247.552 252.389 159.190  1.00 84.47           C  
ATOM   1938  CG1 VAL A 249     248.736 252.894 160.013  1.00 84.47           C  
ATOM   1939  CG2 VAL A 249     247.929 251.120 158.428  1.00 84.47           C  
ATOM   1940  N   LYS A 250     245.383 254.370 160.269  1.00 86.72           N  
ATOM   1941  CA  LYS A 250     245.060 255.628 160.935  1.00 86.72           C  
ATOM   1942  C   LYS A 250     244.018 255.418 162.030  1.00 86.72           C  
ATOM   1943  O   LYS A 250     244.098 256.032 163.096  1.00 86.72           O  
ATOM   1944  CB  LYS A 250     244.557 256.659 159.923  1.00 86.72           C  
ATOM   1945  CG  LYS A 250     244.278 258.030 160.522  1.00 86.72           C  
ATOM   1946  CD  LYS A 250     243.888 259.038 159.450  1.00 86.72           C  
ATOM   1947  CE  LYS A 250     243.592 260.407 160.050  1.00 86.72           C  
ATOM   1948  NZ  LYS A 250     243.253 261.412 158.998  1.00 86.72           N1+
ATOM   1949  N   TYR A 251     243.114 254.442 161.820  1.00 88.19           N  
ATOM   1950  CA  TYR A 251     241.993 254.287 162.740  1.00 88.19           C  
ATOM   1951  C   TYR A 251     242.023 252.919 163.410  1.00 88.19           C  
ATOM   1952  O   TYR A 251     240.974 252.318 163.653  1.00 88.19           O  
ATOM   1953  CB  TYR A 251     240.664 254.481 162.006  1.00 88.19           C  
ATOM   1954  CG  TYR A 251     240.480 255.867 161.436  1.00 88.19           C  
ATOM   1955  CD1 TYR A 251     240.242 256.958 162.271  1.00 88.19           C  
ATOM   1956  CD2 TYR A 251     240.544 256.090 160.066  1.00 88.19           C  
ATOM   1957  CE1 TYR A 251     240.071 258.236 161.751  1.00 88.19           C  
ATOM   1958  CE2 TYR A 251     240.374 257.364 159.535  1.00 88.19           C  
ATOM   1959  CZ  TYR A 251     240.139 258.429 160.384  1.00 88.19           C  
ATOM   1960  OH  TYR A 251     239.970 259.693 159.864  1.00 88.19           O  
ATOM   1961  N   GLU A 252     243.164 252.346 163.656  1.00 83.85           N  
ATOM   1962  CA  GLU A 252     243.379 251.018 164.223  1.00 83.85           C  
ATOM   1963  C   GLU A 252     242.667 250.869 165.565  1.00 83.85           C  
ATOM   1964  O   GLU A 252     242.090 249.818 165.854  1.00 83.85           O  
ATOM   1965  CB  GLU A 252     244.875 250.738 164.387  1.00 83.85           C  
ATOM   1966  CG  GLU A 252     245.187 249.336 164.890  1.00 83.85           C  
ATOM   1967  CD  GLU A 252     246.676 249.068 165.035  1.00 83.85           C  
ATOM   1968  OE1 GLU A 252     247.059 247.918 165.349  1.00 83.85           O  
ATOM   1969  OE2 GLU A 252     247.468 250.016 164.834  1.00 83.85           O1-
ATOM   1970  N   ASN A 253     242.555 252.014 166.348  1.00 81.96           N  
ATOM   1971  CA  ASN A 253     241.990 251.926 167.690  1.00 81.96           C  
ATOM   1972  C   ASN A 253     240.647 252.646 167.780  1.00 81.96           C  
ATOM   1973  O   ASN A 253     240.198 252.997 168.873  1.00 81.96           O  
ATOM   1974  CB  ASN A 253     242.966 252.493 168.723  1.00 81.96           C  
ATOM   1975  CG  ASN A 253     244.232 251.668 168.844  1.00 81.96           C  
ATOM   1976  ND2 ASN A 253     245.355 252.334 169.083  1.00 81.96           N  
ATOM   1977  OD1 ASN A 253     244.201 250.440 168.722  1.00 81.96           O  
ATOM   1978  N   ILE A 254     240.021 252.872 166.673  1.00 85.49           N  
ATOM   1979  CA  ILE A 254     238.830 253.713 166.632  1.00 85.49           C  
ATOM   1980  C   ILE A 254     237.685 253.022 167.370  1.00 85.49           C  
ATOM   1981  O   ILE A 254     236.830 253.686 167.960  1.00 85.49           O  
ATOM   1982  CB  ILE A 254     238.415 254.035 165.180  1.00 85.49           C  
ATOM   1983  CG1 ILE A 254     237.316 255.104 165.163  1.00 85.49           C  
ATOM   1984  CG2 ILE A 254     237.956 252.766 164.455  1.00 85.49           C  
ATOM   1985  CD1 ILE A 254     237.767 256.464 165.678  1.00 85.49           C  
ATOM   1986  N   HIS A 255     237.718 251.680 167.440  1.00 78.46           N  
ATOM   1987  CA  HIS A 255     236.617 250.958 168.067  1.00 78.46           C  
ATOM   1988  C   HIS A 255     236.684 251.063 169.587  1.00 78.46           C  
ATOM   1989  O   HIS A 255     235.683 250.845 170.273  1.00 78.46           O  
ATOM   1990  CB  HIS A 255     236.628 249.488 167.641  1.00 78.46           C  
ATOM   1991  CG  HIS A 255     236.280 249.278 166.202  1.00 78.46           C  
ATOM   1992  CD2 HIS A 255     237.001 248.763 165.178  1.00 78.46           C  
ATOM   1993  ND1 HIS A 255     235.053 249.617 165.677  1.00 78.46           N  
ATOM   1994  CE1 HIS A 255     235.034 249.319 164.388  1.00 78.46           C  
ATOM   1995  NE2 HIS A 255     236.205 248.800 164.061  1.00 78.46           N  
ATOM   1996  N   ASN A 256     237.846 251.582 170.035  1.00 75.18           N  
ATOM   1997  CA  ASN A 256     238.011 251.776 171.471  1.00 75.18           C  
ATOM   1998  C   ASN A 256     237.808 253.237 171.866  1.00 75.18           C  
ATOM   1999  O   ASN A 256     237.676 253.552 173.050  1.00 75.18           O  
ATOM   2000  CB  ASN A 256     239.389 251.290 171.924  1.00 75.18           C  
ATOM   2001  CG  ASN A 256     239.587 249.805 171.700  1.00 75.18           C  
ATOM   2002  ND2 ASN A 256     240.830 249.402 171.459  1.00 75.18           N  
ATOM   2003  OD1 ASN A 256     238.632 249.026 171.740  1.00 75.18           O  
ATOM   2004  N   ALA A 257     237.674 254.062 170.891  1.00 77.62           N  
ATOM   2005  CA  ALA A 257     237.568 255.495 171.155  1.00 77.62           C  
ATOM   2006  C   ALA A 257     236.135 255.884 171.503  1.00 77.62           C  
ATOM   2007  O   ALA A 257     235.182 255.325 170.953  1.00 77.62           O  
ATOM   2008  CB  ALA A 257     238.056 256.296 169.950  1.00 77.62           C  
ATOM   2009  N   ALA A 258     235.998 256.648 172.613  1.00 76.49           N  
ATOM   2010  CA  ALA A 258     234.699 257.190 172.999  1.00 76.49           C  
ATOM   2011  C   ALA A 258     234.362 258.440 172.190  1.00 76.49           C  
ATOM   2012  O   ALA A 258     234.865 259.528 172.481  1.00 76.49           O  
ATOM   2013  CB  ALA A 258     234.675 257.504 174.493  1.00 76.49           C  
ATOM   2014  N   ARG A 259     233.985 258.252 170.930  1.00 80.80           N  
ATOM   2015  CA  ARG A 259     233.638 259.401 170.099  1.00 80.80           C  
ATOM   2016  C   ARG A 259     232.151 259.403 169.761  1.00 80.80           C  
ATOM   2017  O   ARG A 259     231.565 258.348 169.509  1.00 80.80           O  
ATOM   2018  CB  ARG A 259     234.467 259.403 168.813  1.00 80.80           C  
ATOM   2019  CG  ARG A 259     235.945 259.688 169.034  1.00 80.80           C  
ATOM   2020  CD  ARG A 259     236.649 260.051 167.734  1.00 80.80           C  
ATOM   2021  NE  ARG A 259     238.068 260.320 167.947  1.00 80.80           N  
ATOM   2022  CZ  ARG A 259     238.888 260.836 167.035  1.00 80.80           C  
ATOM   2023  NH1 ARG A 259     238.442 261.149 165.823  1.00 80.80           N1+
ATOM   2024  NH2 ARG A 259     240.162 261.040 167.335  1.00 80.80           N  
ATOM   2025  N   ASP A 260     231.623 260.597 169.899  1.00 87.10           N  
ATOM   2026  CA  ASP A 260     230.210 260.757 169.568  1.00 87.10           C  
ATOM   2027  C   ASP A 260     229.984 260.651 168.061  1.00 87.10           C  
ATOM   2028  O   ASP A 260     230.924 260.793 167.275  1.00 87.10           O  
ATOM   2029  CB  ASP A 260     229.686 262.099 170.085  1.00 87.10           C  
ATOM   2030  CG  ASP A 260     228.172 262.142 170.193  1.00 87.10           C  
ATOM   2031  OD1 ASP A 260     227.493 261.272 169.606  1.00 87.10           O  
ATOM   2032  OD2 ASP A 260     227.653 263.056 170.870  1.00 87.10           O1-
ATOM   2033  N   GLU A 261     228.788 260.356 167.661  1.00 88.07           N  
ATOM   2034  CA  GLU A 261     228.388 260.159 166.271  1.00 88.07           C  
ATOM   2035  C   GLU A 261     228.750 261.370 165.416  1.00 88.07           C  
ATOM   2036  O   GLU A 261     229.250 261.219 164.299  1.00 88.07           O  
ATOM   2037  CB  GLU A 261     226.885 259.880 166.179  1.00 88.07           C  
ATOM   2038  CG  GLU A 261     226.474 258.530 166.749  1.00 88.07           C  
ATOM   2039  CD  GLU A 261     224.968 258.329 166.788  1.00 88.07           C  
ATOM   2040  OE1 GLU A 261     224.510 257.260 167.251  1.00 88.07           O  
ATOM   2041  OE2 GLU A 261     224.240 259.249 166.353  1.00 88.07           O1-
ATOM   2042  N   LYS A 262     228.541 262.594 165.967  1.00 90.90           N  
ATOM   2043  CA  LYS A 262     228.817 263.833 165.246  1.00 90.90           C  
ATOM   2044  C   LYS A 262     230.294 263.937 164.876  1.00 90.90           C  
ATOM   2045  O   LYS A 262     230.633 264.303 163.749  1.00 90.90           O  
ATOM   2046  CB  LYS A 262     228.400 265.045 166.082  1.00 90.90           C  
ATOM   2047  CG  LYS A 262     228.513 266.372 165.347  1.00 90.90           C  
ATOM   2048  CD  LYS A 262     228.069 267.536 166.223  1.00 90.90           C  
ATOM   2049  CE  LYS A 262     228.307 268.875 165.539  1.00 90.90           C  
ATOM   2050  NZ  LYS A 262     227.842 270.018 166.381  1.00 90.90           N1+
ATOM   2051  N   TYR A 263     231.154 263.657 165.807  1.00 91.00           N  
ATOM   2052  CA  TYR A 263     232.594 263.735 165.592  1.00 91.00           C  
ATOM   2053  C   TYR A 263     233.059 262.663 164.613  1.00 91.00           C  
ATOM   2054  O   TYR A 263     233.969 262.895 163.815  1.00 91.00           O  
ATOM   2055  CB  TYR A 263     233.344 263.591 166.919  1.00 91.00           C  
ATOM   2056  CG  TYR A 263     233.198 264.783 167.833  1.00 91.00           C  
ATOM   2057  CD1 TYR A 263     233.802 266.000 167.524  1.00 91.00           C  
ATOM   2058  CD2 TYR A 263     232.457 264.696 169.006  1.00 91.00           C  
ATOM   2059  CE1 TYR A 263     233.671 267.101 168.363  1.00 91.00           C  
ATOM   2060  CE2 TYR A 263     232.319 265.791 169.853  1.00 91.00           C  
ATOM   2061  CZ  TYR A 263     232.928 266.988 169.524  1.00 91.00           C  
ATOM   2062  OH  TYR A 263     232.796 268.074 170.359  1.00 91.00           O  
ATOM   2063  N   LEU A 264     232.426 261.478 164.700  1.00 93.30           N  
ATOM   2064  CA  LEU A 264     232.760 260.410 163.765  1.00 93.30           C  
ATOM   2065  C   LEU A 264     232.403 260.806 162.337  1.00 93.30           C  
ATOM   2066  O   LEU A 264     233.181 260.571 161.409  1.00 93.30           O  
ATOM   2067  CB  LEU A 264     232.033 259.117 164.147  1.00 93.30           C  
ATOM   2068  CG  LEU A 264     232.517 258.417 165.417  1.00 93.30           C  
ATOM   2069  CD1 LEU A 264     231.551 257.304 165.809  1.00 93.30           C  
ATOM   2070  CD2 LEU A 264     233.925 257.865 165.220  1.00 93.30           C  
ATOM   2071  N   ILE A 265     231.264 261.414 162.238  1.00 92.69           N  
ATOM   2072  CA  ILE A 265     230.816 261.897 160.936  1.00 92.69           C  
ATOM   2073  C   ILE A 265     231.794 262.948 160.412  1.00 92.69           C  
ATOM   2074  O   ILE A 265     232.188 262.910 159.245  1.00 92.69           O  
ATOM   2075  CB  ILE A 265     229.389 262.484 161.013  1.00 92.69           C  
ATOM   2076  CG1 ILE A 265     228.365 261.368 161.248  1.00 92.69           C  
ATOM   2077  CG2 ILE A 265     229.059 263.269 159.740  1.00 92.69           C  
ATOM   2078  CD1 ILE A 265     226.952 261.870 161.517  1.00 92.69           C  
ATOM   2079  N   ASP A 266     232.212 263.879 161.273  1.00 92.05           N  
ATOM   2080  CA  ASP A 266     233.163 264.923 160.897  1.00 92.05           C  
ATOM   2081  C   ASP A 266     234.498 264.321 160.466  1.00 92.05           C  
ATOM   2082  O   ASP A 266     235.117 264.791 159.510  1.00 92.05           O  
ATOM   2083  CB  ASP A 266     233.375 265.898 162.057  1.00 92.05           C  
ATOM   2084  CG  ASP A 266     232.178 266.801 162.299  1.00 92.05           C  
ATOM   2085  OD1 ASP A 266     231.320 266.930 161.400  1.00 92.05           O  
ATOM   2086  OD2 ASP A 266     232.095 267.391 163.398  1.00 92.05           O1-
ATOM   2087  N   ASP A 267     234.881 263.282 161.081  1.00 92.17           N  
ATOM   2088  CA  ASP A 267     236.136 262.610 160.759  1.00 92.17           C  
ATOM   2089  C   ASP A 267     236.080 261.975 159.373  1.00 92.17           C  
ATOM   2090  O   ASP A 267     237.051 262.037 158.615  1.00 92.17           O  
ATOM   2091  CB  ASP A 267     236.461 261.548 161.811  1.00 92.17           C  
ATOM   2092  CG  ASP A 267     236.985 262.138 163.109  1.00 92.17           C  
ATOM   2093  OD1 ASP A 267     237.367 263.328 163.127  1.00 92.17           O  
ATOM   2094  OD2 ASP A 267     237.020 261.405 164.121  1.00 92.17           O1-
ATOM   2095  N   ILE A 268     234.955 261.345 159.219  1.00 93.30           N  
ATOM   2096  CA  ILE A 268     234.782 260.714 157.916  1.00 93.30           C  
ATOM   2097  C   ILE A 268     234.811 261.776 156.820  1.00 93.30           C  
ATOM   2098  O   ILE A 268     235.495 261.613 155.806  1.00 93.30           O  
ATOM   2099  CB  ILE A 268     233.464 259.910 157.850  1.00 93.30           C  
ATOM   2100  CG1 ILE A 268     233.519 258.713 158.805  1.00 93.30           C  
ATOM   2101  CG2 ILE A 268     233.183 259.453 156.415  1.00 93.30           C  
ATOM   2102  CD1 ILE A 268     232.194 257.976 158.951  1.00 93.30           C  
ATOM   2103  N   ILE A 269     234.123 262.898 157.034  1.00 91.98           N  
ATOM   2104  CA  ILE A 269     234.061 263.992 156.071  1.00 91.98           C  
ATOM   2105  C   ILE A 269     235.464 264.542 155.824  1.00 91.98           C  
ATOM   2106  O   ILE A 269     235.864 264.746 154.675  1.00 91.98           O  
ATOM   2107  CB  ILE A 269     233.121 265.118 156.554  1.00 91.98           C  
ATOM   2108  CG1 ILE A 269     231.665 264.639 156.548  1.00 91.98           C  
ATOM   2109  CG2 ILE A 269     233.289 266.370 155.687  1.00 91.98           C  
ATOM   2110  CD1 ILE A 269     230.689 265.618 157.186  1.00 91.98           C  
ATOM   2111  N   GLU A 270     236.163 264.742 156.890  1.00 91.12           N  
ATOM   2112  CA  GLU A 270     237.519 265.277 156.812  1.00 91.12           C  
ATOM   2113  C   GLU A 270     238.438 264.339 156.033  1.00 91.12           C  
ATOM   2114  O   GLU A 270     239.234 264.788 155.206  1.00 91.12           O  
ATOM   2115  CB  GLU A 270     238.083 265.519 158.215  1.00 91.12           C  
ATOM   2116  CG  GLU A 270     239.439 266.210 158.221  1.00 91.12           C  
ATOM   2117  CD  GLU A 270     239.998 266.422 159.620  1.00 91.12           C  
ATOM   2118  OE1 GLU A 270     241.160 266.868 159.747  1.00 91.12           O  
ATOM   2119  OE2 GLU A 270     239.266 266.138 160.595  1.00 91.12           O1-
ATOM   2120  N   PHE A 271     238.324 263.016 156.322  1.00 90.78           N  
ATOM   2121  CA  PHE A 271     239.168 262.026 155.663  1.00 90.78           C  
ATOM   2122  C   PHE A 271     238.871 261.969 154.170  1.00 90.78           C  
ATOM   2123  O   PHE A 271     239.790 261.883 153.353  1.00 90.78           O  
ATOM   2124  CB  PHE A 271     238.965 260.643 156.292  1.00 90.78           C  
ATOM   2125  CG  PHE A 271     239.899 259.591 155.758  1.00 90.78           C  
ATOM   2126  CD1 PHE A 271     239.564 258.852 154.630  1.00 90.78           C  
ATOM   2127  CD2 PHE A 271     241.113 259.341 156.385  1.00 90.78           C  
ATOM   2128  CE1 PHE A 271     240.427 257.878 154.133  1.00 90.78           C  
ATOM   2129  CE2 PHE A 271     241.980 258.369 155.895  1.00 90.78           C  
ATOM   2130  CZ  PHE A 271     241.635 257.639 154.769  1.00 90.78           C  
ATOM   2131  N   LEU A 272     237.623 262.093 153.865  1.00 91.04           N  
ATOM   2132  CA  LEU A 272     237.184 261.882 152.489  1.00 91.04           C  
ATOM   2133  C   LEU A 272     237.381 263.143 151.655  1.00 91.04           C  
ATOM   2134  O   LEU A 272     237.360 263.086 150.423  1.00 91.04           O  
ATOM   2135  CB  LEU A 272     235.713 261.457 152.456  1.00 91.04           C  
ATOM   2136  CG  LEU A 272     235.391 260.081 153.037  1.00 91.04           C  
ATOM   2137  CD1 LEU A 272     233.890 259.815 152.971  1.00 91.04           C  
ATOM   2138  CD2 LEU A 272     236.165 258.993 152.301  1.00 91.04           C  
ATOM   2139  N   ASN A 273     237.738 264.265 152.298  1.00 87.17           N  
ATOM   2140  CA  ASN A 273     237.896 265.532 151.593  1.00 87.17           C  
ATOM   2141  C   ASN A 273     238.992 265.450 150.533  1.00 87.17           C  
ATOM   2142  O   ASN A 273     240.095 264.976 150.809  1.00 87.17           O  
ATOM   2143  CB  ASN A 273     238.197 266.662 152.580  1.00 87.17           C  
ATOM   2144  CG  ASN A 273     237.945 268.036 151.990  1.00 87.17           C  
ATOM   2145  ND2 ASN A 273     238.590 269.050 152.552  1.00 87.17           N  
ATOM   2146  OD1 ASN A 273     237.175 268.184 151.036  1.00 87.17           O  
ATOM   2147  N   ASP A 274     238.702 265.752 149.223  1.00 82.05           N  
ATOM   2148  CA  ASP A 274     239.610 265.852 148.085  1.00 82.05           C  
ATOM   2149  C   ASP A 274     240.086 264.472 147.638  1.00 82.05           C  
ATOM   2150  O   ASP A 274     241.191 264.331 147.113  1.00 82.05           O  
ATOM   2151  CB  ASP A 274     240.810 266.735 148.431  1.00 82.05           C  
ATOM   2152  CG  ASP A 274     240.438 268.196 148.618  1.00 82.05           C  
ATOM   2153  OD1 ASP A 274     239.520 268.684 147.925  1.00 82.05           O  
ATOM   2154  OD2 ASP A 274     241.071 268.865 149.462  1.00 82.05           O1-
ATOM   2155  N   LYS A 275     239.393 263.448 148.128  1.00 88.26           N  
ATOM   2156  CA  LYS A 275     239.731 262.086 147.723  1.00 88.26           C  
ATOM   2157  C   LYS A 275     238.588 261.445 146.942  1.00 88.26           C  
ATOM   2158  O   LYS A 275     237.415 261.697 147.227  1.00 88.26           O  
ATOM   2159  CB  LYS A 275     240.073 261.231 148.946  1.00 88.26           C  
ATOM   2160  CG  LYS A 275     241.334 261.670 149.674  1.00 88.26           C  
ATOM   2161  CD  LYS A 275     241.620 260.785 150.882  1.00 88.26           C  
ATOM   2162  CE  LYS A 275     242.840 261.269 151.654  1.00 88.26           C  
ATOM   2163  NZ  LYS A 275     243.016 260.520 152.934  1.00 88.26           N1+
ATOM   2164  N   ARG A 276     238.975 260.718 146.001  1.00 89.28           N  
ATOM   2165  CA  ARG A 276     238.020 259.882 145.281  1.00 89.28           C  
ATOM   2166  C   ARG A 276     237.819 258.546 145.989  1.00 89.28           C  
ATOM   2167  O   ARG A 276     238.776 257.796 146.192  1.00 89.28           O  
ATOM   2168  CB  ARG A 276     238.487 259.649 143.843  1.00 89.28           C  
ATOM   2169  CG  ARG A 276     238.517 260.909 142.992  1.00 89.28           C  
ATOM   2170  CD  ARG A 276     239.121 260.648 141.620  1.00 89.28           C  
ATOM   2171  NE  ARG A 276     238.326 259.693 140.853  1.00 89.28           N  
ATOM   2172  CZ  ARG A 276     238.641 259.244 139.641  1.00 89.28           C  
ATOM   2173  NH1 ARG A 276     239.746 259.659 139.032  1.00 89.28           N1+
ATOM   2174  NH2 ARG A 276     237.846 258.376 139.035  1.00 89.28           N  
ATOM   2175  N   TYR A 277     236.560 258.339 146.393  1.00 91.66           N  
ATOM   2176  CA  TYR A 277     236.371 257.143 147.206  1.00 91.66           C  
ATOM   2177  C   TYR A 277     235.275 256.257 146.624  1.00 91.66           C  
ATOM   2178  O   TYR A 277     234.407 256.734 145.889  1.00 91.66           O  
ATOM   2179  CB  TYR A 277     236.025 257.522 148.648  1.00 91.66           C  
ATOM   2180  CG  TYR A 277     234.820 258.422 148.767  1.00 91.66           C  
ATOM   2181  CD1 TYR A 277     234.965 259.802 148.890  1.00 91.66           C  
ATOM   2182  CD2 TYR A 277     233.533 257.895 148.759  1.00 91.66           C  
ATOM   2183  CE1 TYR A 277     233.856 260.635 149.002  1.00 91.66           C  
ATOM   2184  CE2 TYR A 277     232.417 258.718 148.871  1.00 91.66           C  
ATOM   2185  CZ  TYR A 277     232.588 260.084 148.991  1.00 91.66           C  
ATOM   2186  OH  TYR A 277     231.487 260.904 149.101  1.00 91.66           O  
ATOM   2187  N   LEU A 278     235.386 254.954 146.883  1.00 93.75           N  
ATOM   2188  CA  LEU A 278     234.387 253.923 146.627  1.00 93.75           C  
ATOM   2189  C   LEU A 278     233.997 253.211 147.917  1.00 93.75           C  
ATOM   2190  O   LEU A 278     234.809 252.493 148.505  1.00 93.75           O  
ATOM   2191  CB  LEU A 278     234.913 252.909 145.608  1.00 93.75           C  
ATOM   2192  CG  LEU A 278     233.989 251.733 145.283  1.00 93.75           C  
ATOM   2193  CD1 LEU A 278     232.705 252.233 144.628  1.00 93.75           C  
ATOM   2194  CD2 LEU A 278     234.699 250.728 144.382  1.00 93.75           C  
ATOM   2195  N   ILE A 279     232.792 253.434 148.314  1.00 95.10           N  
ATOM   2196  CA  ILE A 279     232.346 252.861 149.579  1.00 95.10           C  
ATOM   2197  C   ILE A 279     231.091 252.022 149.351  1.00 95.10           C  
ATOM   2198  O   ILE A 279     230.159 252.459 148.672  1.00 95.10           O  
ATOM   2199  CB  ILE A 279     232.073 253.959 150.631  1.00 95.10           C  
ATOM   2200  CG1 ILE A 279     233.365 254.718 150.959  1.00 95.10           C  
ATOM   2201  CG2 ILE A 279     231.458 253.354 151.896  1.00 95.10           C  
ATOM   2202  CD1 ILE A 279     233.163 255.914 151.878  1.00 95.10           C  
ATOM   2203  N   VAL A 280     231.036 250.836 149.880  1.00 95.75           N  
ATOM   2204  CA  VAL A 280     229.868 249.963 149.837  1.00 95.75           C  
ATOM   2205  C   VAL A 280     229.242 249.869 151.226  1.00 95.75           C  
ATOM   2206  O   VAL A 280     229.924 249.546 152.201  1.00 95.75           O  
ATOM   2207  CB  VAL A 280     230.231 248.553 149.320  1.00 95.75           C  
ATOM   2208  CG1 VAL A 280     229.004 247.643 149.324  1.00 95.75           C  
ATOM   2209  CG2 VAL A 280     230.832 248.639 147.918  1.00 95.75           C  
ATOM   2210  N   ILE A 281     227.999 250.269 151.291  1.00 94.57           N  
ATOM   2211  CA  ILE A 281     227.227 250.079 152.515  1.00 94.57           C  
ATOM   2212  C   ILE A 281     226.227 248.941 152.322  1.00 94.57           C  
ATOM   2213  O   ILE A 281     225.168 249.131 151.720  1.00 94.57           O  
ATOM   2214  CB  ILE A 281     226.491 251.374 152.924  1.00 94.57           C  
ATOM   2215  CG1 ILE A 281     227.467 252.556 152.959  1.00 94.57           C  
ATOM   2216  CG2 ILE A 281     225.797 251.197 154.279  1.00 94.57           C  
ATOM   2217  CD1 ILE A 281     228.533 252.446 154.041  1.00 94.57           C  
ATOM   2218  N   ASP A 282     226.555 247.865 152.927  1.00 92.47           N  
ATOM   2219  CA  ASP A 282     225.851 246.612 152.673  1.00 92.47           C  
ATOM   2220  C   ASP A 282     224.691 246.426 153.649  1.00 92.47           C  
ATOM   2221  O   ASP A 282     224.854 246.609 154.857  1.00 92.47           O  
ATOM   2222  CB  ASP A 282     226.814 245.426 152.770  1.00 92.47           C  
ATOM   2223  CG  ASP A 282     226.141 244.093 152.492  1.00 92.47           C  
ATOM   2224  OD1 ASP A 282     225.292 244.016 151.579  1.00 92.47           O  
ATOM   2225  OD2 ASP A 282     226.462 243.111 153.196  1.00 92.47           O1-
ATOM   2226  N   ASP A 283     223.401 246.117 153.102  1.00 85.32           N  
ATOM   2227  CA  ASP A 283     222.228 245.616 153.812  1.00 85.32           C  
ATOM   2228  C   ASP A 283     221.625 246.696 154.706  1.00 85.32           C  
ATOM   2229  O   ASP A 283     221.365 246.457 155.887  1.00 85.32           O  
ATOM   2230  CB  ASP A 283     222.588 244.384 154.644  1.00 85.32           C  
ATOM   2231  CG  ASP A 283     221.389 243.507 154.956  1.00 85.32           C  
ATOM   2232  OD1 ASP A 283     220.378 243.572 154.223  1.00 85.32           O  
ATOM   2233  OD2 ASP A 283     221.453 242.747 155.948  1.00 85.32           O1-
ATOM   2234  N   ILE A 284     221.173 247.783 154.169  1.00 88.35           N  
ATOM   2235  CA  ILE A 284     220.474 248.850 154.878  1.00 88.35           C  
ATOM   2236  C   ILE A 284     219.005 248.472 155.062  1.00 88.35           C  
ATOM   2237  O   ILE A 284     218.310 248.169 154.090  1.00 88.35           O  
ATOM   2238  CB  ILE A 284     220.591 250.197 154.130  1.00 88.35           C  
ATOM   2239  CG1 ILE A 284     222.064 250.556 153.905  1.00 88.35           C  
ATOM   2240  CG2 ILE A 284     219.868 251.306 154.900  1.00 88.35           C  
ATOM   2241  CD1 ILE A 284     222.275 251.768 153.009  1.00 88.35           C  
ATOM   2242  N   TRP A 285     218.496 248.601 156.292  1.00 79.91           N  
ATOM   2243  CA  TRP A 285     217.186 248.043 156.611  1.00 79.91           C  
ATOM   2244  C   TRP A 285     216.127 249.138 156.673  1.00 79.91           C  
ATOM   2245  O   TRP A 285     214.952 248.890 156.391  1.00 79.91           O  
ATOM   2246  CB  TRP A 285     217.234 247.286 157.941  1.00 79.91           C  
ATOM   2247  CG  TRP A 285     217.965 245.979 157.872  1.00 79.91           C  
ATOM   2248  CD1 TRP A 285     219.314 245.783 157.973  1.00 79.91           C  
ATOM   2249  CD2 TRP A 285     217.384 244.685 157.684  1.00 79.91           C  
ATOM   2250  CE2 TRP A 285     218.442 243.749 157.680  1.00 79.91           C  
ATOM   2251  CE3 TRP A 285     216.071 244.225 157.517  1.00 79.91           C  
ATOM   2252  NE1 TRP A 285     219.607 244.444 157.858  1.00 79.91           N  
ATOM   2253  CZ2 TRP A 285     218.225 242.378 157.517  1.00 79.91           C  
ATOM   2254  CZ3 TRP A 285     215.858 242.861 157.356  1.00 79.91           C  
ATOM   2255  CH2 TRP A 285     216.932 241.956 157.356  1.00 79.91           C  
ATOM   2256  N   ASN A 286     216.548 250.286 157.188  1.00 83.34           N  
ATOM   2257  CA  ASN A 286     215.518 251.314 157.298  1.00 83.34           C  
ATOM   2258  C   ASN A 286     216.042 252.680 156.866  1.00 83.34           C  
ATOM   2259  O   ASN A 286     217.254 252.897 156.811  1.00 83.34           O  
ATOM   2260  CB  ASN A 286     214.979 251.381 158.729  1.00 83.34           C  
ATOM   2261  CG  ASN A 286     216.032 251.809 159.731  1.00 83.34           C  
ATOM   2262  ND2 ASN A 286     216.377 250.913 160.649  1.00 83.34           N  
ATOM   2263  OD1 ASN A 286     216.531 252.937 159.682  1.00 83.34           O  
ATOM   2264  N   GLU A 287     215.132 253.721 156.541  1.00 89.94           N  
ATOM   2265  CA  GLU A 287     215.422 255.030 155.964  1.00 89.94           C  
ATOM   2266  C   GLU A 287     216.156 255.922 156.960  1.00 89.94           C  
ATOM   2267  O   GLU A 287     217.028 256.704 156.577  1.00 89.94           O  
ATOM   2268  CB  GLU A 287     214.133 255.710 155.497  1.00 89.94           C  
ATOM   2269  CG  GLU A 287     213.468 255.023 154.313  1.00 89.94           C  
ATOM   2270  CD  GLU A 287     212.200 255.722 153.849  1.00 89.94           C  
ATOM   2271  OE1 GLU A 287     211.425 255.119 153.072  1.00 89.94           O  
ATOM   2272  OE2 GLU A 287     211.980 256.881 154.265  1.00 89.94           O1-
ATOM   2273  N   LYS A 288     215.831 255.720 158.197  1.00 88.31           N  
ATOM   2274  CA  LYS A 288     216.433 256.535 159.248  1.00 88.31           C  
ATOM   2275  C   LYS A 288     217.930 256.264 159.365  1.00 88.31           C  
ATOM   2276  O   LYS A 288     218.725 257.194 159.512  1.00 88.31           O  
ATOM   2277  CB  LYS A 288     215.746 256.274 160.590  1.00 88.31           C  
ATOM   2278  CG  LYS A 288     214.352 256.874 160.699  1.00 88.31           C  
ATOM   2279  CD  LYS A 288     213.746 256.633 162.076  1.00 88.31           C  
ATOM   2280  CE  LYS A 288     212.314 257.143 162.154  1.00 88.31           C  
ATOM   2281  NZ  LYS A 288     211.707 256.886 163.494  1.00 88.31           N1+
ATOM   2282  N   ALA A 289     218.300 254.980 159.415  1.00 87.29           N  
ATOM   2283  CA  ALA A 289     219.711 254.607 159.468  1.00 87.29           C  
ATOM   2284  C   ALA A 289     220.486 255.228 158.309  1.00 87.29           C  
ATOM   2285  O   ALA A 289     221.580 255.763 158.501  1.00 87.29           O  
ATOM   2286  CB  ALA A 289     219.860 253.088 159.451  1.00 87.29           C  
ATOM   2287  N   TRP A 290     219.907 255.185 157.114  1.00 92.79           N  
ATOM   2288  CA  TRP A 290     220.554 255.766 155.943  1.00 92.79           C  
ATOM   2289  C   TRP A 290     220.675 257.280 156.083  1.00 92.79           C  
ATOM   2290  O   TRP A 290     221.695 257.865 155.712  1.00 92.79           O  
ATOM   2291  CB  TRP A 290     219.776 255.420 154.670  1.00 92.79           C  
ATOM   2292  CG  TRP A 290     220.224 256.176 153.456  1.00 92.79           C  
ATOM   2293  CD1 TRP A 290     219.470 257.008 152.678  1.00 92.79           C  
ATOM   2294  CD2 TRP A 290     221.534 256.163 152.879  1.00 92.79           C  
ATOM   2295  CE2 TRP A 290     221.501 257.013 151.751  1.00 92.79           C  
ATOM   2296  CE3 TRP A 290     222.733 255.516 153.206  1.00 92.79           C  
ATOM   2297  NE1 TRP A 290     220.231 257.515 151.651  1.00 92.79           N  
ATOM   2298  CZ2 TRP A 290     222.623 257.232 150.948  1.00 92.79           C  
ATOM   2299  CZ3 TRP A 290     223.848 255.736 152.406  1.00 92.79           C  
ATOM   2300  CH2 TRP A 290     223.782 256.587 151.290  1.00 92.79           C  
ATOM   2301  N   GLU A 291     219.653 257.989 156.566  1.00 91.23           N  
ATOM   2302  CA  GLU A 291     219.683 259.437 156.745  1.00 91.23           C  
ATOM   2303  C   GLU A 291     220.900 259.867 157.560  1.00 91.23           C  
ATOM   2304  O   GLU A 291     221.543 260.870 157.243  1.00 91.23           O  
ATOM   2305  CB  GLU A 291     218.398 259.922 157.421  1.00 91.23           C  
ATOM   2306  CG  GLU A 291     217.184 259.924 156.504  1.00 91.23           C  
ATOM   2307  CD  GLU A 291     215.913 260.397 157.193  1.00 91.23           C  
ATOM   2308  OE1 GLU A 291     214.853 260.467 156.530  1.00 91.23           O  
ATOM   2309  OE2 GLU A 291     215.979 260.702 158.405  1.00 91.23           O1-
ATOM   2310  N   LEU A 292     221.190 259.088 158.525  1.00 89.46           N  
ATOM   2311  CA  LEU A 292     222.338 259.394 159.374  1.00 89.46           C  
ATOM   2312  C   LEU A 292     223.645 259.084 158.652  1.00 89.46           C  
ATOM   2313  O   LEU A 292     224.575 259.893 158.670  1.00 89.46           O  
ATOM   2314  CB  LEU A 292     222.263 258.601 160.681  1.00 89.46           C  
ATOM   2315  CG  LEU A 292     223.211 259.043 161.797  1.00 89.46           C  
ATOM   2316  CD1 LEU A 292     222.424 259.660 162.949  1.00 89.46           C  
ATOM   2317  CD2 LEU A 292     224.049 257.865 162.285  1.00 89.46           C  
ATOM   2318  N   ILE A 293     223.766 257.953 158.050  1.00 91.88           N  
ATOM   2319  CA  ILE A 293     224.964 257.526 157.337  1.00 91.88           C  
ATOM   2320  C   ILE A 293     225.262 258.500 156.199  1.00 91.88           C  
ATOM   2321  O   ILE A 293     226.419 258.863 155.971  1.00 91.88           O  
ATOM   2322  CB  ILE A 293     224.812 256.090 156.787  1.00 91.88           C  
ATOM   2323  CG1 ILE A 293     224.746 255.080 157.939  1.00 91.88           C  
ATOM   2324  CG2 ILE A 293     225.961 255.754 155.830  1.00 91.88           C  
ATOM   2325  CD1 ILE A 293     224.362 253.672 157.507  1.00 91.88           C  
ATOM   2326  N   LYS A 294     224.168 258.961 155.531  1.00 91.18           N  
ATOM   2327  CA  LYS A 294     224.286 259.839 154.370  1.00 91.18           C  
ATOM   2328  C   LYS A 294     224.961 261.156 154.743  1.00 91.18           C  
ATOM   2329  O   LYS A 294     225.607 261.788 153.904  1.00 91.18           O  
ATOM   2330  CB  LYS A 294     222.911 260.109 153.759  1.00 91.18           C  
ATOM   2331  CG  LYS A 294     222.937 261.062 152.574  1.00 91.18           C  
ATOM   2332  CD  LYS A 294     221.530 261.391 152.090  1.00 91.18           C  
ATOM   2333  CE  LYS A 294     221.553 262.380 150.933  1.00 91.18           C  
ATOM   2334  NZ  LYS A 294     220.176 262.718 150.465  1.00 91.18           N1+
ATOM   2335  N   CYS A 295     224.893 261.610 156.027  1.00 90.54           N  
ATOM   2336  CA  CYS A 295     225.497 262.846 156.512  1.00 90.54           C  
ATOM   2337  C   CYS A 295     227.012 262.810 156.359  1.00 90.54           C  
ATOM   2338  O   CYS A 295     227.651 263.854 156.219  1.00 90.54           O  
ATOM   2339  CB  CYS A 295     225.128 263.084 157.976  1.00 90.54           C  
ATOM   2340  SG  CYS A 295     223.379 263.453 158.236  1.00 90.54           S  
ATOM   2341  N   ALA A 296     227.574 261.597 156.369  1.00 89.33           N  
ATOM   2342  CA  ALA A 296     229.025 261.443 156.307  1.00 89.33           C  
ATOM   2343  C   ALA A 296     229.537 261.636 154.882  1.00 89.33           C  
ATOM   2344  O   ALA A 296     230.740 261.794 154.664  1.00 89.33           O  
ATOM   2345  CB  ALA A 296     229.438 260.072 156.836  1.00 89.33           C  
ATOM   2346  N   PHE A 297     228.609 261.723 153.926  1.00 87.69           N  
ATOM   2347  CA  PHE A 297     229.022 261.794 152.530  1.00 87.69           C  
ATOM   2348  C   PHE A 297     228.489 263.059 151.870  1.00 87.69           C  
ATOM   2349  O   PHE A 297     228.308 263.101 150.651  1.00 87.69           O  
ATOM   2350  CB  PHE A 297     228.542 260.558 151.762  1.00 87.69           C  
ATOM   2351  CG  PHE A 297     228.967 259.254 152.383  1.00 87.69           C  
ATOM   2352  CD1 PHE A 297     230.288 258.829 152.303  1.00 87.69           C  
ATOM   2353  CD2 PHE A 297     228.047 258.455 153.046  1.00 87.69           C  
ATOM   2354  CE1 PHE A 297     230.685 257.624 152.876  1.00 87.69           C  
ATOM   2355  CE2 PHE A 297     228.436 257.248 153.622  1.00 87.69           C  
ATOM   2356  CZ  PHE A 297     229.755 256.834 153.535  1.00 87.69           C  
ATOM   2357  N   SER A 298     228.225 264.140 152.594  1.00 72.25           N  
ATOM   2358  CA  SER A 298     227.520 265.337 152.149  1.00 72.25           C  
ATOM   2359  C   SER A 298     228.426 266.234 151.312  1.00 72.25           C  
ATOM   2360  O   SER A 298     227.949 266.989 150.463  1.00 72.25           O  
ATOM   2361  CB  SER A 298     226.981 266.119 153.347  1.00 72.25           C  
ATOM   2362  OG  SER A 298     228.032 266.475 154.229  1.00 72.25           O  
ATOM   2363  N   LYS A 299     229.816 266.109 151.434  1.00 66.63           N  
ATOM   2364  CA  LYS A 299     230.697 267.001 150.686  1.00 66.63           C  
ATOM   2365  C   LYS A 299     231.094 266.387 149.347  1.00 66.63           C  
ATOM   2366  O   LYS A 299     231.324 265.178 149.256  1.00 66.63           O  
ATOM   2367  CB  LYS A 299     231.947 267.330 151.503  1.00 66.63           C  
ATOM   2368  CG  LYS A 299     231.732 268.407 152.558  1.00 66.63           C  
ATOM   2369  CD  LYS A 299     233.040 268.793 153.236  1.00 66.63           C  
ATOM   2370  CE  LYS A 299     232.815 269.811 154.347  1.00 66.63           C  
ATOM   2371  NZ  LYS A 299     234.091 270.180 155.027  1.00 66.63           N1+
ATOM   2372  N   LYS A 300     231.033 267.231 148.278  1.00 65.63           N  
ATOM   2373  CA  LYS A 300     231.175 266.848 146.876  1.00 65.63           C  
ATOM   2374  C   LYS A 300     232.629 266.531 146.538  1.00 65.63           C  
ATOM   2375  O   LYS A 300     233.524 267.334 146.808  1.00 65.63           O  
ATOM   2376  CB  LYS A 300     230.653 267.956 145.962  1.00 65.63           C  
ATOM   2377  CG  LYS A 300     229.152 268.183 146.058  1.00 65.63           C  
ATOM   2378  CD  LYS A 300     228.671 269.194 145.025  1.00 65.63           C  
ATOM   2379  CE  LYS A 300     227.177 269.459 145.152  1.00 65.63           C  
ATOM   2380  NZ  LYS A 300     226.700 270.444 144.136  1.00 65.63           N1+
ATOM   2381  N   SER A 301     233.034 265.344 146.618  1.00 72.42           N  
ATOM   2382  CA  SER A 301     234.252 264.818 146.011  1.00 72.42           C  
ATOM   2383  C   SER A 301     233.972 264.231 144.631  1.00 72.42           C  
ATOM   2384  O   SER A 301     233.489 263.102 144.517  1.00 72.42           O  
ATOM   2385  CB  SER A 301     234.881 263.753 146.909  1.00 72.42           C  
ATOM   2386  OG  SER A 301     235.250 264.305 148.162  1.00 72.42           O  
ATOM   2387  N   PRO A 302     234.119 265.184 143.659  1.00 76.87           N  
ATOM   2388  CA  PRO A 302     233.810 264.710 142.308  1.00 76.87           C  
ATOM   2389  C   PRO A 302     234.458 263.365 141.991  1.00 76.87           C  
ATOM   2390  O   PRO A 302     235.593 263.109 142.404  1.00 76.87           O  
ATOM   2391  CB  PRO A 302     234.374 265.814 141.409  1.00 76.87           C  
ATOM   2392  CG  PRO A 302     234.604 266.972 142.326  1.00 76.87           C  
ATOM   2393  CD  PRO A 302     234.723 266.453 143.730  1.00 76.87           C  
ATOM   2394  N   GLY A 303     233.701 262.506 141.513  1.00 83.62           N  
ATOM   2395  CA  GLY A 303     234.194 261.224 141.035  1.00 83.62           C  
ATOM   2396  C   GLY A 303     234.001 260.100 142.036  1.00 83.62           C  
ATOM   2397  O   GLY A 303     234.366 258.954 141.768  1.00 83.62           O  
ATOM   2398  N   SER A 304     233.429 260.419 143.217  1.00 89.72           N  
ATOM   2399  CA  SER A 304     233.236 259.424 144.266  1.00 89.72           C  
ATOM   2400  C   SER A 304     231.972 258.605 144.025  1.00 89.72           C  
ATOM   2401  O   SER A 304     231.016 259.093 143.420  1.00 89.72           O  
ATOM   2402  CB  SER A 304     233.164 260.098 145.638  1.00 89.72           C  
ATOM   2403  OG  SER A 304     234.374 260.776 145.930  1.00 89.72           O  
ATOM   2404  N   ARG A 305     231.990 257.284 144.472  1.00 91.66           N  
ATOM   2405  CA  ARG A 305     230.883 256.368 144.217  1.00 91.66           C  
ATOM   2406  C   ARG A 305     230.467 255.643 145.492  1.00 91.66           C  
ATOM   2407  O   ARG A 305     231.314 255.272 146.307  1.00 91.66           O  
ATOM   2408  CB  ARG A 305     231.263 255.354 143.137  1.00 91.66           C  
ATOM   2409  CG  ARG A 305     231.639 255.984 141.805  1.00 91.66           C  
ATOM   2410  CD  ARG A 305     230.432 256.595 141.108  1.00 91.66           C  
ATOM   2411  NE  ARG A 305     230.776 257.112 139.787  1.00 91.66           N  
ATOM   2412  CZ  ARG A 305     231.293 258.315 139.554  1.00 91.66           C  
ATOM   2413  NH1 ARG A 305     231.536 259.154 140.555  1.00 91.66           N1+
ATOM   2414  NH2 ARG A 305     231.569 258.684 138.312  1.00 91.66           N  
ATOM   2415  N   LEU A 306     229.115 255.494 145.660  1.00 93.40           N  
ATOM   2416  CA  LEU A 306     228.549 254.733 146.769  1.00 93.40           C  
ATOM   2417  C   LEU A 306     227.676 253.593 146.255  1.00 93.40           C  
ATOM   2418  O   LEU A 306     226.873 253.783 145.339  1.00 93.40           O  
ATOM   2419  CB  LEU A 306     227.728 255.647 147.682  1.00 93.40           C  
ATOM   2420  CG  LEU A 306     227.309 255.059 149.031  1.00 93.40           C  
ATOM   2421  CD1 LEU A 306     228.512 254.961 149.962  1.00 93.40           C  
ATOM   2422  CD2 LEU A 306     226.205 255.901 149.662  1.00 93.40           C  
ATOM   2423  N   ILE A 307     227.887 252.419 146.777  1.00 95.46           N  
ATOM   2424  CA  ILE A 307     227.007 251.286 146.512  1.00 95.46           C  
ATOM   2425  C   ILE A 307     226.290 250.877 147.796  1.00 95.46           C  
ATOM   2426  O   ILE A 307     226.925 250.688 148.836  1.00 95.46           O  
ATOM   2427  CB  ILE A 307     227.789 250.088 145.930  1.00 95.46           C  
ATOM   2428  CG1 ILE A 307     228.527 250.501 144.652  1.00 95.46           C  
ATOM   2429  CG2 ILE A 307     226.849 248.908 145.663  1.00 95.46           C  
ATOM   2430  CD1 ILE A 307     229.496 249.450 144.129  1.00 95.46           C  
ATOM   2431  N   THR A 308     224.951 250.849 147.703  1.00 95.62           N  
ATOM   2432  CA  THR A 308     224.175 250.373 148.842  1.00 95.62           C  
ATOM   2433  C   THR A 308     223.371 249.130 148.469  1.00 95.62           C  
ATOM   2434  O   THR A 308     222.995 248.953 147.309  1.00 95.62           O  
ATOM   2435  CB  THR A 308     223.222 251.465 149.364  1.00 95.62           C  
ATOM   2436  CG2 THR A 308     223.989 252.729 149.742  1.00 95.62           C  
ATOM   2437  OG1 THR A 308     222.269 251.787 148.343  1.00 95.62           O  
ATOM   2438  N   THR A 309     223.260 248.223 149.439  1.00 92.84           N  
ATOM   2439  CA  THR A 309     222.379 247.076 149.249  1.00 92.84           C  
ATOM   2440  C   THR A 309     221.243 247.091 150.268  1.00 92.84           C  
ATOM   2441  O   THR A 309     221.438 247.494 151.417  1.00 92.84           O  
ATOM   2442  CB  THR A 309     223.155 245.751 149.361  1.00 92.84           C  
ATOM   2443  CG2 THR A 309     224.328 245.716 148.387  1.00 92.84           C  
ATOM   2444  OG1 THR A 309     223.653 245.606 150.697  1.00 92.84           O  
ATOM   2445  N   THR A 310     220.013 246.723 149.766  1.00 89.70           N  
ATOM   2446  CA  THR A 310     218.865 246.712 150.664  1.00 89.70           C  
ATOM   2447  C   THR A 310     217.804 245.729 150.177  1.00 89.70           C  
ATOM   2448  O   THR A 310     217.752 245.404 148.989  1.00 89.70           O  
ATOM   2449  CB  THR A 310     218.246 248.115 150.796  1.00 89.70           C  
ATOM   2450  CG2 THR A 310     217.754 248.628 149.446  1.00 89.70           C  
ATOM   2451  OG1 THR A 310     217.140 248.061 151.705  1.00 89.70           O  
ATOM   2452  N   ARG A 311     216.966 245.336 151.121  1.00 82.93           N  
ATOM   2453  CA  ARG A 311     215.856 244.447 150.792  1.00 82.93           C  
ATOM   2454  C   ARG A 311     214.584 245.241 150.510  1.00 82.93           C  
ATOM   2455  O   ARG A 311     213.624 244.707 149.951  1.00 82.93           O  
ATOM   2456  CB  ARG A 311     215.610 243.451 151.928  1.00 82.93           C  
ATOM   2457  CG  ARG A 311     216.761 242.485 152.158  1.00 82.93           C  
ATOM   2458  CD  ARG A 311     216.466 241.519 153.298  1.00 82.93           C  
ATOM   2459  NE  ARG A 311     217.615 240.667 153.593  1.00 82.93           N  
ATOM   2460  CZ  ARG A 311     217.650 239.749 154.554  1.00 82.93           C  
ATOM   2461  NH1 ARG A 311     216.596 239.544 155.336  1.00 82.93           N1+
ATOM   2462  NH2 ARG A 311     218.747 239.028 154.735  1.00 82.93           N  
ATOM   2463  N   ASN A 312     214.649 246.486 150.973  1.00 82.95           N  
ATOM   2464  CA  ASN A 312     213.457 247.328 150.940  1.00 82.95           C  
ATOM   2465  C   ASN A 312     213.544 248.378 149.835  1.00 82.95           C  
ATOM   2466  O   ASN A 312     214.449 249.215 149.839  1.00 82.95           O  
ATOM   2467  CB  ASN A 312     213.236 248.001 152.296  1.00 82.95           C  
ATOM   2468  CG  ASN A 312     211.867 248.642 152.414  1.00 82.95           C  
ATOM   2469  ND2 ASN A 312     211.243 248.497 153.576  1.00 82.95           N  
ATOM   2470  OD1 ASN A 312     211.376 249.262 151.467  1.00 82.95           O  
ATOM   2471  N   VAL A 313     212.555 248.310 149.003  1.00 87.18           N  
ATOM   2472  CA  VAL A 313     212.518 249.222 147.864  1.00 87.18           C  
ATOM   2473  C   VAL A 313     212.496 250.666 148.358  1.00 87.18           C  
ATOM   2474  O   VAL A 313     213.158 251.535 147.786  1.00 87.18           O  
ATOM   2475  CB  VAL A 313     211.294 248.949 146.960  1.00 87.18           C  
ATOM   2476  CG1 VAL A 313     211.168 250.027 145.884  1.00 87.18           C  
ATOM   2477  CG2 VAL A 313     211.400 247.565 146.324  1.00 87.18           C  
ATOM   2478  N   SER A 314     211.775 250.949 149.402  1.00 88.98           N  
ATOM   2479  CA  SER A 314     211.663 252.295 149.953  1.00 88.98           C  
ATOM   2480  C   SER A 314     213.021 252.822 150.405  1.00 88.98           C  
ATOM   2481  O   SER A 314     213.322 254.006 150.235  1.00 88.98           O  
ATOM   2482  CB  SER A 314     210.683 252.315 151.127  1.00 88.98           C  
ATOM   2483  OG  SER A 314     211.157 251.506 152.190  1.00 88.98           O  
ATOM   2484  N   VAL A 315     213.859 251.972 151.056  1.00 90.05           N  
ATOM   2485  CA  VAL A 315     215.200 252.348 151.490  1.00 90.05           C  
ATOM   2486  C   VAL A 315     216.063 252.682 150.275  1.00 90.05           C  
ATOM   2487  O   VAL A 315     216.822 253.653 150.292  1.00 90.05           O  
ATOM   2488  CB  VAL A 315     215.863 251.229 152.323  1.00 90.05           C  
ATOM   2489  CG1 VAL A 315     217.319 251.574 152.629  1.00 90.05           C  
ATOM   2490  CG2 VAL A 315     215.083 250.994 153.617  1.00 90.05           C  
ATOM   2491  N   SER A 316     215.927 251.872 149.222  1.00 91.02           N  
ATOM   2492  CA  SER A 316     216.697 252.116 148.006  1.00 91.02           C  
ATOM   2493  C   SER A 316     216.325 253.453 147.375  1.00 91.02           C  
ATOM   2494  O   SER A 316     217.191 254.168 146.868  1.00 91.02           O  
ATOM   2495  CB  SER A 316     216.479 250.988 146.998  1.00 91.02           C  
ATOM   2496  OG  SER A 316     215.134 250.967 146.549  1.00 91.02           O  
ATOM   2497  N   GLU A 317     215.037 253.826 147.395  1.00 91.46           N  
ATOM   2498  CA  GLU A 317     214.554 255.098 146.865  1.00 91.46           C  
ATOM   2499  C   GLU A 317     215.103 256.274 147.666  1.00 91.46           C  
ATOM   2500  O   GLU A 317     215.394 257.333 147.105  1.00 91.46           O  
ATOM   2501  CB  GLU A 317     213.023 255.133 146.861  1.00 91.46           C  
ATOM   2502  CG  GLU A 317     212.390 254.215 145.824  1.00 91.46           C  
ATOM   2503  CD  GLU A 317     210.874 254.161 145.918  1.00 91.46           C  
ATOM   2504  OE1 GLU A 317     210.227 253.625 144.990  1.00 91.46           O  
ATOM   2505  OE2 GLU A 317     210.327 254.659 146.928  1.00 91.46           O1-
ATOM   2506  N   ALA A 318     215.239 256.034 148.932  1.00 91.05           N  
ATOM   2507  CA  ALA A 318     215.806 257.059 149.805  1.00 91.05           C  
ATOM   2508  C   ALA A 318     217.296 257.247 149.533  1.00 91.05           C  
ATOM   2509  O   ALA A 318     217.824 258.352 149.673  1.00 91.05           O  
ATOM   2510  CB  ALA A 318     215.578 256.695 151.270  1.00 91.05           C  
ATOM   2511  N   CYS A 319     217.984 256.207 149.166  1.00 90.43           N  
ATOM   2512  CA  CYS A 319     219.428 256.224 148.957  1.00 90.43           C  
ATOM   2513  C   CYS A 319     219.777 256.858 147.616  1.00 90.43           C  
ATOM   2514  O   CYS A 319     220.827 257.489 147.478  1.00 90.43           O  
ATOM   2515  CB  CYS A 319     219.997 254.808 149.026  1.00 90.43           C  
ATOM   2516  SG  CYS A 319     219.933 254.077 150.676  1.00 90.43           S  
ATOM   2517  N   CYS A 320     218.880 256.765 146.646  1.00 87.65           N  
ATOM   2518  CA  CYS A 320     219.222 257.165 145.285  1.00 87.65           C  
ATOM   2519  C   CYS A 320     218.421 258.389 144.859  1.00 87.65           C  
ATOM   2520  O   CYS A 320     217.306 258.605 145.340  1.00 87.65           O  
ATOM   2521  CB  CYS A 320     218.972 256.015 144.310  1.00 87.65           C  
ATOM   2522  SG  CYS A 320     219.965 254.544 144.648  1.00 87.65           S  
ATOM   2523  N   SER A 321     219.068 259.289 144.014  1.00 83.29           N  
ATOM   2524  CA  SER A 321     218.459 260.518 143.516  1.00 83.29           C  
ATOM   2525  C   SER A 321     217.481 260.230 142.382  1.00 83.29           C  
ATOM   2526  O   SER A 321     216.514 260.969 142.187  1.00 83.29           O  
ATOM   2527  CB  SER A 321     219.535 261.493 143.037  1.00 83.29           C  
ATOM   2528  OG  SER A 321     220.449 261.785 144.080  1.00 83.29           O  
ATOM   2529  N   SER A 322     217.728 259.180 141.686  1.00 85.07           N  
ATOM   2530  CA  SER A 322     216.902 258.825 140.536  1.00 85.07           C  
ATOM   2531  C   SER A 322     216.575 257.336 140.529  1.00 85.07           C  
ATOM   2532  O   SER A 322     217.296 256.534 141.125  1.00 85.07           O  
ATOM   2533  CB  SER A 322     217.607 259.206 139.233  1.00 85.07           C  
ATOM   2534  OG  SER A 322     218.604 258.255 138.902  1.00 85.07           O  
ATOM   2535  N   GLU A 323     215.521 257.023 139.879  1.00 85.55           N  
ATOM   2536  CA  GLU A 323     215.106 255.635 139.700  1.00 85.55           C  
ATOM   2537  C   GLU A 323     216.123 254.858 138.869  1.00 85.55           C  
ATOM   2538  O   GLU A 323     216.255 253.642 139.020  1.00 85.55           O  
ATOM   2539  CB  GLU A 323     213.726 255.567 139.042  1.00 85.55           C  
ATOM   2540  CG  GLU A 323     213.043 254.215 139.185  1.00 85.55           C  
ATOM   2541  CD  GLU A 323     211.571 254.243 138.802  1.00 85.55           C  
ATOM   2542  OE1 GLU A 323     210.901 253.189 138.889  1.00 85.55           O  
ATOM   2543  OE2 GLU A 323     211.084 255.328 138.414  1.00 85.55           O1-
ATOM   2544  N   ASP A 324     216.838 255.544 138.048  1.00 86.06           N  
ATOM   2545  CA  ASP A 324     217.835 254.934 137.174  1.00 86.06           C  
ATOM   2546  C   ASP A 324     219.058 254.482 137.969  1.00 86.06           C  
ATOM   2547  O   ASP A 324     219.863 253.686 137.480  1.00 86.06           O  
ATOM   2548  CB  ASP A 324     218.256 255.911 136.074  1.00 86.06           C  
ATOM   2549  CG  ASP A 324     217.153 256.178 135.065  1.00 86.06           C  
ATOM   2550  OD1 ASP A 324     216.261 255.319 134.895  1.00 86.06           O  
ATOM   2551  OD2 ASP A 324     217.176 257.256 134.432  1.00 86.06           O1-
ATOM   2552  N   ASP A 325     219.132 254.891 139.220  1.00 89.99           N  
ATOM   2553  CA  ASP A 325     220.273 254.581 140.075  1.00 89.99           C  
ATOM   2554  C   ASP A 325     219.968 253.397 140.990  1.00 89.99           C  
ATOM   2555  O   ASP A 325     220.815 252.988 141.789  1.00 89.99           O  
ATOM   2556  CB  ASP A 325     220.668 255.802 140.909  1.00 89.99           C  
ATOM   2557  CG  ASP A 325     221.203 256.946 140.067  1.00 89.99           C  
ATOM   2558  OD1 ASP A 325     221.825 256.690 139.013  1.00 89.99           O  
ATOM   2559  OD2 ASP A 325     221.006 258.116 140.463  1.00 89.99           O1-
ATOM   2560  N   ILE A 326     218.773 252.906 140.807  1.00 92.46           N  
ATOM   2561  CA  ILE A 326     218.355 251.734 141.570  1.00 92.46           C  
ATOM   2562  C   ILE A 326     218.496 250.480 140.709  1.00 92.46           C  
ATOM   2563  O   ILE A 326     217.902 250.388 139.634  1.00 92.46           O  
ATOM   2564  CB  ILE A 326     216.901 251.877 142.074  1.00 92.46           C  
ATOM   2565  CG1 ILE A 326     216.766 253.114 142.968  1.00 92.46           C  
ATOM   2566  CG2 ILE A 326     216.460 250.613 142.817  1.00 92.46           C  
ATOM   2567  CD1 ILE A 326     215.333 253.429 143.377  1.00 92.46           C  
ATOM   2568  N   TYR A 327     219.324 249.630 141.174  1.00 92.84           N  
ATOM   2569  CA  TYR A 327     219.479 248.350 140.493  1.00 92.84           C  
ATOM   2570  C   TYR A 327     218.636 247.270 141.162  1.00 92.84           C  
ATOM   2571  O   TYR A 327     218.926 246.855 142.286  1.00 92.84           O  
ATOM   2572  CB  TYR A 327     220.951 247.925 140.474  1.00 92.84           C  
ATOM   2573  CG  TYR A 327     221.224 246.722 139.604  1.00 92.84           C  
ATOM   2574  CD1 TYR A 327     221.173 245.433 140.129  1.00 92.84           C  
ATOM   2575  CD2 TYR A 327     221.534 246.872 138.257  1.00 92.84           C  
ATOM   2576  CE1 TYR A 327     221.426 244.321 139.331  1.00 92.84           C  
ATOM   2577  CE2 TYR A 327     221.789 245.768 137.450  1.00 92.84           C  
ATOM   2578  CZ  TYR A 327     221.732 244.498 137.995  1.00 92.84           C  
ATOM   2579  OH  TYR A 327     221.984 243.401 137.202  1.00 92.84           O  
ATOM   2580  N   ARG A 328     217.624 246.805 140.426  1.00 91.49           N  
ATOM   2581  CA  ARG A 328     216.757 245.753 140.946  1.00 91.49           C  
ATOM   2582  C   ARG A 328     217.277 244.373 140.559  1.00 91.49           C  
ATOM   2583  O   ARG A 328     217.260 244.005 139.382  1.00 91.49           O  
ATOM   2584  CB  ARG A 328     215.325 245.936 140.438  1.00 91.49           C  
ATOM   2585  CG  ARG A 328     214.644 247.193 140.953  1.00 91.49           C  
ATOM   2586  CD  ARG A 328     213.194 247.275 140.497  1.00 91.49           C  
ATOM   2587  NE  ARG A 328     212.460 248.310 141.219  1.00 91.49           N  
ATOM   2588  CZ  ARG A 328     212.357 249.578 140.829  1.00 91.49           C  
ATOM   2589  NH1 ARG A 328     212.941 249.994 139.711  1.00 91.49           N1+
ATOM   2590  NH2 ARG A 328     211.665 250.438 141.562  1.00 91.49           N  
ATOM   2591  N   MET A 329     217.722 243.660 141.581  1.00 88.87           N  
ATOM   2592  CA  MET A 329     218.316 242.349 141.331  1.00 88.87           C  
ATOM   2593  C   MET A 329     217.248 241.334 140.938  1.00 88.87           C  
ATOM   2594  O   MET A 329     216.229 241.204 141.617  1.00 88.87           O  
ATOM   2595  CB  MET A 329     219.075 241.858 142.564  1.00 88.87           C  
ATOM   2596  CG  MET A 329     220.107 240.783 142.262  1.00 88.87           C  
ATOM   2597  SD  MET A 329     221.268 240.511 143.657  1.00 88.87           S  
ATOM   2598  CE  MET A 329     222.304 239.195 142.958  1.00 88.87           C  
ATOM   2599  N   GLU A 330     217.557 240.698 139.797  1.00 86.25           N  
ATOM   2600  CA  GLU A 330     216.664 239.642 139.329  1.00 86.25           C  
ATOM   2601  C   GLU A 330     217.216 238.261 139.669  1.00 86.25           C  
ATOM   2602  O   GLU A 330     218.430 238.082 139.783  1.00 86.25           O  
ATOM   2603  CB  GLU A 330     216.437 239.760 137.819  1.00 86.25           C  
ATOM   2604  CG  GLU A 330     215.755 241.055 137.399  1.00 86.25           C  
ATOM   2605  CD  GLU A 330     215.515 241.148 135.901  1.00 86.25           C  
ATOM   2606  OE1 GLU A 330     214.804 242.078 135.458  1.00 86.25           O  
ATOM   2607  OE2 GLU A 330     216.041 240.284 135.165  1.00 86.25           O1-
ATOM   2608  N   PRO A 331     216.268 237.346 139.913  1.00 86.00           N  
ATOM   2609  CA  PRO A 331     216.737 235.967 140.072  1.00 86.00           C  
ATOM   2610  C   PRO A 331     217.592 235.496 138.900  1.00 86.00           C  
ATOM   2611  O   PRO A 331     217.541 236.085 137.817  1.00 86.00           O  
ATOM   2612  CB  PRO A 331     215.437 235.160 140.159  1.00 86.00           C  
ATOM   2613  CG  PRO A 331     214.396 236.156 140.555  1.00 86.00           C  
ATOM   2614  CD  PRO A 331     214.774 237.494 139.987  1.00 86.00           C  
ATOM   2615  N   LEU A 332     218.442 234.518 139.176  1.00 87.88           N  
ATOM   2616  CA  LEU A 332     219.331 233.990 138.146  1.00 87.88           C  
ATOM   2617  C   LEU A 332     218.533 233.343 137.019  1.00 87.88           C  
ATOM   2618  O   LEU A 332     217.446 232.811 137.248  1.00 87.88           O  
ATOM   2619  CB  LEU A 332     220.303 232.971 138.749  1.00 87.88           C  
ATOM   2620  CG  LEU A 332     221.263 233.500 139.816  1.00 87.88           C  
ATOM   2621  CD1 LEU A 332     222.091 232.359 140.396  1.00 87.88           C  
ATOM   2622  CD2 LEU A 332     222.167 234.582 139.234  1.00 87.88           C  
ATOM   2623  N   SER A 333     219.113 233.488 135.781  1.00 87.64           N  
ATOM   2624  CA  SER A 333     218.498 232.791 134.657  1.00 87.64           C  
ATOM   2625  C   SER A 333     218.581 231.278 134.832  1.00 87.64           C  
ATOM   2626  O   SER A 333     219.382 230.783 135.628  1.00 87.64           O  
ATOM   2627  CB  SER A 333     219.165 233.198 133.343  1.00 87.64           C  
ATOM   2628  OG  SER A 333     220.488 232.691 133.272  1.00 87.64           O  
ATOM   2629  N   ASN A 334     217.787 230.566 134.151  1.00 86.97           N  
ATOM   2630  CA  ASN A 334     217.768 229.109 134.228  1.00 86.97           C  
ATOM   2631  C   ASN A 334     219.133 228.512 133.895  1.00 86.97           C  
ATOM   2632  O   ASN A 334     219.584 227.577 134.558  1.00 86.97           O  
ATOM   2633  CB  ASN A 334     216.696 228.536 133.298  1.00 86.97           C  
ATOM   2634  CG  ASN A 334     215.291 228.752 133.823  1.00 86.97           C  
ATOM   2635  ND2 ASN A 334     214.302 228.594 132.951  1.00 86.97           N  
ATOM   2636  OD1 ASN A 334     215.096 229.059 135.002  1.00 86.97           O  
ATOM   2637  N   ASP A 335     219.770 229.071 132.951  1.00 86.89           N  
ATOM   2638  CA  ASP A 335     221.060 228.550 132.512  1.00 86.89           C  
ATOM   2639  C   ASP A 335     222.129 228.752 133.584  1.00 86.89           C  
ATOM   2640  O   ASP A 335     222.899 227.837 133.881  1.00 86.89           O  
ATOM   2641  CB  ASP A 335     221.492 229.218 131.206  1.00 86.89           C  
ATOM   2642  CG  ASP A 335     220.653 228.790 130.014  1.00 86.89           C  
ATOM   2643  OD1 ASP A 335     220.096 227.672 130.032  1.00 86.89           O  
ATOM   2644  OD2 ASP A 335     220.549 229.578 129.050  1.00 86.89           O1-
ATOM   2645  N   VAL A 336     222.138 229.962 134.164  1.00 86.64           N  
ATOM   2646  CA  VAL A 336     223.111 230.288 135.202  1.00 86.64           C  
ATOM   2647  C   VAL A 336     222.811 229.482 136.463  1.00 86.64           C  
ATOM   2648  O   VAL A 336     223.729 228.997 137.129  1.00 86.64           O  
ATOM   2649  CB  VAL A 336     223.112 231.800 135.523  1.00 86.64           C  
ATOM   2650  CG1 VAL A 336     224.078 232.108 136.666  1.00 86.64           C  
ATOM   2651  CG2 VAL A 336     223.475 232.610 134.279  1.00 86.64           C  
ATOM   2652  N   SER A 337     221.522 229.361 136.769  1.00 88.10           N  
ATOM   2653  CA  SER A 337     221.098 228.562 137.913  1.00 88.10           C  
ATOM   2654  C   SER A 337     221.561 227.116 137.780  1.00 88.10           C  
ATOM   2655  O   SER A 337     222.031 226.516 138.750  1.00 88.10           O  
ATOM   2656  CB  SER A 337     219.576 228.606 138.063  1.00 88.10           C  
ATOM   2657  OG  SER A 337     219.137 229.920 138.361  1.00 88.10           O  
ATOM   2658  N   ARG A 338     221.430 226.617 136.558  1.00 87.70           N  
ATOM   2659  CA  ARG A 338     221.859 225.251 136.270  1.00 87.70           C  
ATOM   2660  C   ARG A 338     223.364 225.100 136.460  1.00 87.70           C  
ATOM   2661  O   ARG A 338     223.824 224.122 137.054  1.00 87.70           O  
ATOM   2662  CB  ARG A 338     221.468 224.856 134.844  1.00 87.70           C  
ATOM   2663  CG  ARG A 338     221.778 223.407 134.501  1.00 87.70           C  
ATOM   2664  CD  ARG A 338     221.423 223.081 133.057  1.00 87.70           C  
ATOM   2665  NE  ARG A 338     219.978 223.028 132.857  1.00 87.70           N  
ATOM   2666  CZ  ARG A 338     219.353 223.403 131.743  1.00 87.70           C  
ATOM   2667  NH1 ARG A 338     220.039 223.866 130.704  1.00 87.70           N1+
ATOM   2668  NH2 ARG A 338     218.033 223.312 131.668  1.00 87.70           N  
ATOM   2669  N   THR A 339     224.022 226.056 135.976  1.00 85.73           N  
ATOM   2670  CA  THR A 339     225.476 226.039 136.091  1.00 85.73           C  
ATOM   2671  C   THR A 339     225.904 226.084 137.555  1.00 85.73           C  
ATOM   2672  O   THR A 339     226.769 225.315 137.978  1.00 85.73           O  
ATOM   2673  CB  THR A 339     226.110 227.219 135.330  1.00 85.73           C  
ATOM   2674  CG2 THR A 339     227.631 227.193 135.447  1.00 85.73           C  
ATOM   2675  OG1 THR A 339     225.746 227.139 133.947  1.00 85.73           O  
ATOM   2676  N   LEU A 340     225.256 226.986 138.298  1.00 86.08           N  
ATOM   2677  CA  LEU A 340     225.539 227.127 139.722  1.00 86.08           C  
ATOM   2678  C   LEU A 340     225.207 225.844 140.474  1.00 86.08           C  
ATOM   2679  O   LEU A 340     225.995 225.381 141.301  1.00 86.08           O  
ATOM   2680  CB  LEU A 340     224.749 228.298 140.312  1.00 86.08           C  
ATOM   2681  CG  LEU A 340     225.002 228.612 141.788  1.00 86.08           C  
ATOM   2682  CD1 LEU A 340     226.465 228.984 142.007  1.00 86.08           C  
ATOM   2683  CD2 LEU A 340     224.084 229.733 142.261  1.00 86.08           C  
ATOM   2684  N   PHE A 341     224.091 225.245 140.183  1.00 86.77           N  
ATOM   2685  CA  PHE A 341     223.590 224.012 140.779  1.00 86.77           C  
ATOM   2686  C   PHE A 341     224.542 222.854 140.505  1.00 86.77           C  
ATOM   2687  O   PHE A 341     224.950 222.147 141.429  1.00 86.77           O  
ATOM   2688  CB  PHE A 341     222.192 223.682 140.244  1.00 86.77           C  
ATOM   2689  CG  PHE A 341     221.552 222.495 140.910  1.00 86.77           C  
ATOM   2690  CD1 PHE A 341     221.458 221.276 140.249  1.00 86.77           C  
ATOM   2691  CD2 PHE A 341     221.043 222.598 142.199  1.00 86.77           C  
ATOM   2692  CE1 PHE A 341     220.866 220.176 140.864  1.00 86.77           C  
ATOM   2693  CE2 PHE A 341     220.450 221.502 142.819  1.00 86.77           C  
ATOM   2694  CZ  PHE A 341     220.362 220.292 142.150  1.00 86.77           C  
ATOM   2695  N   CYS A 342     224.950 222.678 139.337  1.00 84.74           N  
ATOM   2696  CA  CYS A 342     225.790 221.565 138.910  1.00 84.74           C  
ATOM   2697  C   CYS A 342     227.211 221.720 139.438  1.00 84.74           C  
ATOM   2698  O   CYS A 342     227.840 220.739 139.839  1.00 84.74           O  
ATOM   2699  CB  CYS A 342     225.812 221.465 137.385  1.00 84.74           C  
ATOM   2700  SG  CYS A 342     224.253 220.899 136.670  1.00 84.74           S  
ATOM   2701  N   LYS A 343     227.592 222.911 139.317  1.00 80.80           N  
ATOM   2702  CA  LYS A 343     228.939 223.177 139.815  1.00 80.80           C  
ATOM   2703  C   LYS A 343     229.067 222.794 141.287  1.00 80.80           C  
ATOM   2704  O   LYS A 343     230.090 222.246 141.704  1.00 80.80           O  
ATOM   2705  CB  LYS A 343     229.300 224.651 139.625  1.00 80.80           C  
ATOM   2706  CG  LYS A 343     230.755 224.976 139.931  1.00 80.80           C  
ATOM   2707  CD  LYS A 343     231.086 226.425 139.595  1.00 80.80           C  
ATOM   2708  CE  LYS A 343     232.542 226.751 139.901  1.00 80.80           C  
ATOM   2709  NZ  LYS A 343     232.879 228.163 139.548  1.00 80.80           N1+
ATOM   2710  N   ARG A 344     228.091 223.106 141.999  1.00 81.87           N  
ATOM   2711  CA  ARG A 344     228.088 222.818 143.430  1.00 81.87           C  
ATOM   2712  C   ARG A 344     227.975 221.320 143.687  1.00 81.87           C  
ATOM   2713  O   ARG A 344     228.622 220.789 144.592  1.00 81.87           O  
ATOM   2714  CB  ARG A 344     226.942 223.558 144.124  1.00 81.87           C  
ATOM   2715  CG  ARG A 344     226.895 223.344 145.629  1.00 81.87           C  
ATOM   2716  CD  ARG A 344     228.072 224.005 146.330  1.00 81.87           C  
ATOM   2717  NE  ARG A 344     227.946 223.930 147.783  1.00 81.87           N  
ATOM   2718  CZ  ARG A 344     228.796 223.298 148.587  1.00 81.87           C  
ATOM   2719  NH1 ARG A 344     229.858 222.671 148.092  1.00 81.87           N1+
ATOM   2720  NH2 ARG A 344     228.585 223.294 149.895  1.00 81.87           N  
ATOM   2721  N   ILE A 345     227.227 220.514 142.997  1.00 80.00           N  
ATOM   2722  CA  ILE A 345     226.966 219.096 143.215  1.00 80.00           C  
ATOM   2723  C   ILE A 345     228.112 218.266 142.643  1.00 80.00           C  
ATOM   2724  O   ILE A 345     228.602 217.341 143.294  1.00 80.00           O  
ATOM   2725  CB  ILE A 345     225.623 218.664 142.583  1.00 80.00           C  
ATOM   2726  CG1 ILE A 345     224.451 219.329 143.314  1.00 80.00           C  
ATOM   2727  CG2 ILE A 345     225.484 217.139 142.599  1.00 80.00           C  
ATOM   2728  CD1 ILE A 345     223.088 219.012 142.714  1.00 80.00           C  
ATOM   2729  N   PHE A 346     228.668 218.568 141.480  1.00 80.29           N  
ATOM   2730  CA  PHE A 346     229.543 217.670 140.735  1.00 80.29           C  
ATOM   2731  C   PHE A 346     230.958 218.232 140.658  1.00 80.29           C  
ATOM   2732  O   PHE A 346     231.868 217.570 140.155  1.00 80.29           O  
ATOM   2733  CB  PHE A 346     228.996 217.431 139.325  1.00 80.29           C  
ATOM   2734  CG  PHE A 346     227.600 216.870 139.302  1.00 80.29           C  
ATOM   2735  CD1 PHE A 346     227.346 215.581 139.754  1.00 80.29           C  
ATOM   2736  CD2 PHE A 346     226.541 217.631 138.827  1.00 80.29           C  
ATOM   2737  CE1 PHE A 346     226.056 215.059 139.735  1.00 80.29           C  
ATOM   2738  CE2 PHE A 346     225.247 217.117 138.805  1.00 80.29           C  
ATOM   2739  CZ  PHE A 346     225.008 215.830 139.257  1.00 80.29           C  
ATOM   2740  N   SER A 347     231.306 219.382 141.318  1.00 67.72           N  
ATOM   2741  CA  SER A 347     232.619 220.013 141.391  1.00 67.72           C  
ATOM   2742  C   SER A 347     233.226 220.192 140.003  1.00 67.72           C  
ATOM   2743  O   SER A 347     234.288 220.799 139.857  1.00 67.72           O  
ATOM   2744  CB  SER A 347     233.564 219.188 142.266  1.00 67.72           C  
ATOM   2745  OG  SER A 347     233.044 219.050 143.577  1.00 67.72           O  
ATOM   2746  N   GLN A 348     232.597 219.614 138.890  1.00 59.54           N  
ATOM   2747  CA  GLN A 348     233.091 219.733 137.522  1.00 59.54           C  
ATOM   2748  C   GLN A 348     232.026 220.324 136.603  1.00 59.54           C  
ATOM   2749  O   GLN A 348     230.829 220.210 136.877  1.00 59.54           O  
ATOM   2750  CB  GLN A 348     233.543 218.370 136.994  1.00 59.54           C  
ATOM   2751  CG  GLN A 348     234.678 217.747 137.794  1.00 59.54           C  
ATOM   2752  CD  GLN A 348     235.952 217.594 136.986  1.00 59.54           C  
ATOM   2753  NE2 GLN A 348     237.039 217.225 137.655  1.00 59.54           N  
ATOM   2754  OE1 GLN A 348     235.960 217.807 135.769  1.00 59.54           O  
ATOM   2755  N   GLU A 349     232.465 221.285 135.779  1.00 56.67           N  
ATOM   2756  CA  GLU A 349     231.581 221.901 134.794  1.00 56.67           C  
ATOM   2757  C   GLU A 349     230.924 220.847 133.907  1.00 56.67           C  
ATOM   2758  O   GLU A 349     230.057 221.168 133.091  1.00 56.67           O  
ATOM   2759  CB  GLU A 349     232.353 222.905 133.933  1.00 56.67           C  
ATOM   2760  CG  GLU A 349     232.358 224.319 134.494  1.00 56.67           C  
ATOM   2761  CD  GLU A 349     233.106 225.310 133.617  1.00 56.67           C  
ATOM   2762  OE1 GLU A 349     233.236 226.492 134.010  1.00 56.67           O  
ATOM   2763  OE2 GLU A 349     233.565 224.902 132.527  1.00 56.67           O1-
ATOM   2764  N   GLU A 350     231.335 219.433 134.063  1.00 55.53           N  
ATOM   2765  CA  GLU A 350     230.759 218.420 133.183  1.00 55.53           C  
ATOM   2766  C   GLU A 350     229.286 218.182 133.506  1.00 55.53           C  
ATOM   2767  O   GLU A 350     228.892 218.184 134.674  1.00 55.53           O  
ATOM   2768  CB  GLU A 350     231.540 217.108 133.292  1.00 55.53           C  
ATOM   2769  CG  GLU A 350     232.830 217.093 132.484  1.00 55.53           C  
ATOM   2770  CD  GLU A 350     233.835 216.065 132.981  1.00 55.53           C  
ATOM   2771  OE1 GLU A 350     234.981 216.044 132.476  1.00 55.53           O  
ATOM   2772  OE2 GLU A 350     233.474 215.275 133.881  1.00 55.53           O1-
ATOM   2773  N   GLY A 351     228.428 219.095 133.170  1.00 65.43           N  
ATOM   2774  CA  GLY A 351     226.974 219.077 133.169  1.00 65.43           C  
ATOM   2775  C   GLY A 351     226.390 217.905 133.934  1.00 65.43           C  
ATOM   2776  O   GLY A 351     227.130 217.063 134.449  1.00 65.43           O  
ATOM   2777  N   CYS A 352     225.144 218.173 134.516  1.00 73.20           N  
ATOM   2778  CA  CYS A 352     224.234 217.275 135.217  1.00 73.20           C  
ATOM   2779  C   CYS A 352     224.042 215.979 134.440  1.00 73.20           C  
ATOM   2780  O   CYS A 352     223.818 216.003 133.228  1.00 73.20           O  
ATOM   2781  CB  CYS A 352     222.881 217.951 135.441  1.00 73.20           C  
ATOM   2782  SG  CYS A 352     221.740 216.980 136.449  1.00 73.20           S  
ATOM   2783  N   PRO A 353     224.462 214.767 135.011  1.00 79.30           N  
ATOM   2784  CA  PRO A 353     224.193 213.487 134.351  1.00 79.30           C  
ATOM   2785  C   PRO A 353     222.799 213.425 133.731  1.00 79.30           C  
ATOM   2786  O   PRO A 353     221.850 213.991 134.278  1.00 79.30           O  
ATOM   2787  CB  PRO A 353     224.332 212.469 135.486  1.00 79.30           C  
ATOM   2788  CG  PRO A 353     225.091 213.190 136.554  1.00 79.30           C  
ATOM   2789  CD  PRO A 353     224.838 214.662 136.409  1.00 79.30           C  
ATOM   2790  N   GLN A 354     222.650 212.879 132.531  1.00 79.37           N  
ATOM   2791  CA  GLN A 354     221.437 212.831 131.721  1.00 79.37           C  
ATOM   2792  C   GLN A 354     220.259 212.288 132.526  1.00 79.37           C  
ATOM   2793  O   GLN A 354     219.125 212.737 132.353  1.00 79.37           O  
ATOM   2794  CB  GLN A 354     221.659 211.976 130.473  1.00 79.37           C  
ATOM   2795  CG  GLN A 354     220.735 212.327 129.315  1.00 79.37           C  
ATOM   2796  CD  GLN A 354     220.984 213.719 128.766  1.00 79.37           C  
ATOM   2797  NE2 GLN A 354     220.295 214.063 127.684  1.00 79.37           N  
ATOM   2798  OE1 GLN A 354     221.791 214.481 129.310  1.00 79.37           O  
ATOM   2799  N   GLU A 355     220.533 211.468 133.429  1.00 81.14           N  
ATOM   2800  CA  GLU A 355     219.464 210.821 134.186  1.00 81.14           C  
ATOM   2801  C   GLU A 355     218.837 211.785 135.189  1.00 81.14           C  
ATOM   2802  O   GLU A 355     217.685 211.607 135.592  1.00 81.14           O  
ATOM   2803  CB  GLU A 355     219.993 209.580 134.908  1.00 81.14           C  
ATOM   2804  CG  GLU A 355     220.486 208.487 133.972  1.00 81.14           C  
ATOM   2805  CD  GLU A 355     221.114 207.310 134.702  1.00 81.14           C  
ATOM   2806  OE1 GLU A 355     221.593 206.366 134.032  1.00 81.14           O  
ATOM   2807  OE2 GLU A 355     221.128 207.331 135.952  1.00 81.14           O1-
ATOM   2808  N   LEU A 356     219.528 212.888 135.608  1.00 84.86           N  
ATOM   2809  CA  LEU A 356     219.073 213.790 136.660  1.00 84.86           C  
ATOM   2810  C   LEU A 356     218.637 215.130 136.077  1.00 84.86           C  
ATOM   2811  O   LEU A 356     218.273 216.046 136.819  1.00 84.86           O  
ATOM   2812  CB  LEU A 356     220.181 214.008 137.695  1.00 84.86           C  
ATOM   2813  CG  LEU A 356     220.608 212.779 138.499  1.00 84.86           C  
ATOM   2814  CD1 LEU A 356     221.801 213.116 139.388  1.00 84.86           C  
ATOM   2815  CD2 LEU A 356     219.444 212.255 139.335  1.00 84.86           C  
ATOM   2816  N   LEU A 357     218.692 215.223 134.724  1.00 84.72           N  
ATOM   2817  CA  LEU A 357     218.439 216.484 134.036  1.00 84.72           C  
ATOM   2818  C   LEU A 357     217.020 216.972 134.301  1.00 84.72           C  
ATOM   2819  O   LEU A 357     216.812 218.140 134.637  1.00 84.72           O  
ATOM   2820  CB  LEU A 357     218.666 216.328 132.530  1.00 84.72           C  
ATOM   2821  CG  LEU A 357     220.118 216.384 132.054  1.00 84.72           C  
ATOM   2822  CD1 LEU A 357     220.209 215.978 130.586  1.00 84.72           C  
ATOM   2823  CD2 LEU A 357     220.698 217.778 132.265  1.00 84.72           C  
ATOM   2824  N   LYS A 358     216.032 216.013 134.145  1.00 87.36           N  
ATOM   2825  CA  LYS A 358     214.628 216.384 134.299  1.00 87.36           C  
ATOM   2826  C   LYS A 358     214.330 216.824 135.730  1.00 87.36           C  
ATOM   2827  O   LYS A 358     213.709 217.867 135.947  1.00 87.36           O  
ATOM   2828  CB  LYS A 358     213.718 215.217 133.910  1.00 87.36           C  
ATOM   2829  CG  LYS A 358     212.244 215.583 133.828  1.00 87.36           C  
ATOM   2830  CD  LYS A 358     211.400 214.403 133.363  1.00 87.36           C  
ATOM   2831  CE  LYS A 358     209.917 214.747 133.347  1.00 87.36           C  
ATOM   2832  NZ  LYS A 358     209.086 213.591 132.897  1.00 87.36           N1+
ATOM   2833  N   VAL A 359     214.698 216.010 136.719  1.00 86.77           N  
ATOM   2834  CA  VAL A 359     214.414 216.311 138.119  1.00 86.77           C  
ATOM   2835  C   VAL A 359     215.184 217.558 138.546  1.00 86.77           C  
ATOM   2836  O   VAL A 359     214.677 218.372 139.322  1.00 86.77           O  
ATOM   2837  CB  VAL A 359     214.773 215.121 139.037  1.00 86.77           C  
ATOM   2838  CG1 VAL A 359     216.279 214.865 139.025  1.00 86.77           C  
ATOM   2839  CG2 VAL A 359     214.285 215.382 140.461  1.00 86.77           C  
ATOM   2840  N   SER A 360     216.377 217.772 138.035  1.00 88.03           N  
ATOM   2841  CA  SER A 360     217.175 218.956 138.342  1.00 88.03           C  
ATOM   2842  C   SER A 360     216.486 220.227 137.855  1.00 88.03           C  
ATOM   2843  O   SER A 360     216.469 221.239 138.559  1.00 88.03           O  
ATOM   2844  CB  SER A 360     218.563 218.845 137.711  1.00 88.03           C  
ATOM   2845  OG  SER A 360     218.478 218.864 136.297  1.00 88.03           O  
ATOM   2846  N   GLU A 361     215.895 220.127 136.609  1.00 88.47           N  
ATOM   2847  CA  GLU A 361     215.186 221.269 136.039  1.00 88.47           C  
ATOM   2848  C   GLU A 361     213.958 221.628 136.872  1.00 88.47           C  
ATOM   2849  O   GLU A 361     213.677 222.807 137.097  1.00 88.47           O  
ATOM   2850  CB  GLU A 361     214.774 220.979 134.594  1.00 88.47           C  
ATOM   2851  CG  GLU A 361     215.903 221.147 133.587  1.00 88.47           C  
ATOM   2852  CD  GLU A 361     215.502 220.778 132.168  1.00 88.47           C  
ATOM   2853  OE1 GLU A 361     216.358 220.846 131.258  1.00 88.47           O  
ATOM   2854  OE2 GLU A 361     214.321 220.417 131.965  1.00 88.47           O1-
ATOM   2855  N   GLU A 362     213.301 220.630 137.378  1.00 88.60           N  
ATOM   2856  CA  GLU A 362     212.117 220.837 138.206  1.00 88.60           C  
ATOM   2857  C   GLU A 362     212.487 221.439 139.559  1.00 88.60           C  
ATOM   2858  O   GLU A 362     211.772 222.298 140.079  1.00 88.60           O  
ATOM   2859  CB  GLU A 362     211.364 219.520 138.405  1.00 88.60           C  
ATOM   2860  CG  GLU A 362     210.657 219.020 137.154  1.00 88.60           C  
ATOM   2861  CD  GLU A 362     209.757 217.822 137.411  1.00 88.60           C  
ATOM   2862  OE1 GLU A 362     209.106 217.335 136.458  1.00 88.60           O  
ATOM   2863  OE2 GLU A 362     209.699 217.367 138.575  1.00 88.60           O1-
ATOM   2864  N   ILE A 363     213.551 220.977 140.102  1.00 88.52           N  
ATOM   2865  CA  ILE A 363     214.044 221.490 141.376  1.00 88.52           C  
ATOM   2866  C   ILE A 363     214.429 222.960 141.225  1.00 88.52           C  
ATOM   2867  O   ILE A 363     214.070 223.791 142.063  1.00 88.52           O  
ATOM   2868  CB  ILE A 363     215.247 220.670 141.889  1.00 88.52           C  
ATOM   2869  CG1 ILE A 363     214.791 219.277 142.341  1.00 88.52           C  
ATOM   2870  CG2 ILE A 363     215.960 221.408 143.025  1.00 88.52           C  
ATOM   2871  CD1 ILE A 363     215.935 218.333 142.687  1.00 88.52           C  
ATOM   2872  N   LEU A 364     215.133 223.235 140.136  1.00 88.81           N  
ATOM   2873  CA  LEU A 364     215.577 224.601 139.883  1.00 88.81           C  
ATOM   2874  C   LEU A 364     214.386 225.531 139.676  1.00 88.81           C  
ATOM   2875  O   LEU A 364     214.421 226.692 140.092  1.00 88.81           O  
ATOM   2876  CB  LEU A 364     216.494 224.648 138.657  1.00 88.81           C  
ATOM   2877  CG  LEU A 364     217.919 224.130 138.857  1.00 88.81           C  
ATOM   2878  CD1 LEU A 364     218.641 224.034 137.517  1.00 88.81           C  
ATOM   2879  CD2 LEU A 364     218.686 225.030 139.821  1.00 88.81           C  
ATOM   2880  N   LYS A 365     213.378 224.997 139.053  1.00 87.19           N  
ATOM   2881  CA  LYS A 365     212.161 225.783 138.874  1.00 87.19           C  
ATOM   2882  C   LYS A 365     211.558 226.178 140.219  1.00 87.19           C  
ATOM   2883  O   LYS A 365     211.092 227.306 140.388  1.00 87.19           O  
ATOM   2884  CB  LYS A 365     211.135 225.005 138.048  1.00 87.19           C  
ATOM   2885  CG  LYS A 365     211.416 225.006 136.553  1.00 87.19           C  
ATOM   2886  CD  LYS A 365     210.328 224.273 135.780  1.00 87.19           C  
ATOM   2887  CE  LYS A 365     210.656 224.187 134.295  1.00 87.19           C  
ATOM   2888  NZ  LYS A 365     209.618 223.423 133.541  1.00 87.19           N1+
ATOM   2889  N   LYS A 366     211.685 225.239 141.199  1.00 83.40           N  
ATOM   2890  CA  LYS A 366     211.140 225.504 142.527  1.00 83.40           C  
ATOM   2891  C   LYS A 366     212.015 226.492 143.293  1.00 83.40           C  
ATOM   2892  O   LYS A 366     211.531 227.200 144.179  1.00 83.40           O  
ATOM   2893  CB  LYS A 366     211.002 224.202 143.319  1.00 83.40           C  
ATOM   2894  CG  LYS A 366     209.983 223.232 142.742  1.00 83.40           C  
ATOM   2895  CD  LYS A 366     208.557 223.676 143.040  1.00 83.40           C  
ATOM   2896  CE  LYS A 366     207.541 222.630 142.602  1.00 83.40           C  
ATOM   2897  NZ  LYS A 366     206.138 223.094 142.820  1.00 83.40           N1+
ATOM   2898  N   CYS A 367     213.263 226.511 142.941  1.00 86.24           N  
ATOM   2899  CA  CYS A 367     214.207 227.421 143.580  1.00 86.24           C  
ATOM   2900  C   CYS A 367     214.034 228.842 143.058  1.00 86.24           C  
ATOM   2901  O   CYS A 367     214.450 229.803 143.708  1.00 86.24           O  
ATOM   2902  CB  CYS A 367     215.644 226.954 143.349  1.00 86.24           C  
ATOM   2903  SG  CYS A 367     216.056 225.417 144.204  1.00 86.24           S  
ATOM   2904  N   GLY A 368     213.437 229.002 141.862  1.00 82.00           N  
ATOM   2905  CA  GLY A 368     213.077 230.293 141.298  1.00 82.00           C  
ATOM   2906  C   GLY A 368     214.278 231.170 140.999  1.00 82.00           C  
ATOM   2907  O   GLY A 368     214.195 232.397 141.086  1.00 82.00           O  
ATOM   2908  N   GLY A 369     215.454 230.594 140.873  1.00 84.71           N  
ATOM   2909  CA  GLY A 369     216.653 231.314 140.474  1.00 84.71           C  
ATOM   2910  C   GLY A 369     217.333 232.027 141.629  1.00 84.71           C  
ATOM   2911  O   GLY A 369     218.154 232.921 141.416  1.00 84.71           O  
ATOM   2912  N   VAL A 370     216.957 231.729 142.849  1.00 86.70           N  
ATOM   2913  CA  VAL A 370     217.556 232.312 144.045  1.00 86.70           C  
ATOM   2914  C   VAL A 370     218.830 231.552 144.408  1.00 86.70           C  
ATOM   2915  O   VAL A 370     218.781 230.361 144.722  1.00 86.70           O  
ATOM   2916  CB  VAL A 370     216.572 232.301 145.235  1.00 86.70           C  
ATOM   2917  CG1 VAL A 370     217.241 232.849 146.495  1.00 86.70           C  
ATOM   2918  CG2 VAL A 370     215.319 233.108 144.899  1.00 86.70           C  
ATOM   2919  N   PRO A 371     219.983 232.166 144.359  1.00 87.32           N  
ATOM   2920  CA  PRO A 371     221.275 231.517 144.589  1.00 87.32           C  
ATOM   2921  C   PRO A 371     221.338 230.787 145.930  1.00 87.32           C  
ATOM   2922  O   PRO A 371     221.827 229.657 145.998  1.00 87.32           O  
ATOM   2923  CB  PRO A 371     222.267 232.683 144.555  1.00 87.32           C  
ATOM   2924  CG  PRO A 371     221.636 233.695 143.654  1.00 87.32           C  
ATOM   2925  CD  PRO A 371     220.150 233.665 143.870  1.00 87.32           C  
ATOM   2926  N   LEU A 372     220.938 231.396 147.007  1.00 84.84           N  
ATOM   2927  CA  LEU A 372     220.969 230.764 148.321  1.00 84.84           C  
ATOM   2928  C   LEU A 372     220.160 229.472 148.323  1.00 84.84           C  
ATOM   2929  O   LEU A 372     220.597 228.460 148.877  1.00 84.84           O  
ATOM   2930  CB  LEU A 372     220.430 231.720 149.389  1.00 84.84           C  
ATOM   2931  CG  LEU A 372     220.475 231.218 150.832  1.00 84.84           C  
ATOM   2932  CD1 LEU A 372     221.902 230.842 151.219  1.00 84.84           C  
ATOM   2933  CD2 LEU A 372     219.919 232.273 151.783  1.00 84.84           C  
ATOM   2934  N   ALA A 373     218.967 229.511 147.711  1.00 84.23           N  
ATOM   2935  CA  ALA A 373     218.124 228.321 147.624  1.00 84.23           C  
ATOM   2936  C   ALA A 373     218.801 227.229 146.801  1.00 84.23           C  
ATOM   2937  O   ALA A 373     218.815 226.062 147.199  1.00 84.23           O  
ATOM   2938  CB  ALA A 373     216.768 228.675 147.020  1.00 84.23           C  
ATOM   2939  N   ILE A 374     219.365 227.643 145.706  1.00 86.35           N  
ATOM   2940  CA  ILE A 374     220.008 226.713 144.783  1.00 86.35           C  
ATOM   2941  C   ILE A 374     221.189 226.035 145.473  1.00 86.35           C  
ATOM   2942  O   ILE A 374     221.318 224.809 145.435  1.00 86.35           O  
ATOM   2943  CB  ILE A 374     220.478 227.428 143.496  1.00 86.35           C  
ATOM   2944  CG1 ILE A 374     219.271 227.923 142.690  1.00 86.35           C  
ATOM   2945  CG2 ILE A 374     221.357 226.500 142.653  1.00 86.35           C  
ATOM   2946  CD1 ILE A 374     219.634 228.858 141.544  1.00 86.35           C  
ATOM   2947  N   ILE A 375     221.971 226.826 146.169  1.00 85.19           N  
ATOM   2948  CA  ILE A 375     223.171 226.324 146.828  1.00 85.19           C  
ATOM   2949  C   ILE A 375     222.780 225.414 147.990  1.00 85.19           C  
ATOM   2950  O   ILE A 375     223.403 224.372 148.208  1.00 85.19           O  
ATOM   2951  CB  ILE A 375     224.066 227.479 147.331  1.00 85.19           C  
ATOM   2952  CG1 ILE A 375     224.714 228.206 146.147  1.00 85.19           C  
ATOM   2953  CG2 ILE A 375     225.131 226.955 148.299  1.00 85.19           C  
ATOM   2954  CD1 ILE A 375     225.417 229.502 146.526  1.00 85.19           C  
ATOM   2955  N   THR A 376     221.731 225.809 148.666  1.00 82.52           N  
ATOM   2956  CA  THR A 376     221.255 225.041 149.811  1.00 82.52           C  
ATOM   2957  C   THR A 376     220.766 223.665 149.374  1.00 82.52           C  
ATOM   2958  O   THR A 376     221.140 222.649 149.965  1.00 82.52           O  
ATOM   2959  CB  THR A 376     220.125 225.782 150.549  1.00 82.52           C  
ATOM   2960  CG2 THR A 376     219.638 224.982 151.754  1.00 82.52           C  
ATOM   2961  OG1 THR A 376     220.607 227.054 150.998  1.00 82.52           O  
ATOM   2962  N   ILE A 377     219.970 223.653 148.314  1.00 84.22           N  
ATOM   2963  CA  ILE A 377     219.414 222.400 147.817  1.00 84.22           C  
ATOM   2964  C   ILE A 377     220.525 221.551 147.202  1.00 84.22           C  
ATOM   2965  O   ILE A 377     220.582 220.338 147.420  1.00 84.22           O  
ATOM   2966  CB  ILE A 377     218.295 222.649 146.782  1.00 84.22           C  
ATOM   2967  CG1 ILE A 377     217.071 223.277 147.461  1.00 84.22           C  
ATOM   2968  CG2 ILE A 377     217.918 221.346 146.070  1.00 84.22           C  
ATOM   2969  CD1 ILE A 377     216.382 222.362 148.464  1.00 84.22           C  
ATOM   2970  N   ALA A 378     221.330 222.219 146.444  1.00 85.67           N  
ATOM   2971  CA  ALA A 378     222.455 221.518 145.831  1.00 85.67           C  
ATOM   2972  C   ALA A 378     223.335 220.860 146.890  1.00 85.67           C  
ATOM   2973  O   ALA A 378     223.770 219.718 146.723  1.00 85.67           O  
ATOM   2974  CB  ALA A 378     223.281 222.481 144.981  1.00 85.67           C  
ATOM   2975  N   SER A 379     223.553 221.587 147.962  1.00 82.08           N  
ATOM   2976  CA  SER A 379     224.381 221.066 149.045  1.00 82.08           C  
ATOM   2977  C   SER A 379     223.735 219.848 149.698  1.00 82.08           C  
ATOM   2978  O   SER A 379     224.428 218.907 150.088  1.00 82.08           O  
ATOM   2979  CB  SER A 379     224.632 222.147 150.097  1.00 82.08           C  
ATOM   2980  OG  SER A 379     225.393 223.212 149.553  1.00 82.08           O  
ATOM   2981  N   LEU A 380     222.425 219.867 149.740  1.00 80.06           N  
ATOM   2982  CA  LEU A 380     221.667 218.748 150.288  1.00 80.06           C  
ATOM   2983  C   LEU A 380     221.823 217.507 149.415  1.00 80.06           C  
ATOM   2984  O   LEU A 380     221.912 216.389 149.929  1.00 80.06           O  
ATOM   2985  CB  LEU A 380     220.186 219.114 150.415  1.00 80.06           C  
ATOM   2986  CG  LEU A 380     219.813 220.041 151.572  1.00 80.06           C  
ATOM   2987  CD1 LEU A 380     218.356 220.478 151.454  1.00 80.06           C  
ATOM   2988  CD2 LEU A 380     220.063 219.354 152.910  1.00 80.06           C  
ATOM   2989  N   LEU A 381     221.885 217.750 148.200  1.00 82.94           N  
ATOM   2990  CA  LEU A 381     221.937 216.655 147.238  1.00 82.94           C  
ATOM   2991  C   LEU A 381     223.362 216.135 147.081  1.00 82.94           C  
ATOM   2992  O   LEU A 381     223.570 214.994 146.664  1.00 82.94           O  
ATOM   2993  CB  LEU A 381     221.396 217.108 145.879  1.00 82.94           C  
ATOM   2994  CG  LEU A 381     219.886 217.340 145.794  1.00 82.94           C  
ATOM   2995  CD1 LEU A 381     219.526 218.013 144.474  1.00 82.94           C  
ATOM   2996  CD2 LEU A 381     219.133 216.023 145.952  1.00 82.94           C  
ATOM   2997  N   ALA A 382     224.267 216.979 147.518  1.00 78.10           N  
ATOM   2998  CA  ALA A 382     225.688 216.676 147.371  1.00 78.10           C  
ATOM   2999  C   ALA A 382     226.196 215.841 148.543  1.00 78.10           C  
ATOM   3000  O   ALA A 382     225.892 216.136 149.701  1.00 78.10           O  
ATOM   3001  CB  ALA A 382     226.498 217.965 147.250  1.00 78.10           C  
ATOM   3002  N   ASN A 383     225.936 214.526 148.734  1.00 60.34           N  
ATOM   3003  CA  ASN A 383     226.321 213.639 149.826  1.00 60.34           C  
ATOM   3004  C   ASN A 383     227.745 213.120 149.650  1.00 60.34           C  
ATOM   3005  O   ASN A 383     228.015 212.328 148.745  1.00 60.34           O  
ATOM   3006  CB  ASN A 383     225.341 212.471 149.941  1.00 60.34           C  
ATOM   3007  CG  ASN A 383     225.427 211.765 151.280  1.00 60.34           C  
ATOM   3008  ND2 ASN A 383     224.709 210.656 151.414  1.00 60.34           N  
ATOM   3009  OD1 ASN A 383     226.133 212.213 152.187  1.00 60.34           O  
ATOM   3010  N   LYS A 384     228.644 213.528 150.620  1.00 57.14           N  
ATOM   3011  CA  LYS A 384     229.881 212.866 151.023  1.00 57.14           C  
ATOM   3012  C   LYS A 384     230.475 212.062 149.868  1.00 57.14           C  
ATOM   3013  O   LYS A 384     230.817 210.889 150.033  1.00 57.14           O  
ATOM   3014  CB  LYS A 384     229.635 211.953 152.224  1.00 57.14           C  
ATOM   3015  CG  LYS A 384     229.303 212.697 153.509  1.00 57.14           C  
ATOM   3016  CD  LYS A 384     229.118 211.739 154.679  1.00 57.14           C  
ATOM   3017  CE  LYS A 384     228.710 212.475 155.947  1.00 57.14           C  
ATOM   3018  NZ  LYS A 384     228.539 211.541 157.100  1.00 57.14           N1+
ATOM   3019  N   GLY A 385     230.415 212.559 148.624  1.00 54.16           N  
ATOM   3020  CA  GLY A 385     231.147 211.884 147.564  1.00 54.16           C  
ATOM   3021  C   GLY A 385     230.267 211.000 146.700  1.00 54.16           C  
ATOM   3022  O   GLY A 385     230.721 210.465 145.686  1.00 54.16           O  
ATOM   3023  N   HIS A 386     228.914 210.749 147.118  1.00 58.48           N  
ATOM   3024  CA  HIS A 386     227.996 210.011 146.258  1.00 58.48           C  
ATOM   3025  C   HIS A 386     226.750 210.834 145.947  1.00 58.48           C  
ATOM   3026  O   HIS A 386     226.206 211.501 146.831  1.00 58.48           O  
ATOM   3027  CB  HIS A 386     227.602 208.685 146.908  1.00 58.48           C  
ATOM   3028  CG  HIS A 386     228.756 207.760 147.133  1.00 58.48           C  
ATOM   3029  CD2 HIS A 386     229.325 207.310 148.276  1.00 58.48           C  
ATOM   3030  ND1 HIS A 386     229.466 207.190 146.099  1.00 58.48           N  
ATOM   3031  CE1 HIS A 386     230.424 206.426 146.598  1.00 58.48           C  
ATOM   3032  NE2 HIS A 386     230.359 206.482 147.918  1.00 58.48           N  
ATOM   3033  N   ILE A 387     226.545 211.003 144.688  1.00 65.59           N  
ATOM   3034  CA  ILE A 387     225.310 211.627 144.223  1.00 65.59           C  
ATOM   3035  C   ILE A 387     224.111 210.797 144.674  1.00 65.59           C  
ATOM   3036  O   ILE A 387     224.125 209.568 144.572  1.00 65.59           O  
ATOM   3037  CB  ILE A 387     225.303 211.790 142.687  1.00 65.59           C  
ATOM   3038  CG1 ILE A 387     226.480 212.663 142.237  1.00 65.59           C  
ATOM   3039  CG2 ILE A 387     223.972 212.380 142.213  1.00 65.59           C  
ATOM   3040  CD1 ILE A 387     226.703 212.673 140.731  1.00 65.59           C  
ATOM   3041  N   LYS A 388     223.186 211.434 145.450  1.00 70.67           N  
ATOM   3042  CA  LYS A 388     221.962 210.755 145.865  1.00 70.67           C  
ATOM   3043  C   LYS A 388     221.258 210.112 144.673  1.00 70.67           C  
ATOM   3044  O   LYS A 388     221.446 210.539 143.531  1.00 70.67           O  
ATOM   3045  CB  LYS A 388     221.017 211.732 146.567  1.00 70.67           C  
ATOM   3046  CG  LYS A 388     221.505 212.190 147.933  1.00 70.67           C  
ATOM   3047  CD  LYS A 388     220.402 212.897 148.712  1.00 70.67           C  
ATOM   3048  CE  LYS A 388     220.856 213.263 150.119  1.00 70.67           C  
ATOM   3049  NZ  LYS A 388     219.713 213.701 150.973  1.00 70.67           N1+
ATOM   3050  N   ALA A 389     220.620 208.919 144.962  1.00 76.86           N  
ATOM   3051  CA  ALA A 389     219.855 208.204 143.943  1.00 76.86           C  
ATOM   3052  C   ALA A 389     218.739 209.078 143.381  1.00 76.86           C  
ATOM   3053  O   ALA A 389     218.296 210.027 144.033  1.00 76.86           O  
ATOM   3054  CB  ALA A 389     219.279 206.913 144.518  1.00 76.86           C  
ATOM   3055  N   LYS A 390     218.384 208.916 142.185  1.00 82.03           N  
ATOM   3056  CA  LYS A 390     217.337 209.636 141.465  1.00 82.03           C  
ATOM   3057  C   LYS A 390     216.065 209.738 142.301  1.00 82.03           C  
ATOM   3058  O   LYS A 390     215.426 210.793 142.343  1.00 82.03           O  
ATOM   3059  CB  LYS A 390     217.035 208.952 140.132  1.00 82.03           C  
ATOM   3060  CG  LYS A 390     216.090 209.736 139.233  1.00 82.03           C  
ATOM   3061  CD  LYS A 390     215.830 209.007 137.922  1.00 82.03           C  
ATOM   3062  CE  LYS A 390     214.824 209.753 137.055  1.00 82.03           C  
ATOM   3063  NZ  LYS A 390     214.567 209.041 135.767  1.00 82.03           N1+
ATOM   3064  N   ASP A 391     215.598 208.679 142.951  1.00 81.35           N  
ATOM   3065  CA  ASP A 391     214.383 208.647 143.759  1.00 81.35           C  
ATOM   3066  C   ASP A 391     214.461 209.651 144.908  1.00 81.35           C  
ATOM   3067  O   ASP A 391     213.454 210.257 145.277  1.00 81.35           O  
ATOM   3068  CB  ASP A 391     214.140 207.239 144.307  1.00 81.35           C  
ATOM   3069  CG  ASP A 391     213.748 206.244 143.230  1.00 81.35           C  
ATOM   3070  OD1 ASP A 391     213.262 206.664 142.158  1.00 81.35           O  
ATOM   3071  OD2 ASP A 391     213.923 205.027 143.457  1.00 81.35           O1-
ATOM   3072  N   GLU A 392     215.621 209.873 145.446  1.00 80.39           N  
ATOM   3073  CA  GLU A 392     215.822 210.824 146.536  1.00 80.39           C  
ATOM   3074  C   GLU A 392     215.679 212.262 146.046  1.00 80.39           C  
ATOM   3075  O   GLU A 392     215.208 213.131 146.784  1.00 80.39           O  
ATOM   3076  CB  GLU A 392     217.197 210.621 147.179  1.00 80.39           C  
ATOM   3077  CG  GLU A 392     217.318 209.331 147.977  1.00 80.39           C  
ATOM   3078  CD  GLU A 392     218.668 209.171 148.657  1.00 80.39           C  
ATOM   3079  OE1 GLU A 392     218.750 208.460 149.685  1.00 80.39           O  
ATOM   3080  OE2 GLU A 392     219.653 209.761 148.158  1.00 80.39           O1-
ATOM   3081  N   TRP A 393     216.075 212.487 144.774  1.00 85.17           N  
ATOM   3082  CA  TRP A 393     215.876 213.798 144.163  1.00 85.17           C  
ATOM   3083  C   TRP A 393     214.391 214.121 144.040  1.00 85.17           C  
ATOM   3084  O   TRP A 393     213.958 215.224 144.384  1.00 85.17           O  
ATOM   3085  CB  TRP A 393     216.539 213.857 142.785  1.00 85.17           C  
ATOM   3086  CG  TRP A 393     218.032 213.989 142.832  1.00 85.17           C  
ATOM   3087  CD1 TRP A 393     218.915 213.147 143.451  1.00 85.17           C  
ATOM   3088  CD2 TRP A 393     218.817 215.029 142.241  1.00 85.17           C  
ATOM   3089  CE2 TRP A 393     220.170 214.754 142.540  1.00 85.17           C  
ATOM   3090  CE3 TRP A 393     218.508 216.167 141.485  1.00 85.17           C  
ATOM   3091  NE1 TRP A 393     220.201 213.601 143.279  1.00 85.17           N  
ATOM   3092  CZ2 TRP A 393     221.212 215.577 142.108  1.00 85.17           C  
ATOM   3093  CZ3 TRP A 393     219.546 216.986 141.056  1.00 85.17           C  
ATOM   3094  CH2 TRP A 393     220.881 216.684 141.371  1.00 85.17           C  
ATOM   3095  N   TYR A 394     213.599 213.130 143.589  1.00 83.93           N  
ATOM   3096  CA  TYR A 394     212.163 213.318 143.418  1.00 83.93           C  
ATOM   3097  C   TYR A 394     211.467 213.460 144.767  1.00 83.93           C  
ATOM   3098  O   TYR A 394     210.502 214.217 144.898  1.00 83.93           O  
ATOM   3099  CB  TYR A 394     211.556 212.148 142.639  1.00 83.93           C  
ATOM   3100  CG  TYR A 394     211.676 212.288 141.141  1.00 83.93           C  
ATOM   3101  CD1 TYR A 394     210.857 213.169 140.436  1.00 83.93           C  
ATOM   3102  CD2 TYR A 394     212.607 211.541 140.427  1.00 83.93           C  
ATOM   3103  CE1 TYR A 394     210.962 213.301 139.056  1.00 83.93           C  
ATOM   3104  CE2 TYR A 394     212.720 211.665 139.046  1.00 83.93           C  
ATOM   3105  CZ  TYR A 394     211.896 212.546 138.370  1.00 83.93           C  
ATOM   3106  OH  TYR A 394     212.005 212.673 137.004  1.00 83.93           O  
ATOM   3107  N   ALA A 395     211.939 212.746 145.749  1.00 81.27           N  
ATOM   3108  CA  ALA A 395     211.402 212.885 147.100  1.00 81.27           C  
ATOM   3109  C   ALA A 395     211.604 214.303 147.626  1.00 81.27           C  
ATOM   3110  O   ALA A 395     210.703 214.877 148.244  1.00 81.27           O  
ATOM   3111  CB  ALA A 395     212.055 211.874 148.039  1.00 81.27           C  
ATOM   3112  N   LEU A 396     212.835 214.808 147.315  1.00 80.72           N  
ATOM   3113  CA  LEU A 396     213.139 216.178 147.711  1.00 80.72           C  
ATOM   3114  C   LEU A 396     212.245 217.169 146.973  1.00 80.72           C  
ATOM   3115  O   LEU A 396     211.708 218.099 147.579  1.00 80.72           O  
ATOM   3116  CB  LEU A 396     214.611 216.502 147.440  1.00 80.72           C  
ATOM   3117  CG  LEU A 396     215.074 217.913 147.805  1.00 80.72           C  
ATOM   3118  CD1 LEU A 396     215.039 218.107 149.318  1.00 80.72           C  
ATOM   3119  CD2 LEU A 396     216.474 218.175 147.260  1.00 80.72           C  
ATOM   3120  N   LEU A 397     212.136 216.967 145.671  1.00 82.81           N  
ATOM   3121  CA  LEU A 397     211.286 217.810 144.839  1.00 82.81           C  
ATOM   3122  C   LEU A 397     209.864 217.858 145.387  1.00 82.81           C  
ATOM   3123  O   LEU A 397     209.254 218.928 145.450  1.00 82.81           O  
ATOM   3124  CB  LEU A 397     211.272 217.297 143.395  1.00 82.81           C  
ATOM   3125  CG  LEU A 397     210.355 218.038 142.421  1.00 82.81           C  
ATOM   3126  CD1 LEU A 397     210.812 219.484 142.259  1.00 82.81           C  
ATOM   3127  CD2 LEU A 397     210.320 217.327 141.073  1.00 82.81           C  
ATOM   3128  N   SER A 398     209.298 216.738 145.766  1.00 78.64           N  
ATOM   3129  CA  SER A 398     207.928 216.634 146.256  1.00 78.64           C  
ATOM   3130  C   SER A 398     207.763 217.350 147.592  1.00 78.64           C  
ATOM   3131  O   SER A 398     206.685 217.866 147.897  1.00 78.64           O  
ATOM   3132  CB  SER A 398     207.520 215.168 146.401  1.00 78.64           C  
ATOM   3133  OG  SER A 398     207.571 214.505 145.149  1.00 78.64           O  
ATOM   3134  N   SER A 399     208.815 217.567 148.332  1.00 71.69           N  
ATOM   3135  CA  SER A 399     208.762 218.136 149.674  1.00 71.69           C  
ATOM   3136  C   SER A 399     208.884 219.655 149.636  1.00 71.69           C  
ATOM   3137  O   SER A 399     208.476 220.340 150.577  1.00 71.69           O  
ATOM   3138  CB  SER A 399     209.872 217.550 150.549  1.00 71.69           C  
ATOM   3139  OG  SER A 399     209.701 216.152 150.707  1.00 71.69           O  
ATOM   3140  N   ILE A 400     209.541 220.308 148.636  1.00 71.51           N  
ATOM   3141  CA  ILE A 400     209.840 221.729 148.502  1.00 71.51           C  
ATOM   3142  C   ILE A 400     208.545 222.514 148.315  1.00 71.51           C  
ATOM   3143  O   ILE A 400     208.400 223.621 148.839  1.00 71.51           O  
ATOM   3144  CB  ILE A 400     210.804 221.996 147.324  1.00 71.51           C  
ATOM   3145  CG1 ILE A 400     212.178 221.379 147.609  1.00 71.51           C  
ATOM   3146  CG2 ILE A 400     210.924 223.498 147.054  1.00 71.51           C  
ATOM   3147  CD1 ILE A 400     213.147 221.460 146.438  1.00 71.51           C  
ATOM   3148  N   GLY A 401     207.371 221.739 148.049  1.00 66.70           N  
ATOM   3149  CA  GLY A 401     206.086 222.392 147.864  1.00 66.70           C  
ATOM   3150  C   GLY A 401     206.046 223.294 146.644  1.00 66.70           C  
ATOM   3151  O   GLY A 401     206.480 222.899 145.559  1.00 66.70           O  
ATOM   3152  N   HIS A 402     205.361 224.623 146.823  1.00 62.51           N  
ATOM   3153  CA  HIS A 402     205.224 225.595 145.744  1.00 62.51           C  
ATOM   3154  C   HIS A 402     206.483 226.443 145.601  1.00 62.51           C  
ATOM   3155  O   HIS A 402     207.232 226.618 146.564  1.00 62.51           O  
ATOM   3156  CB  HIS A 402     204.009 226.495 145.986  1.00 62.51           C  
ATOM   3157  CG  HIS A 402     202.706 225.762 145.965  1.00 62.51           C  
ATOM   3158  CD2 HIS A 402     201.831 225.477 146.957  1.00 62.51           C  
ATOM   3159  ND1 HIS A 402     202.173 225.224 144.814  1.00 62.51           N  
ATOM   3160  CE1 HIS A 402     201.022 224.638 145.100  1.00 62.51           C  
ATOM   3161  NE2 HIS A 402     200.792 224.778 146.395  1.00 62.51           N  
ATOM   3162  N   GLY A 403     207.238 226.422 144.501  1.00 57.76           N  
ATOM   3163  CA  GLY A 403     208.424 227.155 144.087  1.00 57.76           C  
ATOM   3164  C   GLY A 403     208.444 228.587 144.586  1.00 57.76           C  
ATOM   3165  O   GLY A 403     207.431 229.095 145.072  1.00 57.76           O  
ATOM   3166  N   LEU A 404     209.668 229.204 144.741  1.00 59.57           N  
ATOM   3167  CA  LEU A 404     209.932 230.581 145.142  1.00 59.57           C  
ATOM   3168  C   LEU A 404     209.382 231.561 144.112  1.00 59.57           C  
ATOM   3169  O   LEU A 404     209.601 231.393 142.910  1.00 59.57           O  
ATOM   3170  CB  LEU A 404     211.435 230.806 145.326  1.00 59.57           C  
ATOM   3171  CG  LEU A 404     212.065 230.192 146.577  1.00 59.57           C  
ATOM   3172  CD1 LEU A 404     213.582 230.129 146.431  1.00 59.57           C  
ATOM   3173  CD2 LEU A 404     211.674 230.989 147.818  1.00 59.57           C  
ATOM   3174  N   THR A 405     208.246 232.338 144.464  1.00 58.35           N  
ATOM   3175  CA  THR A 405     207.701 233.406 143.634  1.00 58.35           C  
ATOM   3176  C   THR A 405     208.037 234.773 144.222  1.00 58.35           C  
ATOM   3177  O   THR A 405     208.493 234.869 145.364  1.00 58.35           O  
ATOM   3178  CB  THR A 405     206.173 233.271 143.483  1.00 58.35           C  
ATOM   3179  CG2 THR A 405     205.803 231.956 142.804  1.00 58.35           C  
ATOM   3180  OG1 THR A 405     205.565 233.315 144.779  1.00 58.35           O  
ATOM   3181  N   LYS A 406     208.048 235.886 143.459  1.00 56.01           N  
ATOM   3182  CA  LYS A 406     208.399 237.266 143.784  1.00 56.01           C  
ATOM   3183  C   LYS A 406     207.643 237.751 145.017  1.00 56.01           C  
ATOM   3184  O   LYS A 406     208.214 238.426 145.876  1.00 56.01           O  
ATOM   3185  CB  LYS A 406     208.112 238.187 142.597  1.00 56.01           C  
ATOM   3186  CG  LYS A 406     209.205 238.191 141.537  1.00 56.01           C  
ATOM   3187  CD  LYS A 406     208.924 239.219 140.450  1.00 56.01           C  
ATOM   3188  CE  LYS A 406     209.949 239.139 139.326  1.00 56.01           C  
ATOM   3189  NZ  LYS A 406     209.675 240.142 138.253  1.00 56.01           N1+
ATOM   3190  N   ASN A 407     206.284 237.327 145.300  1.00 50.84           N  
ATOM   3191  CA  ASN A 407     205.453 237.879 146.364  1.00 50.84           C  
ATOM   3192  C   ASN A 407     205.476 236.996 147.608  1.00 50.84           C  
ATOM   3193  O   ASN A 407     205.280 237.483 148.724  1.00 50.84           O  
ATOM   3194  CB  ASN A 407     204.016 238.073 145.877  1.00 50.84           C  
ATOM   3195  CG  ASN A 407     203.866 239.275 144.964  1.00 50.84           C  
ATOM   3196  ND2 ASN A 407     202.745 239.345 144.255  1.00 50.84           N  
ATOM   3197  OD1 ASN A 407     204.749 240.133 144.898  1.00 50.84           O  
ATOM   3198  N   ARG A 408     206.004 235.703 147.544  1.00 54.58           N  
ATOM   3199  CA  ARG A 408     205.961 234.700 148.602  1.00 54.58           C  
ATOM   3200  C   ARG A 408     207.351 234.138 148.880  1.00 54.58           C  
ATOM   3201  O   ARG A 408     207.486 233.037 149.418  1.00 54.58           O  
ATOM   3202  CB  ARG A 408     205.002 233.566 148.230  1.00 54.58           C  
ATOM   3203  CG  ARG A 408     203.533 233.928 148.380  1.00 54.58           C  
ATOM   3204  CD  ARG A 408     202.640 232.697 148.315  1.00 54.58           C  
ATOM   3205  NE  ARG A 408     201.259 233.049 147.995  1.00 54.58           N  
ATOM   3206  CZ  ARG A 408     200.231 232.206 148.041  1.00 54.58           C  
ATOM   3207  NH1 ARG A 408     200.410 230.940 148.397  1.00 54.58           N1+
ATOM   3208  NH2 ARG A 408     199.017 232.633 147.730  1.00 54.58           N  
ATOM   3209  N   SER A 409     208.411 234.955 148.766  1.00 65.73           N  
ATOM   3210  CA  SER A 409     209.794 234.500 148.679  1.00 65.73           C  
ATOM   3211  C   SER A 409     210.375 234.225 150.061  1.00 65.73           C  
ATOM   3212  O   SER A 409     211.078 233.233 150.259  1.00 65.73           O  
ATOM   3213  CB  SER A 409     210.654 235.536 147.952  1.00 65.73           C  
ATOM   3214  OG  SER A 409     210.701 236.751 148.681  1.00 65.73           O  
ATOM   3215  N   LEU A 410     209.880 234.884 151.090  1.00 67.20           N  
ATOM   3216  CA  LEU A 410     210.532 234.718 152.385  1.00 67.20           C  
ATOM   3217  C   LEU A 410     210.078 233.429 153.061  1.00 67.20           C  
ATOM   3218  O   LEU A 410     210.900 232.673 153.582  1.00 67.20           O  
ATOM   3219  CB  LEU A 410     210.236 235.915 153.292  1.00 67.20           C  
ATOM   3220  CG  LEU A 410     211.073 236.023 154.568  1.00 67.20           C  
ATOM   3221  CD1 LEU A 410     212.183 237.053 154.388  1.00 67.20           C  
ATOM   3222  CD2 LEU A 410     210.190 236.383 155.758  1.00 67.20           C  
ATOM   3223  N   GLU A 411     208.647 233.180 153.156  1.00 69.59           N  
ATOM   3224  CA  GLU A 411     208.096 231.972 153.763  1.00 69.59           C  
ATOM   3225  C   GLU A 411     208.580 230.719 153.038  1.00 69.59           C  
ATOM   3226  O   GLU A 411     208.901 229.714 153.674  1.00 69.59           O  
ATOM   3227  CB  GLU A 411     206.566 232.022 153.764  1.00 69.59           C  
ATOM   3228  CG  GLU A 411     205.982 232.975 154.797  1.00 69.59           C  
ATOM   3229  CD  GLU A 411     204.462 232.993 154.804  1.00 69.59           C  
ATOM   3230  OE1 GLU A 411     203.868 233.676 155.669  1.00 69.59           O  
ATOM   3231  OE2 GLU A 411     203.860 232.319 153.938  1.00 69.59           O1-
ATOM   3232  N   GLN A 412     208.655 230.842 151.763  1.00 71.43           N  
ATOM   3233  CA  GLN A 412     209.101 229.709 150.960  1.00 71.43           C  
ATOM   3234  C   GLN A 412     210.593 229.452 151.151  1.00 71.43           C  
ATOM   3235  O   GLN A 412     211.030 228.301 151.192  1.00 71.43           O  
ATOM   3236  CB  GLN A 412     208.795 229.946 149.481  1.00 71.43           C  
ATOM   3237  CG  GLN A 412     207.325 229.772 149.121  1.00 71.43           C  
ATOM   3238  CD  GLN A 412     207.002 230.258 147.721  1.00 71.43           C  
ATOM   3239  NE2 GLN A 412     205.714 230.391 147.423  1.00 71.43           N  
ATOM   3240  OE1 GLN A 412     207.902 230.513 146.914  1.00 71.43           O  
ATOM   3241  N   MET A 413     211.395 230.589 151.147  1.00 77.58           N  
ATOM   3242  CA  MET A 413     212.818 230.439 151.438  1.00 77.58           C  
ATOM   3243  C   MET A 413     213.029 229.784 152.799  1.00 77.58           C  
ATOM   3244  O   MET A 413     213.908 228.935 152.954  1.00 77.58           O  
ATOM   3245  CB  MET A 413     213.523 231.796 151.395  1.00 77.58           C  
ATOM   3246  CG  MET A 413     215.039 231.701 151.458  1.00 77.58           C  
ATOM   3247  SD  MET A 413     215.865 233.198 150.790  1.00 77.58           S  
ATOM   3248  CE  MET A 413     216.941 232.439 149.543  1.00 77.58           C  
ATOM   3249  N   LYS A 414     212.286 230.203 153.773  1.00 74.79           N  
ATOM   3250  CA  LYS A 414     212.337 229.601 155.102  1.00 74.79           C  
ATOM   3251  C   LYS A 414     212.078 228.098 155.035  1.00 74.79           C  
ATOM   3252  O   LYS A 414     212.746 227.318 155.717  1.00 74.79           O  
ATOM   3253  CB  LYS A 414     211.322 230.265 156.033  1.00 74.79           C  
ATOM   3254  CG  LYS A 414     211.530 229.946 157.506  1.00 74.79           C  
ATOM   3255  CD  LYS A 414     210.585 230.749 158.390  1.00 74.79           C  
ATOM   3256  CE  LYS A 414     210.736 230.372 159.858  1.00 74.79           C  
ATOM   3257  NZ  LYS A 414     209.840 231.185 160.734  1.00 74.79           N1+
ATOM   3258  N   LYS A 415     211.165 227.699 154.195  1.00 75.48           N  
ATOM   3259  CA  LYS A 415     210.851 226.282 154.035  1.00 75.48           C  
ATOM   3260  C   LYS A 415     212.043 225.517 153.467  1.00 75.48           C  
ATOM   3261  O   LYS A 415     212.355 224.416 153.924  1.00 75.48           O  
ATOM   3262  CB  LYS A 415     209.633 226.101 153.129  1.00 75.48           C  
ATOM   3263  CG  LYS A 415     208.304 226.377 153.817  1.00 75.48           C  
ATOM   3264  CD  LYS A 415     207.126 226.083 152.897  1.00 75.48           C  
ATOM   3265  CE  LYS A 415     205.799 226.433 153.557  1.00 75.48           C  
ATOM   3266  NZ  LYS A 415     204.646 226.213 152.633  1.00 75.48           N1+
ATOM   3267  N   ILE A 416     212.692 226.077 152.461  1.00 77.32           N  
ATOM   3268  CA  ILE A 416     213.861 225.443 151.859  1.00 77.32           C  
ATOM   3269  C   ILE A 416     214.961 225.294 152.907  1.00 77.32           C  
ATOM   3270  O   ILE A 416     215.563 224.225 153.035  1.00 77.32           O  
ATOM   3271  CB  ILE A 416     214.380 226.248 150.647  1.00 77.32           C  
ATOM   3272  CG1 ILE A 416     213.373 226.181 149.492  1.00 77.32           C  
ATOM   3273  CG2 ILE A 416     215.753 225.735 150.207  1.00 77.32           C  
ATOM   3274  CD1 ILE A 416     213.732 227.067 148.307  1.00 77.32           C  
ATOM   3275  N   LEU A 417     215.247 226.335 153.625  1.00 82.13           N  
ATOM   3276  CA  LEU A 417     216.271 226.301 154.664  1.00 82.13           C  
ATOM   3277  C   LEU A 417     215.908 225.296 155.751  1.00 82.13           C  
ATOM   3278  O   LEU A 417     216.783 224.611 156.286  1.00 82.13           O  
ATOM   3279  CB  LEU A 417     216.457 227.691 155.279  1.00 82.13           C  
ATOM   3280  CG  LEU A 417     217.064 228.760 154.369  1.00 82.13           C  
ATOM   3281  CD1 LEU A 417     217.049 230.117 155.063  1.00 82.13           C  
ATOM   3282  CD2 LEU A 417     218.482 228.375 153.963  1.00 82.13           C  
ATOM   3283  N   LEU A 418     214.663 225.245 156.064  1.00 81.40           N  
ATOM   3284  CA  LEU A 418     214.180 224.317 157.081  1.00 81.40           C  
ATOM   3285  C   LEU A 418     214.473 222.875 156.686  1.00 81.40           C  
ATOM   3286  O   LEU A 418     214.809 222.049 157.536  1.00 81.40           O  
ATOM   3287  CB  LEU A 418     212.676 224.502 157.303  1.00 81.40           C  
ATOM   3288  CG  LEU A 418     212.266 225.574 158.315  1.00 81.40           C  
ATOM   3289  CD1 LEU A 418     210.781 225.894 158.176  1.00 81.40           C  
ATOM   3290  CD2 LEU A 418     212.591 225.121 159.734  1.00 81.40           C  
ATOM   3291  N   PHE A 419     214.451 222.636 155.381  1.00 76.51           N  
ATOM   3292  CA  PHE A 419     214.762 221.295 154.902  1.00 76.51           C  
ATOM   3293  C   PHE A 419     216.215 220.940 155.192  1.00 76.51           C  
ATOM   3294  O   PHE A 419     216.515 219.821 155.614  1.00 76.51           O  
ATOM   3295  CB  PHE A 419     214.483 221.181 153.401  1.00 76.51           C  
ATOM   3296  CG  PHE A 419     213.038 220.920 153.070  1.00 76.51           C  
ATOM   3297  CD1 PHE A 419     212.421 219.740 153.470  1.00 76.51           C  
ATOM   3298  CD2 PHE A 419     212.297 221.855 152.359  1.00 76.51           C  
ATOM   3299  CE1 PHE A 419     211.083 219.497 153.164  1.00 76.51           C  
ATOM   3300  CE2 PHE A 419     210.961 221.618 152.050  1.00 76.51           C  
ATOM   3301  CZ  PHE A 419     210.356 220.439 152.453  1.00 76.51           C  
ATOM   3302  N   SER A 420     217.050 221.922 154.895  1.00 80.79           N  
ATOM   3303  CA  SER A 420     218.467 221.703 155.166  1.00 80.79           C  
ATOM   3304  C   SER A 420     218.716 221.472 156.653  1.00 80.79           C  
ATOM   3305  O   SER A 420     219.537 220.632 157.027  1.00 80.79           O  
ATOM   3306  CB  SER A 420     219.296 222.895 154.682  1.00 80.79           C  
ATOM   3307  OG  SER A 420     219.236 223.007 153.270  1.00 80.79           O  
ATOM   3308  N   TYR A 421     217.967 222.129 157.400  1.00 86.33           N  
ATOM   3309  CA  TYR A 421     218.071 221.961 158.844  1.00 86.33           C  
ATOM   3310  C   TYR A 421     217.628 220.565 159.265  1.00 86.33           C  
ATOM   3311  O   TYR A 421     218.333 219.882 160.012  1.00 86.33           O  
ATOM   3312  CB  TYR A 421     217.231 223.016 159.571  1.00 86.33           C  
ATOM   3313  CG  TYR A 421     217.088 222.765 161.052  1.00 86.33           C  
ATOM   3314  CD1 TYR A 421     215.930 222.191 161.573  1.00 86.33           C  
ATOM   3315  CD2 TYR A 421     218.110 223.101 161.933  1.00 86.33           C  
ATOM   3316  CE1 TYR A 421     215.794 221.959 162.937  1.00 86.33           C  
ATOM   3317  CE2 TYR A 421     217.984 222.874 163.300  1.00 86.33           C  
ATOM   3318  CZ  TYR A 421     216.825 222.303 163.791  1.00 86.33           C  
ATOM   3319  OH  TYR A 421     216.694 222.076 165.143  1.00 86.33           O  
ATOM   3320  N   TYR A 422     216.493 220.040 158.819  1.00 81.09           N  
ATOM   3321  CA  TYR A 422     215.940 218.749 159.211  1.00 81.09           C  
ATOM   3322  C   TYR A 422     216.784 217.605 158.661  1.00 81.09           C  
ATOM   3323  O   TYR A 422     216.768 216.497 159.203  1.00 81.09           O  
ATOM   3324  CB  TYR A 422     214.495 218.612 158.723  1.00 81.09           C  
ATOM   3325  CG  TYR A 422     213.511 219.460 159.494  1.00 81.09           C  
ATOM   3326  CD1 TYR A 422     213.379 219.324 160.875  1.00 81.09           C  
ATOM   3327  CD2 TYR A 422     212.714 220.396 158.846  1.00 81.09           C  
ATOM   3328  CE1 TYR A 422     212.473 220.100 161.590  1.00 81.09           C  
ATOM   3329  CE2 TYR A 422     211.805 221.177 159.550  1.00 81.09           C  
ATOM   3330  CZ  TYR A 422     211.692 221.024 160.920  1.00 81.09           C  
ATOM   3331  OH  TYR A 422     210.793 221.795 161.623  1.00 81.09           O  
ATOM   3332  N   ASP A 423     217.553 217.914 157.646  1.00 80.76           N  
ATOM   3333  CA  ASP A 423     218.424 216.905 157.052  1.00 80.76           C  
ATOM   3334  C   ASP A 423     219.733 216.784 157.829  1.00 80.76           C  
ATOM   3335  O   ASP A 423     220.468 215.805 157.671  1.00 80.76           O  
ATOM   3336  CB  ASP A 423     218.711 217.238 155.587  1.00 80.76           C  
ATOM   3337  CG  ASP A 423     219.494 216.149 154.873  1.00 80.76           C  
ATOM   3338  OD1 ASP A 423     218.955 215.039 154.678  1.00 80.76           O  
ATOM   3339  OD2 ASP A 423     220.661 216.404 154.504  1.00 80.76           O1-
ATOM   3340  N   LEU A 424     220.016 217.741 158.724  1.00 83.32           N  
ATOM   3341  CA  LEU A 424     221.244 217.690 159.511  1.00 83.32           C  
ATOM   3342  C   LEU A 424     221.215 216.519 160.490  1.00 83.32           C  
ATOM   3343  O   LEU A 424     220.167 216.206 161.058  1.00 83.32           O  
ATOM   3344  CB  LEU A 424     221.447 219.002 160.273  1.00 83.32           C  
ATOM   3345  CG  LEU A 424     221.789 220.230 159.430  1.00 83.32           C  
ATOM   3346  CD1 LEU A 424     221.753 221.490 160.288  1.00 83.32           C  
ATOM   3347  CD2 LEU A 424     223.155 220.064 158.771  1.00 83.32           C  
ATOM   3348  N   PRO A 425     222.399 215.872 160.594  1.00 80.33           N  
ATOM   3349  CA  PRO A 425     222.453 214.893 161.682  1.00 80.33           C  
ATOM   3350  C   PRO A 425     222.128 215.505 163.043  1.00 80.33           C  
ATOM   3351  O   PRO A 425     222.339 216.702 163.252  1.00 80.33           O  
ATOM   3352  CB  PRO A 425     223.900 214.397 161.638  1.00 80.33           C  
ATOM   3353  CG  PRO A 425     224.390 214.766 160.275  1.00 80.33           C  
ATOM   3354  CD  PRO A 425     223.659 215.997 159.823  1.00 80.33           C  
ATOM   3355  N   SER A 426     221.583 214.718 163.922  1.00 78.91           N  
ATOM   3356  CA  SER A 426     221.076 215.171 165.213  1.00 78.91           C  
ATOM   3357  C   SER A 426     222.159 215.891 166.010  1.00 78.91           C  
ATOM   3358  O   SER A 426     221.871 216.834 166.750  1.00 78.91           O  
ATOM   3359  CB  SER A 426     220.535 213.992 166.021  1.00 78.91           C  
ATOM   3360  OG  SER A 426     221.555 213.035 166.259  1.00 78.91           O  
ATOM   3361  N   TYR A 427     223.369 215.509 165.895  1.00 83.03           N  
ATOM   3362  CA  TYR A 427     224.445 216.087 166.690  1.00 83.03           C  
ATOM   3363  C   TYR A 427     224.823 217.471 166.173  1.00 83.03           C  
ATOM   3364  O   TYR A 427     225.410 218.274 166.902  1.00 83.03           O  
ATOM   3365  CB  TYR A 427     225.674 215.173 166.679  1.00 83.03           C  
ATOM   3366  CG  TYR A 427     226.254 214.953 165.303  1.00 83.03           C  
ATOM   3367  CD1 TYR A 427     225.999 213.778 164.598  1.00 83.03           C  
ATOM   3368  CD2 TYR A 427     227.059 215.917 164.705  1.00 83.03           C  
ATOM   3369  CE1 TYR A 427     226.533 213.570 163.330  1.00 83.03           C  
ATOM   3370  CE2 TYR A 427     227.598 215.719 163.439  1.00 83.03           C  
ATOM   3371  CZ  TYR A 427     227.330 214.544 162.760  1.00 83.03           C  
ATOM   3372  OH  TYR A 427     227.861 214.344 161.505  1.00 83.03           O  
ATOM   3373  N   LEU A 428     224.525 217.905 164.903  1.00 88.09           N  
ATOM   3374  CA  LEU A 428     224.889 219.180 164.296  1.00 88.09           C  
ATOM   3375  C   LEU A 428     223.808 220.227 164.541  1.00 88.09           C  
ATOM   3376  O   LEU A 428     224.081 221.429 164.499  1.00 88.09           O  
ATOM   3377  CB  LEU A 428     225.121 219.012 162.792  1.00 88.09           C  
ATOM   3378  CG  LEU A 428     226.456 218.391 162.377  1.00 88.09           C  
ATOM   3379  CD1 LEU A 428     226.523 218.242 160.861  1.00 88.09           C  
ATOM   3380  CD2 LEU A 428     227.620 219.232 162.890  1.00 88.09           C  
ATOM   3381  N   LYS A 429     222.633 219.848 164.768  1.00 89.52           N  
ATOM   3382  CA  LYS A 429     221.505 220.763 164.913  1.00 89.52           C  
ATOM   3383  C   LYS A 429     221.713 221.707 166.094  1.00 89.52           C  
ATOM   3384  O   LYS A 429     221.569 222.924 165.954  1.00 89.52           O  
ATOM   3385  CB  LYS A 429     220.201 219.983 165.090  1.00 89.52           C  
ATOM   3386  CG  LYS A 429     219.725 219.279 163.828  1.00 89.52           C  
ATOM   3387  CD  LYS A 429     218.382 218.595 164.042  1.00 89.52           C  
ATOM   3388  CE  LYS A 429     217.924 217.855 162.792  1.00 89.52           C  
ATOM   3389  NZ  LYS A 429     216.608 217.180 162.998  1.00 89.52           N1+
ATOM   3390  N   PRO A 430     222.061 221.115 167.351  1.00 92.04           N  
ATOM   3391  CA  PRO A 430     222.323 222.050 168.448  1.00 92.04           C  
ATOM   3392  C   PRO A 430     223.473 223.009 168.144  1.00 92.04           C  
ATOM   3393  O   PRO A 430     223.457 224.158 168.591  1.00 92.04           O  
ATOM   3394  CB  PRO A 430     222.675 221.130 169.619  1.00 92.04           C  
ATOM   3395  CG  PRO A 430     223.055 219.831 168.984  1.00 92.04           C  
ATOM   3396  CD  PRO A 430     222.321 219.705 167.681  1.00 92.04           C  
ATOM   3397  N   CYS A 431     224.514 222.530 167.369  1.00 95.06           N  
ATOM   3398  CA  CYS A 431     225.632 223.388 166.989  1.00 95.06           C  
ATOM   3399  C   CYS A 431     225.156 224.555 166.132  1.00 95.06           C  
ATOM   3400  O   CYS A 431     225.574 225.695 166.342  1.00 95.06           O  
ATOM   3401  CB  CYS A 431     226.690 222.586 166.232  1.00 95.06           C  
ATOM   3402  SG  CYS A 431     227.511 221.332 167.239  1.00 95.06           S  
ATOM   3403  N   LEU A 432     224.244 224.279 165.171  1.00 94.49           N  
ATOM   3404  CA  LEU A 432     223.700 225.322 164.308  1.00 94.49           C  
ATOM   3405  C   LEU A 432     222.836 226.292 165.106  1.00 94.49           C  
ATOM   3406  O   LEU A 432     222.969 227.510 164.962  1.00 94.49           O  
ATOM   3407  CB  LEU A 432     222.880 224.704 163.172  1.00 94.49           C  
ATOM   3408  CG  LEU A 432     222.264 225.682 162.172  1.00 94.49           C  
ATOM   3409  CD1 LEU A 432     223.355 226.494 161.482  1.00 94.49           C  
ATOM   3410  CD2 LEU A 432     221.417 224.937 161.146  1.00 94.49           C  
ATOM   3411  N   LEU A 433     221.919 225.780 165.972  1.00 94.06           N  
ATOM   3412  CA  LEU A 433     221.036 226.616 166.780  1.00 94.06           C  
ATOM   3413  C   LEU A 433     221.841 227.524 167.701  1.00 94.06           C  
ATOM   3414  O   LEU A 433     221.452 228.669 167.946  1.00 94.06           O  
ATOM   3415  CB  LEU A 433     220.084 225.746 167.605  1.00 94.06           C  
ATOM   3416  CG  LEU A 433     218.962 225.048 166.833  1.00 94.06           C  
ATOM   3417  CD1 LEU A 433     218.137 224.175 167.772  1.00 94.06           C  
ATOM   3418  CD2 LEU A 433     218.078 226.073 166.131  1.00 94.06           C  
ATOM   3419  N   TYR A 434     222.999 227.005 168.201  1.00 95.76           N  
ATOM   3420  CA  TYR A 434     223.862 227.742 169.116  1.00 95.76           C  
ATOM   3421  C   TYR A 434     224.353 229.038 168.479  1.00 95.76           C  
ATOM   3422  O   TYR A 434     224.570 230.034 169.173  1.00 95.76           O  
ATOM   3423  CB  TYR A 434     225.059 226.883 169.538  1.00 95.76           C  
ATOM   3424  CG  TYR A 434     225.933 227.532 170.584  1.00 95.76           C  
ATOM   3425  CD1 TYR A 434     227.144 228.126 170.236  1.00 95.76           C  
ATOM   3426  CD2 TYR A 434     225.551 227.550 171.921  1.00 95.76           C  
ATOM   3427  CE1 TYR A 434     227.954 228.724 171.197  1.00 95.76           C  
ATOM   3428  CE2 TYR A 434     226.352 228.144 172.890  1.00 95.76           C  
ATOM   3429  CZ  TYR A 434     227.550 228.727 172.519  1.00 95.76           C  
ATOM   3430  OH  TYR A 434     228.348 229.316 173.474  1.00 95.76           O  
ATOM   3431  N   LEU A 435     224.504 229.121 167.196  1.00 95.64           N  
ATOM   3432  CA  LEU A 435     225.025 230.274 166.469  1.00 95.64           C  
ATOM   3433  C   LEU A 435     224.079 231.464 166.586  1.00 95.64           C  
ATOM   3434  O   LEU A 435     224.461 232.598 166.288  1.00 95.64           O  
ATOM   3435  CB  LEU A 435     225.244 229.924 164.994  1.00 95.64           C  
ATOM   3436  CG  LEU A 435     226.383 228.950 164.690  1.00 95.64           C  
ATOM   3437  CD1 LEU A 435     226.354 228.543 163.221  1.00 95.64           C  
ATOM   3438  CD2 LEU A 435     227.728 229.570 165.052  1.00 95.64           C  
ATOM   3439  N   SER A 436     222.823 231.253 167.094  1.00 93.36           N  
ATOM   3440  CA  SER A 436     221.863 232.332 167.302  1.00 93.36           C  
ATOM   3441  C   SER A 436     222.330 233.284 168.398  1.00 93.36           C  
ATOM   3442  O   SER A 436     221.848 234.415 168.493  1.00 93.36           O  
ATOM   3443  CB  SER A 436     220.488 231.765 167.658  1.00 93.36           C  
ATOM   3444  OG  SER A 436     220.517 231.134 168.927  1.00 93.36           O  
ATOM   3445  N   ILE A 437     223.317 232.862 169.219  1.00 93.25           N  
ATOM   3446  CA  ILE A 437     223.854 233.658 170.318  1.00 93.25           C  
ATOM   3447  C   ILE A 437     224.597 234.872 169.763  1.00 93.25           C  
ATOM   3448  O   ILE A 437     224.674 235.913 170.418  1.00 93.25           O  
ATOM   3449  CB  ILE A 437     224.793 232.821 171.216  1.00 93.25           C  
ATOM   3450  CG1 ILE A 437     223.982 231.816 172.045  1.00 93.25           C  
ATOM   3451  CG2 ILE A 437     225.627 233.730 172.122  1.00 93.25           C  
ATOM   3452  CD1 ILE A 437     224.836 230.850 172.853  1.00 93.25           C  
ATOM   3453  N   PHE A 438     225.084 234.765 168.565  1.00 92.37           N  
ATOM   3454  CA  PHE A 438     225.905 235.813 167.970  1.00 92.37           C  
ATOM   3455  C   PHE A 438     225.043 236.793 167.183  1.00 92.37           C  
ATOM   3456  O   PHE A 438     224.087 236.391 166.515  1.00 92.37           O  
ATOM   3457  CB  PHE A 438     226.975 235.206 167.057  1.00 92.37           C  
ATOM   3458  CG  PHE A 438     227.950 234.314 167.777  1.00 92.37           C  
ATOM   3459  CD1 PHE A 438     229.095 234.841 168.363  1.00 92.37           C  
ATOM   3460  CD2 PHE A 438     227.722 232.947 167.867  1.00 92.37           C  
ATOM   3461  CE1 PHE A 438     229.999 234.018 169.029  1.00 92.37           C  
ATOM   3462  CE2 PHE A 438     228.621 232.118 168.532  1.00 92.37           C  
ATOM   3463  CZ  PHE A 438     229.759 232.655 169.111  1.00 92.37           C  
ATOM   3464  N   PRO A 439     225.364 238.106 167.362  1.00 87.35           N  
ATOM   3465  CA  PRO A 439     224.611 239.091 166.584  1.00 87.35           C  
ATOM   3466  C   PRO A 439     224.821 238.940 165.078  1.00 87.35           C  
ATOM   3467  O   PRO A 439     225.769 238.277 164.647  1.00 87.35           O  
ATOM   3468  CB  PRO A 439     225.165 240.429 167.080  1.00 87.35           C  
ATOM   3469  CG  PRO A 439     226.528 240.109 167.602  1.00 87.35           C  
ATOM   3470  CD  PRO A 439     226.542 238.676 168.052  1.00 87.35           C  
ATOM   3471  N   GLU A 440     223.936 239.505 164.364  1.00 83.36           N  
ATOM   3472  CA  GLU A 440     223.981 239.462 162.906  1.00 83.36           C  
ATOM   3473  C   GLU A 440     225.281 240.060 162.377  1.00 83.36           C  
ATOM   3474  O   GLU A 440     225.761 241.073 162.892  1.00 83.36           O  
ATOM   3475  CB  GLU A 440     222.781 240.200 162.308  1.00 83.36           C  
ATOM   3476  CG  GLU A 440     222.691 240.102 160.792  1.00 83.36           C  
ATOM   3477  CD  GLU A 440     221.496 240.842 160.213  1.00 83.36           C  
ATOM   3478  OE1 GLU A 440     221.325 240.842 158.972  1.00 83.36           O  
ATOM   3479  OE2 GLU A 440     220.725 241.427 161.006  1.00 83.36           O1-
ATOM   3480  N   ASP A 441     225.883 239.400 161.345  1.00 77.08           N  
ATOM   3481  CA  ASP A 441     227.039 239.855 160.576  1.00 77.08           C  
ATOM   3482  C   ASP A 441     228.315 239.789 161.412  1.00 77.08           C  
ATOM   3483  O   ASP A 441     229.347 240.338 161.021  1.00 77.08           O  
ATOM   3484  CB  ASP A 441     226.817 241.280 160.065  1.00 77.08           C  
ATOM   3485  CG  ASP A 441     225.712 241.373 159.028  1.00 77.08           C  
ATOM   3486  OD1 ASP A 441     225.530 240.417 158.243  1.00 77.08           O  
ATOM   3487  OD2 ASP A 441     225.018 242.413 158.993  1.00 77.08           O1-
ATOM   3488  N   ARG A 442     228.186 239.194 162.534  1.00 85.44           N  
ATOM   3489  CA  ARG A 442     229.369 239.083 163.380  1.00 85.44           C  
ATOM   3490  C   ARG A 442     230.286 237.963 162.896  1.00 85.44           C  
ATOM   3491  O   ARG A 442     229.826 236.851 162.630  1.00 85.44           O  
ATOM   3492  CB  ARG A 442     228.969 238.840 164.837  1.00 85.44           C  
ATOM   3493  CG  ARG A 442     230.139 238.846 165.807  1.00 85.44           C  
ATOM   3494  CD  ARG A 442     230.027 239.980 166.817  1.00 85.44           C  
ATOM   3495  NE  ARG A 442     231.179 240.018 167.715  1.00 85.44           N  
ATOM   3496  CZ  ARG A 442     231.305 240.840 168.751  1.00 85.44           C  
ATOM   3497  NH1 ARG A 442     230.349 241.715 169.044  1.00 85.44           N1+
ATOM   3498  NH2 ARG A 442     232.395 240.790 169.502  1.00 85.44           N  
ATOM   3499  N   GLU A 443     231.521 238.344 162.787  1.00 89.98           N  
ATOM   3500  CA  GLU A 443     232.532 237.334 162.487  1.00 89.98           C  
ATOM   3501  C   GLU A 443     232.784 236.431 163.692  1.00 89.98           C  
ATOM   3502  O   GLU A 443     232.989 236.918 164.807  1.00 89.98           O  
ATOM   3503  CB  GLU A 443     233.839 237.996 162.044  1.00 89.98           C  
ATOM   3504  CG  GLU A 443     234.945 237.008 161.703  1.00 89.98           C  
ATOM   3505  CD  GLU A 443     236.244 237.679 161.287  1.00 89.98           C  
ATOM   3506  OE1 GLU A 443     237.330 237.132 161.580  1.00 89.98           O  
ATOM   3507  OE2 GLU A 443     236.173 238.762 160.663  1.00 89.98           O1-
ATOM   3508  N   ILE A 444     232.715 235.143 163.453  1.00 93.92           N  
ATOM   3509  CA  ILE A 444     232.913 234.171 164.523  1.00 93.92           C  
ATOM   3510  C   ILE A 444     234.183 233.366 164.260  1.00 93.92           C  
ATOM   3511  O   ILE A 444     234.255 232.603 163.295  1.00 93.92           O  
ATOM   3512  CB  ILE A 444     231.698 233.224 164.656  1.00 93.92           C  
ATOM   3513  CG1 ILE A 444     230.403 234.033 164.797  1.00 93.92           C  
ATOM   3514  CG2 ILE A 444     231.881 232.274 165.844  1.00 93.92           C  
ATOM   3515  CD1 ILE A 444     229.136 233.217 164.585  1.00 93.92           C  
ATOM   3516  N   ARG A 445     235.109 233.526 165.234  1.00 94.44           N  
ATOM   3517  CA  ARG A 445     236.361 232.794 165.067  1.00 94.44           C  
ATOM   3518  C   ARG A 445     236.149 231.296 165.258  1.00 94.44           C  
ATOM   3519  O   ARG A 445     235.454 230.875 166.184  1.00 94.44           O  
ATOM   3520  CB  ARG A 445     237.416 233.304 166.050  1.00 94.44           C  
ATOM   3521  CG  ARG A 445     237.863 234.733 165.789  1.00 94.44           C  
ATOM   3522  CD  ARG A 445     239.067 235.113 166.640  1.00 94.44           C  
ATOM   3523  NE  ARG A 445     240.323 234.878 165.934  1.00 94.44           N  
ATOM   3524  CZ  ARG A 445     241.355 235.718 165.922  1.00 94.44           C  
ATOM   3525  NH1 ARG A 445     241.299 236.869 166.582  1.00 94.44           N1+
ATOM   3526  NH2 ARG A 445     242.450 235.405 165.246  1.00 94.44           N  
ATOM   3527  N   ARG A 446     236.742 230.558 164.423  1.00 93.98           N  
ATOM   3528  CA  ARG A 446     236.567 229.111 164.353  1.00 93.98           C  
ATOM   3529  C   ARG A 446     236.916 228.452 165.683  1.00 93.98           C  
ATOM   3530  O   ARG A 446     236.123 227.681 166.228  1.00 93.98           O  
ATOM   3531  CB  ARG A 446     237.423 228.518 163.233  1.00 93.98           C  
ATOM   3532  CG  ARG A 446     237.348 227.003 163.136  1.00 93.98           C  
ATOM   3533  CD  ARG A 446     238.257 226.462 162.042  1.00 93.98           C  
ATOM   3534  NE  ARG A 446     239.667 226.696 162.348  1.00 93.98           N  
ATOM   3535  CZ  ARG A 446     240.682 226.321 161.576  1.00 93.98           C  
ATOM   3536  NH1 ARG A 446     240.464 225.683 160.431  1.00 93.98           N1+
ATOM   3537  NH2 ARG A 446     241.925 226.585 161.950  1.00 93.98           N  
ATOM   3538  N   ALA A 447     238.146 228.707 166.192  1.00 94.19           N  
ATOM   3539  CA  ALA A 447     238.616 228.079 167.425  1.00 94.19           C  
ATOM   3540  C   ALA A 447     237.705 228.428 168.599  1.00 94.19           C  
ATOM   3541  O   ALA A 447     237.377 227.564 169.416  1.00 94.19           O  
ATOM   3542  CB  ALA A 447     240.052 228.505 167.724  1.00 94.19           C  
ATOM   3543  N   ARG A 448     237.283 229.654 168.561  1.00 95.08           N  
ATOM   3544  CA  ARG A 448     236.406 230.114 169.633  1.00 95.08           C  
ATOM   3545  C   ARG A 448     235.068 229.381 169.598  1.00 95.08           C  
ATOM   3546  O   ARG A 448     234.570 228.940 170.636  1.00 95.08           O  
ATOM   3547  CB  ARG A 448     236.179 231.623 169.533  1.00 95.08           C  
ATOM   3548  CG  ARG A 448     235.312 232.191 170.645  1.00 95.08           C  
ATOM   3549  CD  ARG A 448     235.108 233.693 170.491  1.00 95.08           C  
ATOM   3550  NE  ARG A 448     234.157 234.211 171.470  1.00 95.08           N  
ATOM   3551  CZ  ARG A 448     233.572 235.403 171.401  1.00 95.08           C  
ATOM   3552  NH1 ARG A 448     233.830 236.227 170.392  1.00 95.08           N1+
ATOM   3553  NH2 ARG A 448     232.722 235.775 172.347  1.00 95.08           N  
ATOM   3554  N   LEU A 449     234.494 229.187 168.549  1.00 97.00           N  
ATOM   3555  CA  LEU A 449     233.203 228.527 168.389  1.00 97.00           C  
ATOM   3556  C   LEU A 449     233.291 227.057 168.787  1.00 97.00           C  
ATOM   3557  O   LEU A 449     232.437 226.555 169.522  1.00 97.00           O  
ATOM   3558  CB  LEU A 449     232.713 228.646 166.944  1.00 97.00           C  
ATOM   3559  CG  LEU A 449     231.369 227.990 166.626  1.00 97.00           C  
ATOM   3560  CD1 LEU A 449     230.276 228.561 167.523  1.00 97.00           C  
ATOM   3561  CD2 LEU A 449     231.015 228.181 165.156  1.00 97.00           C  
ATOM   3562  N   ILE A 450     234.300 226.412 168.371  1.00 97.21           N  
ATOM   3563  CA  ILE A 450     234.468 224.985 168.623  1.00 97.21           C  
ATOM   3564  C   ILE A 450     234.604 224.740 170.125  1.00 97.21           C  
ATOM   3565  O   ILE A 450     233.972 223.833 170.672  1.00 97.21           O  
ATOM   3566  CB  ILE A 450     235.695 224.419 167.875  1.00 97.21           C  
ATOM   3567  CG1 ILE A 450     235.440 224.407 166.364  1.00 97.21           C  
ATOM   3568  CG2 ILE A 450     236.038 223.015 168.383  1.00 97.21           C  
ATOM   3569  CD1 ILE A 450     236.666 224.055 165.531  1.00 97.21           C  
ATOM   3570  N   TRP A 451     235.419 225.520 170.795  1.00 97.06           N  
ATOM   3571  CA  TRP A 451     235.613 225.332 172.228  1.00 97.06           C  
ATOM   3572  C   TRP A 451     234.330 225.631 172.996  1.00 97.06           C  
ATOM   3573  O   TRP A 451     234.068 225.028 174.039  1.00 97.06           O  
ATOM   3574  CB  TRP A 451     236.748 226.223 172.740  1.00 97.06           C  
ATOM   3575  CG  TRP A 451     238.118 225.726 172.389  1.00 97.06           C  
ATOM   3576  CD1 TRP A 451     239.072 226.383 171.662  1.00 97.06           C  
ATOM   3577  CD2 TRP A 451     238.686 224.463 172.747  1.00 97.06           C  
ATOM   3578  CE2 TRP A 451     239.989 224.421 172.203  1.00 97.06           C  
ATOM   3579  CE3 TRP A 451     238.220 223.360 173.476  1.00 97.06           C  
ATOM   3580  NE1 TRP A 451     240.200 225.603 171.547  1.00 97.06           N  
ATOM   3581  CZ2 TRP A 451     240.831 223.318 172.367  1.00 97.06           C  
ATOM   3582  CZ3 TRP A 451     239.059 222.264 173.637  1.00 97.06           C  
ATOM   3583  CH2 TRP A 451     240.349 222.254 173.084  1.00 97.06           C  
ATOM   3584  N   ARG A 452     233.514 226.464 172.449  1.00 97.07           N  
ATOM   3585  CA  ARG A 452     232.219 226.713 173.075  1.00 97.07           C  
ATOM   3586  C   ARG A 452     231.285 225.522 172.893  1.00 97.07           C  
ATOM   3587  O   ARG A 452     230.577 225.133 173.823  1.00 97.07           O  
ATOM   3588  CB  ARG A 452     231.577 227.976 172.498  1.00 97.07           C  
ATOM   3589  CG  ARG A 452     232.236 229.267 172.955  1.00 97.07           C  
ATOM   3590  CD  ARG A 452     231.477 230.493 172.469  1.00 97.07           C  
ATOM   3591  NE  ARG A 452     232.035 231.726 173.015  1.00 97.07           N  
ATOM   3592  CZ  ARG A 452     231.459 232.922 172.930  1.00 97.07           C  
ATOM   3593  NH1 ARG A 452     230.291 233.070 172.315  1.00 97.07           N1+
ATOM   3594  NH2 ARG A 452     232.056 233.979 173.462  1.00 97.07           N  
ATOM   3595  N   TRP A 453     231.342 224.997 171.686  1.00 96.76           N  
ATOM   3596  CA  TRP A 453     230.544 223.796 171.461  1.00 96.76           C  
ATOM   3597  C   TRP A 453     230.945 222.685 172.426  1.00 96.76           C  
ATOM   3598  O   TRP A 453     230.086 222.025 173.014  1.00 96.76           O  
ATOM   3599  CB  TRP A 453     230.695 223.312 170.016  1.00 96.76           C  
ATOM   3600  CG  TRP A 453     229.962 224.151 169.013  1.00 96.76           C  
ATOM   3601  CD1 TRP A 453     228.952 225.038 169.262  1.00 96.76           C  
ATOM   3602  CD2 TRP A 453     230.180 224.177 167.599  1.00 96.76           C  
ATOM   3603  CE2 TRP A 453     229.266 225.105 167.052  1.00 96.76           C  
ATOM   3604  CE3 TRP A 453     231.062 223.507 166.741  1.00 96.76           C  
ATOM   3605  NE1 TRP A 453     228.529 225.615 168.087  1.00 96.76           N  
ATOM   3606  CZ2 TRP A 453     229.209 225.379 165.683  1.00 96.76           C  
ATOM   3607  CZ3 TRP A 453     231.004 223.781 165.379  1.00 96.76           C  
ATOM   3608  CH2 TRP A 453     230.082 224.709 164.866  1.00 96.76           C  
ATOM   3609  N   ILE A 454     232.226 222.572 172.621  1.00 95.34           N  
ATOM   3610  CA  ILE A 454     232.772 221.548 173.505  1.00 95.34           C  
ATOM   3611  C   ILE A 454     232.338 221.823 174.943  1.00 95.34           C  
ATOM   3612  O   ILE A 454     231.898 220.913 175.650  1.00 95.34           O  
ATOM   3613  CB  ILE A 454     234.313 221.487 173.414  1.00 95.34           C  
ATOM   3614  CG1 ILE A 454     234.746 220.976 172.035  1.00 95.34           C  
ATOM   3615  CG2 ILE A 454     234.885 220.605 174.528  1.00 95.34           C  
ATOM   3616  CD1 ILE A 454     236.239 221.113 171.765  1.00 95.34           C  
ATOM   3617  N   SER A 455     232.419 223.083 175.305  1.00 95.36           N  
ATOM   3618  CA  SER A 455     232.108 223.487 176.671  1.00 95.36           C  
ATOM   3619  C   SER A 455     230.617 223.354 176.962  1.00 95.36           C  
ATOM   3620  O   SER A 455     230.220 223.131 178.108  1.00 95.36           O  
ATOM   3621  CB  SER A 455     232.557 224.928 176.919  1.00 95.36           C  
ATOM   3622  OG  SER A 455     233.967 225.036 176.840  1.00 95.36           O  
ATOM   3623  N   GLU A 456     229.847 223.454 175.867  1.00 93.51           N  
ATOM   3624  CA  GLU A 456     228.405 223.280 176.009  1.00 93.51           C  
ATOM   3625  C   GLU A 456     228.035 221.803 176.103  1.00 93.51           C  
ATOM   3626  O   GLU A 456     226.948 221.458 176.570  1.00 93.51           O  
ATOM   3627  CB  GLU A 456     227.666 223.934 174.840  1.00 93.51           C  
ATOM   3628  CG  GLU A 456     227.618 225.453 174.915  1.00 93.51           C  
ATOM   3629  CD  GLU A 456     226.603 225.972 175.922  1.00 93.51           C  
ATOM   3630  OE1 GLU A 456     226.468 227.208 176.065  1.00 93.51           O  
ATOM   3631  OE2 GLU A 456     225.939 225.136 176.574  1.00 93.51           O1-
ATOM   3632  N   GLY A 457     228.903 220.983 175.596  1.00 89.15           N  
ATOM   3633  CA  GLY A 457     228.664 219.548 175.598  1.00 89.15           C  
ATOM   3634  C   GLY A 457     228.067 219.041 174.299  1.00 89.15           C  
ATOM   3635  O   GLY A 457     227.509 217.943 174.253  1.00 89.15           O  
ATOM   3636  N   PHE A 458     228.131 219.862 173.243  1.00 91.68           N  
ATOM   3637  CA  PHE A 458     227.585 219.480 171.947  1.00 91.68           C  
ATOM   3638  C   PHE A 458     228.528 218.531 171.219  1.00 91.68           C  
ATOM   3639  O   PHE A 458     228.106 217.785 170.333  1.00 91.68           O  
ATOM   3640  CB  PHE A 458     227.321 220.720 171.087  1.00 91.68           C  
ATOM   3641  CG  PHE A 458     226.350 221.691 171.702  1.00 91.68           C  
ATOM   3642  CD1 PHE A 458     225.380 221.253 172.595  1.00 91.68           C  
ATOM   3643  CD2 PHE A 458     226.408 223.043 171.388  1.00 91.68           C  
ATOM   3644  CE1 PHE A 458     224.479 222.150 173.165  1.00 91.68           C  
ATOM   3645  CE2 PHE A 458     225.512 223.945 171.955  1.00 91.68           C  
ATOM   3646  CZ  PHE A 458     224.548 223.496 172.842  1.00 91.68           C  
ATOM   3647  N   VAL A 459     229.776 218.649 171.616  1.00 90.48           N  
ATOM   3648  CA  VAL A 459     230.801 217.786 171.038  1.00 90.48           C  
ATOM   3649  C   VAL A 459     231.256 216.760 172.074  1.00 90.48           C  
ATOM   3650  O   VAL A 459     231.842 217.119 173.097  1.00 90.48           O  
ATOM   3651  CB  VAL A 459     232.010 218.602 170.530  1.00 90.48           C  
ATOM   3652  CG1 VAL A 459     233.016 217.695 169.825  1.00 90.48           C  
ATOM   3653  CG2 VAL A 459     231.545 219.718 169.596  1.00 90.48           C  
ATOM   3654  N   TYR A 460     230.902 215.506 171.833  1.00 81.11           N  
ATOM   3655  CA  TYR A 460     231.313 214.448 172.751  1.00 81.11           C  
ATOM   3656  C   TYR A 460     231.707 213.188 171.990  1.00 81.11           C  
ATOM   3657  O   TYR A 460     231.296 212.994 170.843  1.00 81.11           O  
ATOM   3658  CB  TYR A 460     230.189 214.130 173.741  1.00 81.11           C  
ATOM   3659  CG  TYR A 460     228.959 213.540 173.094  1.00 81.11           C  
ATOM   3660  CD1 TYR A 460     227.946 214.359 172.601  1.00 81.11           C  
ATOM   3661  CD2 TYR A 460     228.807 212.162 172.976  1.00 81.11           C  
ATOM   3662  CE1 TYR A 460     226.810 213.819 172.006  1.00 81.11           C  
ATOM   3663  CE2 TYR A 460     227.675 211.612 172.383  1.00 81.11           C  
ATOM   3664  CZ  TYR A 460     226.684 212.448 171.901  1.00 81.11           C  
ATOM   3665  OH  TYR A 460     225.562 211.909 171.314  1.00 81.11           O  
ATOM   3666  N   SER A 461     232.764 212.519 172.454  1.00 76.84           N  
ATOM   3667  CA  SER A 461     233.225 211.296 171.805  1.00 76.84           C  
ATOM   3668  C   SER A 461     233.170 210.109 172.761  1.00 76.84           C  
ATOM   3669  O   SER A 461     233.528 210.233 173.934  1.00 76.84           O  
ATOM   3670  CB  SER A 461     234.651 211.473 171.279  1.00 76.84           C  
ATOM   3671  OG  SER A 461     235.140 210.258 170.738  1.00 76.84           O  
ATOM   3672  N   GLU A 462     232.556 208.943 172.234  1.00 67.50           N  
ATOM   3673  CA  GLU A 462     232.588 207.696 172.991  1.00 67.50           C  
ATOM   3674  C   GLU A 462     233.977 207.066 172.960  1.00 67.50           C  
ATOM   3675  O   GLU A 462     234.368 206.366 173.896  1.00 67.50           O  
ATOM   3676  CB  GLU A 462     231.550 206.711 172.449  1.00 67.50           C  
ATOM   3677  CG  GLU A 462     230.111 207.123 172.717  1.00 67.50           C  
ATOM   3678  CD  GLU A 462     229.092 206.119 172.201  1.00 67.50           C  
ATOM   3679  OE1 GLU A 462     227.873 206.352 172.364  1.00 67.50           O  
ATOM   3680  OE2 GLU A 462     229.517 205.091 171.628  1.00 67.50           O1-
ATOM   3681  N   LYS A 463     234.668 207.510 171.855  1.00 64.61           N  
ATOM   3682  CA  LYS A 463     236.000 206.955 171.633  1.00 64.61           C  
ATOM   3683  C   LYS A 463     237.077 207.853 172.234  1.00 64.61           C  
ATOM   3684  O   LYS A 463     237.058 209.070 172.037  1.00 64.61           O  
ATOM   3685  CB  LYS A 463     236.257 206.757 170.137  1.00 64.61           C  
ATOM   3686  CG  LYS A 463     235.339 205.736 169.482  1.00 64.61           C  
ATOM   3687  CD  LYS A 463     235.663 205.561 168.004  1.00 64.61           C  
ATOM   3688  CE  LYS A 463     234.706 204.586 167.332  1.00 64.61           C  
ATOM   3689  NZ  LYS A 463     235.009 204.426 165.878  1.00 64.61           N1+
ATOM   3690  N   GLN A 464     237.857 207.370 173.161  1.00 59.58           N  
ATOM   3691  CA  GLN A 464     238.884 208.067 173.929  1.00 59.58           C  
ATOM   3692  C   GLN A 464     240.038 208.508 173.034  1.00 59.58           C  
ATOM   3693  O   GLN A 464     240.733 209.479 173.340  1.00 59.58           O  
ATOM   3694  CB  GLN A 464     239.405 207.178 175.059  1.00 59.58           C  
ATOM   3695  CG  GLN A 464     238.587 207.265 176.339  1.00 59.58           C  
ATOM   3696  CD  GLN A 464     239.137 206.391 177.450  1.00 59.58           C  
ATOM   3697  NE2 GLN A 464     238.490 206.426 178.609  1.00 59.58           N  
ATOM   3698  OE1 GLN A 464     240.136 205.688 177.267  1.00 59.58           O  
ATOM   3699  N   ASP A 465     240.034 208.177 171.724  1.00 67.00           N  
ATOM   3700  CA  ASP A 465     241.253 208.437 170.966  1.00 67.00           C  
ATOM   3701  C   ASP A 465     241.083 209.648 170.052  1.00 67.00           C  
ATOM   3702  O   ASP A 465     242.053 210.125 169.458  1.00 67.00           O  
ATOM   3703  CB  ASP A 465     241.645 207.208 170.143  1.00 67.00           C  
ATOM   3704  CG  ASP A 465     242.239 206.094 170.986  1.00 67.00           C  
ATOM   3705  OD1 ASP A 465     242.697 206.363 172.117  1.00 67.00           O  
ATOM   3706  OD2 ASP A 465     242.251 204.936 170.514  1.00 67.00           O1-
ATOM   3707  N   ILE A 466     239.827 210.245 170.029  1.00 72.63           N  
ATOM   3708  CA  ILE A 466     239.654 211.367 169.115  1.00 72.63           C  
ATOM   3709  C   ILE A 466     239.610 212.675 169.903  1.00 72.63           C  
ATOM   3710  O   ILE A 466     238.927 212.767 170.926  1.00 72.63           O  
ATOM   3711  CB  ILE A 466     238.374 211.212 168.263  1.00 72.63           C  
ATOM   3712  CG1 ILE A 466     238.442 209.929 167.427  1.00 72.63           C  
ATOM   3713  CG2 ILE A 466     238.166 212.438 167.370  1.00 72.63           C  
ATOM   3714  CD1 ILE A 466     237.140 209.584 166.716  1.00 72.63           C  
ATOM   3715  N   SER A 467     240.471 213.587 169.560  1.00 85.63           N  
ATOM   3716  CA  SER A 467     240.453 214.924 170.141  1.00 85.63           C  
ATOM   3717  C   SER A 467     239.094 215.591 169.952  1.00 85.63           C  
ATOM   3718  O   SER A 467     238.536 215.574 168.853  1.00 85.63           O  
ATOM   3719  CB  SER A 467     241.547 215.795 169.521  1.00 85.63           C  
ATOM   3720  OG  SER A 467     241.368 217.156 169.874  1.00 85.63           O  
ATOM   3721  N   LEU A 468     238.479 216.103 171.001  1.00 91.49           N  
ATOM   3722  CA  LEU A 468     237.194 216.791 170.931  1.00 91.49           C  
ATOM   3723  C   LEU A 468     237.262 217.971 169.967  1.00 91.49           C  
ATOM   3724  O   LEU A 468     236.298 218.248 169.249  1.00 91.49           O  
ATOM   3725  CB  LEU A 468     236.768 217.275 172.319  1.00 91.49           C  
ATOM   3726  CG  LEU A 468     236.390 216.189 173.328  1.00 91.49           C  
ATOM   3727  CD1 LEU A 468     236.045 216.816 174.676  1.00 91.49           C  
ATOM   3728  CD2 LEU A 468     235.226 215.355 172.807  1.00 91.49           C  
ATOM   3729  N   TYR A 469     238.404 218.598 170.000  1.00 93.22           N  
ATOM   3730  CA  TYR A 469     238.564 219.737 169.105  1.00 93.22           C  
ATOM   3731  C   TYR A 469     238.473 219.302 167.646  1.00 93.22           C  
ATOM   3732  O   TYR A 469     237.786 219.937 166.844  1.00 93.22           O  
ATOM   3733  CB  TYR A 469     239.902 220.437 169.358  1.00 93.22           C  
ATOM   3734  CG  TYR A 469     240.109 221.675 168.520  1.00 93.22           C  
ATOM   3735  CD1 TYR A 469     240.773 221.610 167.297  1.00 93.22           C  
ATOM   3736  CD2 TYR A 469     239.642 222.913 168.948  1.00 93.22           C  
ATOM   3737  CE1 TYR A 469     240.968 222.748 166.521  1.00 93.22           C  
ATOM   3738  CE2 TYR A 469     239.830 224.058 168.181  1.00 93.22           C  
ATOM   3739  CZ  TYR A 469     240.493 223.966 166.972  1.00 93.22           C  
ATOM   3740  OH  TYR A 469     240.682 225.096 166.208  1.00 93.22           O  
ATOM   3741  N   GLU A 470     239.256 218.243 167.313  1.00 90.14           N  
ATOM   3742  CA  GLU A 470     239.240 217.738 165.944  1.00 90.14           C  
ATOM   3743  C   GLU A 470     237.829 217.336 165.520  1.00 90.14           C  
ATOM   3744  O   GLU A 470     237.422 217.587 164.384  1.00 90.14           O  
ATOM   3745  CB  GLU A 470     240.191 216.547 165.799  1.00 90.14           C  
ATOM   3746  CG  GLU A 470     241.664 216.925 165.868  1.00 90.14           C  
ATOM   3747  CD  GLU A 470     242.595 215.726 165.804  1.00 90.14           C  
ATOM   3748  OE1 GLU A 470     243.829 215.918 165.722  1.00 90.14           O  
ATOM   3749  OE2 GLU A 470     242.085 214.583 165.835  1.00 90.14           O1-
ATOM   3750  N   LEU A 471     237.124 216.693 166.411  1.00 90.64           N  
ATOM   3751  CA  LEU A 471     235.732 216.341 166.153  1.00 90.64           C  
ATOM   3752  C   LEU A 471     234.887 217.590 165.929  1.00 90.64           C  
ATOM   3753  O   LEU A 471     234.084 217.642 164.994  1.00 90.64           O  
ATOM   3754  CB  LEU A 471     235.161 215.526 167.318  1.00 90.64           C  
ATOM   3755  CG  LEU A 471     233.731 215.011 167.148  1.00 90.64           C  
ATOM   3756  CD1 LEU A 471     233.617 214.172 165.881  1.00 90.64           C  
ATOM   3757  CD2 LEU A 471     233.305 214.205 168.371  1.00 90.64           C  
ATOM   3758  N   GLY A 472     235.045 218.558 166.789  1.00 93.74           N  
ATOM   3759  CA  GLY A 472     234.359 219.828 166.613  1.00 93.74           C  
ATOM   3760  C   GLY A 472     234.686 220.507 165.296  1.00 93.74           C  
ATOM   3761  O   GLY A 472     233.805 221.074 164.648  1.00 93.74           O  
ATOM   3762  N   ASP A 473     235.927 220.397 164.990  1.00 92.53           N  
ATOM   3763  CA  ASP A 473     236.388 220.955 163.724  1.00 92.53           C  
ATOM   3764  C   ASP A 473     235.677 220.299 162.542  1.00 92.53           C  
ATOM   3765  O   ASP A 473     235.303 220.975 161.582  1.00 92.53           O  
ATOM   3766  CB  ASP A 473     237.903 220.791 163.584  1.00 92.53           C  
ATOM   3767  CG  ASP A 473     238.489 221.627 162.460  1.00 92.53           C  
ATOM   3768  OD1 ASP A 473     238.177 222.834 162.371  1.00 92.53           O  
ATOM   3769  OD2 ASP A 473     239.268 221.073 161.654  1.00 92.53           O1-
ATOM   3770  N   SER A 474     235.477 219.095 162.588  1.00 89.03           N  
ATOM   3771  CA  SER A 474     234.759 218.376 161.541  1.00 89.03           C  
ATOM   3772  C   SER A 474     233.304 218.823 161.461  1.00 89.03           C  
ATOM   3773  O   SER A 474     232.732 218.902 160.372  1.00 89.03           O  
ATOM   3774  CB  SER A 474     234.824 216.868 161.786  1.00 89.03           C  
ATOM   3775  OG  SER A 474     233.992 216.497 162.872  1.00 89.03           O  
ATOM   3776  N   TYR A 475     232.681 219.075 162.673  1.00 91.42           N  
ATOM   3777  CA  TYR A 475     231.326 219.617 162.687  1.00 91.42           C  
ATOM   3778  C   TYR A 475     231.266 220.952 161.955  1.00 91.42           C  
ATOM   3779  O   TYR A 475     230.360 221.187 161.153  1.00 91.42           O  
ATOM   3780  CB  TYR A 475     230.831 219.788 164.127  1.00 91.42           C  
ATOM   3781  CG  TYR A 475     230.623 218.483 164.856  1.00 91.42           C  
ATOM   3782  CD1 TYR A 475     230.897 217.266 164.238  1.00 91.42           C  
ATOM   3783  CD2 TYR A 475     230.152 218.464 166.164  1.00 91.42           C  
ATOM   3784  CE1 TYR A 475     230.705 216.061 164.905  1.00 91.42           C  
ATOM   3785  CE2 TYR A 475     229.956 217.266 166.841  1.00 91.42           C  
ATOM   3786  CZ  TYR A 475     230.236 216.070 166.205  1.00 91.42           C  
ATOM   3787  OH  TYR A 475     230.044 214.881 166.870  1.00 91.42           O  
ATOM   3788  N   PHE A 476     232.195 221.841 162.324  1.00 93.31           N  
ATOM   3789  CA  PHE A 476     232.305 223.155 161.703  1.00 93.31           C  
ATOM   3790  C   PHE A 476     232.375 223.032 160.185  1.00 93.31           C  
ATOM   3791  O   PHE A 476     231.634 223.708 159.467  1.00 93.31           O  
ATOM   3792  CB  PHE A 476     233.538 223.898 162.226  1.00 93.31           C  
ATOM   3793  CG  PHE A 476     233.732 225.260 161.616  1.00 93.31           C  
ATOM   3794  CD1 PHE A 476     234.469 225.415 160.449  1.00 93.31           C  
ATOM   3795  CD2 PHE A 476     233.175 226.385 162.209  1.00 93.31           C  
ATOM   3796  CE1 PHE A 476     234.650 226.674 159.881  1.00 93.31           C  
ATOM   3797  CE2 PHE A 476     233.351 227.647 161.648  1.00 93.31           C  
ATOM   3798  CZ  PHE A 476     234.090 227.790 160.485  1.00 93.31           C  
ATOM   3799  N   ASN A 477     233.232 222.173 159.689  1.00 87.10           N  
ATOM   3800  CA  ASN A 477     233.431 221.988 158.255  1.00 87.10           C  
ATOM   3801  C   ASN A 477     232.173 221.451 157.580  1.00 87.10           C  
ATOM   3802  O   ASN A 477     231.842 221.853 156.463  1.00 87.10           O  
ATOM   3803  CB  ASN A 477     234.615 221.055 157.993  1.00 87.10           C  
ATOM   3804  CG  ASN A 477     235.950 221.703 158.304  1.00 87.10           C  
ATOM   3805  ND2 ASN A 477     236.942 220.887 158.640  1.00 87.10           N  
ATOM   3806  OD1 ASN A 477     236.088 222.928 158.245  1.00 87.10           O  
ATOM   3807  N   GLU A 478     231.475 220.596 158.285  1.00 86.61           N  
ATOM   3808  CA  GLU A 478     230.240 220.040 157.740  1.00 86.61           C  
ATOM   3809  C   GLU A 478     229.177 221.120 157.569  1.00 86.61           C  
ATOM   3810  O   GLU A 478     228.471 221.149 156.558  1.00 86.61           O  
ATOM   3811  CB  GLU A 478     229.712 218.919 158.638  1.00 86.61           C  
ATOM   3812  CG  GLU A 478     228.499 218.197 158.071  1.00 86.61           C  
ATOM   3813  CD  GLU A 478     228.211 216.873 158.761  1.00 86.61           C  
ATOM   3814  OE1 GLU A 478     227.166 216.249 158.467  1.00 86.61           O  
ATOM   3815  OE2 GLU A 478     229.037 216.457 159.605  1.00 86.61           O1-
ATOM   3816  N   LEU A 479     229.059 222.036 158.519  1.00 90.35           N  
ATOM   3817  CA  LEU A 479     228.097 223.127 158.408  1.00 90.35           C  
ATOM   3818  C   LEU A 479     228.471 224.066 157.265  1.00 90.35           C  
ATOM   3819  O   LEU A 479     227.595 224.564 156.554  1.00 90.35           O  
ATOM   3820  CB  LEU A 479     228.018 223.909 159.721  1.00 90.35           C  
ATOM   3821  CG  LEU A 479     227.332 223.202 160.890  1.00 90.35           C  
ATOM   3822  CD1 LEU A 479     227.439 224.045 162.156  1.00 90.35           C  
ATOM   3823  CD2 LEU A 479     225.874 222.909 160.558  1.00 90.35           C  
ATOM   3824  N   VAL A 480     229.734 224.308 157.115  1.00 86.80           N  
ATOM   3825  CA  VAL A 480     230.225 225.128 156.012  1.00 86.80           C  
ATOM   3826  C   VAL A 480     229.903 224.450 154.681  1.00 86.80           C  
ATOM   3827  O   VAL A 480     229.373 225.085 153.766  1.00 86.80           O  
ATOM   3828  CB  VAL A 480     231.745 225.383 156.126  1.00 86.80           C  
ATOM   3829  CG1 VAL A 480     232.281 226.030 154.851  1.00 86.80           C  
ATOM   3830  CG2 VAL A 480     232.048 226.257 157.341  1.00 86.80           C  
ATOM   3831  N   ASN A 481     230.125 223.190 154.620  1.00 76.76           N  
ATOM   3832  CA  ASN A 481     229.912 222.425 153.397  1.00 76.76           C  
ATOM   3833  C   ASN A 481     228.436 222.378 153.014  1.00 76.76           C  
ATOM   3834  O   ASN A 481     228.098 222.310 151.831  1.00 76.76           O  
ATOM   3835  CB  ASN A 481     230.468 221.008 153.545  1.00 76.76           C  
ATOM   3836  CG  ASN A 481     231.983 220.965 153.485  1.00 76.76           C  
ATOM   3837  ND2 ASN A 481     232.569 219.918 154.053  1.00 76.76           N  
ATOM   3838  OD1 ASN A 481     232.620 221.866 152.934  1.00 76.76           O  
ATOM   3839  N   ARG A 482     227.653 222.507 154.002  1.00 79.09           N  
ATOM   3840  CA  ARG A 482     226.214 222.452 153.761  1.00 79.09           C  
ATOM   3841  C   ARG A 482     225.645 223.848 153.528  1.00 79.09           C  
ATOM   3842  O   ARG A 482     224.429 224.018 153.421  1.00 79.09           O  
ATOM   3843  CB  ARG A 482     225.497 221.783 154.935  1.00 79.09           C  
ATOM   3844  CG  ARG A 482     225.757 220.290 155.047  1.00 79.09           C  
ATOM   3845  CD  ARG A 482     224.905 219.648 156.132  1.00 79.09           C  
ATOM   3846  NE  ARG A 482     224.965 218.190 156.074  1.00 79.09           N  
ATOM   3847  CZ  ARG A 482     223.917 217.382 156.204  1.00 79.09           C  
ATOM   3848  NH1 ARG A 482     222.701 217.877 156.404  1.00 79.09           N1+
ATOM   3849  NH2 ARG A 482     224.085 216.070 156.136  1.00 79.09           N  
ATOM   3850  N   SER A 483     226.530 224.852 153.573  1.00 77.99           N  
ATOM   3851  CA  SER A 483     226.224 226.252 153.299  1.00 77.99           C  
ATOM   3852  C   SER A 483     225.299 226.834 154.363  1.00 77.99           C  
ATOM   3853  O   SER A 483     224.452 227.677 154.061  1.00 77.99           O  
ATOM   3854  CB  SER A 483     225.584 226.401 151.918  1.00 77.99           C  
ATOM   3855  OG  SER A 483     226.486 226.002 150.901  1.00 77.99           O  
ATOM   3856  N   MET A 484     225.321 226.214 155.590  1.00 84.58           N  
ATOM   3857  CA  MET A 484     224.534 226.726 156.708  1.00 84.58           C  
ATOM   3858  C   MET A 484     225.262 227.869 157.408  1.00 84.58           C  
ATOM   3859  O   MET A 484     224.633 228.710 158.052  1.00 84.58           O  
ATOM   3860  CB  MET A 484     224.230 225.610 157.708  1.00 84.58           C  
ATOM   3861  CG  MET A 484     223.268 224.558 157.180  1.00 84.58           C  
ATOM   3862  SD  MET A 484     221.665 225.276 156.649  1.00 84.58           S  
ATOM   3863  CE  MET A 484     220.689 223.760 156.441  1.00 84.58           C  
ATOM   3864  N   ILE A 485     226.609 227.866 157.238  1.00 88.12           N  
ATOM   3865  CA  ILE A 485     227.424 228.982 157.706  1.00 88.12           C  
ATOM   3866  C   ILE A 485     228.414 229.391 156.617  1.00 88.12           C  
ATOM   3867  O   ILE A 485     228.807 228.569 155.786  1.00 88.12           O  
ATOM   3868  CB  ILE A 485     228.178 228.625 159.007  1.00 88.12           C  
ATOM   3869  CG1 ILE A 485     229.066 227.395 158.790  1.00 88.12           C  
ATOM   3870  CG2 ILE A 485     227.191 228.393 160.155  1.00 88.12           C  
ATOM   3871  CD1 ILE A 485     229.939 227.042 159.986  1.00 88.12           C  
ATOM   3872  N   GLN A 486     228.693 230.718 156.634  1.00 84.50           N  
ATOM   3873  CA  GLN A 486     229.551 231.280 155.596  1.00 84.50           C  
ATOM   3874  C   GLN A 486     230.991 231.411 156.084  1.00 84.50           C  
ATOM   3875  O   GLN A 486     231.247 232.031 157.119  1.00 84.50           O  
ATOM   3876  CB  GLN A 486     229.024 232.642 155.142  1.00 84.50           C  
ATOM   3877  CG  GLN A 486     227.663 232.579 154.461  1.00 84.50           C  
ATOM   3878  CD  GLN A 486     227.099 233.952 154.150  1.00 84.50           C  
ATOM   3879  NE2 GLN A 486     226.124 234.002 153.249  1.00 84.50           N  
ATOM   3880  OE1 GLN A 486     227.535 234.960 154.716  1.00 84.50           O  
ATOM   3881  N   PRO A 487     231.887 230.741 155.474  1.00 84.04           N  
ATOM   3882  CA  PRO A 487     233.291 230.869 155.871  1.00 84.04           C  
ATOM   3883  C   PRO A 487     233.851 232.267 155.618  1.00 84.04           C  
ATOM   3884  O   PRO A 487     233.471 232.921 154.644  1.00 84.04           O  
ATOM   3885  CB  PRO A 487     234.000 229.830 154.997  1.00 84.04           C  
ATOM   3886  CG  PRO A 487     233.152 229.719 153.772  1.00 84.04           C  
ATOM   3887  CD  PRO A 487     231.717 229.922 154.164  1.00 84.04           C  
ATOM   3888  N   ILE A 488     234.690 232.770 156.520  1.00 82.57           N  
ATOM   3889  CA  ILE A 488     235.320 234.080 156.393  1.00 82.57           C  
ATOM   3890  C   ILE A 488     236.831 233.944 156.556  1.00 82.57           C  
ATOM   3891  O   ILE A 488     237.313 233.518 157.609  1.00 82.57           O  
ATOM   3892  CB  ILE A 488     234.758 235.080 157.428  1.00 82.57           C  
ATOM   3893  CG1 ILE A 488     233.247 235.258 157.234  1.00 82.57           C  
ATOM   3894  CG2 ILE A 488     235.484 236.425 157.331  1.00 82.57           C  
ATOM   3895  CD1 ILE A 488     232.591 236.158 158.272  1.00 82.57           C  
ATOM   3896  N   GLY A 489     237.476 234.268 155.497  1.00 76.34           N  
ATOM   3897  CA  GLY A 489     238.928 234.310 155.564  1.00 76.34           C  
ATOM   3898  C   GLY A 489     239.563 232.932 155.621  1.00 76.34           C  
ATOM   3899  O   GLY A 489     238.920 231.963 156.031  1.00 76.34           O  
ATOM   3900  N   ILE A 490     240.742 232.779 155.163  1.00 74.19           N  
ATOM   3901  CA  ILE A 490     241.579 231.587 155.245  1.00 74.19           C  
ATOM   3902  C   ILE A 490     242.855 231.906 156.020  1.00 74.19           C  
ATOM   3903  O   ILE A 490     243.422 232.991 155.874  1.00 74.19           O  
ATOM   3904  CB  ILE A 490     241.925 231.041 153.842  1.00 74.19           C  
ATOM   3905  CG1 ILE A 490     240.645 230.700 153.070  1.00 74.19           C  
ATOM   3906  CG2 ILE A 490     242.842 229.819 153.949  1.00 74.19           C  
ATOM   3907  CD1 ILE A 490     240.888 230.243 151.638  1.00 74.19           C  
ATOM   3908  N   ASP A 491     243.038 231.043 156.936  1.00 74.88           N  
ATOM   3909  CA  ASP A 491     244.267 231.282 157.687  1.00 74.88           C  
ATOM   3910  C   ASP A 491     245.493 230.838 156.892  1.00 74.88           C  
ATOM   3911  O   ASP A 491     245.380 230.481 155.717  1.00 74.88           O  
ATOM   3912  CB  ASP A 491     244.222 230.556 159.034  1.00 74.88           C  
ATOM   3913  CG  ASP A 491     244.183 229.045 158.892  1.00 74.88           C  
ATOM   3914  OD1 ASP A 491     244.500 228.526 157.800  1.00 74.88           O  
ATOM   3915  OD2 ASP A 491     243.828 228.366 159.880  1.00 74.88           O1-
ATOM   3916  N   ASP A 492     246.610 231.125 157.383  1.00 70.70           N  
ATOM   3917  CA  ASP A 492     247.883 230.861 156.718  1.00 70.70           C  
ATOM   3918  C   ASP A 492     248.045 229.373 156.417  1.00 70.70           C  
ATOM   3919  O   ASP A 492     248.844 228.992 155.558  1.00 70.70           O  
ATOM   3920  CB  ASP A 492     249.049 231.354 157.578  1.00 70.70           C  
ATOM   3921  CG  ASP A 492     249.025 232.855 157.805  1.00 70.70           C  
ATOM   3922  OD1 ASP A 492     248.536 233.597 156.926  1.00 70.70           O  
ATOM   3923  OD2 ASP A 492     249.503 233.300 158.871  1.00 70.70           O1-
ATOM   3924  N   GLU A 493     247.236 228.563 156.992  1.00 69.52           N  
ATOM   3925  CA  GLU A 493     247.312 227.121 156.777  1.00 69.52           C  
ATOM   3926  C   GLU A 493     246.307 226.668 155.720  1.00 69.52           C  
ATOM   3927  O   GLU A 493     246.129 225.468 155.501  1.00 69.52           O  
ATOM   3928  CB  GLU A 493     247.073 226.368 158.087  1.00 69.52           C  
ATOM   3929  CG  GLU A 493     248.147 226.606 159.139  1.00 69.52           C  
ATOM   3930  CD  GLU A 493     247.670 226.336 160.557  1.00 69.52           C  
ATOM   3931  OE1 GLU A 493     248.317 226.815 161.516  1.00 69.52           O  
ATOM   3932  OE2 GLU A 493     246.641 225.641 160.710  1.00 69.52           O1-
ATOM   3933  N   GLY A 494     245.610 227.601 155.155  1.00 70.73           N  
ATOM   3934  CA  GLY A 494     244.625 227.272 154.138  1.00 70.73           C  
ATOM   3935  C   GLY A 494     243.297 226.821 154.717  1.00 70.73           C  
ATOM   3936  O   GLY A 494     242.478 226.227 154.013  1.00 70.73           O  
ATOM   3937  N   LYS A 495     243.147 226.987 155.990  1.00 79.46           N  
ATOM   3938  CA  LYS A 495     241.908 226.612 156.666  1.00 79.46           C  
ATOM   3939  C   LYS A 495     241.027 227.833 156.914  1.00 79.46           C  
ATOM   3940  O   LYS A 495     241.519 228.963 156.951  1.00 79.46           O  
ATOM   3941  CB  LYS A 495     242.210 225.907 157.990  1.00 79.46           C  
ATOM   3942  CG  LYS A 495     242.950 224.587 157.833  1.00 79.46           C  
ATOM   3943  CD  LYS A 495     243.087 223.860 159.165  1.00 79.46           C  
ATOM   3944  CE  LYS A 495     243.797 222.523 159.003  1.00 79.46           C  
ATOM   3945  NZ  LYS A 495     243.919 221.801 160.304  1.00 79.46           N1+
ATOM   3946  N   VAL A 496     239.717 227.511 157.044  1.00 82.56           N  
ATOM   3947  CA  VAL A 496     238.774 228.587 157.330  1.00 82.56           C  
ATOM   3948  C   VAL A 496     239.061 229.174 158.710  1.00 82.56           C  
ATOM   3949  O   VAL A 496     239.102 228.446 159.705  1.00 82.56           O  
ATOM   3950  CB  VAL A 496     237.311 228.094 157.256  1.00 82.56           C  
ATOM   3951  CG1 VAL A 496     236.343 229.218 157.624  1.00 82.56           C  
ATOM   3952  CG2 VAL A 496     237.001 227.555 155.860  1.00 82.56           C  
ATOM   3953  N   LYS A 497     239.378 230.458 158.689  1.00 87.99           N  
ATOM   3954  CA  LYS A 497     239.756 231.172 159.906  1.00 87.99           C  
ATOM   3955  C   LYS A 497     238.534 231.473 160.770  1.00 87.99           C  
ATOM   3956  O   LYS A 497     238.585 231.335 161.994  1.00 87.99           O  
ATOM   3957  CB  LYS A 497     240.484 232.471 159.560  1.00 87.99           C  
ATOM   3958  CG  LYS A 497     240.978 233.247 160.772  1.00 87.99           C  
ATOM   3959  CD  LYS A 497     241.656 234.549 160.366  1.00 87.99           C  
ATOM   3960  CE  LYS A 497     242.067 235.369 161.582  1.00 87.99           C  
ATOM   3961  NZ  LYS A 497     242.717 236.654 161.188  1.00 87.99           N1+
ATOM   3962  N   ALA A 498     237.451 231.869 160.115  1.00 91.97           N  
ATOM   3963  CA  ALA A 498     236.231 232.311 160.784  1.00 91.97           C  
ATOM   3964  C   ALA A 498     235.007 232.080 159.903  1.00 91.97           C  
ATOM   3965  O   ALA A 498     235.134 231.649 158.755  1.00 91.97           O  
ATOM   3966  CB  ALA A 498     236.337 233.786 161.166  1.00 91.97           C  
ATOM   3967  N   CYS A 499     233.923 232.231 160.512  1.00 91.54           N  
ATOM   3968  CA  CYS A 499     232.675 232.100 159.769  1.00 91.54           C  
ATOM   3969  C   CYS A 499     231.705 233.219 160.128  1.00 91.54           C  
ATOM   3970  O   CYS A 499     231.973 234.010 161.035  1.00 91.54           O  
ATOM   3971  CB  CYS A 499     232.027 230.743 160.045  1.00 91.54           C  
ATOM   3972  SG  CYS A 499     231.375 230.575 161.720  1.00 91.54           S  
ATOM   3973  N   ARG A 500     230.710 233.255 159.308  1.00 87.46           N  
ATOM   3974  CA  ARG A 500     229.566 234.140 159.502  1.00 87.46           C  
ATOM   3975  C   ARG A 500     228.259 233.430 159.162  1.00 87.46           C  
ATOM   3976  O   ARG A 500     228.226 232.570 158.280  1.00 87.46           O  
ATOM   3977  CB  ARG A 500     229.712 235.403 158.651  1.00 87.46           C  
ATOM   3978  CG  ARG A 500     228.596 236.416 158.854  1.00 87.46           C  
ATOM   3979  CD  ARG A 500     228.719 237.590 157.894  1.00 87.46           C  
ATOM   3980  NE  ARG A 500     229.918 238.380 158.159  1.00 87.46           N  
ATOM   3981  CZ  ARG A 500     230.437 239.274 157.322  1.00 87.46           C  
ATOM   3982  NH1 ARG A 500     229.869 239.510 156.145  1.00 87.46           N1+
ATOM   3983  NH2 ARG A 500     231.532 239.936 157.664  1.00 87.46           N  
ATOM   3984  N   VAL A 501     227.170 233.801 159.924  1.00 88.05           N  
ATOM   3985  CA  VAL A 501     225.878 233.194 159.618  1.00 88.05           C  
ATOM   3986  C   VAL A 501     225.094 234.098 158.670  1.00 88.05           C  
ATOM   3987  O   VAL A 501     224.920 235.289 158.940  1.00 88.05           O  
ATOM   3988  CB  VAL A 501     225.060 232.927 160.901  1.00 88.05           C  
ATOM   3989  CG1 VAL A 501     223.757 232.201 160.569  1.00 88.05           C  
ATOM   3990  CG2 VAL A 501     225.885 232.120 161.902  1.00 88.05           C  
ATOM   3991  N   HIS A 502     224.713 233.500 157.535  1.00 82.83           N  
ATOM   3992  CA  HIS A 502     223.880 234.259 156.610  1.00 82.83           C  
ATOM   3993  C   HIS A 502     222.608 234.753 157.291  1.00 82.83           C  
ATOM   3994  O   HIS A 502     222.031 234.050 158.122  1.00 82.83           O  
ATOM   3995  CB  HIS A 502     223.525 233.409 155.387  1.00 82.83           C  
ATOM   3996  CG  HIS A 502     223.001 234.206 154.235  1.00 82.83           C  
ATOM   3997  CD2 HIS A 502     223.585 234.577 153.072  1.00 82.83           C  
ATOM   3998  ND1 HIS A 502     221.722 234.720 154.207  1.00 82.83           N  
ATOM   3999  CE1 HIS A 502     221.543 235.375 153.072  1.00 82.83           C  
ATOM   4000  NE2 HIS A 502     222.659 235.303 152.366  1.00 82.83           N  
ATOM   4001  N   ASP A 503     222.071 235.877 156.921  1.00 81.70           N  
ATOM   4002  CA  ASP A 503     220.944 236.545 157.565  1.00 81.70           C  
ATOM   4003  C   ASP A 503     219.702 235.655 157.558  1.00 81.70           C  
ATOM   4004  O   ASP A 503     218.981 235.580 158.555  1.00 81.70           O  
ATOM   4005  CB  ASP A 503     220.641 237.875 156.872  1.00 81.70           C  
ATOM   4006  CG  ASP A 503     220.466 237.735 155.370  1.00 81.70           C  
ATOM   4007  OD1 ASP A 503     220.767 236.654 154.820  1.00 81.70           O  
ATOM   4008  OD2 ASP A 503     220.028 238.716 154.732  1.00 81.70           O1-
ATOM   4009  N   MET A 504     219.399 234.918 156.402  1.00 82.37           N  
ATOM   4010  CA  MET A 504     218.222 234.060 156.306  1.00 82.37           C  
ATOM   4011  C   MET A 504     218.355 232.848 157.220  1.00 82.37           C  
ATOM   4012  O   MET A 504     217.370 232.397 157.808  1.00 82.37           O  
ATOM   4013  CB  MET A 504     218.004 233.605 154.861  1.00 82.37           C  
ATOM   4014  CG  MET A 504     217.599 234.726 153.919  1.00 82.37           C  
ATOM   4015  SD  MET A 504     215.980 235.467 154.363  1.00 82.37           S  
ATOM   4016  CE  MET A 504     214.880 234.066 154.018  1.00 82.37           C  
ATOM   4017  N   VAL A 505     219.570 232.390 157.319  1.00 87.35           N  
ATOM   4018  CA  VAL A 505     219.824 231.256 158.201  1.00 87.35           C  
ATOM   4019  C   VAL A 505     219.714 231.700 159.658  1.00 87.35           C  
ATOM   4020  O   VAL A 505     219.133 230.993 160.486  1.00 87.35           O  
ATOM   4021  CB  VAL A 505     221.212 230.630 157.938  1.00 87.35           C  
ATOM   4022  CG1 VAL A 505     221.494 229.504 158.930  1.00 87.35           C  
ATOM   4023  CG2 VAL A 505     221.303 230.117 156.502  1.00 87.35           C  
ATOM   4024  N   LEU A 506     220.286 232.894 159.974  1.00 88.99           N  
ATOM   4025  CA  LEU A 506     220.202 233.436 161.327  1.00 88.99           C  
ATOM   4026  C   LEU A 506     218.749 233.636 161.743  1.00 88.99           C  
ATOM   4027  O   LEU A 506     218.368 233.298 162.866  1.00 88.99           O  
ATOM   4028  CB  LEU A 506     220.959 234.763 161.420  1.00 88.99           C  
ATOM   4029  CG  LEU A 506     221.083 235.377 162.816  1.00 88.99           C  
ATOM   4030  CD1 LEU A 506     221.828 234.426 163.748  1.00 88.99           C  
ATOM   4031  CD2 LEU A 506     221.787 236.727 162.746  1.00 88.99           C  
ATOM   4032  N   ASP A 507     217.891 234.145 160.831  1.00 85.73           N  
ATOM   4033  CA  ASP A 507     216.468 234.324 161.104  1.00 85.73           C  
ATOM   4034  C   ASP A 507     215.798 232.990 161.424  1.00 85.73           C  
ATOM   4035  O   ASP A 507     214.997 232.898 162.356  1.00 85.73           O  
ATOM   4036  CB  ASP A 507     215.773 234.991 159.916  1.00 85.73           C  
ATOM   4037  CG  ASP A 507     216.092 236.470 159.795  1.00 85.73           C  
ATOM   4038  OD1 ASP A 507     216.629 237.059 160.758  1.00 85.73           O  
ATOM   4039  OD2 ASP A 507     215.802 237.054 158.728  1.00 85.73           O1-
ATOM   4040  N   LEU A 508     216.154 232.022 160.613  1.00 88.65           N  
ATOM   4041  CA  LEU A 508     215.605 230.685 160.813  1.00 88.65           C  
ATOM   4042  C   LEU A 508     215.999 230.135 162.180  1.00 88.65           C  
ATOM   4043  O   LEU A 508     215.141 229.683 162.942  1.00 88.65           O  
ATOM   4044  CB  LEU A 508     216.086 229.737 159.710  1.00 88.65           C  
ATOM   4045  CG  LEU A 508     215.774 228.254 159.909  1.00 88.65           C  
ATOM   4046  CD1 LEU A 508     214.268 228.020 159.876  1.00 88.65           C  
ATOM   4047  CD2 LEU A 508     216.474 227.413 158.846  1.00 88.65           C  
ATOM   4048  N   ILE A 509     217.253 230.169 162.525  1.00 91.90           N  
ATOM   4049  CA  ILE A 509     217.719 229.504 163.737  1.00 91.90           C  
ATOM   4050  C   ILE A 509     217.283 230.303 164.963  1.00 91.90           C  
ATOM   4051  O   ILE A 509     217.080 229.738 166.041  1.00 91.90           O  
ATOM   4052  CB  ILE A 509     219.254 229.327 163.731  1.00 91.90           C  
ATOM   4053  CG1 ILE A 509     219.947 230.688 163.609  1.00 91.90           C  
ATOM   4054  CG2 ILE A 509     219.684 228.390 162.599  1.00 91.90           C  
ATOM   4055  CD1 ILE A 509     221.464 230.622 163.724  1.00 91.90           C  
ATOM   4056  N   CYS A 510     217.115 231.679 164.865  1.00 88.82           N  
ATOM   4057  CA  CYS A 510     216.549 232.476 165.948  1.00 88.82           C  
ATOM   4058  C   CYS A 510     215.096 232.093 166.205  1.00 88.82           C  
ATOM   4059  O   CYS A 510     214.670 231.993 167.356  1.00 88.82           O  
ATOM   4060  CB  CYS A 510     216.644 233.966 165.625  1.00 88.82           C  
ATOM   4061  SG  CYS A 510     218.317 234.634 165.757  1.00 88.82           S  
ATOM   4062  N   SER A 511     214.379 231.912 165.118  1.00 86.65           N  
ATOM   4063  CA  SER A 511     212.988 231.488 165.232  1.00 86.65           C  
ATOM   4064  C   SER A 511     212.881 230.106 165.866  1.00 86.65           C  
ATOM   4065  O   SER A 511     212.071 229.893 166.770  1.00 86.65           O  
ATOM   4066  CB  SER A 511     212.316 231.482 163.858  1.00 86.65           C  
ATOM   4067  OG  SER A 511     210.983 231.008 163.953  1.00 86.65           O  
ATOM   4068  N   LEU A 512     213.713 229.153 165.410  1.00 86.38           N  
ATOM   4069  CA  LEU A 512     213.714 227.798 165.950  1.00 86.38           C  
ATOM   4070  C   LEU A 512     214.143 227.797 167.414  1.00 86.38           C  
ATOM   4071  O   LEU A 512     213.595 227.047 168.225  1.00 86.38           O  
ATOM   4072  CB  LEU A 512     214.643 226.896 165.133  1.00 86.38           C  
ATOM   4073  CG  LEU A 512     214.165 226.526 163.728  1.00 86.38           C  
ATOM   4074  CD1 LEU A 512     215.270 225.803 162.966  1.00 86.38           C  
ATOM   4075  CD2 LEU A 512     212.907 225.668 163.798  1.00 86.38           C  
ATOM   4076  N   SER A 513     215.161 228.617 167.705  1.00 88.82           N  
ATOM   4077  CA  SER A 513     215.655 228.720 169.074  1.00 88.82           C  
ATOM   4078  C   SER A 513     214.569 229.224 170.017  1.00 88.82           C  
ATOM   4079  O   SER A 513     214.437 228.733 171.140  1.00 88.82           O  
ATOM   4080  CB  SER A 513     216.869 229.649 169.137  1.00 88.82           C  
ATOM   4081  OG  SER A 513     217.983 229.067 168.484  1.00 88.82           O  
ATOM   4082  N   SER A 514     213.831 230.248 169.613  1.00 83.90           N  
ATOM   4083  CA  SER A 514     212.741 230.801 170.409  1.00 83.90           C  
ATOM   4084  C   SER A 514     211.632 229.775 170.616  1.00 83.90           C  
ATOM   4085  O   SER A 514     211.089 229.654 171.715  1.00 83.90           O  
ATOM   4086  CB  SER A 514     212.170 232.053 169.741  1.00 83.90           C  
ATOM   4087  OG  SER A 514     213.139 233.087 169.699  1.00 83.90           O  
ATOM   4088  N   GLU A 515     211.302 229.049 169.580  1.00 81.59           N  
ATOM   4089  CA  GLU A 515     210.256 228.033 169.637  1.00 81.59           C  
ATOM   4090  C   GLU A 515     210.640 226.897 170.581  1.00 81.59           C  
ATOM   4091  O   GLU A 515     209.790 226.362 171.295  1.00 81.59           O  
ATOM   4092  CB  GLU A 515     209.965 227.480 168.239  1.00 81.59           C  
ATOM   4093  CG  GLU A 515     209.243 228.462 167.328  1.00 81.59           C  
ATOM   4094  CD  GLU A 515     209.004 227.916 165.929  1.00 81.59           C  
ATOM   4095  OE1 GLU A 515     208.523 228.674 165.056  1.00 81.59           O  
ATOM   4096  OE2 GLU A 515     209.302 226.721 165.703  1.00 81.59           O1-
ATOM   4097  N   GLU A 516     211.948 226.615 170.591  1.00 79.64           N  
ATOM   4098  CA  GLU A 516     212.433 225.483 171.376  1.00 79.64           C  
ATOM   4099  C   GLU A 516     212.972 225.940 172.728  1.00 79.64           C  
ATOM   4100  O   GLU A 516     213.496 225.131 173.499  1.00 79.64           O  
ATOM   4101  CB  GLU A 516     213.515 224.720 170.608  1.00 79.64           C  
ATOM   4102  CG  GLU A 516     213.014 224.062 169.330  1.00 79.64           C  
ATOM   4103  CD  GLU A 516     213.993 223.052 168.753  1.00 79.64           C  
ATOM   4104  OE1 GLU A 516     213.666 222.403 167.733  1.00 79.64           O  
ATOM   4105  OE2 GLU A 516     215.096 222.907 169.326  1.00 79.64           O1-
ATOM   4106  N   ASN A 517     212.815 227.189 173.012  1.00 81.41           N  
ATOM   4107  CA  ASN A 517     213.377 227.747 174.238  1.00 81.41           C  
ATOM   4108  C   ASN A 517     214.844 227.364 174.406  1.00 81.41           C  
ATOM   4109  O   ASN A 517     215.261 226.947 175.489  1.00 81.41           O  
ATOM   4110  CB  ASN A 517     212.567 227.295 175.454  1.00 81.41           C  
ATOM   4111  CG  ASN A 517     212.857 228.124 176.690  1.00 81.41           C  
ATOM   4112  ND2 ASN A 517     212.581 227.560 177.860  1.00 81.41           N  
ATOM   4113  OD1 ASN A 517     213.326 229.261 176.594  1.00 81.41           O  
ATOM   4114  N   PHE A 518     215.565 227.411 173.257  1.00 87.96           N  
ATOM   4115  CA  PHE A 518     216.969 227.020 173.228  1.00 87.96           C  
ATOM   4116  C   PHE A 518     217.862 228.176 173.660  1.00 87.96           C  
ATOM   4117  O   PHE A 518     218.687 228.027 174.563  1.00 87.96           O  
ATOM   4118  CB  PHE A 518     217.367 226.543 171.827  1.00 87.96           C  
ATOM   4119  CG  PHE A 518     218.745 225.944 171.758  1.00 87.96           C  
ATOM   4120  CD1 PHE A 518     219.789 226.632 171.152  1.00 87.96           C  
ATOM   4121  CD2 PHE A 518     218.998 224.690 172.301  1.00 87.96           C  
ATOM   4122  CE1 PHE A 518     221.066 226.079 171.087  1.00 87.96           C  
ATOM   4123  CE2 PHE A 518     220.271 224.131 172.240  1.00 87.96           C  
ATOM   4124  CZ  PHE A 518     221.303 224.827 171.632  1.00 87.96           C  
ATOM   4125  N   VAL A 519     217.812 229.437 173.051  1.00 90.02           N  
ATOM   4126  CA  VAL A 519     218.578 230.639 173.365  1.00 90.02           C  
ATOM   4127  C   VAL A 519     217.629 231.815 173.583  1.00 90.02           C  
ATOM   4128  O   VAL A 519     216.685 232.008 172.814  1.00 90.02           O  
ATOM   4129  CB  VAL A 519     219.594 230.972 172.250  1.00 90.02           C  
ATOM   4130  CG1 VAL A 519     220.313 232.287 172.550  1.00 90.02           C  
ATOM   4131  CG2 VAL A 519     220.599 229.835 172.087  1.00 90.02           C  
ATOM   4132  N   THR A 520     217.854 232.514 174.597  1.00 87.94           N  
ATOM   4133  CA  THR A 520     217.159 233.775 174.828  1.00 87.94           C  
ATOM   4134  C   THR A 520     218.044 234.959 174.450  1.00 87.94           C  
ATOM   4135  O   THR A 520     219.121 235.143 175.021  1.00 87.94           O  
ATOM   4136  CB  THR A 520     216.718 233.909 176.297  1.00 87.94           C  
ATOM   4137  CG2 THR A 520     215.955 235.210 176.527  1.00 87.94           C  
ATOM   4138  OG1 THR A 520     215.869 232.805 176.638  1.00 87.94           O  
ATOM   4139  N   ILE A 521     217.580 235.736 173.460  1.00 86.35           N  
ATOM   4140  CA  ILE A 521     218.364 236.842 172.921  1.00 86.35           C  
ATOM   4141  C   ILE A 521     217.787 238.169 173.409  1.00 86.35           C  
ATOM   4142  O   ILE A 521     216.601 238.446 173.215  1.00 86.35           O  
ATOM   4143  CB  ILE A 521     218.401 236.810 171.377  1.00 86.35           C  
ATOM   4144  CG1 ILE A 521     218.902 235.447 170.884  1.00 86.35           C  
ATOM   4145  CG2 ILE A 521     219.274 237.944 170.833  1.00 86.35           C  
ATOM   4146  CD1 ILE A 521     218.656 235.196 169.402  1.00 86.35           C  
ATOM   4147  N   LEU A 522     218.645 238.907 174.093  1.00 83.45           N  
ATOM   4148  CA  LEU A 522     218.264 240.255 174.503  1.00 83.45           C  
ATOM   4149  C   LEU A 522     218.891 241.299 173.586  1.00 83.45           C  
ATOM   4150  O   LEU A 522     220.037 241.705 173.793  1.00 83.45           O  
ATOM   4151  CB  LEU A 522     218.683 240.512 175.952  1.00 83.45           C  
ATOM   4152  CG  LEU A 522     218.134 239.543 177.000  1.00 83.45           C  
ATOM   4153  CD1 LEU A 522     218.628 239.929 178.390  1.00 83.45           C  
ATOM   4154  CD2 LEU A 522     216.610 239.514 176.957  1.00 83.45           C  
ATOM   4155  N   ASP A 523     218.205 241.727 172.576  1.00 77.06           N  
ATOM   4156  CA  ASP A 523     218.757 242.631 171.573  1.00 77.06           C  
ATOM   4157  C   ASP A 523     217.951 243.926 171.497  1.00 77.06           C  
ATOM   4158  O   ASP A 523     218.359 244.881 170.832  1.00 77.06           O  
ATOM   4159  CB  ASP A 523     218.795 241.954 170.201  1.00 77.06           C  
ATOM   4160  CG  ASP A 523     217.421 241.537 169.708  1.00 77.06           C  
ATOM   4161  OD1 ASP A 523     216.439 241.641 170.476  1.00 77.06           O  
ATOM   4162  OD2 ASP A 523     217.318 241.098 168.542  1.00 77.06           O1-
ATOM   4163  N   ASP A 524     216.744 243.934 172.094  1.00 71.74           N  
ATOM   4164  CA  ASP A 524     215.855 245.090 172.071  1.00 71.74           C  
ATOM   4165  C   ASP A 524     215.336 245.412 173.470  1.00 71.74           C  
ATOM   4166  O   ASP A 524     214.834 244.530 174.171  1.00 71.74           O  
ATOM   4167  CB  ASP A 524     214.681 244.846 171.119  1.00 71.74           C  
ATOM   4168  CG  ASP A 524     213.820 246.080 170.911  1.00 71.74           C  
ATOM   4169  OD1 ASP A 524     213.968 247.062 171.670  1.00 71.74           O  
ATOM   4170  OD2 ASP A 524     212.984 246.067 169.981  1.00 71.74           O1-
ATOM   4171  N   PRO A 525     215.532 246.645 173.883  1.00 61.68           N  
ATOM   4172  CA  PRO A 525     215.027 247.022 175.206  1.00 61.68           C  
ATOM   4173  C   PRO A 525     213.533 246.749 175.365  1.00 61.68           C  
ATOM   4174  O   PRO A 525     213.046 246.597 176.489  1.00 61.68           O  
ATOM   4175  CB  PRO A 525     215.318 248.523 175.279  1.00 61.68           C  
ATOM   4176  CG  PRO A 525     216.083 248.825 174.032  1.00 61.68           C  
ATOM   4177  CD  PRO A 525     216.043 247.616 173.143  1.00 61.68           C  
ATOM   4178  N   ARG A 526     212.822 246.663 174.224  1.00 59.23           N  
ATOM   4179  CA  ARG A 526     211.373 246.494 174.275  1.00 59.23           C  
ATOM   4180  C   ARG A 526     210.999 245.022 174.410  1.00 59.23           C  
ATOM   4181  O   ARG A 526     209.850 244.694 174.714  1.00 59.23           O  
ATOM   4182  CB  ARG A 526     210.718 247.089 173.027  1.00 59.23           C  
ATOM   4183  CG  ARG A 526     210.835 248.602 172.933  1.00 59.23           C  
ATOM   4184  CD  ARG A 526     210.142 249.146 171.690  1.00 59.23           C  
ATOM   4185  NE  ARG A 526     210.967 248.978 170.497  1.00 59.23           N  
ATOM   4186  CZ  ARG A 526     210.623 249.378 169.276  1.00 59.23           C  
ATOM   4187  NH1 ARG A 526     209.458 249.978 169.062  1.00 59.23           N1+
ATOM   4188  NH2 ARG A 526     211.450 249.177 168.260  1.00 59.23           N  
ATOM   4189  N   ARG A 527     212.037 244.206 174.018  1.00 61.58           N  
ATOM   4190  CA  ARG A 527     211.760 242.776 174.106  1.00 61.58           C  
ATOM   4191  C   ARG A 527     211.741 242.311 175.558  1.00 61.58           C  
ATOM   4192  O   ARG A 527     212.663 242.603 176.321  1.00 61.58           O  
ATOM   4193  CB  ARG A 527     212.799 241.978 173.313  1.00 61.58           C  
ATOM   4194  CG  ARG A 527     212.341 241.588 171.917  1.00 61.58           C  
ATOM   4195  CD  ARG A 527     213.322 240.636 171.248  1.00 61.58           C  
ATOM   4196  NE  ARG A 527     212.967 240.386 169.855  1.00 61.58           N  
ATOM   4197  CZ  ARG A 527     213.625 239.568 169.038  1.00 61.58           C  
ATOM   4198  NH1 ARG A 527     214.692 238.901 169.463  1.00 61.58           N1+
ATOM   4199  NH2 ARG A 527     213.214 239.415 167.788  1.00 61.58           N  
ATOM   4200  N   LYS A 528     210.461 242.133 176.080  1.00 57.57           N  
ATOM   4201  CA  LYS A 528     210.261 241.633 177.437  1.00 57.57           C  
ATOM   4202  C   LYS A 528     210.661 240.164 177.547  1.00 57.57           C  
ATOM   4203  O   LYS A 528     210.587 239.421 176.566  1.00 57.57           O  
ATOM   4204  CB  LYS A 528     208.804 241.812 177.866  1.00 57.57           C  
ATOM   4205  CG  LYS A 528     208.413 243.256 178.144  1.00 57.57           C  
ATOM   4206  CD  LYS A 528     206.996 243.356 178.694  1.00 57.57           C  
ATOM   4207  CE  LYS A 528     206.575 244.806 178.897  1.00 57.57           C  
ATOM   4208  NZ  LYS A 528     205.184 244.909 179.431  1.00 57.57           N1+
ATOM   4209  N   MET A 529     211.456 239.870 178.520  1.00 62.42           N  
ATOM   4210  CA  MET A 529     211.778 238.489 178.870  1.00 62.42           C  
ATOM   4211  C   MET A 529     210.548 237.596 178.746  1.00 62.42           C  
ATOM   4212  O   MET A 529     209.440 238.007 179.094  1.00 62.42           O  
ATOM   4213  CB  MET A 529     212.341 238.411 180.290  1.00 62.42           C  
ATOM   4214  CG  MET A 529     213.121 237.137 180.570  1.00 62.42           C  
ATOM   4215  SD  MET A 529     214.702 237.062 179.642  1.00 62.42           S  
ATOM   4216  CE  MET A 529     215.843 237.693 180.903  1.00 62.42           C  
ATOM   4217  N   PRO A 530     210.658 236.440 178.004  1.00 58.22           N  
ATOM   4218  CA  PRO A 530     209.524 235.513 177.969  1.00 58.22           C  
ATOM   4219  C   PRO A 530     208.946 235.237 179.356  1.00 58.22           C  
ATOM   4220  O   PRO A 530     209.635 235.412 180.363  1.00 58.22           O  
ATOM   4221  CB  PRO A 530     210.127 234.241 177.367  1.00 58.22           C  
ATOM   4222  CG  PRO A 530     211.561 234.579 177.116  1.00 58.22           C  
ATOM   4223  CD  PRO A 530     211.820 235.968 177.628  1.00 58.22           C  
ATOM   4224  N   ASN A 531     207.528 235.378 179.547  1.00 53.47           N  
ATOM   4225  CA  ASN A 531     206.667 235.011 180.667  1.00 53.47           C  
ATOM   4226  C   ASN A 531     207.308 233.935 181.538  1.00 53.47           C  
ATOM   4227  O   ASN A 531     208.145 233.164 181.064  1.00 53.47           O  
ATOM   4228  CB  ASN A 531     205.301 234.542 180.162  1.00 53.47           C  
ATOM   4229  CG  ASN A 531     204.348 235.692 179.903  1.00 53.47           C  
ATOM   4230  ND2 ASN A 531     203.185 235.383 179.341  1.00 53.47           N  
ATOM   4231  OD1 ASN A 531     204.654 236.848 180.206  1.00 53.47           O  
ATOM   4232  N   SER A 532     207.323 234.099 182.939  1.00 49.86           N  
ATOM   4233  CA  SER A 532     207.625 233.455 184.213  1.00 49.86           C  
ATOM   4234  C   SER A 532     207.686 231.938 184.064  1.00 49.86           C  
ATOM   4235  O   SER A 532     208.434 231.269 184.779  1.00 49.86           O  
ATOM   4236  CB  SER A 532     206.581 233.831 185.265  1.00 49.86           C  
ATOM   4237  OG  SER A 532     205.392 233.082 185.085  1.00 49.86           O  
ATOM   4238  N   GLU A 533     207.268 231.286 182.886  1.00 54.33           N  
ATOM   4239  CA  GLU A 533     207.236 229.827 182.926  1.00 54.33           C  
ATOM   4240  C   GLU A 533     208.388 229.227 182.125  1.00 54.33           C  
ATOM   4241  O   GLU A 533     208.689 228.039 182.255  1.00 54.33           O  
ATOM   4242  CB  GLU A 533     205.898 229.304 182.398  1.00 54.33           C  
ATOM   4243  CG  GLU A 533     204.837 229.131 183.474  1.00 54.33           C  
ATOM   4244  CD  GLU A 533     203.491 228.686 182.924  1.00 54.33           C  
ATOM   4245  OE1 GLU A 533     202.507 228.633 183.696  1.00 54.33           O  
ATOM   4246  OE2 GLU A 533     203.419 228.389 181.711  1.00 54.33           O1-
ATOM   4247  N   SER A 534     209.242 230.136 181.343  1.00 62.27           N  
ATOM   4248  CA  SER A 534     210.224 229.500 180.471  1.00 62.27           C  
ATOM   4249  C   SER A 534     211.609 229.495 181.108  1.00 62.27           C  
ATOM   4250  O   SER A 534     212.005 230.469 181.751  1.00 62.27           O  
ATOM   4251  CB  SER A 534     210.278 230.211 179.117  1.00 62.27           C  
ATOM   4252  OG  SER A 534     210.800 231.520 179.258  1.00 62.27           O  
ATOM   4253  N   LYS A 535     212.215 228.322 181.433  1.00 74.28           N  
ATOM   4254  CA  LYS A 535     213.550 228.072 181.967  1.00 74.28           C  
ATOM   4255  C   LYS A 535     214.628 228.531 180.990  1.00 74.28           C  
ATOM   4256  O   LYS A 535     214.752 227.984 179.892  1.00 74.28           O  
ATOM   4257  CB  LYS A 535     213.732 226.587 182.288  1.00 74.28           C  
ATOM   4258  CG  LYS A 535     212.837 226.082 183.409  1.00 74.28           C  
ATOM   4259  CD  LYS A 535     213.079 224.605 183.696  1.00 74.28           C  
ATOM   4260  CE  LYS A 535     212.139 224.083 184.774  1.00 74.28           C  
ATOM   4261  NZ  LYS A 535     212.353 222.628 185.037  1.00 74.28           N1+
ATOM   4262  N   VAL A 536     215.138 229.747 181.183  1.00 80.78           N  
ATOM   4263  CA  VAL A 536     216.194 230.291 180.333  1.00 80.78           C  
ATOM   4264  C   VAL A 536     217.502 229.550 180.595  1.00 80.78           C  
ATOM   4265  O   VAL A 536     218.019 229.566 181.714  1.00 80.78           O  
ATOM   4266  CB  VAL A 536     216.384 231.808 180.565  1.00 80.78           C  
ATOM   4267  CG1 VAL A 536     217.501 232.353 179.678  1.00 80.78           C  
ATOM   4268  CG2 VAL A 536     215.077 232.555 180.306  1.00 80.78           C  
ATOM   4269  N   ARG A 537     218.169 228.957 179.600  1.00 85.93           N  
ATOM   4270  CA  ARG A 537     219.379 228.163 179.792  1.00 85.93           C  
ATOM   4271  C   ARG A 537     220.591 228.853 179.175  1.00 85.93           C  
ATOM   4272  O   ARG A 537     221.703 228.751 179.697  1.00 85.93           O  
ATOM   4273  CB  ARG A 537     219.207 226.767 179.189  1.00 85.93           C  
ATOM   4274  CG  ARG A 537     218.215 225.890 179.938  1.00 85.93           C  
ATOM   4275  CD  ARG A 537     218.258 224.448 179.452  1.00 85.93           C  
ATOM   4276  NE  ARG A 537     217.221 223.636 180.082  1.00 85.93           N  
ATOM   4277  CZ  ARG A 537     217.408 222.860 181.146  1.00 85.93           C  
ATOM   4278  NH1 ARG A 537     218.602 222.775 181.722  1.00 85.93           N1+
ATOM   4279  NH2 ARG A 537     216.394 222.163 181.639  1.00 85.93           N  
ATOM   4280  N   ARG A 538     220.294 229.520 178.034  1.00 91.30           N  
ATOM   4281  CA  ARG A 538     221.354 230.255 177.353  1.00 91.30           C  
ATOM   4282  C   ARG A 538     220.931 231.694 177.077  1.00 91.30           C  
ATOM   4283  O   ARG A 538     219.869 231.935 176.501  1.00 91.30           O  
ATOM   4284  CB  ARG A 538     221.737 229.561 176.045  1.00 91.30           C  
ATOM   4285  CG  ARG A 538     222.282 228.154 176.231  1.00 91.30           C  
ATOM   4286  CD  ARG A 538     222.393 227.413 174.907  1.00 91.30           C  
ATOM   4287  NE  ARG A 538     222.896 226.053 175.090  1.00 91.30           N  
ATOM   4288  CZ  ARG A 538     222.165 225.026 175.512  1.00 91.30           C  
ATOM   4289  NH1 ARG A 538     220.879 225.182 175.804  1.00 91.30           N1+
ATOM   4290  NH2 ARG A 538     222.724 223.832 175.644  1.00 91.30           N  
ATOM   4291  N   LEU A 539     221.773 232.564 177.443  1.00 89.56           N  
ATOM   4292  CA  LEU A 539     221.433 233.980 177.359  1.00 89.56           C  
ATOM   4293  C   LEU A 539     222.465 234.738 176.532  1.00 89.56           C  
ATOM   4294  O   LEU A 539     223.669 234.626 176.776  1.00 89.56           O  
ATOM   4295  CB  LEU A 539     221.335 234.592 178.759  1.00 89.56           C  
ATOM   4296  CG  LEU A 539     221.022 236.088 178.825  1.00 89.56           C  
ATOM   4297  CD1 LEU A 539     219.616 236.359 178.300  1.00 89.56           C  
ATOM   4298  CD2 LEU A 539     221.174 236.604 180.251  1.00 89.56           C  
ATOM   4299  N   SER A 540     221.988 235.469 175.558  1.00 90.08           N  
ATOM   4300  CA  SER A 540     222.800 236.369 174.745  1.00 90.08           C  
ATOM   4301  C   SER A 540     222.404 237.824 174.968  1.00 90.08           C  
ATOM   4302  O   SER A 540     221.270 238.214 174.683  1.00 90.08           O  
ATOM   4303  CB  SER A 540     222.668 236.017 173.262  1.00 90.08           C  
ATOM   4304  OG  SER A 540     223.411 236.921 172.463  1.00 90.08           O  
ATOM   4305  N   ILE A 541     223.345 238.592 175.490  1.00 86.84           N  
ATOM   4306  CA  ILE A 541     223.093 240.008 175.732  1.00 86.84           C  
ATOM   4307  C   ILE A 541     223.766 240.845 174.647  1.00 86.84           C  
ATOM   4308  O   ILE A 541     224.992 240.979 174.627  1.00 86.84           O  
ATOM   4309  CB  ILE A 541     223.592 240.441 177.128  1.00 86.84           C  
ATOM   4310  CG1 ILE A 541     222.950 239.574 178.217  1.00 86.84           C  
ATOM   4311  CG2 ILE A 541     223.304 241.925 177.369  1.00 86.84           C  
ATOM   4312  CD1 ILE A 541     223.540 239.785 179.605  1.00 86.84           C  
ATOM   4313  N   GLN A 542     223.066 241.367 173.810  1.00 84.41           N  
ATOM   4314  CA  GLN A 542     223.614 242.062 172.651  1.00 84.41           C  
ATOM   4315  C   GLN A 542     223.383 243.567 172.750  1.00 84.41           C  
ATOM   4316  O   GLN A 542     224.016 244.346 172.034  1.00 84.41           O  
ATOM   4317  CB  GLN A 542     222.999 241.520 171.360  1.00 84.41           C  
ATOM   4318  CG  GLN A 542     223.279 240.042 171.118  1.00 84.41           C  
ATOM   4319  CD  GLN A 542     222.720 239.547 169.798  1.00 84.41           C  
ATOM   4320  NE2 GLN A 542     222.702 238.230 169.616  1.00 84.41           N  
ATOM   4321  OE1 GLN A 542     222.304 240.341 168.947  1.00 84.41           O  
ATOM   4322  N   ASN A 543     222.416 243.931 173.624  1.00 74.11           N  
ATOM   4323  CA  ASN A 543     222.145 245.349 173.839  1.00 74.11           C  
ATOM   4324  C   ASN A 543     222.348 245.744 175.298  1.00 74.11           C  
ATOM   4325  O   ASN A 543     221.831 245.085 176.202  1.00 74.11           O  
ATOM   4326  CB  ASN A 543     220.725 245.698 173.387  1.00 74.11           C  
ATOM   4327  CG  ASN A 543     220.499 247.193 173.276  1.00 74.11           C  
ATOM   4328  ND2 ASN A 543     219.457 247.582 172.550  1.00 74.11           N  
ATOM   4329  OD1 ASN A 543     221.254 247.991 173.836  1.00 74.11           O  
ATOM   4330  N   SER A 544     223.020 246.901 175.556  1.00 63.51           N  
ATOM   4331  CA  SER A 544     223.496 247.414 176.836  1.00 63.51           C  
ATOM   4332  C   SER A 544     222.350 247.984 177.664  1.00 63.51           C  
ATOM   4333  O   SER A 544     222.456 248.096 178.888  1.00 63.51           O  
ATOM   4334  CB  SER A 544     224.563 248.488 176.621  1.00 63.51           C  
ATOM   4335  OG  SER A 544     224.021 249.607 175.940  1.00 63.51           O  
ATOM   4336  N   LYS A 545     221.185 248.278 177.164  1.00 62.57           N  
ATOM   4337  CA  LYS A 545     220.156 249.031 177.875  1.00 62.57           C  
ATOM   4338  C   LYS A 545     219.105 248.099 178.471  1.00 62.57           C  
ATOM   4339  O   LYS A 545     218.124 248.558 179.061  1.00 62.57           O  
ATOM   4340  CB  LYS A 545     219.489 250.043 176.942  1.00 62.57           C  
ATOM   4341  CG  LYS A 545     220.388 251.207 176.548  1.00 62.57           C  
ATOM   4342  CD  LYS A 545     219.644 252.222 175.691  1.00 62.57           C  
ATOM   4343  CE  LYS A 545     220.566 253.339 175.219  1.00 62.57           C  
ATOM   4344  NZ  LYS A 545     219.847 254.322 174.354  1.00 62.57           N1+
ATOM   4345  N   ILE A 546     219.441 246.832 178.587  1.00 62.23           N  
ATOM   4346  CA  ILE A 546     218.413 245.904 179.048  1.00 62.23           C  
ATOM   4347  C   ILE A 546     218.645 245.565 180.518  1.00 62.23           C  
ATOM   4348  O   ILE A 546     219.774 245.276 180.924  1.00 62.23           O  
ATOM   4349  CB  ILE A 546     218.391 244.615 178.197  1.00 62.23           C  
ATOM   4350  CG1 ILE A 546     218.091 244.948 176.731  1.00 62.23           C  
ATOM   4351  CG2 ILE A 546     217.371 243.618 178.752  1.00 62.23           C  
ATOM   4352  CD1 ILE A 546     218.248 243.766 175.783  1.00 62.23           C  
ATOM   4353  N   ASP A 547     217.685 245.949 181.422  1.00 58.66           N  
ATOM   4354  CA  ASP A 547     217.633 245.512 182.814  1.00 58.66           C  
ATOM   4355  C   ASP A 547     217.180 244.057 182.916  1.00 58.66           C  
ATOM   4356  O   ASP A 547     216.100 243.702 182.438  1.00 58.66           O  
ATOM   4357  CB  ASP A 547     216.698 246.412 183.624  1.00 58.66           C  
ATOM   4358  CG  ASP A 547     216.829 246.207 185.124  1.00 58.66           C  
ATOM   4359  OD1 ASP A 547     217.868 245.682 185.578  1.00 58.66           O  
ATOM   4360  OD2 ASP A 547     215.884 246.572 185.856  1.00 58.66           O1-
ATOM   4361  N   VAL A 548     218.153 243.169 183.139  1.00 62.34           N  
ATOM   4362  CA  VAL A 548     217.849 241.743 183.197  1.00 62.34           C  
ATOM   4363  C   VAL A 548     217.551 241.335 184.638  1.00 62.34           C  
ATOM   4364  O   VAL A 548     218.340 241.614 185.544  1.00 62.34           O  
ATOM   4365  CB  VAL A 548     219.008 240.891 182.631  1.00 62.34           C  
ATOM   4366  CG1 VAL A 548     218.659 239.406 182.676  1.00 62.34           C  
ATOM   4367  CG2 VAL A 548     219.338 241.322 181.203  1.00 62.34           C  
ATOM   4368  N   ASP A 549     216.243 241.097 184.928  1.00 63.20           N  
ATOM   4369  CA  ASP A 549     215.926 240.476 186.210  1.00 63.20           C  
ATOM   4370  C   ASP A 549     216.494 239.060 186.289  1.00 63.20           C  
ATOM   4371  O   ASP A 549     216.009 238.152 185.612  1.00 63.20           O  
ATOM   4372  CB  ASP A 549     214.413 240.448 186.433  1.00 63.20           C  
ATOM   4373  CG  ASP A 549     214.028 239.985 187.827  1.00 63.20           C  
ATOM   4374  OD1 ASP A 549     214.928 239.722 188.653  1.00 63.20           O  
ATOM   4375  OD2 ASP A 549     212.812 239.880 188.100  1.00 63.20           O1-
ATOM   4376  N   THR A 550     217.598 238.868 186.990  1.00 62.30           N  
ATOM   4377  CA  THR A 550     218.325 237.605 187.052  1.00 62.30           C  
ATOM   4378  C   THR A 550     217.747 236.700 188.137  1.00 62.30           C  
ATOM   4379  O   THR A 550     218.209 235.573 188.323  1.00 62.30           O  
ATOM   4380  CB  THR A 550     219.823 237.837 187.318  1.00 62.30           C  
ATOM   4381  CG2 THR A 550     220.474 238.603 186.171  1.00 62.30           C  
ATOM   4382  OG1 THR A 550     219.978 238.589 188.528  1.00 62.30           O  
ATOM   4383  N   THR A 551     216.725 237.201 188.974  1.00 59.94           N  
ATOM   4384  CA  THR A 551     216.231 236.456 190.127  1.00 59.94           C  
ATOM   4385  C   THR A 551     215.642 235.117 189.693  1.00 59.94           C  
ATOM   4386  O   THR A 551     215.677 234.143 190.448  1.00 59.94           O  
ATOM   4387  CB  THR A 551     215.170 237.261 190.900  1.00 59.94           C  
ATOM   4388  CG2 THR A 551     215.784 238.497 191.551  1.00 59.94           C  
ATOM   4389  OG1 THR A 551     214.139 237.674 189.994  1.00 59.94           O  
ATOM   4390  N   ARG A 552     215.518 234.800 188.443  1.00 64.12           N  
ATOM   4391  CA  ARG A 552     214.698 233.673 188.009  1.00 64.12           C  
ATOM   4392  C   ARG A 552     215.484 232.750 187.084  1.00 64.12           C  
ATOM   4393  O   ARG A 552     214.904 231.884 186.424  1.00 64.12           O  
ATOM   4394  CB  ARG A 552     213.433 234.169 187.305  1.00 64.12           C  
ATOM   4395  CG  ARG A 552     212.528 235.014 188.186  1.00 64.12           C  
ATOM   4396  CD  ARG A 552     211.308 235.516 187.427  1.00 64.12           C  
ATOM   4397  NE  ARG A 552     210.100 235.453 188.245  1.00 64.12           N  
ATOM   4398  CZ  ARG A 552     208.955 236.064 187.954  1.00 64.12           C  
ATOM   4399  NH1 ARG A 552     208.840 236.800 186.854  1.00 64.12           N1+
ATOM   4400  NH2 ARG A 552     207.918 235.939 188.769  1.00 64.12           N  
ATOM   4401  N   MET A 553     216.943 232.884 187.021  1.00 74.70           N  
ATOM   4402  CA  MET A 553     217.708 232.192 185.988  1.00 74.70           C  
ATOM   4403  C   MET A 553     218.699 231.213 186.611  1.00 74.70           C  
ATOM   4404  O   MET A 553     219.873 231.190 186.238  1.00 74.70           O  
ATOM   4405  CB  MET A 553     218.451 233.197 185.105  1.00 74.70           C  
ATOM   4406  CG  MET A 553     217.533 234.136 184.340  1.00 74.70           C  
ATOM   4407  SD  MET A 553     218.459 235.333 183.302  1.00 74.70           S  
ATOM   4408  CE  MET A 553     217.082 236.307 182.632  1.00 74.70           C  
ATOM   4409  N   GLU A 554     218.209 230.422 187.628  1.00 76.12           N  
ATOM   4410  CA  GLU A 554     219.077 229.479 188.327  1.00 76.12           C  
ATOM   4411  C   GLU A 554     219.546 228.365 187.397  1.00 76.12           C  
ATOM   4412  O   GLU A 554     220.558 227.713 187.660  1.00 76.12           O  
ATOM   4413  CB  GLU A 554     218.358 228.886 189.541  1.00 76.12           C  
ATOM   4414  CG  GLU A 554     218.046 229.902 190.630  1.00 76.12           C  
ATOM   4415  CD  GLU A 554     217.331 229.297 191.828  1.00 76.12           C  
ATOM   4416  OE1 GLU A 554     217.082 230.024 192.816  1.00 76.12           O  
ATOM   4417  OE2 GLU A 554     217.019 228.087 191.778  1.00 76.12           O1-
ATOM   4418  N   HIS A 555     218.795 228.161 186.256  1.00 81.20           N  
ATOM   4419  CA  HIS A 555     219.106 227.056 185.356  1.00 81.20           C  
ATOM   4420  C   HIS A 555     219.926 227.531 184.162  1.00 81.20           C  
ATOM   4421  O   HIS A 555     220.002 226.841 183.143  1.00 81.20           O  
ATOM   4422  CB  HIS A 555     217.821 226.379 184.876  1.00 81.20           C  
ATOM   4423  CG  HIS A 555     216.989 225.816 185.983  1.00 81.20           C  
ATOM   4424  CD2 HIS A 555     217.050 224.627 186.626  1.00 81.20           C  
ATOM   4425  ND1 HIS A 555     215.940 226.507 186.550  1.00 81.20           N  
ATOM   4426  CE1 HIS A 555     215.391 225.765 187.497  1.00 81.20           C  
ATOM   4427  NE2 HIS A 555     216.047 224.619 187.563  1.00 81.20           N  
ATOM   4428  N   MET A 556     220.497 228.707 184.294  1.00 87.02           N  
ATOM   4429  CA  MET A 556     221.285 229.298 183.215  1.00 87.02           C  
ATOM   4430  C   MET A 556     222.583 228.527 183.005  1.00 87.02           C  
ATOM   4431  O   MET A 556     223.362 228.347 183.943  1.00 87.02           O  
ATOM   4432  CB  MET A 556     221.590 230.767 183.514  1.00 87.02           C  
ATOM   4433  CG  MET A 556     222.216 231.512 182.347  1.00 87.02           C  
ATOM   4434  SD  MET A 556     220.961 232.211 181.204  1.00 87.02           S  
ATOM   4435  CE  MET A 556     221.109 233.973 181.606  1.00 87.02           C  
ATOM   4436  N   ARG A 557     222.867 228.178 181.740  1.00 90.54           N  
ATOM   4437  CA  ARG A 557     224.041 227.363 181.445  1.00 90.54           C  
ATOM   4438  C   ARG A 557     225.077 228.160 180.659  1.00 90.54           C  
ATOM   4439  O   ARG A 557     226.273 227.868 180.725  1.00 90.54           O  
ATOM   4440  CB  ARG A 557     223.643 226.108 180.665  1.00 90.54           C  
ATOM   4441  CG  ARG A 557     222.879 225.085 181.492  1.00 90.54           C  
ATOM   4442  CD  ARG A 557     222.619 223.807 180.708  1.00 90.54           C  
ATOM   4443  NE  ARG A 557     221.986 222.785 181.536  1.00 90.54           N  
ATOM   4444  CZ  ARG A 557     221.517 221.626 181.085  1.00 90.54           C  
ATOM   4445  NH1 ARG A 557     221.604 221.316 179.795  1.00 90.54           N1+
ATOM   4446  NH2 ARG A 557     220.960 220.768 181.926  1.00 90.54           N  
ATOM   4447  N   SER A 558     224.548 229.167 179.945  1.00 93.42           N  
ATOM   4448  CA  SER A 558     225.475 229.953 179.136  1.00 93.42           C  
ATOM   4449  C   SER A 558     225.081 231.425 179.115  1.00 93.42           C  
ATOM   4450  O   SER A 558     223.904 231.757 178.957  1.00 93.42           O  
ATOM   4451  CB  SER A 558     225.530 229.411 177.706  1.00 93.42           C  
ATOM   4452  OG  SER A 558     226.432 230.168 176.917  1.00 93.42           O  
ATOM   4453  N   VAL A 559     226.105 232.249 179.261  1.00 91.93           N  
ATOM   4454  CA  VAL A 559     225.904 233.690 179.152  1.00 91.93           C  
ATOM   4455  C   VAL A 559     226.984 234.296 178.258  1.00 91.93           C  
ATOM   4456  O   VAL A 559     228.177 234.091 178.490  1.00 91.93           O  
ATOM   4457  CB  VAL A 559     225.915 234.372 180.538  1.00 91.93           C  
ATOM   4458  CG1 VAL A 559     225.802 235.888 180.396  1.00 91.93           C  
ATOM   4459  CG2 VAL A 559     224.784 233.828 181.408  1.00 91.93           C  
ATOM   4460  N   THR A 560     226.556 235.013 177.230  1.00 92.28           N  
ATOM   4461  CA  THR A 560     227.457 235.746 176.348  1.00 92.28           C  
ATOM   4462  C   THR A 560     227.043 237.211 176.248  1.00 92.28           C  
ATOM   4463  O   THR A 560     225.882 237.516 175.964  1.00 92.28           O  
ATOM   4464  CB  THR A 560     227.489 235.121 174.940  1.00 92.28           C  
ATOM   4465  CG2 THR A 560     228.490 235.842 174.043  1.00 92.28           C  
ATOM   4466  OG1 THR A 560     227.863 233.742 175.043  1.00 92.28           O  
ATOM   4467  N   VAL A 561     228.060 238.025 176.450  1.00 89.32           N  
ATOM   4468  CA  VAL A 561     227.772 239.456 176.457  1.00 89.32           C  
ATOM   4469  C   VAL A 561     228.556 240.147 175.345  1.00 89.32           C  
ATOM   4470  O   VAL A 561     229.775 239.984 175.243  1.00 89.32           O  
ATOM   4471  CB  VAL A 561     228.108 240.096 177.823  1.00 89.32           C  
ATOM   4472  CG1 VAL A 561     227.769 241.585 177.820  1.00 89.32           C  
ATOM   4473  CG2 VAL A 561     227.363 239.377 178.947  1.00 89.32           C  
ATOM   4474  N   PHE A 562     227.909 240.908 174.493  1.00 84.75           N  
ATOM   4475  CA  PHE A 562     228.544 241.629 173.397  1.00 84.75           C  
ATOM   4476  C   PHE A 562     228.557 243.128 173.670  1.00 84.75           C  
ATOM   4477  O   PHE A 562     229.160 243.897 172.917  1.00 84.75           O  
ATOM   4478  CB  PHE A 562     227.823 241.343 172.076  1.00 84.75           C  
ATOM   4479  CG  PHE A 562     227.969 239.923 171.600  1.00 84.75           C  
ATOM   4480  CD1 PHE A 562     229.087 239.529 170.877  1.00 84.75           C  
ATOM   4481  CD2 PHE A 562     226.986 238.981 171.876  1.00 84.75           C  
ATOM   4482  CE1 PHE A 562     229.226 238.214 170.436  1.00 84.75           C  
ATOM   4483  CE2 PHE A 562     227.116 237.666 171.439  1.00 84.75           C  
ATOM   4484  CZ  PHE A 562     228.236 237.285 170.717  1.00 84.75           C  
ATOM   4485  N   SER A 563     228.065 243.540 174.820  1.00 73.40           N  
ATOM   4486  CA  SER A 563     227.960 244.973 175.077  1.00 73.40           C  
ATOM   4487  C   SER A 563     228.944 245.414 176.155  1.00 73.40           C  
ATOM   4488  O   SER A 563     229.265 244.644 177.063  1.00 73.40           O  
ATOM   4489  CB  SER A 563     226.535 245.340 175.493  1.00 73.40           C  
ATOM   4490  OG  SER A 563     226.455 246.707 175.859  1.00 73.40           O  
ATOM   4491  N   ASP A 564     229.526 246.651 176.001  1.00 66.51           N  
ATOM   4492  CA  ASP A 564     230.533 247.226 176.887  1.00 66.51           C  
ATOM   4493  C   ASP A 564     229.901 247.726 178.184  1.00 66.51           C  
ATOM   4494  O   ASP A 564     230.582 247.856 179.203  1.00 66.51           O  
ATOM   4495  CB  ASP A 564     231.272 248.369 176.188  1.00 66.51           C  
ATOM   4496  CG  ASP A 564     232.043 247.914 174.962  1.00 66.51           C  
ATOM   4497  OD1 ASP A 564     232.276 246.697 174.805  1.00 66.51           O  
ATOM   4498  OD2 ASP A 564     232.424 248.781 174.146  1.00 66.51           O1-
ATOM   4499  N   ASN A 565     228.594 247.848 178.271  1.00 61.12           N  
ATOM   4500  CA  ASN A 565     228.012 248.631 179.354  1.00 61.12           C  
ATOM   4501  C   ASN A 565     227.129 247.772 180.255  1.00 61.12           C  
ATOM   4502  O   ASN A 565     226.418 248.294 181.116  1.00 61.12           O  
ATOM   4503  CB  ASN A 565     227.212 249.810 178.797  1.00 61.12           C  
ATOM   4504  CG  ASN A 565     228.090 250.992 178.435  1.00 61.12           C  
ATOM   4505  ND2 ASN A 565     227.506 251.986 177.776  1.00 61.12           N  
ATOM   4506  OD1 ASN A 565     229.285 251.012 178.746  1.00 61.12           O  
ATOM   4507  N   VAL A 566     227.181 246.442 180.164  1.00 56.30           N  
ATOM   4508  CA  VAL A 566     226.082 245.704 180.778  1.00 56.30           C  
ATOM   4509  C   VAL A 566     226.564 245.035 182.063  1.00 56.30           C  
ATOM   4510  O   VAL A 566     225.801 244.898 183.023  1.00 56.30           O  
ATOM   4511  CB  VAL A 566     225.499 244.648 179.813  1.00 56.30           C  
ATOM   4512  CG1 VAL A 566     224.328 243.912 180.462  1.00 56.30           C  
ATOM   4513  CG2 VAL A 566     225.062 245.305 178.505  1.00 56.30           C  
ATOM   4514  N   VAL A 567     227.923 244.902 182.336  1.00 50.74           N  
ATOM   4515  CA  VAL A 567     228.200 243.832 183.288  1.00 50.74           C  
ATOM   4516  C   VAL A 567     228.058 244.359 184.715  1.00 50.74           C  
ATOM   4517  O   VAL A 567     227.540 243.663 185.591  1.00 50.74           O  
ATOM   4518  CB  VAL A 567     229.611 243.237 183.077  1.00 50.74           C  
ATOM   4519  CG1 VAL A 567     229.908 242.166 184.126  1.00 50.74           C  
ATOM   4520  CG2 VAL A 567     229.740 242.661 181.669  1.00 50.74           C  
ATOM   4521  N   GLY A 568     228.312 245.774 184.991  1.00 51.18           N  
ATOM   4522  CA  GLY A 568     228.283 246.231 186.371  1.00 51.18           C  
ATOM   4523  C   GLY A 568     226.898 246.188 186.985  1.00 51.18           C  
ATOM   4524  O   GLY A 568     226.745 245.873 188.167  1.00 51.18           O  
ATOM   4525  N   LYS A 569     225.765 246.155 186.124  1.00 50.77           N  
ATOM   4526  CA  LYS A 569     224.392 246.254 186.610  1.00 50.77           C  
ATOM   4527  C   LYS A 569     223.660 244.922 186.464  1.00 50.77           C  
ATOM   4528  O   LYS A 569     222.809 244.582 187.288  1.00 50.77           O  
ATOM   4529  CB  LYS A 569     223.635 247.352 185.863  1.00 50.77           C  
ATOM   4530  CG  LYS A 569     223.991 248.763 186.310  1.00 50.77           C  
ATOM   4531  CD  LYS A 569     223.072 249.798 185.676  1.00 50.77           C  
ATOM   4532  CE  LYS A 569     223.451 251.214 186.092  1.00 50.77           C  
ATOM   4533  NZ  LYS A 569     222.565 252.235 185.456  1.00 50.77           N1+
ATOM   4534  N   VAL A 570     224.091 243.930 185.538  1.00 49.82           N  
ATOM   4535  CA  VAL A 570     223.314 242.804 185.032  1.00 49.82           C  
ATOM   4536  C   VAL A 570     223.924 241.493 185.523  1.00 49.82           C  
ATOM   4537  O   VAL A 570     223.201 240.549 185.854  1.00 49.82           O  
ATOM   4538  CB  VAL A 570     223.241 242.813 183.488  1.00 49.82           C  
ATOM   4539  CG1 VAL A 570     222.552 241.551 182.974  1.00 49.82           C  
ATOM   4540  CG2 VAL A 570     222.511 244.062 182.997  1.00 49.82           C  
ATOM   4541  N   LEU A 571     224.876 241.179 186.538  1.00 57.69           N  
ATOM   4542  CA  LEU A 571     224.974 239.725 186.590  1.00 57.69           C  
ATOM   4543  C   LEU A 571     225.386 239.257 187.982  1.00 57.69           C  
ATOM   4544  O   LEU A 571     226.518 239.487 188.410  1.00 57.69           O  
ATOM   4545  CB  LEU A 571     225.977 239.217 185.552  1.00 57.69           C  
ATOM   4546  CG  LEU A 571     225.551 239.326 184.087  1.00 57.69           C  
ATOM   4547  CD1 LEU A 571     226.772 239.282 183.174  1.00 57.69           C  
ATOM   4548  CD2 LEU A 571     224.570 238.215 183.730  1.00 57.69           C  
ATOM   4549  N   ASP A 572     224.688 239.634 189.121  1.00 66.11           N  
ATOM   4550  CA  ASP A 572     225.001 238.691 190.191  1.00 66.11           C  
ATOM   4551  C   ASP A 572     225.177 237.276 189.642  1.00 66.11           C  
ATOM   4552  O   ASP A 572     224.313 236.418 189.837  1.00 66.11           O  
ATOM   4553  CB  ASP A 572     223.907 238.709 191.260  1.00 66.11           C  
ATOM   4554  CG  ASP A 572     224.361 238.118 192.583  1.00 66.11           C  
ATOM   4555  OD1 ASP A 572     225.546 237.742 192.709  1.00 66.11           O  
ATOM   4556  OD2 ASP A 572     223.524 238.024 193.507  1.00 66.11           O1-
ATOM   4557  N   ILE A 573     225.929 237.072 188.579  1.00 73.66           N  
ATOM   4558  CA  ILE A 573     226.233 235.812 187.910  1.00 73.66           C  
ATOM   4559  C   ILE A 573     226.483 234.722 188.950  1.00 73.66           C  
ATOM   4560  O   ILE A 573     226.361 233.532 188.652  1.00 73.66           O  
ATOM   4561  CB  ILE A 573     227.453 235.949 186.972  1.00 73.66           C  
ATOM   4562  CG1 ILE A 573     227.162 236.963 185.861  1.00 73.66           C  
ATOM   4563  CG2 ILE A 573     227.839 234.588 186.384  1.00 73.66           C  
ATOM   4564  CD1 ILE A 573     228.400 237.427 185.105  1.00 73.66           C  
ATOM   4565  N   SER A 574     226.827 235.163 190.206  1.00 73.62           N  
ATOM   4566  CA  SER A 574     227.141 234.194 191.252  1.00 73.62           C  
ATOM   4567  C   SER A 574     225.950 233.285 191.538  1.00 73.62           C  
ATOM   4568  O   SER A 574     226.117 232.185 192.070  1.00 73.62           O  
ATOM   4569  CB  SER A 574     227.567 234.910 192.535  1.00 73.62           C  
ATOM   4570  OG  SER A 574     226.538 235.766 192.999  1.00 73.62           O  
ATOM   4571  N   ARG A 575     224.776 233.618 191.015  1.00 77.43           N  
ATOM   4572  CA  ARG A 575     223.566 232.855 191.309  1.00 77.43           C  
ATOM   4573  C   ARG A 575     223.385 231.712 190.315  1.00 77.43           C  
ATOM   4574  O   ARG A 575     222.584 230.805 190.545  1.00 77.43           O  
ATOM   4575  CB  ARG A 575     222.338 233.766 191.290  1.00 77.43           C  
ATOM   4576  CG  ARG A 575     222.317 234.796 192.408  1.00 77.43           C  
ATOM   4577  CD  ARG A 575     221.024 235.600 192.412  1.00 77.43           C  
ATOM   4578  NE  ARG A 575     220.839 236.320 193.669  1.00 77.43           N  
ATOM   4579  CZ  ARG A 575     219.973 237.311 193.855  1.00 77.43           C  
ATOM   4580  NH1 ARG A 575     219.191 237.722 192.863  1.00 77.43           N1+
ATOM   4581  NH2 ARG A 575     219.887 237.896 195.040  1.00 77.43           N  
ATOM   4582  N   PHE A 576     224.057 231.833 189.219  1.00 83.91           N  
ATOM   4583  CA  PHE A 576     223.924 230.820 188.177  1.00 83.91           C  
ATOM   4584  C   PHE A 576     224.787 229.605 188.491  1.00 83.91           C  
ATOM   4585  O   PHE A 576     225.885 229.460 187.949  1.00 83.91           O  
ATOM   4586  CB  PHE A 576     224.307 231.398 186.811  1.00 83.91           C  
ATOM   4587  CG  PHE A 576     223.545 232.643 186.443  1.00 83.91           C  
ATOM   4588  CD1 PHE A 576     222.227 232.814 186.848  1.00 83.91           C  
ATOM   4589  CD2 PHE A 576     224.148 233.644 185.692  1.00 83.91           C  
ATOM   4590  CE1 PHE A 576     221.520 233.965 186.509  1.00 83.91           C  
ATOM   4591  CE2 PHE A 576     223.448 234.797 185.349  1.00 83.91           C  
ATOM   4592  CZ  PHE A 576     222.134 234.955 185.758  1.00 83.91           C  
ATOM   4593  N   LYS A 577     224.338 228.678 189.353  1.00 82.80           N  
ATOM   4594  CA  LYS A 577     225.114 227.584 189.929  1.00 82.80           C  
ATOM   4595  C   LYS A 577     225.443 226.530 188.876  1.00 82.80           C  
ATOM   4596  O   LYS A 577     226.416 225.787 189.017  1.00 82.80           O  
ATOM   4597  CB  LYS A 577     224.355 226.943 191.092  1.00 82.80           C  
ATOM   4598  CG  LYS A 577     224.194 227.852 192.301  1.00 82.80           C  
ATOM   4599  CD  LYS A 577     223.565 227.114 193.476  1.00 82.80           C  
ATOM   4600  CE  LYS A 577     223.462 228.004 194.707  1.00 82.80           C  
ATOM   4601  NZ  LYS A 577     222.831 227.289 195.856  1.00 82.80           N1+
ATOM   4602  N   VAL A 578     224.651 226.532 187.744  1.00 87.46           N  
ATOM   4603  CA  VAL A 578     224.884 225.463 186.780  1.00 87.46           C  
ATOM   4604  C   VAL A 578     225.489 226.043 185.502  1.00 87.46           C  
ATOM   4605  O   VAL A 578     225.388 225.439 184.431  1.00 87.46           O  
ATOM   4606  CB  VAL A 578     223.580 224.699 186.453  1.00 87.46           C  
ATOM   4607  CG1 VAL A 578     223.103 223.905 187.667  1.00 87.46           C  
ATOM   4608  CG2 VAL A 578     222.498 225.669 185.985  1.00 87.46           C  
ATOM   4609  N   LEU A 579     226.035 227.245 185.589  1.00 92.15           N  
ATOM   4610  CA  LEU A 579     226.618 227.955 184.455  1.00 92.15           C  
ATOM   4611  C   LEU A 579     227.838 227.213 183.918  1.00 92.15           C  
ATOM   4612  O   LEU A 579     228.754 226.886 184.676  1.00 92.15           O  
ATOM   4613  CB  LEU A 579     227.008 229.379 184.857  1.00 92.15           C  
ATOM   4614  CG  LEU A 579     227.350 230.337 183.714  1.00 92.15           C  
ATOM   4615  CD1 LEU A 579     226.100 230.659 182.902  1.00 92.15           C  
ATOM   4616  CD2 LEU A 579     227.984 231.613 184.258  1.00 92.15           C  
ATOM   4617  N   ARG A 580     227.871 227.052 182.538  1.00 94.24           N  
ATOM   4618  CA  ARG A 580     228.952 226.320 181.884  1.00 94.24           C  
ATOM   4619  C   ARG A 580     229.837 227.259 181.073  1.00 94.24           C  
ATOM   4620  O   ARG A 580     231.058 227.090 181.032  1.00 94.24           O  
ATOM   4621  CB  ARG A 580     228.387 225.221 180.980  1.00 94.24           C  
ATOM   4622  CG  ARG A 580     227.641 224.130 181.731  1.00 94.24           C  
ATOM   4623  CD  ARG A 580     227.133 223.045 180.790  1.00 94.24           C  
ATOM   4624  NE  ARG A 580     226.363 222.030 181.504  1.00 94.24           N  
ATOM   4625  CZ  ARG A 580     225.737 221.009 180.927  1.00 94.24           C  
ATOM   4626  NH1 ARG A 580     225.778 220.845 179.609  1.00 94.24           N1+
ATOM   4627  NH2 ARG A 580     225.066 220.143 181.671  1.00 94.24           N  
ATOM   4628  N   VAL A 581     229.132 228.173 180.443  1.00 96.35           N  
ATOM   4629  CA  VAL A 581     229.863 229.083 179.569  1.00 96.35           C  
ATOM   4630  C   VAL A 581     229.638 230.525 180.019  1.00 96.35           C  
ATOM   4631  O   VAL A 581     228.496 230.984 180.106  1.00 96.35           O  
ATOM   4632  CB  VAL A 581     229.441 228.913 178.092  1.00 96.35           C  
ATOM   4633  CG1 VAL A 581     230.180 229.912 177.202  1.00 96.35           C  
ATOM   4634  CG2 VAL A 581     229.700 227.482 177.625  1.00 96.35           C  
ATOM   4635  N   LEU A 582     230.721 231.140 180.378  1.00 94.76           N  
ATOM   4636  CA  LEU A 582     230.718 232.575 180.645  1.00 94.76           C  
ATOM   4637  C   LEU A 582     231.692 233.302 179.724  1.00 94.76           C  
ATOM   4638  O   LEU A 582     232.908 233.183 179.883  1.00 94.76           O  
ATOM   4639  CB  LEU A 582     231.078 232.849 182.108  1.00 94.76           C  
ATOM   4640  CG  LEU A 582     231.103 234.316 182.536  1.00 94.76           C  
ATOM   4641  CD1 LEU A 582     229.725 234.945 182.355  1.00 94.76           C  
ATOM   4642  CD2 LEU A 582     231.568 234.443 183.983  1.00 94.76           C  
ATOM   4643  N   ASP A 583     231.132 234.056 178.817  1.00 94.31           N  
ATOM   4644  CA  ASP A 583     231.941 234.758 177.826  1.00 94.31           C  
ATOM   4645  C   ASP A 583     231.739 236.269 177.922  1.00 94.31           C  
ATOM   4646  O   ASP A 583     230.708 236.790 177.492  1.00 94.31           O  
ATOM   4647  CB  ASP A 583     231.606 234.271 176.415  1.00 94.31           C  
ATOM   4648  CG  ASP A 583     232.545 234.823 175.358  1.00 94.31           C  
ATOM   4649  OD1 ASP A 583     233.366 235.712 175.675  1.00 94.31           O  
ATOM   4650  OD2 ASP A 583     232.463 234.368 174.197  1.00 94.31           O1-
ATOM   4651  N   LEU A 584     232.814 236.896 178.358  1.00 92.05           N  
ATOM   4652  CA  LEU A 584     232.754 238.334 178.593  1.00 92.05           C  
ATOM   4653  C   LEU A 584     233.750 239.072 177.705  1.00 92.05           C  
ATOM   4654  O   LEU A 584     234.282 240.115 178.093  1.00 92.05           O  
ATOM   4655  CB  LEU A 584     233.034 238.649 180.065  1.00 92.05           C  
ATOM   4656  CG  LEU A 584     232.084 238.021 181.086  1.00 92.05           C  
ATOM   4657  CD1 LEU A 584     232.565 238.308 182.504  1.00 92.05           C  
ATOM   4658  CD2 LEU A 584     230.665 238.535 180.882  1.00 92.05           C  
ATOM   4659  N   GLU A 585     234.105 238.489 176.662  1.00 91.30           N  
ATOM   4660  CA  GLU A 585     235.079 239.078 175.748  1.00 91.30           C  
ATOM   4661  C   GLU A 585     234.691 240.505 175.373  1.00 91.30           C  
ATOM   4662  O   GLU A 585     233.552 240.761 174.976  1.00 91.30           O  
ATOM   4663  CB  GLU A 585     235.217 238.222 174.487  1.00 91.30           C  
ATOM   4664  CG  GLU A 585     236.228 238.763 173.485  1.00 91.30           C  
ATOM   4665  CD  GLU A 585     236.394 237.875 172.261  1.00 91.30           C  
ATOM   4666  OE1 GLU A 585     237.061 238.299 171.290  1.00 91.30           O  
ATOM   4667  OE2 GLU A 585     235.851 236.748 172.274  1.00 91.30           O1-
ATOM   4668  N   GLY A 586     235.741 241.373 175.632  1.00 85.65           N  
ATOM   4669  CA  GLY A 586     235.558 242.752 175.205  1.00 85.65           C  
ATOM   4670  C   GLY A 586     234.664 243.551 176.135  1.00 85.65           C  
ATOM   4671  O   GLY A 586     234.326 244.701 175.843  1.00 85.65           O  
ATOM   4672  N   CYS A 587     234.227 242.923 177.203  1.00 85.40           N  
ATOM   4673  CA  CYS A 587     233.393 243.621 178.175  1.00 85.40           C  
ATOM   4674  C   CYS A 587     234.245 244.447 179.132  1.00 85.40           C  
ATOM   4675  O   CYS A 587     235.419 244.141 179.346  1.00 85.40           O  
ATOM   4676  CB  CYS A 587     232.543 242.625 178.965  1.00 85.40           C  
ATOM   4677  SG  CYS A 587     231.332 241.743 177.957  1.00 85.40           S  
ATOM   4678  N   HIS A 588     233.662 245.565 179.663  1.00 81.71           N  
ATOM   4679  CA  HIS A 588     234.339 246.404 180.645  1.00 81.71           C  
ATOM   4680  C   HIS A 588     234.210 245.823 182.049  1.00 81.71           C  
ATOM   4681  O   HIS A 588     233.468 246.352 182.879  1.00 81.71           O  
ATOM   4682  CB  HIS A 588     233.776 247.826 180.613  1.00 81.71           C  
ATOM   4683  CG  HIS A 588     234.195 248.610 179.409  1.00 81.71           C  
ATOM   4684  CD2 HIS A 588     233.502 248.994 178.312  1.00 81.71           C  
ATOM   4685  ND1 HIS A 588     235.477 249.089 179.243  1.00 81.71           N  
ATOM   4686  CE1 HIS A 588     235.552 249.738 178.092  1.00 81.71           C  
ATOM   4687  NE2 HIS A 588     234.367 249.694 177.509  1.00 81.71           N  
ATOM   4688  N   VAL A 589     234.749 244.691 182.262  1.00 83.75           N  
ATOM   4689  CA  VAL A 589     234.719 244.021 183.557  1.00 83.75           C  
ATOM   4690  C   VAL A 589     236.112 244.033 184.180  1.00 83.75           C  
ATOM   4691  O   VAL A 589     237.101 243.728 183.509  1.00 83.75           O  
ATOM   4692  CB  VAL A 589     234.202 242.570 183.434  1.00 83.75           C  
ATOM   4693  CG1 VAL A 589     234.310 241.842 184.773  1.00 83.75           C  
ATOM   4694  CG2 VAL A 589     232.760 242.558 182.931  1.00 83.75           C  
ATOM   4695  N   SER A 590     236.124 244.451 185.469  1.00 84.72           N  
ATOM   4696  CA  SER A 590     237.404 244.509 186.166  1.00 84.72           C  
ATOM   4697  C   SER A 590     237.470 243.481 187.290  1.00 84.72           C  
ATOM   4698  O   SER A 590     238.552 243.007 187.643  1.00 84.72           O  
ATOM   4699  CB  SER A 590     237.644 245.910 186.729  1.00 84.72           C  
ATOM   4700  OG  SER A 590     236.545 246.330 187.518  1.00 84.72           O  
ATOM   4701  N   ASP A 591     236.246 243.103 187.784  1.00 85.23           N  
ATOM   4702  CA  ASP A 591     236.212 242.172 188.907  1.00 85.23           C  
ATOM   4703  C   ASP A 591     235.532 240.863 188.515  1.00 85.23           C  
ATOM   4704  O   ASP A 591     234.371 240.860 188.098  1.00 85.23           O  
ATOM   4705  CB  ASP A 591     235.495 242.800 190.104  1.00 85.23           C  
ATOM   4706  CG  ASP A 591     235.512 241.914 191.338  1.00 85.23           C  
ATOM   4707  OD1 ASP A 591     236.306 240.950 191.385  1.00 85.23           O  
ATOM   4708  OD2 ASP A 591     234.722 242.181 192.268  1.00 85.23           O1-
ATOM   4709  N   VAL A 592     236.198 239.729 188.784  1.00 88.14           N  
ATOM   4710  CA  VAL A 592     235.637 238.413 188.495  1.00 88.14           C  
ATOM   4711  C   VAL A 592     235.765 237.516 189.722  1.00 88.14           C  
ATOM   4712  O   VAL A 592     235.955 236.304 189.596  1.00 88.14           O  
ATOM   4713  CB  VAL A 592     236.330 237.757 187.279  1.00 88.14           C  
ATOM   4714  CG1 VAL A 592     235.952 238.479 185.987  1.00 88.14           C  
ATOM   4715  CG2 VAL A 592     237.846 237.751 187.469  1.00 88.14           C  
ATOM   4716  N   GLY A 593     235.706 238.152 190.984  1.00 86.21           N  
ATOM   4717  CA  GLY A 593     235.854 237.451 192.249  1.00 86.21           C  
ATOM   4718  C   GLY A 593     234.795 236.388 192.471  1.00 86.21           C  
ATOM   4719  O   GLY A 593     235.033 235.402 193.172  1.00 86.21           O  
ATOM   4720  N   TYR A 594     233.772 236.373 191.762  1.00 85.40           N  
ATOM   4721  CA  TYR A 594     232.629 235.490 191.959  1.00 85.40           C  
ATOM   4722  C   TYR A 594     232.778 234.213 191.139  1.00 85.40           C  
ATOM   4723  O   TYR A 594     232.047 233.243 191.350  1.00 85.40           O  
ATOM   4724  CB  TYR A 594     231.327 236.202 191.580  1.00 85.40           C  
ATOM   4725  CG  TYR A 594     231.352 236.824 190.205  1.00 85.40           C  
ATOM   4726  CD1 TYR A 594     231.647 238.174 190.034  1.00 85.40           C  
ATOM   4727  CD2 TYR A 594     231.080 236.063 189.073  1.00 85.40           C  
ATOM   4728  CE1 TYR A 594     231.670 238.752 188.769  1.00 85.40           C  
ATOM   4729  CE2 TYR A 594     231.101 236.628 187.803  1.00 85.40           C  
ATOM   4730  CZ  TYR A 594     231.396 237.972 187.661  1.00 85.40           C  
ATOM   4731  OH  TYR A 594     231.418 238.538 186.405  1.00 85.40           O  
ATOM   4732  N   VAL A 595     233.676 234.213 190.158  1.00 89.54           N  
ATOM   4733  CA  VAL A 595     233.815 233.126 189.193  1.00 89.54           C  
ATOM   4734  C   VAL A 595     234.181 231.834 189.921  1.00 89.54           C  
ATOM   4735  O   VAL A 595     233.813 230.742 189.482  1.00 89.54           O  
ATOM   4736  CB  VAL A 595     234.878 233.452 188.120  1.00 89.54           C  
ATOM   4737  CG1 VAL A 595     235.193 232.217 187.279  1.00 89.54           C  
ATOM   4738  CG2 VAL A 595     234.403 234.600 187.232  1.00 89.54           C  
ATOM   4739  N   GLY A 596     234.882 231.956 191.042  1.00 87.42           N  
ATOM   4740  CA  GLY A 596     235.295 230.791 191.808  1.00 87.42           C  
ATOM   4741  C   GLY A 596     234.128 229.990 192.353  1.00 87.42           C  
ATOM   4742  O   GLY A 596     234.268 228.802 192.649  1.00 87.42           O  
ATOM   4743  N   ASN A 597     232.926 230.586 192.370  1.00 88.21           N  
ATOM   4744  CA  ASN A 597     231.732 229.949 192.915  1.00 88.21           C  
ATOM   4745  C   ASN A 597     230.925 229.248 191.826  1.00 88.21           C  
ATOM   4746  O   ASN A 597     229.966 228.531 192.123  1.00 88.21           O  
ATOM   4747  CB  ASN A 597     230.862 230.975 193.644  1.00 88.21           C  
ATOM   4748  CG  ASN A 597     231.540 231.547 194.874  1.00 88.21           C  
ATOM   4749  ND2 ASN A 597     231.278 232.818 195.158  1.00 88.21           N  
ATOM   4750  OD1 ASN A 597     232.293 230.853 195.561  1.00 88.21           O  
ATOM   4751  N   LEU A 598     231.309 229.395 190.629  1.00 90.77           N  
ATOM   4752  CA  LEU A 598     230.618 228.758 189.513  1.00 90.77           C  
ATOM   4753  C   LEU A 598     231.239 227.403 189.191  1.00 90.77           C  
ATOM   4754  O   LEU A 598     231.983 227.272 188.216  1.00 90.77           O  
ATOM   4755  CB  LEU A 598     230.657 229.658 188.274  1.00 90.77           C  
ATOM   4756  CG  LEU A 598     230.094 231.070 188.444  1.00 90.77           C  
ATOM   4757  CD1 LEU A 598     230.353 231.898 187.190  1.00 90.77           C  
ATOM   4758  CD2 LEU A 598     228.604 231.018 188.759  1.00 90.77           C  
ATOM   4759  N   LEU A 599     230.952 226.395 189.938  1.00 88.83           N  
ATOM   4760  CA  LEU A 599     231.629 225.104 190.007  1.00 88.83           C  
ATOM   4761  C   LEU A 599     231.404 224.302 188.731  1.00 88.83           C  
ATOM   4762  O   LEU A 599     232.163 223.378 188.430  1.00 88.83           O  
ATOM   4763  CB  LEU A 599     231.138 224.306 191.219  1.00 88.83           C  
ATOM   4764  CG  LEU A 599     231.377 224.941 192.591  1.00 88.83           C  
ATOM   4765  CD1 LEU A 599     230.800 224.056 193.690  1.00 88.83           C  
ATOM   4766  CD2 LEU A 599     232.866 225.182 192.816  1.00 88.83           C  
ATOM   4767  N   HIS A 600     230.351 224.678 187.887  1.00 90.53           N  
ATOM   4768  CA  HIS A 600     230.045 223.915 186.683  1.00 90.53           C  
ATOM   4769  C   HIS A 600     230.616 224.593 185.442  1.00 90.53           C  
ATOM   4770  O   HIS A 600     230.373 224.146 184.318  1.00 90.53           O  
ATOM   4771  CB  HIS A 600     228.533 223.736 186.533  1.00 90.53           C  
ATOM   4772  CG  HIS A 600     227.935 222.809 187.544  1.00 90.53           C  
ATOM   4773  CD2 HIS A 600     227.616 221.495 187.466  1.00 90.53           C  
ATOM   4774  ND1 HIS A 600     227.594 223.216 188.815  1.00 90.53           N  
ATOM   4775  CE1 HIS A 600     227.091 222.188 189.479  1.00 90.53           C  
ATOM   4776  NE2 HIS A 600     227.093 221.133 188.683  1.00 90.53           N  
ATOM   4777  N   LEU A 601     231.285 225.642 185.704  1.00 94.60           N  
ATOM   4778  CA  LEU A 601     231.834 226.417 184.598  1.00 94.60           C  
ATOM   4779  C   LEU A 601     232.835 225.590 183.799  1.00 94.60           C  
ATOM   4780  O   LEU A 601     233.720 224.952 184.374  1.00 94.60           O  
ATOM   4781  CB  LEU A 601     232.507 227.690 185.117  1.00 94.60           C  
ATOM   4782  CG  LEU A 601     232.754 228.796 184.089  1.00 94.60           C  
ATOM   4783  CD1 LEU A 601     231.428 229.386 183.617  1.00 94.60           C  
ATOM   4784  CD2 LEU A 601     233.650 229.881 184.674  1.00 94.60           C  
ATOM   4785  N   ARG A 602     232.740 225.670 182.428  1.00 96.24           N  
ATOM   4786  CA  ARG A 602     233.611 224.922 181.527  1.00 96.24           C  
ATOM   4787  C   ARG A 602     234.363 225.861 180.589  1.00 96.24           C  
ATOM   4788  O   ARG A 602     235.456 225.533 180.120  1.00 96.24           O  
ATOM   4789  CB  ARG A 602     232.801 223.908 180.715  1.00 96.24           C  
ATOM   4790  CG  ARG A 602     232.143 222.828 181.559  1.00 96.24           C  
ATOM   4791  CD  ARG A 602     231.392 221.820 180.699  1.00 96.24           C  
ATOM   4792  NE  ARG A 602     230.718 220.814 181.514  1.00 96.24           N  
ATOM   4793  CZ  ARG A 602     230.031 219.783 181.031  1.00 96.24           C  
ATOM   4794  NH1 ARG A 602     229.913 219.602 179.720  1.00 96.24           N1+
ATOM   4795  NH2 ARG A 602     229.457 218.927 181.863  1.00 96.24           N  
ATOM   4796  N   TYR A 603     233.763 227.003 180.387  1.00 97.89           N  
ATOM   4797  CA  TYR A 603     234.353 228.008 179.510  1.00 97.89           C  
ATOM   4798  C   TYR A 603     234.337 229.382 180.169  1.00 97.89           C  
ATOM   4799  O   TYR A 603     233.275 229.885 180.544  1.00 97.89           O  
ATOM   4800  CB  TYR A 603     233.609 228.060 178.173  1.00 97.89           C  
ATOM   4801  CG  TYR A 603     234.239 228.989 177.163  1.00 97.89           C  
ATOM   4802  CD1 TYR A 603     234.010 230.362 177.213  1.00 97.89           C  
ATOM   4803  CD2 TYR A 603     235.064 228.495 176.158  1.00 97.89           C  
ATOM   4804  CE1 TYR A 603     234.586 231.222 176.283  1.00 97.89           C  
ATOM   4805  CE2 TYR A 603     235.645 229.345 175.224  1.00 97.89           C  
ATOM   4806  CZ  TYR A 603     235.403 230.704 175.295  1.00 97.89           C  
ATOM   4807  OH  TYR A 603     235.976 231.550 174.372  1.00 97.89           O  
ATOM   4808  N   LEU A 604     235.521 229.922 180.337  1.00 97.24           N  
ATOM   4809  CA  LEU A 604     235.642 231.284 180.846  1.00 97.24           C  
ATOM   4810  C   LEU A 604     236.428 232.159 179.876  1.00 97.24           C  
ATOM   4811  O   LEU A 604     237.633 231.971 179.699  1.00 97.24           O  
ATOM   4812  CB  LEU A 604     236.322 231.285 182.218  1.00 97.24           C  
ATOM   4813  CG  LEU A 604     236.537 232.653 182.867  1.00 97.24           C  
ATOM   4814  CD1 LEU A 604     235.201 233.361 183.063  1.00 97.24           C  
ATOM   4815  CD2 LEU A 604     237.269 232.505 184.196  1.00 97.24           C  
ATOM   4816  N   GLY A 605     235.709 233.100 179.237  1.00 96.16           N  
ATOM   4817  CA  GLY A 605     236.323 234.008 178.282  1.00 96.16           C  
ATOM   4818  C   GLY A 605     236.421 235.433 178.791  1.00 96.16           C  
ATOM   4819  O   GLY A 605     235.407 236.125 178.917  1.00 96.16           O  
ATOM   4820  N   LEU A 606     237.688 235.910 178.945  1.00 95.04           N  
ATOM   4821  CA  LEU A 606     237.909 237.247 179.486  1.00 95.04           C  
ATOM   4822  C   LEU A 606     238.748 238.088 178.530  1.00 95.04           C  
ATOM   4823  O   LEU A 606     239.345 239.089 178.937  1.00 95.04           O  
ATOM   4824  CB  LEU A 606     238.598 237.166 180.851  1.00 95.04           C  
ATOM   4825  CG  LEU A 606     237.806 236.486 181.970  1.00 95.04           C  
ATOM   4826  CD1 LEU A 606     238.644 236.416 183.243  1.00 95.04           C  
ATOM   4827  CD2 LEU A 606     236.497 237.225 182.225  1.00 95.04           C  
ATOM   4828  N   LYS A 607     238.892 237.604 177.369  1.00 94.68           N  
ATOM   4829  CA  LYS A 607     239.709 238.299 176.379  1.00 94.68           C  
ATOM   4830  C   LYS A 607     239.272 239.753 176.228  1.00 94.68           C  
ATOM   4831  O   LYS A 607     238.079 240.038 176.102  1.00 94.68           O  
ATOM   4832  CB  LYS A 607     239.636 237.587 175.027  1.00 94.68           C  
ATOM   4833  CG  LYS A 607     240.467 238.245 173.935  1.00 94.68           C  
ATOM   4834  CD  LYS A 607     240.316 237.520 172.604  1.00 94.68           C  
ATOM   4835  CE  LYS A 607     241.101 238.212 171.498  1.00 94.68           C  
ATOM   4836  NZ  LYS A 607     240.966 237.498 170.193  1.00 94.68           N1+
ATOM   4837  N   GLY A 608     240.285 240.621 176.318  1.00 91.18           N  
ATOM   4838  CA  GLY A 608     240.031 242.031 176.072  1.00 91.18           C  
ATOM   4839  C   GLY A 608     239.314 242.718 177.220  1.00 91.18           C  
ATOM   4840  O   GLY A 608     238.629 243.723 177.018  1.00 91.18           O  
ATOM   4841  N   THR A 609     239.295 242.186 178.420  1.00 91.69           N  
ATOM   4842  CA  THR A 609     238.714 242.813 179.601  1.00 91.69           C  
ATOM   4843  C   THR A 609     239.787 243.527 180.419  1.00 91.69           C  
ATOM   4844  O   THR A 609     240.978 243.415 180.120  1.00 91.69           O  
ATOM   4845  CB  THR A 609     237.995 241.778 180.486  1.00 91.69           C  
ATOM   4846  CG2 THR A 609     236.982 240.973 179.679  1.00 91.69           C  
ATOM   4847  OG1 THR A 609     238.963 240.881 181.045  1.00 91.69           O  
ATOM   4848  N   HIS A 610     239.336 244.281 181.542  1.00 91.20           N  
ATOM   4849  CA  HIS A 610     240.253 245.014 182.407  1.00 91.20           C  
ATOM   4850  C   HIS A 610     240.500 244.261 183.710  1.00 91.20           C  
ATOM   4851  O   HIS A 610     240.782 244.875 184.742  1.00 91.20           O  
ATOM   4852  CB  HIS A 610     239.709 246.412 182.704  1.00 91.20           C  
ATOM   4853  CG  HIS A 610     239.589 247.279 181.491  1.00 91.20           C  
ATOM   4854  CD2 HIS A 610     238.502 247.789 180.866  1.00 91.20           C  
ATOM   4855  ND1 HIS A 610     240.685 247.714 180.776  1.00 91.20           N  
ATOM   4856  CE1 HIS A 610     240.275 248.457 179.762  1.00 91.20           C  
ATOM   4857  NE2 HIS A 610     238.954 248.517 179.794  1.00 91.20           N  
ATOM   4858  N   VAL A 611     240.304 242.977 183.676  1.00 92.74           N  
ATOM   4859  CA  VAL A 611     240.491 242.152 184.865  1.00 92.74           C  
ATOM   4860  C   VAL A 611     241.968 242.126 185.249  1.00 92.74           C  
ATOM   4861  O   VAL A 611     242.828 241.836 184.414  1.00 92.74           O  
ATOM   4862  CB  VAL A 611     239.972 240.714 184.646  1.00 92.74           C  
ATOM   4863  CG1 VAL A 611     240.281 239.837 185.858  1.00 92.74           C  
ATOM   4864  CG2 VAL A 611     238.470 240.726 184.361  1.00 92.74           C  
ATOM   4865  N   LYS A 612     242.259 242.342 186.547  1.00 94.02           N  
ATOM   4866  CA  LYS A 612     243.632 242.472 187.026  1.00 94.02           C  
ATOM   4867  C   LYS A 612     244.087 241.202 187.741  1.00 94.02           C  
ATOM   4868  O   LYS A 612     245.283 240.904 187.787  1.00 94.02           O  
ATOM   4869  CB  LYS A 612     243.763 243.676 187.962  1.00 94.02           C  
ATOM   4870  CG  LYS A 612     243.540 245.017 187.279  1.00 94.02           C  
ATOM   4871  CD  LYS A 612     243.702 246.174 188.255  1.00 94.02           C  
ATOM   4872  CE  LYS A 612     243.432 247.515 187.585  1.00 94.02           C  
ATOM   4873  NZ  LYS A 612     243.553 248.650 188.547  1.00 94.02           N1+
ATOM   4874  N   ASP A 613     243.112 240.507 188.335  1.00 93.42           N  
ATOM   4875  CA  ASP A 613     243.460 239.291 189.065  1.00 93.42           C  
ATOM   4876  C   ASP A 613     242.348 238.250 188.958  1.00 93.42           C  
ATOM   4877  O   ASP A 613     241.168 238.600 188.884  1.00 93.42           O  
ATOM   4878  CB  ASP A 613     243.743 239.609 190.534  1.00 93.42           C  
ATOM   4879  CG  ASP A 613     244.872 240.609 190.717  1.00 93.42           C  
ATOM   4880  OD1 ASP A 613     246.040 240.269 190.428  1.00 93.42           O  
ATOM   4881  OD2 ASP A 613     244.591 241.744 191.158  1.00 93.42           O1-
ATOM   4882  N   LEU A 614     242.805 236.979 188.868  1.00 95.26           N  
ATOM   4883  CA  LEU A 614     241.873 235.867 189.019  1.00 95.26           C  
ATOM   4884  C   LEU A 614     241.771 235.437 190.479  1.00 95.26           C  
ATOM   4885  O   LEU A 614     242.760 235.480 191.213  1.00 95.26           O  
ATOM   4886  CB  LEU A 614     242.310 234.681 188.156  1.00 95.26           C  
ATOM   4887  CG  LEU A 614     242.152 234.848 186.643  1.00 95.26           C  
ATOM   4888  CD1 LEU A 614     242.767 233.660 185.911  1.00 95.26           C  
ATOM   4889  CD2 LEU A 614     240.682 235.008 186.273  1.00 95.26           C  
ATOM   4890  N   PRO A 615     240.513 235.157 190.948  1.00 93.68           N  
ATOM   4891  CA  PRO A 615     240.396 234.680 192.328  1.00 93.68           C  
ATOM   4892  C   PRO A 615     241.131 233.362 192.561  1.00 93.68           C  
ATOM   4893  O   PRO A 615     241.248 232.545 191.644  1.00 93.68           O  
ATOM   4894  CB  PRO A 615     238.887 234.503 192.512  1.00 93.68           C  
ATOM   4895  CG  PRO A 615     238.364 234.221 191.141  1.00 93.68           C  
ATOM   4896  CD  PRO A 615     239.187 234.993 190.149  1.00 93.68           C  
ATOM   4897  N   MET A 616     241.678 233.145 193.851  1.00 93.80           N  
ATOM   4898  CA  MET A 616     242.370 231.911 194.212  1.00 93.80           C  
ATOM   4899  C   MET A 616     241.441 230.709 194.090  1.00 93.80           C  
ATOM   4900  O   MET A 616     241.896 229.587 193.858  1.00 93.80           O  
ATOM   4901  CB  MET A 616     242.925 232.002 195.635  1.00 93.80           C  
ATOM   4902  CG  MET A 616     244.123 232.929 195.767  1.00 93.80           C  
ATOM   4903  SD  MET A 616     245.527 232.420 194.703  1.00 93.80           S  
ATOM   4904  CE  MET A 616     246.090 230.945 195.598  1.00 93.80           C  
ATOM   4905  N   GLU A 617     240.159 230.963 194.139  1.00 93.98           N  
ATOM   4906  CA  GLU A 617     239.111 229.947 194.133  1.00 93.98           C  
ATOM   4907  C   GLU A 617     238.929 229.351 192.740  1.00 93.98           C  
ATOM   4908  O   GLU A 617     238.218 228.358 192.572  1.00 93.98           O  
ATOM   4909  CB  GLU A 617     237.788 230.535 194.630  1.00 93.98           C  
ATOM   4910  CG  GLU A 617     237.794 230.900 196.107  1.00 93.98           C  
ATOM   4911  CD  GLU A 617     238.453 232.240 196.391  1.00 93.98           C  
ATOM   4912  OE1 GLU A 617     238.631 232.591 197.580  1.00 93.98           O  
ATOM   4913  OE2 GLU A 617     238.795 232.947 195.416  1.00 93.98           O1-
ATOM   4914  N   ILE A 618     239.574 229.916 191.773  1.00 94.42           N  
ATOM   4915  CA  ILE A 618     239.447 229.425 190.405  1.00 94.42           C  
ATOM   4916  C   ILE A 618     239.875 227.961 190.340  1.00 94.42           C  
ATOM   4917  O   ILE A 618     239.423 227.214 189.468  1.00 94.42           O  
ATOM   4918  CB  ILE A 618     240.282 230.273 189.420  1.00 94.42           C  
ATOM   4919  CG1 ILE A 618     239.880 229.963 187.974  1.00 94.42           C  
ATOM   4920  CG2 ILE A 618     241.779 230.031 189.636  1.00 94.42           C  
ATOM   4921  CD1 ILE A 618     240.354 230.998 186.964  1.00 94.42           C  
ATOM   4922  N   GLY A 619     240.789 227.583 191.193  1.00 92.73           N  
ATOM   4923  CA  GLY A 619     241.281 226.216 191.261  1.00 92.73           C  
ATOM   4924  C   GLY A 619     240.199 225.210 191.607  1.00 92.73           C  
ATOM   4925  O   GLY A 619     240.348 224.015 191.341  1.00 92.73           O  
ATOM   4926  N   LYS A 620     239.018 225.686 192.098  1.00 91.13           N  
ATOM   4927  CA  LYS A 620     237.891 224.840 192.482  1.00 91.13           C  
ATOM   4928  C   LYS A 620     237.081 224.415 191.259  1.00 91.13           C  
ATOM   4929  O   LYS A 620     236.257 223.502 191.341  1.00 91.13           O  
ATOM   4930  CB  LYS A 620     236.989 225.568 193.480  1.00 91.13           C  
ATOM   4931  CG  LYS A 620     237.656 225.866 194.814  1.00 91.13           C  
ATOM   4932  CD  LYS A 620     236.720 226.617 195.752  1.00 91.13           C  
ATOM   4933  CE  LYS A 620     237.408 226.973 197.063  1.00 91.13           C  
ATOM   4934  NZ  LYS A 620     236.512 227.757 197.964  1.00 91.13           N1+
ATOM   4935  N   LEU A 621     237.313 225.109 190.162  1.00 93.12           N  
ATOM   4936  CA  LEU A 621     236.522 224.857 188.962  1.00 93.12           C  
ATOM   4937  C   LEU A 621     237.031 223.623 188.226  1.00 93.12           C  
ATOM   4938  O   LEU A 621     237.724 223.741 187.213  1.00 93.12           O
[truncated: 192,306 more chars]
