# Supplementary material for: A wheat resistosome defines common principles of immune receptor channels
Source: Nature. 2022 Sep 26;610(7932):532–9. doi: 10.1038/s41586-022-05231-w (PMC9581773; doi:10.1038/s41586-022-05231-w)
Supplement: Supplementary file 7 — AlphaFold2 structure predictions of Sr35, TaSH1, HvSH1, HvMLA10 and HvMLA13. All structure predictions are presumed to represent inactive conformations. [file 41586_2022_5231_MOESM7_ESM.zip › 2022-03-04438B-s6/TaSH1_AlphaFold2_prediction.pdb]

ATOM      1  N   MET A   1      20.342   4.099  -9.220  1.00 40.94           N  
ATOM      2  CA  MET A   1      21.211   3.215  -9.992  1.00 40.94           C  
ATOM      3  C   MET A   1      20.390   2.269 -10.862  1.00 40.94           C  
ATOM      4  O   MET A   1      20.768   1.978 -11.998  1.00 40.94           O  
ATOM      5  CB  MET A   1      22.124   2.413  -9.064  1.00 40.94           C  
ATOM      6  CG  MET A   1      23.497   3.035  -8.867  1.00 40.94           C  
ATOM      7  SD  MET A   1      24.784   1.788  -8.470  1.00 40.94           S  
ATOM      8  CE  MET A   1      24.555   1.651  -6.676  1.00 40.94           C  
ATOM      9  N   GLU A   2      19.166   1.871 -10.508  1.00 40.90           N  
ATOM     10  CA  GLU A   2      18.268   0.924 -11.163  1.00 40.90           C  
ATOM     11  C   GLU A   2      17.464   1.601 -12.269  1.00 40.90           C  
ATOM     12  O   GLU A   2      17.194   0.994 -13.308  1.00 40.90           O  
ATOM     13  CB  GLU A   2      17.324   0.284 -10.143  1.00 40.90           C  
ATOM     14  CG  GLU A   2      18.015  -0.667  -9.176  1.00 40.90           C  
ATOM     15  CD  GLU A   2      17.536  -0.517  -7.741  1.00 40.90           C  
ATOM     16  OE1 GLU A   2      18.029  -1.253  -6.857  1.00 40.90           O  
ATOM     17  OE2 GLU A   2      16.660   0.344  -7.500  1.00 40.90           O1-
ATOM     18  N   ILE A   3      17.198   2.909 -12.129  1.00 40.71           N  
ATOM     19  CA  ILE A   3      16.549   3.699 -13.169  1.00 40.71           C  
ATOM     20  C   ILE A   3      17.527   3.946 -14.315  1.00 40.71           C  
ATOM     21  O   ILE A   3      17.130   3.977 -15.482  1.00 40.71           O  
ATOM     22  CB  ILE A   3      16.024   5.042 -12.613  1.00 40.71           C  
ATOM     23  CG1 ILE A   3      14.952   4.796 -11.545  1.00 40.71           C  
ATOM     24  CG2 ILE A   3      15.478   5.918 -13.745  1.00 40.71           C  
ATOM     25  CD1 ILE A   3      14.490   6.057 -10.829  1.00 40.71           C  
ATOM     26  N   ALA A   4      18.814   4.062 -13.922  1.00 43.63           N  
ATOM     27  CA  ALA A   4      19.794   4.234 -14.991  1.00 43.63           C  
ATOM     28  C   ALA A   4      19.847   3.002 -15.890  1.00 43.63           C  
ATOM     29  O   ALA A   4      20.041   3.119 -17.103  1.00 43.63           O  
ATOM     30  CB  ALA A   4      21.175   4.522 -14.406  1.00 43.63           C  
ATOM     31  N   MET A   5      19.486   1.790 -15.372  1.00 47.04           N  
ATOM     32  CA  MET A   5      19.464   0.575 -16.181  1.00 47.04           C  
ATOM     33  C   MET A   5      18.316   0.608 -17.184  1.00 47.04           C  
ATOM     34  O   MET A   5      18.457   0.136 -18.313  1.00 47.04           O  
ATOM     35  CB  MET A   5      19.345  -0.663 -15.291  1.00 47.04           C  
ATOM     36  CG  MET A   5      20.683  -1.215 -14.825  1.00 47.04           C  
ATOM     37  SD  MET A   5      20.527  -2.861 -14.030  1.00 47.04           S  
ATOM     38  CE  MET A   5      20.962  -2.434 -12.321  1.00 47.04           C  
ATOM     39  N   GLY A   6      17.143   1.129 -16.821  1.00 45.03           N  
ATOM     40  CA  GLY A   6      16.023   1.266 -17.738  1.00 45.03           C  
ATOM     41  C   GLY A   6      16.267   2.289 -18.830  1.00 45.03           C  
ATOM     42  O   GLY A   6      15.786   2.132 -19.955  1.00 45.03           O  
ATOM     43  N   ALA A   7      17.143   3.208 -18.503  1.00 49.20           N  
ATOM     44  CA  ALA A   7      17.388   4.260 -19.487  1.00 49.20           C  
ATOM     45  C   ALA A   7      18.441   3.827 -20.502  1.00 49.20           C  
ATOM     46  O   ALA A   7      18.366   4.193 -21.678  1.00 49.20           O  
ATOM     47  CB  ALA A   7      17.822   5.548 -18.791  1.00 49.20           C  
ATOM     48  N   ILE A   8      19.412   2.935 -20.111  1.00 51.15           N  
ATOM     49  CA  ILE A   8      20.546   2.597 -20.964  1.00 51.15           C  
ATOM     50  C   ILE A   8      20.112   1.584 -22.021  1.00 51.15           C  
ATOM     51  O   ILE A   8      20.569   1.638 -23.165  1.00 51.15           O  
ATOM     52  CB  ILE A   8      21.727   2.038 -20.139  1.00 51.15           C  
ATOM     53  CG1 ILE A   8      22.300   3.125 -19.222  1.00 51.15           C  
ATOM     54  CG2 ILE A   8      22.811   1.473 -21.061  1.00 51.15           C  
ATOM     55  CD1 ILE A   8      23.386   2.629 -18.277  1.00 51.15           C  
ATOM     56  N   GLY A   9      19.143   0.739 -21.693  1.00 57.35           N  
ATOM     57  CA  GLY A   9      18.713  -0.326 -22.585  1.00 57.35           C  
ATOM     58  C   GLY A   9      18.212   0.182 -23.923  1.00 57.35           C  
ATOM     59  O   GLY A   9      18.753  -0.177 -24.971  1.00 57.35           O  
ATOM     60  N   PRO A  10      17.260   1.099 -23.922  1.00 54.62           N  
ATOM     61  CA  PRO A  10      16.720   1.571 -25.199  1.00 54.62           C  
ATOM     62  C   PRO A  10      17.724   2.405 -25.992  1.00 54.62           C  
ATOM     63  O   PRO A  10      17.577   2.565 -27.206  1.00 54.62           O  
ATOM     64  CB  PRO A  10      15.516   2.419 -24.781  1.00 54.62           C  
ATOM     65  CG  PRO A  10      15.380   2.190 -23.310  1.00 54.62           C  
ATOM     66  CD  PRO A  10      16.608   1.476 -22.823  1.00 54.62           C  
ATOM     67  N   LEU A  11      18.744   2.891 -25.328  1.00 59.14           N  
ATOM     68  CA  LEU A  11      19.694   3.794 -25.968  1.00 59.14           C  
ATOM     69  C   LEU A  11      20.648   3.025 -26.877  1.00 59.14           C  
ATOM     70  O   LEU A  11      21.050   3.526 -27.929  1.00 59.14           O  
ATOM     71  CB  LEU A  11      20.489   4.571 -24.915  1.00 59.14           C  
ATOM     72  CG  LEU A  11      20.050   6.014 -24.663  1.00 59.14           C  
ATOM     73  CD1 LEU A  11      20.124   6.337 -23.174  1.00 59.14           C  
ATOM     74  CD2 LEU A  11      20.907   6.983 -25.470  1.00 59.14           C  
ATOM     75  N   LEU A  12      20.956   1.805 -26.634  1.00 61.28           N  
ATOM     76  CA  LEU A  12      21.982   1.034 -27.329  1.00 61.28           C  
ATOM     77  C   LEU A  12      21.543   0.702 -28.751  1.00 61.28           C  
ATOM     78  O   LEU A  12      22.307   0.888 -29.701  1.00 61.28           O  
ATOM     79  CB  LEU A  12      22.293  -0.255 -26.564  1.00 61.28           C  
ATOM     80  CG  LEU A  12      23.247  -0.125 -25.376  1.00 61.28           C  
ATOM     81  CD1 LEU A  12      23.273  -1.421 -24.572  1.00 61.28           C  
ATOM     82  CD2 LEU A  12      24.648   0.243 -25.852  1.00 61.28           C  
ATOM     83  N   PRO A  13      20.330   0.221 -28.889  1.00 56.45           N  
ATOM     84  CA  PRO A  13      19.883  -0.062 -30.255  1.00 56.45           C  
ATOM     85  C   PRO A  13      19.755   1.198 -31.107  1.00 56.45           C  
ATOM     86  O   PRO A  13      19.970   1.151 -32.321  1.00 56.45           O  
ATOM     87  CB  PRO A  13      18.517  -0.723 -30.049  1.00 56.45           C  
ATOM     88  CG  PRO A  13      18.423  -0.954 -28.575  1.00 56.45           C  
ATOM     89  CD  PRO A  13      19.520  -0.183 -27.900  1.00 56.45           C  
ATOM     90  N   LYS A  14      19.355   2.289 -30.419  1.00 59.52           N  
ATOM     91  CA  LYS A  14      19.235   3.568 -31.113  1.00 59.52           C  
ATOM     92  C   LYS A  14      20.585   4.028 -31.655  1.00 59.52           C  
ATOM     93  O   LYS A  14      20.673   4.519 -32.782  1.00 59.52           O  
ATOM     94  CB  LYS A  14      18.654   4.632 -30.180  1.00 59.52           C  
ATOM     95  CG  LYS A  14      17.147   4.537 -29.994  1.00 59.52           C  
ATOM     96  CD  LYS A  14      16.623   5.651 -29.097  1.00 59.52           C  
ATOM     97  CE  LYS A  14      15.130   5.504 -28.836  1.00 59.52           C  
ATOM     98  NZ  LYS A  14      14.622   6.562 -27.912  1.00 59.52           N1+
ATOM     99  N   LEU A  15      21.601   3.852 -30.886  1.00 60.73           N  
ATOM    100  CA  LEU A  15      22.958   4.216 -31.276  1.00 60.73           C  
ATOM    101  C   LEU A  15      23.482   3.280 -32.361  1.00 60.73           C  
ATOM    102  O   LEU A  15      24.185   3.716 -33.276  1.00 60.73           O  
ATOM    103  CB  LEU A  15      23.892   4.182 -30.063  1.00 60.73           C  
ATOM    104  CG  LEU A  15      23.740   5.325 -29.059  1.00 60.73           C  
ATOM    105  CD1 LEU A  15      24.529   5.024 -27.789  1.00 60.73           C  
ATOM    106  CD2 LEU A  15      24.193   6.644 -29.676  1.00 60.73           C  
ATOM    107  N   ALA A  16      23.116   2.023 -32.242  1.00 60.39           N  
ATOM    108  CA  ALA A  16      23.501   1.031 -33.243  1.00 60.39           C  
ATOM    109  C   ALA A  16      22.870   1.344 -34.597  1.00 60.39           C  
ATOM    110  O   ALA A  16      23.507   1.176 -35.639  1.00 60.39           O  
ATOM    111  CB  ALA A  16      23.102  -0.369 -32.785  1.00 60.39           C  
ATOM    112  N   GLU A  17      21.668   1.813 -34.590  1.00 58.48           N  
ATOM    113  CA  GLU A  17      20.971   2.211 -35.810  1.00 58.48           C  
ATOM    114  C   GLU A  17      21.643   3.416 -36.462  1.00 58.48           C  
ATOM    115  O   GLU A  17      21.682   3.522 -37.689  1.00 58.48           O  
ATOM    116  CB  GLU A  17      19.502   2.524 -35.512  1.00 58.48           C  
ATOM    117  CG  GLU A  17      18.555   1.371 -35.807  1.00 58.48           C  
ATOM    118  CD  GLU A  17      17.104   1.686 -35.478  1.00 58.48           C  
ATOM    119  OE1 GLU A  17      16.255   0.768 -35.534  1.00 58.48           O  
ATOM    120  OE2 GLU A  17      16.814   2.862 -35.163  1.00 58.48           O1-
ATOM    121  N   LEU A  18      22.155   4.307 -35.672  1.00 55.88           N  
ATOM    122  CA  LEU A  18      22.852   5.468 -36.215  1.00 55.88           C  
ATOM    123  C   LEU A  18      24.159   5.054 -36.883  1.00 55.88           C  
ATOM    124  O   LEU A  18      24.578   5.665 -37.869  1.00 55.88           O  
ATOM    125  CB  LEU A  18      23.130   6.491 -35.111  1.00 55.88           C  
ATOM    126  CG  LEU A  18      21.974   7.422 -34.742  1.00 55.88           C  
ATOM    127  CD1 LEU A  18      22.262   8.127 -33.421  1.00 55.88           C  
ATOM    128  CD2 LEU A  18      21.728   8.437 -35.853  1.00 55.88           C  
ATOM    129  N   LEU A  19      24.747   3.982 -36.422  1.00 57.89           N  
ATOM    130  CA  LEU A  19      26.018   3.548 -36.991  1.00 57.89           C  
ATOM    131  C   LEU A  19      25.798   2.762 -38.279  1.00 57.89           C  
ATOM    132  O   LEU A  19      26.654   2.763 -39.166  1.00 57.89           O  
ATOM    133  CB  LEU A  19      26.792   2.693 -35.983  1.00 57.89           C  
ATOM    134  CG  LEU A  19      27.524   3.449 -34.874  1.00 57.89           C  
ATOM    135  CD1 LEU A  19      27.915   2.494 -33.751  1.00 57.89           C  
ATOM    136  CD2 LEU A  19      28.754   4.158 -35.432  1.00 57.89           C  
ATOM    137  N   VAL A  20      24.667   2.055 -38.357  1.00 52.90           N  
ATOM    138  CA  VAL A  20      24.401   1.261 -39.553  1.00 52.90           C  
ATOM    139  C   VAL A  20      24.111   2.185 -40.733  1.00 52.90           C  
ATOM    140  O   VAL A  20      24.424   1.856 -41.879  1.00 52.90           O  
ATOM    141  CB  VAL A  20      23.222   0.287 -39.336  1.00 52.90           C  
ATOM    142  CG1 VAL A  20      22.896  -0.462 -40.627  1.00 52.90           C  
ATOM    143  CG2 VAL A  20      23.543  -0.696 -38.211  1.00 52.90           C  
ATOM    144  N   GLY A  21      23.704   3.474 -40.585  1.00 49.31           N  
ATOM    145  CA  GLY A  21      23.555   4.306 -41.768  1.00 49.31           C  
ATOM    146  C   GLY A  21      24.880   4.666 -42.415  1.00 49.31           C  
ATOM    147  O   GLY A  21      25.825   5.060 -41.728  1.00 49.31           O  
ATOM    148  N   GLU A  22      25.531   3.768 -43.173  1.00 41.08           N  
ATOM    149  CA  GLU A  22      26.767   3.529 -43.912  1.00 41.08           C  
ATOM    150  C   GLU A  22      27.096   4.701 -44.832  1.00 41.08           C  
ATOM    151  O   GLU A  22      28.267   5.023 -45.042  1.00 41.08           O  
ATOM    152  CB  GLU A  22      26.666   2.235 -44.724  1.00 41.08           C  
ATOM    153  CG  GLU A  22      27.232   1.016 -44.012  1.00 41.08           C  
ATOM    154  CD  GLU A  22      27.322  -0.212 -44.903  1.00 41.08           C  
ATOM    155  OE1 GLU A  22      27.838  -1.258 -44.447  1.00 41.08           O  
ATOM    156  OE2 GLU A  22      26.874  -0.128 -46.069  1.00 41.08           O1-
ATOM    157  N   LEU A  23      27.039   6.041 -44.491  1.00 41.79           N  
ATOM    158  CA  LEU A  23      27.793   6.709 -45.545  1.00 41.79           C  
ATOM    159  C   LEU A  23      27.492   8.204 -45.566  1.00 41.79           C  
ATOM    160  O   LEU A  23      28.222   8.981 -46.186  1.00 41.79           O  
ATOM    161  CB  LEU A  23      27.470   6.093 -46.909  1.00 41.79           C  
ATOM    162  CG  LEU A  23      28.227   4.815 -47.272  1.00 41.79           C  
ATOM    163  CD1 LEU A  23      27.447   4.014 -48.310  1.00 41.79           C  
ATOM    164  CD2 LEU A  23      29.624   5.147 -47.785  1.00 41.79           C  
ATOM    165  N   THR A  24      27.581   9.044 -44.327  1.00 47.46           N  
ATOM    166  CA  THR A  24      27.817  10.470 -44.520  1.00 47.46           C  
ATOM    167  C   THR A  24      28.207  11.137 -43.204  1.00 47.46           C  
ATOM    168  O   THR A  24      28.147  12.362 -43.080  1.00 47.46           O  
ATOM    169  CB  THR A  24      26.575  11.169 -45.104  1.00 47.46           C  
ATOM    170  CG2 THR A  24      26.612  11.171 -46.629  1.00 47.46           C  
ATOM    171  OG1 THR A  24      25.397  10.480 -44.667  1.00 47.46           O  
ATOM    172  N   MET A  25      28.676  10.289 -42.207  1.00 55.56           N  
ATOM    173  CA  MET A  25      29.026  10.984 -40.972  1.00 55.56           C  
ATOM    174  C   MET A  25      30.519  11.291 -40.925  1.00 55.56           C  
ATOM    175  O   MET A  25      31.326  10.557 -41.497  1.00 55.56           O  
ATOM    176  CB  MET A  25      28.625  10.151 -39.753  1.00 55.56           C  
ATOM    177  CG  MET A  25      27.214  10.427 -39.259  1.00 55.56           C  
ATOM    178  SD  MET A  25      26.889   9.690 -37.610  1.00 55.56           S  
ATOM    179  CE  MET A  25      27.113   7.932 -37.996  1.00 55.56           C  
ATOM    180  N   GLU A  26      30.955  12.519 -40.564  1.00 61.61           N  
ATOM    181  CA  GLU A  26      32.329  12.924 -40.285  1.00 61.61           C  
ATOM    182  C   GLU A  26      33.018  11.932 -39.352  1.00 61.61           C  
ATOM    183  O   GLU A  26      32.398  11.414 -38.421  1.00 61.61           O  
ATOM    184  CB  GLU A  26      32.363  14.329 -39.676  1.00 61.61           C  
ATOM    185  CG  GLU A  26      32.665  15.428 -40.684  1.00 61.61           C  
ATOM    186  CD  GLU A  26      32.758  16.809 -40.055  1.00 61.61           C  
ATOM    187  OE1 GLU A  26      33.042  17.789 -40.781  1.00 61.61           O  
ATOM    188  OE2 GLU A  26      32.546  16.912 -38.826  1.00 61.61           O1-
ATOM    189  N   LYS A  27      34.121  11.372 -39.741  1.00 66.54           N  
ATOM    190  CA  LYS A  27      34.951  10.380 -39.064  1.00 66.54           C  
ATOM    191  C   LYS A  27      34.993  10.631 -37.560  1.00 66.54           C  
ATOM    192  O   LYS A  27      34.903   9.693 -36.766  1.00 66.54           O  
ATOM    193  CB  LYS A  27      36.370  10.387 -39.637  1.00 66.54           C  
ATOM    194  CG  LYS A  27      36.558   9.471 -40.836  1.00 66.54           C  
ATOM    195  CD  LYS A  27      38.015   9.422 -41.279  1.00 66.54           C  
ATOM    196  CE  LYS A  27      38.185   8.608 -42.555  1.00 66.54           C  
ATOM    197  NZ  LYS A  27      39.616   8.529 -42.975  1.00 66.54           N1+
ATOM    198  N   GLN A  28      34.911  11.880 -37.088  1.00 65.61           N  
ATOM    199  CA  GLN A  28      35.056  12.259 -35.687  1.00 65.61           C  
ATOM    200  C   GLN A  28      33.777  11.975 -34.905  1.00 65.61           C  
ATOM    201  O   GLN A  28      33.830  11.494 -33.771  1.00 65.61           O  
ATOM    202  CB  GLN A  28      35.428  13.737 -35.565  1.00 65.61           C  
ATOM    203  CG  GLN A  28      35.954  14.128 -34.191  1.00 65.61           C  
ATOM    204  CD  GLN A  28      36.526  15.533 -34.159  1.00 65.61           C  
ATOM    205  NE2 GLN A  28      36.885  16.000 -32.968  1.00 65.61           N  
ATOM    206  OE1 GLN A  28      36.646  16.192 -35.196  1.00 65.61           O  
ATOM    207  N   VAL A  29      32.655  12.244 -35.380  1.00 65.07           N  
ATOM    208  CA  VAL A  29      31.361  12.012 -34.747  1.00 65.07           C  
ATOM    209  C   VAL A  29      31.101  10.511 -34.637  1.00 65.07           C  
ATOM    210  O   VAL A  29      30.630  10.031 -33.603  1.00 65.07           O  
ATOM    211  CB  VAL A  29      30.216  12.694 -35.529  1.00 65.07           C  
ATOM    212  CG1 VAL A  29      28.860  12.332 -34.927  1.00 65.07           C  
ATOM    213  CG2 VAL A  29      30.411  14.210 -35.544  1.00 65.07           C  
ATOM    214  N   ARG A  30      31.469   9.865 -35.673  1.00 66.99           N  
ATOM    215  CA  ARG A  30      31.323   8.413 -35.682  1.00 66.99           C  
ATOM    216  C   ARG A  30      32.163   7.771 -34.583  1.00 66.99           C  
ATOM    217  O   ARG A  30      31.688   6.888 -33.866  1.00 66.99           O  
ATOM    218  CB  ARG A  30      31.717   7.841 -37.045  1.00 66.99           C  
ATOM    219  CG  ARG A  30      31.387   6.366 -37.213  1.00 66.99           C  
ATOM    220  CD  ARG A  30      31.723   5.869 -38.612  1.00 66.99           C  
ATOM    221  NE  ARG A  30      31.492   4.433 -38.743  1.00 66.99           N  
ATOM    222  CZ  ARG A  30      31.394   3.784 -39.900  1.00 66.99           C  
ATOM    223  NH1 ARG A  30      31.506   4.433 -41.054  1.00 66.99           N1+
ATOM    224  NH2 ARG A  30      31.183   2.476 -39.905  1.00 66.99           N  
ATOM    225  N   LYS A  31      33.350   8.210 -34.522  1.00 69.62           N  
ATOM    226  CA  LYS A  31      34.251   7.697 -33.494  1.00 69.62           C  
ATOM    227  C   LYS A  31      33.705   7.975 -32.096  1.00 69.62           C  
ATOM    228  O   LYS A  31      33.793   7.124 -31.209  1.00 69.62           O  
ATOM    229  CB  LYS A  31      35.643   8.311 -33.645  1.00 69.62           C  
ATOM    230  CG  LYS A  31      36.583   7.504 -34.529  1.00 69.62           C  
ATOM    231  CD  LYS A  31      37.990   8.088 -34.528  1.00 69.62           C  
ATOM    232  CE  LYS A  31      38.909   7.338 -35.482  1.00 69.62           C  
ATOM    233  NZ  LYS A  31      40.299   7.883 -35.457  1.00 69.62           N1+
ATOM    234  N   GLY A  32      33.123   9.137 -31.957  1.00 69.70           N  
ATOM    235  CA  GLY A  32      32.544   9.536 -30.684  1.00 69.70           C  
ATOM    236  C   GLY A  32      31.355   8.687 -30.277  1.00 69.70           C  
ATOM    237  O   GLY A  32      31.239   8.286 -29.117  1.00 69.70           O  
ATOM    238  N   ILE A  33      30.518   8.332 -31.243  1.00 68.15           N  
ATOM    239  CA  ILE A  33      29.314   7.547 -30.991  1.00 68.15           C  
ATOM    240  C   ILE A  33      29.697   6.114 -30.632  1.00 68.15           C  
ATOM    241  O   ILE A  33      29.130   5.525 -29.709  1.00 68.15           O  
ATOM    242  CB  ILE A  33      28.366   7.560 -32.211  1.00 68.15           C  
ATOM    243  CG1 ILE A  33      27.762   8.955 -32.404  1.00 68.15           C  
ATOM    244  CG2 ILE A  33      27.267   6.505 -32.052  1.00 68.15           C  
ATOM    245  CD1 ILE A  33      26.882   9.084 -33.640  1.00 68.15           C  
ATOM    246  N   VAL A  34      30.668   5.557 -31.389  1.00 69.42           N  
ATOM    247  CA  VAL A  34      31.150   4.204 -31.133  1.00 69.42           C  
ATOM    248  C   VAL A  34      31.726   4.119 -29.722  1.00 69.42           C  
ATOM    249  O   VAL A  34      31.449   3.167 -28.988  1.00 69.42           O  
ATOM    250  CB  VAL A  34      32.213   3.775 -32.169  1.00 69.42           C  
ATOM    251  CG1 VAL A  34      32.872   2.461 -31.754  1.00 69.42           C  
ATOM    252  CG2 VAL A  34      31.584   3.646 -33.556  1.00 69.42           C  
ATOM    253  N   SER A  35      32.471   5.107 -29.370  1.00 71.57           N  
ATOM    254  CA  SER A  35      33.067   5.156 -28.039  1.00 71.57           C  
ATOM    255  C   SER A  35      31.997   5.260 -26.958  1.00 71.57           C  
ATOM    256  O   SER A  35      32.100   4.617 -25.911  1.00 71.57           O  
ATOM    257  CB  SER A  35      34.033   6.337 -27.927  1.00 71.57           C  
ATOM    258  OG  SER A  35      34.700   6.324 -26.677  1.00 71.57           O  
ATOM    259  N   LEU A  36      31.014   5.947 -27.245  1.00 71.60           N  
ATOM    260  CA  LEU A  36      29.915   6.161 -26.309  1.00 71.60           C  
ATOM    261  C   LEU A  36      29.152   4.864 -26.060  1.00 71.60           C  
ATOM    262  O   LEU A  36      28.829   4.540 -24.915  1.00 71.60           O  
ATOM    263  CB  LEU A  36      28.961   7.234 -26.840  1.00 71.60           C  
ATOM    264  CG  LEU A  36      28.066   7.918 -25.805  1.00 71.60           C  
ATOM    265  CD1 LEU A  36      28.314   9.423 -25.802  1.00 71.60           C  
ATOM    266  CD2 LEU A  36      26.598   7.614 -26.082  1.00 71.60           C  
ATOM    267  N   VAL A  37      28.893   4.177 -27.161  1.00 68.63           N  
ATOM    268  CA  VAL A  37      28.165   2.915 -27.078  1.00 68.63           C  
ATOM    269  C   VAL A  37      28.946   1.923 -26.219  1.00 68.63           C  
ATOM    270  O   VAL A  37      28.373   1.252 -25.358  1.00 68.63           O  
ATOM    271  CB  VAL A  37      27.905   2.317 -28.479  1.00 68.63           C  
ATOM    272  CG1 VAL A  37      27.409   0.877 -28.368  1.00 68.63           C  
ATOM    273  CG2 VAL A  37      26.901   3.174 -29.247  1.00 68.63           C  
ATOM    274  N   THR A  38      30.175   1.867 -26.480  1.00 71.73           N  
ATOM    275  CA  THR A  38      31.041   0.954 -25.742  1.00 71.73           C  
ATOM    276  C   THR A  38      31.056   1.306 -24.257  1.00 71.73           C  
ATOM    277  O   THR A  38      30.915   0.428 -23.404  1.00 71.73           O  
ATOM    278  CB  THR A  38      32.478   0.979 -26.293  1.00 71.73           C  
ATOM    279  CG2 THR A  38      33.358  -0.043 -25.580  1.00 71.73           C  
ATOM    280  OG1 THR A  38      32.452   0.676 -27.693  1.00 71.73           O  
ATOM    281  N   GLU A  39      31.118   2.580 -23.920  1.00 73.53           N  
ATOM    282  CA  GLU A  39      31.178   3.051 -22.540  1.00 73.53           C  
ATOM    283  C   GLU A  39      29.862   2.792 -21.811  1.00 73.53           C  
ATOM    284  O   GLU A  39      29.861   2.374 -20.651  1.00 73.53           O  
ATOM    285  CB  GLU A  39      31.519   4.543 -22.494  1.00 73.53           C  
ATOM    286  CG  GLU A  39      32.979   4.849 -22.792  1.00 73.53           C  
ATOM    287  CD  GLU A  39      33.927   4.371 -21.703  1.00 73.53           C  
ATOM    288  OE1 GLU A  39      35.156   4.337 -21.939  1.00 73.53           O  
ATOM    289  OE2 GLU A  39      33.436   4.028 -20.604  1.00 73.53           O1-
ATOM    290  N   LEU A  40      28.805   3.027 -22.548  1.00 70.74           N  
ATOM    291  CA  LEU A  40      27.486   2.825 -21.958  1.00 70.74           C  
ATOM    292  C   LEU A  40      27.263   1.355 -21.618  1.00 70.74           C  
ATOM    293  O   LEU A  40      26.697   1.035 -20.570  1.00 70.74           O  
ATOM    294  CB  LEU A  40      26.392   3.312 -22.912  1.00 70.74           C  
ATOM    295  CG  LEU A  40      26.020   4.792 -22.817  1.00 70.74           C  
ATOM    296  CD1 LEU A  40      25.207   5.213 -24.036  1.00 70.74           C  
ATOM    297  CD2 LEU A  40      25.248   5.068 -21.531  1.00 70.74           C  
ATOM    298  N   LYS A  41      27.770   0.463 -22.563  1.00 68.99           N  
ATOM    299  CA  LYS A  41      27.645  -0.974 -22.340  1.00 68.99           C  
ATOM    300  C   LYS A  41      28.404  -1.405 -21.089  1.00 68.99           C  
ATOM    301  O   LYS A  41      27.889  -2.178 -20.279  1.00 68.99           O  
ATOM    302  CB  LYS A  41      28.153  -1.752 -23.555  1.00 68.99           C  
ATOM    303  CG  LYS A  41      27.142  -1.863 -24.687  1.00 68.99           C  
ATOM    304  CD  LYS A  41      27.687  -2.689 -25.845  1.00 68.99           C  
ATOM    305  CE  LYS A  41      26.710  -2.729 -27.012  1.00 68.99           C  
ATOM    306  NZ  LYS A  41      27.272  -3.473 -28.179  1.00 68.99           N1+
ATOM    307  N   LEU A  42      29.545  -0.874 -20.946  1.00 71.69           N  
ATOM    308  CA  LEU A  42      30.379  -1.229 -19.803  1.00 71.69           C  
ATOM    309  C   LEU A  42      29.798  -0.669 -18.510  1.00 71.69           C  
ATOM    310  O   LEU A  42      29.801  -1.345 -17.478  1.00 71.69           O  
ATOM    311  CB  LEU A  42      31.807  -0.712 -20.001  1.00 71.69           C  
ATOM    312  CG  LEU A  42      32.666  -1.463 -21.019  1.00 71.69           C  
ATOM    313  CD1 LEU A  42      33.942  -0.683 -21.314  1.00 71.69           C  
ATOM    314  CD2 LEU A  42      32.994  -2.864 -20.512  1.00 71.69           C  
ATOM    315  N   MET A  43      29.338   0.579 -18.560  1.00 72.10           N  
ATOM    316  CA  MET A  43      28.722   1.222 -17.402  1.00 72.10           C  
ATOM    317  C   MET A  43      27.498   0.443 -16.934  1.00 72.10           C  
ATOM    318  O   MET A  43      27.273   0.296 -15.731  1.00 72.10           O  
ATOM    319  CB  MET A  43      28.330   2.663 -17.732  1.00 72.10           C  
ATOM    320  CG  MET A  43      29.515   3.606 -17.862  1.00 72.10           C  
ATOM    321  SD  MET A  43      29.011   5.312 -18.314  1.00 72.10           S  
ATOM    322  CE  MET A  43      30.614   6.155 -18.221  1.00 72.10           C  
ATOM    323  N   HIS A  44      26.830  -0.031 -17.968  1.00 67.22           N  
ATOM    324  CA  HIS A  44      25.641  -0.821 -17.669  1.00 67.22           C  
ATOM    325  C   HIS A  44      26.001  -2.090 -16.904  1.00 67.22           C  
ATOM    326  O   HIS A  44      25.335  -2.441 -15.927  1.00 67.22           O  
ATOM    327  CB  HIS A  44      24.896  -1.177 -18.956  1.00 67.22           C  
ATOM    328  CG  HIS A  44      23.608  -1.900 -18.724  1.00 67.22           C  
ATOM    329  CD2 HIS A  44      23.282  -3.206 -18.869  1.00 67.22           C  
ATOM    330  ND1 HIS A  44      22.465  -1.263 -18.289  1.00 67.22           N  
ATOM    331  CE1 HIS A  44      21.490  -2.150 -18.176  1.00 67.22           C  
ATOM    332  NE2 HIS A  44      21.960  -3.336 -18.522  1.00 67.22           N  
ATOM    333  N   VAL A  45      27.002  -2.793 -17.331  1.00 67.44           N  
ATOM    334  CA  VAL A  45      27.436  -4.044 -16.720  1.00 67.44           C  
ATOM    335  C   VAL A  45      27.896  -3.787 -15.287  1.00 67.44           C  
ATOM    336  O   VAL A  45      27.525  -4.521 -14.368  1.00 67.44           O  
ATOM    337  CB  VAL A  45      28.569  -4.711 -17.532  1.00 67.44           C  
ATOM    338  CG1 VAL A  45      29.159  -5.893 -16.766  1.00 67.44           C  
ATOM    339  CG2 VAL A  45      28.052  -5.159 -18.898  1.00 67.44           C  
ATOM    340  N   VAL A  46      28.547  -2.701 -15.079  1.00 70.89           N  
ATOM    341  CA  VAL A  46      29.110  -2.390 -13.769  1.00 70.89           C  
ATOM    342  C   VAL A  46      27.993  -1.993 -12.807  1.00 70.89           C  
ATOM    343  O   VAL A  46      27.971  -2.432 -11.655  1.00 70.89           O  
ATOM    344  CB  VAL A  46      30.163  -1.263 -13.857  1.00 70.89           C  
ATOM    345  CG1 VAL A  46      30.576  -0.799 -12.462  1.00 70.89           C  
ATOM    346  CG2 VAL A  46      31.382  -1.734 -14.650  1.00 70.89           C  
ATOM    347  N   LEU A  47      27.114  -1.103 -13.233  1.00 70.64           N  
ATOM    348  CA  LEU A  47      26.002  -0.664 -12.397  1.00 70.64           C  
ATOM    349  C   LEU A  47      25.119  -1.844 -12.004  1.00 70.64           C  
ATOM    350  O   LEU A  47      24.578  -1.878 -10.896  1.00 70.64           O  
ATOM    351  CB  LEU A  47      25.167   0.392 -13.127  1.00 70.64           C  
ATOM    352  CG  LEU A  47      25.766   1.797 -13.201  1.00 70.64           C  
ATOM    353  CD1 LEU A  47      24.927   2.683 -14.115  1.00 70.64           C  
ATOM    354  CD2 LEU A  47      25.873   2.407 -11.807  1.00 70.64           C  
ATOM    355  N   SER A  48      25.079  -2.839 -12.932  1.00 65.75           N  
ATOM    356  CA  SER A  48      24.323  -4.058 -12.662  1.00 65.75           C  
ATOM    357  C   SER A  48      24.960  -4.867 -11.537  1.00 65.75           C  
ATOM    358  O   SER A  48      24.260  -5.398 -10.674  1.00 65.75           O  
ATOM    359  CB  SER A  48      24.220  -4.916 -13.923  1.00 65.75           C  
ATOM    360  OG  SER A  48      23.432  -6.069 -13.684  1.00 65.75           O  
ATOM    361  N   LYS A  49      26.236  -4.846 -11.506  1.00 70.60           N  
ATOM    362  CA  LYS A  49      26.970  -5.586 -10.483  1.00 70.60           C  
ATOM    363  C   LYS A  49      26.839  -4.915  -9.119  1.00 70.60           C  
ATOM    364  O   LYS A  49      26.669  -5.591  -8.102  1.00 70.60           O  
ATOM    365  CB  LYS A  49      28.445  -5.712 -10.866  1.00 70.60           C  
ATOM    366  CG  LYS A  49      28.712  -6.714 -11.979  1.00 70.60           C  
ATOM    367  CD  LYS A  49      30.202  -6.843 -12.270  1.00 70.60           C  
ATOM    368  CE  LYS A  49      30.471  -7.850 -13.380  1.00 70.60           C  
ATOM    369  NZ  LYS A  49      31.924  -7.932 -13.713  1.00 70.60           N1+
ATOM    370  N   VAL A  50      26.861  -3.593  -9.106  1.00 69.36           N  
ATOM    371  CA  VAL A  50      26.752  -2.811  -7.878  1.00 69.36           C  
ATOM    372  C   VAL A  50      25.343  -2.943  -7.305  1.00 69.36           C  
ATOM    373  O   VAL A  50      25.163  -2.975  -6.085  1.00 69.36           O  
ATOM    374  CB  VAL A  50      27.093  -1.324  -8.120  1.00 69.36           C  
ATOM    375  CG1 VAL A  50      26.786  -0.491  -6.877  1.00 69.36           C  
ATOM    376  CG2 VAL A  50      28.559  -1.171  -8.522  1.00 69.36           C  
ATOM    377  N   SER A  51      24.381  -3.024  -8.200  1.00 65.31           N  
ATOM    378  CA  SER A  51      22.985  -3.068  -7.780  1.00 65.31           C  
ATOM    379  C   SER A  51      22.668  -4.370  -7.052  1.00 65.31           C  
ATOM    380  O   SER A  51      21.671  -4.458  -6.331  1.00 65.31           O  
ATOM    381  CB  SER A  51      22.057  -2.909  -8.985  1.00 65.31           C  
ATOM    382  OG  SER A  51      22.109  -4.057  -9.814  1.00 65.31           O  
ATOM    383  N   LYS A  52      23.500  -5.340  -7.147  1.00 62.77           N  
ATOM    384  CA  LYS A  52      23.269  -6.648  -6.540  1.00 62.77           C  
ATOM    385  C   LYS A  52      23.622  -6.637  -5.056  1.00 62.77           C  
ATOM    386  O   LYS A  52      23.247  -7.549  -4.316  1.00 62.77           O  
ATOM    387  CB  LYS A  52      24.079  -7.726  -7.263  1.00 62.77           C  
ATOM    388  CG  LYS A  52      23.595  -8.021  -8.675  1.00 62.77           C  
ATOM    389  CD  LYS A  52      24.425  -9.116  -9.333  1.00 62.77           C  
ATOM    390  CE  LYS A  52      23.974  -9.377 -10.764  1.00 62.77           C  
ATOM    391  NZ  LYS A  52      24.844 -10.383 -11.444  1.00 62.77           N1+
ATOM    392  N   VAL A  53      24.333  -5.552  -4.646  1.00 59.11           N  
ATOM    393  CA  VAL A  53      24.729  -5.441  -3.246  1.00 59.11           C  
ATOM    394  C   VAL A  53      23.814  -4.451  -2.528  1.00 59.11           C  
ATOM    395  O   VAL A  53      23.560  -3.354  -3.030  1.00 59.11           O  
ATOM    396  CB  VAL A  53      26.204  -5.002  -3.107  1.00 59.11           C  
ATOM    397  CG1 VAL A  53      26.623  -4.976  -1.638  1.00 59.11           C  
ATOM    398  CG2 VAL A  53      27.114  -5.930  -3.909  1.00 59.11           C  
ATOM    399  N   PRO A  54      23.155  -4.891  -1.382  1.00 52.22           N  
ATOM    400  CA  PRO A  54      22.344  -3.951  -0.605  1.00 52.22           C  
ATOM    401  C   PRO A  54      23.078  -2.646  -0.304  1.00 52.22           C  
ATOM    402  O   PRO A  54      24.278  -2.661  -0.018  1.00 52.22           O  
ATOM    403  CB  PRO A  54      22.050  -4.721   0.685  1.00 52.22           C  
ATOM    404  CG  PRO A  54      22.267  -6.157   0.329  1.00 52.22           C  
ATOM    405  CD  PRO A  54      23.286  -6.228  -0.771  1.00 52.22           C  
ATOM    406  N   ALA A  55      22.316  -1.522  -0.425  1.00 57.74           N  
ATOM    407  CA  ALA A  55      22.863  -0.174  -0.291  1.00 57.74           C  
ATOM    408  C   ALA A  55      23.583  -0.005   1.043  1.00 57.74           C  
ATOM    409  O   ALA A  55      24.615   0.667   1.118  1.00 57.74           O  
ATOM    410  CB  ALA A  55      21.755   0.866  -0.430  1.00 57.74           C  
ATOM    411  N   ASP A  56      23.102  -0.700   2.084  1.00 51.88           N  
ATOM    412  CA  ASP A  56      23.682  -0.526   3.412  1.00 51.88           C  
ATOM    413  C   ASP A  56      25.014  -1.263   3.531  1.00 51.88           C  
ATOM    414  O   ASP A  56      25.805  -0.984   4.434  1.00 51.88           O  
ATOM    415  CB  ASP A  56      22.712  -1.014   4.490  1.00 51.88           C  
ATOM    416  CG  ASP A  56      22.262  -2.449   4.276  1.00 51.88           C  
ATOM    417  OD1 ASP A  56      22.078  -2.863   3.112  1.00 51.88           O  
ATOM    418  OD2 ASP A  56      22.086  -3.170   5.282  1.00 51.88           O1-
ATOM    419  N   GLN A  57      25.247  -2.090   2.598  1.00 55.26           N  
ATOM    420  CA  GLN A  57      26.470  -2.885   2.638  1.00 55.26           C  
ATOM    421  C   GLN A  57      27.518  -2.331   1.676  1.00 55.26           C  
ATOM    422  O   GLN A  57      28.635  -2.847   1.602  1.00 55.26           O  
ATOM    423  CB  GLN A  57      26.172  -4.347   2.303  1.00 55.26           C  
ATOM    424  CG  GLN A  57      25.350  -5.066   3.364  1.00 55.26           C  
ATOM    425  CD  GLN A  57      25.110  -6.526   3.032  1.00 55.26           C  
ATOM    426  NE2 GLN A  57      24.355  -7.212   3.884  1.00 55.26           N  
ATOM    427  OE1 GLN A  57      25.599  -7.034   2.018  1.00 55.26           O  
ATOM    428  N   LEU A  58      27.092  -1.298   0.929  1.00 59.03           N  
ATOM    429  CA  LEU A  58      27.999  -0.740  -0.069  1.00 59.03           C  
ATOM    430  C   LEU A  58      28.957   0.261   0.568  1.00 59.03           C  
ATOM    431  O   LEU A  58      28.565   1.026   1.453  1.00 59.03           O  
ATOM    432  CB  LEU A  58      27.209  -0.065  -1.193  1.00 59.03           C  
ATOM    433  CG  LEU A  58      26.507  -0.996  -2.182  1.00 59.03           C  
ATOM    434  CD1 LEU A  58      25.519  -0.212  -3.039  1.00 59.03           C  
ATOM    435  CD2 LEU A  58      27.528  -1.716  -3.057  1.00 59.03           C  
ATOM    436  N   ASP A  59      30.211   0.101   0.209  1.00 67.87           N  
ATOM    437  CA  ASP A  59      31.189   1.115   0.590  1.00 67.87           C  
ATOM    438  C   ASP A  59      30.763   2.499   0.104  1.00 67.87           C  
ATOM    439  O   ASP A  59      30.195   2.633  -0.982  1.00 67.87           O  
ATOM    440  CB  ASP A  59      32.570   0.764   0.034  1.00 67.87           C  
ATOM    441  CG  ASP A  59      33.658   1.712   0.508  1.00 67.87           C  
ATOM    442  OD1 ASP A  59      34.030   2.639  -0.243  1.00 67.87           O  
ATOM    443  OD2 ASP A  59      34.150   1.528   1.643  1.00 67.87           O1-
ATOM    444  N   GLU A  60      30.908   3.491   0.984  1.00 64.75           N  
ATOM    445  CA  GLU A  60      30.512   4.862   0.676  1.00 64.75           C  
ATOM    446  C   GLU A  60      31.136   5.336  -0.634  1.00 64.75           C  
ATOM    447  O   GLU A  60      30.493   6.042  -1.414  1.00 64.75           O  
ATOM    448  CB  GLU A  60      30.903   5.805   1.817  1.00 64.75           C  
ATOM    449  CG  GLU A  60      30.260   7.181   1.725  1.00 64.75           C  
ATOM    450  CD  GLU A  60      28.749   7.150   1.888  1.00 64.75           C  
ATOM    451  OE1 GLU A  60      28.060   8.037   1.336  1.00 64.75           O  
ATOM    452  OE2 GLU A  60      28.250   6.231   2.575  1.00 64.75           O1-
ATOM    453  N   GLY A  61      32.328   4.854  -0.949  1.00 68.51           N  
ATOM    454  CA  GLY A  61      33.012   5.213  -2.181  1.00 68.51           C  
ATOM    455  C   GLY A  61      32.343   4.649  -3.421  1.00 68.51           C  
ATOM    456  O   GLY A  61      32.221   5.340  -4.435  1.00 68.51           O  
ATOM    457  N   VAL A  62      31.831   3.438  -3.330  1.00 70.48           N  
ATOM    458  CA  VAL A  62      31.146   2.762  -4.427  1.00 70.48           C  
ATOM    459  C   VAL A  62      29.818   3.460  -4.715  1.00 70.48           C  
ATOM    460  O   VAL A  62      29.438   3.630  -5.876  1.00 70.48           O  
ATOM    461  CB  VAL A  62      30.906   1.269  -4.113  1.00 70.48           C  
ATOM    462  CG1 VAL A  62      30.073   0.612  -5.213  1.00 70.48           C  
ATOM    463  CG2 VAL A  62      32.237   0.540  -3.938  1.00 70.48           C  
ATOM    464  N   LYS A  63      29.170   3.919  -3.659  1.00 67.17           N  
ATOM    465  CA  LYS A  63      27.888   4.601  -3.807  1.00 67.17           C  
ATOM    466  C   LYS A  63      28.044   5.904  -4.586  1.00 67.17           C  
ATOM    467  O   LYS A  63      27.245   6.200  -5.477  1.00 67.17           O  
ATOM    468  CB  LYS A  63      27.267   4.880  -2.437  1.00 67.17           C  
ATOM    469  CG  LYS A  63      26.583   3.674  -1.810  1.00 67.17           C  
ATOM    470  CD  LYS A  63      25.898   4.039  -0.499  1.00 67.17           C  
ATOM    471  CE  LYS A  63      25.307   2.814   0.184  1.00 67.17           C  
ATOM    472  NZ  LYS A  63      24.644   3.165   1.475  1.00 67.17           N1+
ATOM    473  N   ILE A  64      29.047   6.605  -4.265  1.00 70.67           N  
ATOM    474  CA  ILE A  64      29.314   7.899  -4.884  1.00 70.67           C  
ATOM    475  C   ILE A  64      29.687   7.702  -6.351  1.00 70.67           C  
ATOM    476  O   ILE A  64      29.180   8.407  -7.227  1.00 70.67           O  
ATOM    477  CB  ILE A  64      30.436   8.659  -4.142  1.00 70.67           C  
ATOM    478  CG1 ILE A  64      29.973   9.057  -2.736  1.00 70.67           C  
ATOM    479  CG2 ILE A  64      30.876   9.888  -4.943  1.00 70.67           C  
ATOM    480  CD1 ILE A  64      31.071   9.657  -1.869  1.00 70.67           C  
ATOM    481  N   TRP A  65      30.470   6.720  -6.601  1.00 76.15           N  
ATOM    482  CA  TRP A  65      30.913   6.436  -7.962  1.00 76.15           C  
ATOM    483  C   TRP A  65      29.743   5.992  -8.834  1.00 76.15           C  
ATOM    484  O   TRP A  65      29.581   6.473  -9.958  1.00 76.15           O  
ATOM    485  CB  TRP A  65      32.001   5.359  -7.960  1.00 76.15           C  
ATOM    486  CG  TRP A  65      32.514   5.010  -9.325  1.00 76.15           C  
ATOM    487  CD1 TRP A  65      33.474   5.672 -10.039  1.00 76.15           C  
ATOM    488  CD2 TRP A  65      32.090   3.914 -10.142  1.00 76.15           C  
ATOM    489  CE2 TRP A  65      32.836   3.973 -11.340  1.00 76.15           C  
ATOM    490  CE3 TRP A  65      31.151   2.887  -9.978  1.00 76.15           C  
ATOM    491  NE1 TRP A  65      33.672   5.053 -11.252  1.00 76.15           N  
ATOM    492  CZ2 TRP A  65      32.671   3.042 -12.369  1.00 76.15           C  
ATOM    493  CZ3 TRP A  65      30.988   1.962 -11.002  1.00 76.15           C  
ATOM    494  CH2 TRP A  65      31.746   2.048 -12.182  1.00 76.15           C  
ATOM    495  N   ALA A  66      28.991   5.013  -8.246  1.00 75.67           N  
ATOM    496  CA  ALA A  66      27.819   4.528  -8.969  1.00 75.67           C  
ATOM    497  C   ALA A  66      26.872   5.675  -9.311  1.00 75.67           C  
ATOM    498  O   ALA A  66      26.287   5.703 -10.397  1.00 75.67           O  
ATOM    499  CB  ALA A  66      27.090   3.466  -8.149  1.00 75.67           C  
ATOM    500  N   GLY A  67      26.671   6.566  -8.354  1.00 74.85           N  
ATOM    501  CA  GLY A  67      25.859   7.749  -8.587  1.00 74.85           C  
ATOM    502  C   GLY A  67      26.365   8.603  -9.735  1.00 74.85           C  
ATOM    503  O   GLY A  67      25.577   9.079 -10.556  1.00 74.85           O  
ATOM    504  N   ASN A  68      27.669   8.758  -9.859  1.00 78.40           N  
ATOM    505  CA  ASN A  68      28.287   9.544 -10.922  1.00 78.40           C  
ATOM    506  C   ASN A  68      28.118   8.875 -12.284  1.00 78.40           C  
ATOM    507  O   ASN A  68      27.853   9.548 -13.282  1.00 78.40           O  
ATOM    508  CB  ASN A  68      29.769   9.778 -10.625  1.00 78.40           C  
ATOM    509  CG  ASN A  68      29.990  10.753  -9.486  1.00 78.40           C  
ATOM    510  ND2 ASN A  68      31.123  10.624  -8.806  1.00 78.40           N  
ATOM    511  OD1 ASN A  68      29.148  11.614  -9.217  1.00 78.40           O  
ATOM    512  N   VAL A  69      28.290   7.519 -12.315  1.00 76.92           N  
ATOM    513  CA  VAL A  69      28.134   6.747 -13.543  1.00 76.92           C  
ATOM    514  C   VAL A  69      26.695   6.856 -14.043  1.00 76.92           C  
ATOM    515  O   VAL A  69      26.459   6.996 -15.246  1.00 76.92           O  
ATOM    516  CB  VAL A  69      28.515   5.264 -13.334  1.00 76.92           C  
ATOM    517  CG1 VAL A  69      28.196   4.443 -14.582  1.00 76.92           C  
ATOM    518  CG2 VAL A  69      29.993   5.139 -12.972  1.00 76.92           C  
ATOM    519  N   LYS A  70      25.819   6.795 -13.141  1.00 75.80           N  
ATOM    520  CA  LYS A  70      24.401   6.943 -13.457  1.00 75.80           C  
ATOM    521  C   LYS A  70      24.118   8.302 -14.090  1.00 75.80           C  
ATOM    522  O   LYS A  70      23.436   8.387 -15.113  1.00 75.80           O  
ATOM    523  CB  LYS A  70      23.549   6.763 -12.200  1.00 75.80           C  
ATOM    524  CG  LYS A  70      22.050   6.832 -12.453  1.00 75.80           C  
ATOM    525  CD  LYS A  70      21.258   6.707 -11.158  1.00 75.80           C  
ATOM    526  CE  LYS A  70      20.356   7.913 -10.934  1.00 75.80           C  
ATOM    527  NZ  LYS A  70      19.526   7.762  -9.702  1.00 75.80           N1+
ATOM    528  N   GLU A  71      24.443   9.364 -13.464  1.00 77.88           N  
ATOM    529  CA  GLU A  71      24.253  10.724 -13.959  1.00 77.88           C  
ATOM    530  C   GLU A  71      24.850  10.892 -15.353  1.00 77.88           C  
ATOM    531  O   GLU A  71      24.247  11.528 -16.220  1.00 77.88           O  
ATOM    532  CB  GLU A  71      24.873  11.739 -12.995  1.00 77.88           C  
ATOM    533  CG  GLU A  71      24.553  13.187 -13.338  1.00 77.88           C  
ATOM    534  CD  GLU A  71      23.066  13.501 -13.286  1.00 77.88           C  
ATOM    535  OE1 GLU A  71      22.620  14.441 -13.982  1.00 77.88           O  
ATOM    536  OE2 GLU A  71      22.342  12.803 -12.541  1.00 77.88           O1-
ATOM    537  N   LEU A  72      26.003  10.229 -15.497  1.00 78.04           N  
ATOM    538  CA  LEU A  72      26.674  10.294 -16.791  1.00 78.04           C  
ATOM    539  C   LEU A  72      25.861   9.574 -17.861  1.00 78.04           C  
ATOM    540  O   LEU A  72      25.790  10.031 -19.005  1.00 78.04           O  
ATOM    541  CB  LEU A  72      28.075   9.682 -16.699  1.00 78.04           C  
ATOM    542  CG  LEU A  72      28.977   9.869 -17.920  1.00 78.04           C  
ATOM    543  CD1 LEU A  72      29.270  11.349 -18.141  1.00 78.04           C  
ATOM    544  CD2 LEU A  72      30.272   9.081 -17.753  1.00 78.04           C  
ATOM    545  N   SER A  73      25.220   8.524 -17.452  1.00 74.19           N  
ATOM    546  CA  SER A  73      24.381   7.781 -18.386  1.00 74.19           C  
ATOM    547  C   SER A  73      23.192   8.617 -18.847  1.00 74.19           C  
ATOM    548  O   SER A  73      22.822   8.585 -20.022  1.00 74.19           O  
ATOM    549  CB  SER A  73      23.885   6.484 -17.746  1.00 74.19           C  
ATOM    550  OG  SER A  73      22.924   6.755 -16.740  1.00 74.19           O  
ATOM    551  N   TYR A  74      22.569   9.416 -17.966  1.00 73.49           N  
ATOM    552  CA  TYR A  74      21.461  10.298 -18.312  1.00 73.49           C  
ATOM    553  C   TYR A  74      21.909  11.382 -19.285  1.00 73.49           C  
ATOM    554  O   TYR A  74      21.182  11.725 -20.220  1.00 73.49           O  
ATOM    555  CB  TYR A  74      20.870  10.940 -17.053  1.00 73.49           C  
ATOM    556  CG  TYR A  74      20.024   9.997 -16.232  1.00 73.49           C  
ATOM    557  CD1 TYR A  74      19.174   9.079 -16.845  1.00 73.49           C  
ATOM    558  CD2 TYR A  74      20.071  10.023 -14.842  1.00 73.49           C  
ATOM    559  CE1 TYR A  74      18.391   8.210 -16.092  1.00 73.49           C  
ATOM    560  CE2 TYR A  74      19.293   9.159 -14.079  1.00 73.49           C  
ATOM    561  CZ  TYR A  74      18.458   8.257 -14.712  1.00 73.49           C  
ATOM    562  OH  TYR A  74      17.685   7.399 -13.962  1.00 73.49           O  
ATOM    563  N   GLN A  75      23.052  11.852 -19.000  1.00 77.27           N  
ATOM    564  CA  GLN A  75      23.608  12.890 -19.862  1.00 77.27           C  
ATOM    565  C   GLN A  75      23.847  12.363 -21.274  1.00 77.27           C  
ATOM    566  O   GLN A  75      23.589  13.062 -22.256  1.00 77.27           O  
ATOM    567  CB  GLN A  75      24.913  13.432 -19.277  1.00 77.27           C  
ATOM    568  CG  GLN A  75      24.715  14.335 -18.067  1.00 77.27           C  
ATOM    569  CD  GLN A  75      26.024  14.849 -17.497  1.00 77.27           C  
ATOM    570  NE2 GLN A  75      25.940  15.852 -16.629  1.00 77.27           N  
ATOM    571  OE1 GLN A  75      27.102  14.348 -17.834  1.00 77.27           O  
ATOM    572  N   MET A  76      24.321  11.115 -21.337  1.00 73.93           N  
ATOM    573  CA  MET A  76      24.593  10.491 -22.628  1.00 73.93           C  
ATOM    574  C   MET A  76      23.299  10.242 -23.396  1.00 73.93           C  
ATOM    575  O   MET A  76      23.241  10.457 -24.608  1.00 73.93           O  
ATOM    576  CB  MET A  76      25.351   9.175 -22.441  1.00 73.93           C  
ATOM    577  CG  MET A  76      26.800   9.358 -22.017  1.00 73.93           C  
ATOM    578  SD  MET A  76      27.682   7.760 -21.824  1.00 73.93           S  
ATOM    579  CE  MET A  76      29.317   8.357 -21.312  1.00 73.93           C  
ATOM    580  N   GLU A  77      22.277   9.809 -22.646  1.00 69.95           N  
ATOM    581  CA  GLU A  77      20.961   9.608 -23.246  1.00 69.95           C  
ATOM    582  C   GLU A  77      20.401  10.915 -23.799  1.00 69.95           C  
ATOM    583  O   GLU A  77      19.829  10.938 -24.891  1.00 69.95           O  
ATOM    584  CB  GLU A  77      19.990   9.010 -22.225  1.00 69.95           C  
ATOM    585  CG  GLU A  77      18.639   8.629 -22.812  1.00 69.95           C  
ATOM    586  CD  GLU A  77      17.683   8.042 -21.786  1.00 69.95           C  
ATOM    587  OE1 GLU A  77      16.542   7.682 -22.155  1.00 69.95           O  
ATOM    588  OE2 GLU A  77      18.077   7.943 -20.603  1.00 69.95           O1-
ATOM    589  N   ASP A  78      20.502  12.016 -23.037  1.00 74.98           N  
ATOM    590  CA  ASP A  78      20.026  13.336 -23.439  1.00 74.98           C  
ATOM    591  C   ASP A  78      20.708  13.798 -24.725  1.00 74.98           C  
ATOM    592  O   ASP A  78      20.072  14.412 -25.584  1.00 74.98           O  
ATOM    593  CB  ASP A  78      20.264  14.355 -22.322  1.00 74.98           C  
ATOM    594  CG  ASP A  78      19.316  14.181 -21.148  1.00 74.98           C  
ATOM    595  OD1 ASP A  78      18.304  13.461 -21.284  1.00 74.98           O  
ATOM    596  OD2 ASP A  78      19.582  14.773 -20.080  1.00 74.98           O1-
ATOM    597  N   ILE A  79      21.987  13.477 -24.834  1.00 71.66           N  
ATOM    598  CA  ILE A  79      22.762  13.876 -26.004  1.00 71.66           C  
ATOM    599  C   ILE A  79      22.268  13.119 -27.234  1.00 71.66           C  
ATOM    600  O   ILE A  79      22.083  13.709 -28.301  1.00 71.66           O  
ATOM    601  CB  ILE A  79      24.272  13.628 -25.792  1.00 71.66           C  
ATOM    602  CG1 ILE A  79      24.826  14.581 -24.727  1.00 71.66           C  
ATOM    603  CG2 ILE A  79      25.034  13.779 -27.112  1.00 71.66           C  
ATOM    604  CD1 ILE A  79      26.254  14.268 -24.299  1.00 71.66           C  
ATOM    605  N   VAL A  80      22.021  11.837 -26.977  1.00 68.79           N  
ATOM    606  CA  VAL A  80      21.530  11.008 -28.073  1.00 68.79           C  
ATOM    607  C   VAL A  80      20.141  11.481 -28.497  1.00 68.79           C  
ATOM    608  O   VAL A  80      19.855  11.593 -29.692  1.00 68.79           O  
ATOM    609  CB  VAL A  80      21.487   9.514 -27.679  1.00 68.79           C  
ATOM    610  CG1 VAL A  80      20.773   8.693 -28.752  1.00 68.79           C  
ATOM    611  CG2 VAL A  80      22.900   8.983 -27.448  1.00 68.79           C  
ATOM    612  N   ASP A  81      19.265  11.728 -27.526  1.00 68.79           N  
ATOM    613  CA  ASP A  81      17.910  12.200 -27.796  1.00 68.79           C  
ATOM    614  C   ASP A  81      17.932  13.540 -28.529  1.00 68.79           C  
ATOM    615  O   ASP A  81      17.124  13.773 -29.430  1.00 68.79           O  
ATOM    616  CB  ASP A  81      17.116  12.325 -26.494  1.00 68.79           C  
ATOM    617  CG  ASP A  81      16.612  10.990 -25.976  1.00 68.79           C  
ATOM    618  OD1 ASP A  81      16.582  10.008 -26.749  1.00 68.79           O  
ATOM    619  OD2 ASP A  81      16.238  10.919 -24.785  1.00 68.79           O1-
ATOM    620  N   ALA A  82      18.773  14.466 -28.022  1.00 68.15           N  
ATOM    621  CA  ALA A  82      18.926  15.770 -28.661  1.00 68.15           C  
ATOM    622  C   ALA A  82      19.368  15.621 -30.114  1.00 68.15           C  
ATOM    623  O   ALA A  82      18.909  16.359 -30.988  1.00 68.15           O  
ATOM    624  CB  ALA A  82      19.926  16.627 -27.889  1.00 68.15           C  
ATOM    625  N   PHE A  83      20.230  14.646 -30.332  1.00 66.09           N  
ATOM    626  CA  PHE A  83      20.695  14.363 -31.685  1.00 66.09           C  
ATOM    627  C   PHE A  83      19.556  13.841 -32.552  1.00 66.09           C  
ATOM    628  O   PHE A  83      19.400  14.261 -33.700  1.00 66.09           O  
ATOM    629  CB  PHE A  83      21.843  13.349 -31.660  1.00 66.09           C  
ATOM    630  CG  PHE A  83      22.414  13.045 -33.018  1.00 66.09           C  
ATOM    631  CD1 PHE A  83      22.045  11.893 -33.701  1.00 66.09           C  
ATOM    632  CD2 PHE A  83      23.322  13.912 -33.612  1.00 66.09           C  
ATOM    633  CE1 PHE A  83      22.572  11.609 -34.959  1.00 66.09           C  
ATOM    634  CE2 PHE A  83      23.854  13.635 -34.869  1.00 66.09           C  
ATOM    635  CZ  PHE A  83      23.478  12.482 -35.540  1.00 66.09           C  
ATOM    636  N   MET A  84      18.710  13.025 -31.963  1.00 63.22           N  
ATOM    637  CA  MET A  84      17.608  12.405 -32.692  1.00 63.22           C  
ATOM    638  C   MET A  84      16.543  13.437 -33.049  1.00 63.22           C  
ATOM    639  O   MET A  84      15.914  13.346 -34.105  1.00 63.22           O  
ATOM    640  CB  MET A  84      16.986  11.275 -31.869  1.00 63.22           C  
ATOM    641  CG  MET A  84      17.839  10.018 -31.811  1.00 63.22           C  
ATOM    642  SD  MET A  84      18.069   9.249 -33.461  1.00 63.22           S  
ATOM    643  CE  MET A  84      16.953   7.826 -33.310  1.00 63.22           C  
ATOM    644  N   VAL A  85      16.212  14.254 -32.097  1.00 63.72           N  
ATOM    645  CA  VAL A  85      15.251  15.327 -32.329  1.00 63.72           C  
ATOM    646  C   VAL A  85      15.730  16.209 -33.480  1.00 63.72           C  
ATOM    647  O   VAL A  85      14.927  16.663 -34.298  1.00 63.72           O  
ATOM    648  CB  VAL A  85      15.034  16.179 -31.059  1.00 63.72           C  
ATOM    649  CG1 VAL A  85      14.199  17.418 -31.376  1.00 63.72           C  
ATOM    650  CG2 VAL A  85      14.365  15.346 -29.967  1.00 63.72           C  
ATOM    651  N   ARG A  86      16.940  16.405 -33.630  1.00 62.20           N  
ATOM    652  CA  ARG A  86      17.454  17.277 -34.681  1.00 62.20           C  
ATOM    653  C   ARG A  86      17.528  16.541 -36.015  1.00 62.20           C  
ATOM    654  O   ARG A  86      17.438  17.160 -37.077  1.00 62.20           O  
ATOM    655  CB  ARG A  86      18.834  17.819 -34.304  1.00 62.20           C  
ATOM    656  CG  ARG A  86      18.807  18.850 -33.187  1.00 62.20           C  
ATOM    657  CD  ARG A  86      20.195  19.400 -32.893  1.00 62.20           C  
ATOM    658  NE  ARG A  86      20.183  20.312 -31.753  1.00 62.20           N  
ATOM    659  CZ  ARG A  86      21.110  21.235 -31.511  1.00 62.20           C  
ATOM    660  NH1 ARG A  86      22.146  21.387 -32.328  1.00 62.20           N1+
ATOM    661  NH2 ARG A  86      21.001  22.012 -30.443  1.00 62.20           N  
ATOM    662  N   VAL A  87      17.536  15.224 -35.986  1.00 55.86           N  
ATOM    663  CA  VAL A  87      17.585  14.497 -37.250  1.00 55.86           C  
ATOM    664  C   VAL A  87      16.189  13.996 -37.613  1.00 55.86           C  
ATOM    665  O   VAL A  87      15.862  13.852 -38.793  1.00 55.86           O  
ATOM    666  CB  VAL A  87      18.577  13.314 -37.186  1.00 55.86           C  
ATOM    667  CG1 VAL A  87      18.747  12.677 -38.565  1.00 55.86           C  
ATOM    668  CG2 VAL A  87      19.925  13.776 -36.637  1.00 55.86           C  
ATOM    669  N   GLY A  88      15.160  14.313 -36.937  1.00 47.48           N  
ATOM    670  CA  GLY A  88      13.713  14.401 -37.054  1.00 47.48           C  
ATOM    671  C   GLY A  88      13.027  13.049 -36.999  1.00 47.48           C  
ATOM    672  O   GLY A  88      13.520  12.073 -37.568  1.00 47.48           O  
ATOM    673  N   ASN A  89      11.869  12.909 -36.255  1.00 38.91           N  
ATOM    674  CA  ASN A  89      10.734  11.995 -36.181  1.00 38.91           C  
ATOM    675  C   ASN A  89       9.490  12.594 -36.830  1.00 38.91           C  
ATOM    676  O   ASN A  89       8.925  13.564 -36.322  1.00 38.91           O  
ATOM    677  CB  ASN A  89      10.445  11.615 -34.728  1.00 38.91           C  
ATOM    678  CG  ASN A  89      11.155  10.344 -34.304  1.00 38.91           C  
ATOM    679  ND2 ASN A  89      11.022   9.987 -33.032  1.00 38.91           N  
ATOM    680  OD1 ASN A  89      11.817   9.689 -35.113  1.00 38.91           O  
ATOM    681  N   ASP A  90       9.319  12.828 -38.119  1.00 40.07           N  
ATOM    682  CA  ASP A  90       7.967  13.016 -38.636  1.00 40.07           C  
ATOM    683  C   ASP A  90       7.657  12.009 -39.741  1.00 40.07           C  
ATOM    684  O   ASP A  90       8.497  11.747 -40.604  1.00 40.07           O  
ATOM    685  CB  ASP A  90       7.786  14.443 -39.158  1.00 40.07           C  
ATOM    686  CG  ASP A  90       7.246  15.396 -38.107  1.00 40.07           C  
ATOM    687  OD1 ASP A  90       6.832  14.935 -37.021  1.00 40.07           O  
ATOM    688  OD2 ASP A  90       7.230  16.618 -38.367  1.00 40.07           O1-
ATOM    689  N   GLY A  91       6.730  11.054 -39.403  1.00 41.98           N  
ATOM    690  CA  GLY A  91       5.515  10.787 -40.155  1.00 41.98           C  
ATOM    691  C   GLY A  91       5.592   9.520 -40.985  1.00 41.98           C  
ATOM    692  O   GLY A  91       6.669   9.140 -41.449  1.00 41.98           O  
ATOM    693  N   GLU A  92       4.988   8.479 -40.386  1.00 37.18           N  
ATOM    694  CA  GLU A  92       4.242   7.294 -40.799  1.00 37.18           C  
ATOM    695  C   GLU A  92       4.545   6.928 -42.249  1.00 37.18           C  
ATOM    696  O   GLU A  92       4.112   7.620 -43.173  1.00 37.18           O  
ATOM    697  CB  GLU A  92       2.739   7.513 -40.615  1.00 37.18           C  
ATOM    698  CG  GLU A  92       2.196   6.979 -39.298  1.00 37.18           C  
ATOM    699  CD  GLU A  92       0.738   7.339 -39.059  1.00 37.18           C  
ATOM    700  OE1 GLU A  92       0.190   6.977 -37.993  1.00 37.18           O  
ATOM    701  OE2 GLU A  92       0.139   7.989 -39.945  1.00 37.18           O1-
ATOM    702  N   SER A  93       5.826   6.787 -42.613  1.00 41.94           N  
ATOM    703  CA  SER A  93       5.971   6.116 -43.902  1.00 41.94           C  
ATOM    704  C   SER A  93       5.993   4.600 -43.737  1.00 41.94           C  
ATOM    705  O   SER A  93       6.470   4.088 -42.722  1.00 41.94           O  
ATOM    706  CB  SER A  93       7.247   6.579 -44.606  1.00 41.94           C  
ATOM    707  OG  SER A  93       8.356   5.792 -44.207  1.00 41.94           O  
ATOM    708  N   THR A  94       5.092   3.821 -44.266  1.00 44.07           N  
ATOM    709  CA  THR A  94       4.859   2.381 -44.234  1.00 44.07           C  
ATOM    710  C   THR A  94       5.981   1.635 -44.950  1.00 44.07           C  
ATOM    711  O   THR A  94       6.225   0.459 -44.676  1.00 44.07           O  
ATOM    712  CB  THR A  94       3.507   2.020 -44.876  1.00 44.07           C  
ATOM    713  CG2 THR A  94       2.382   2.052 -43.846  1.00 44.07           C  
ATOM    714  OG1 THR A  94       3.213   2.960 -45.917  1.00 44.07           O  
ATOM    715  N   ASN A  95       7.092   2.359 -45.388  1.00 47.77           N  
ATOM    716  CA  ASN A  95       8.172   1.532 -45.916  1.00 47.77           C  
ATOM    717  C   ASN A  95       9.510   1.877 -45.268  1.00 47.77           C  
ATOM    718  O   ASN A  95       9.882   3.050 -45.189  1.00 47.77           O  
ATOM    719  CB  ASN A  95       8.265   1.677 -47.436  1.00 47.77           C  
ATOM    720  CG  ASN A  95       8.511   0.355 -48.135  1.00 47.77           C  
ATOM    721  ND2 ASN A  95       8.330   0.337 -49.450  1.00 47.77           N  
ATOM    722  OD1 ASN A  95       8.861  -0.642 -47.498  1.00 47.77           O  
ATOM    723  N   PRO A  96      10.240   0.987 -44.480  1.00 45.47           N  
ATOM    724  CA  PRO A  96      11.513   1.124 -43.768  1.00 45.47           C  
ATOM    725  C   PRO A  96      12.617   1.712 -44.643  1.00 45.47           C  
ATOM    726  O   PRO A  96      13.463   2.466 -44.152  1.00 45.47           O  
ATOM    727  CB  PRO A  96      11.846  -0.314 -43.362  1.00 45.47           C  
ATOM    728  CG  PRO A  96      10.666  -1.118 -43.803  1.00 45.47           C  
ATOM    729  CD  PRO A  96       9.753  -0.230 -44.598  1.00 45.47           C  
ATOM    730  N   ARG A  97      12.562   1.483 -45.983  1.00 45.69           N  
ATOM    731  CA  ARG A  97      13.637   1.961 -46.847  1.00 45.69           C  
ATOM    732  C   ARG A  97      13.515   3.461 -47.093  1.00 45.69           C  
ATOM    733  O   ARG A  97      14.521   4.173 -47.130  1.00 45.69           O  
ATOM    734  CB  ARG A  97      13.631   1.209 -48.180  1.00 45.69           C  
ATOM    735  CG  ARG A  97      14.984   0.638 -48.572  1.00 45.69           C  
ATOM    736  CD  ARG A  97      14.925  -0.089 -49.908  1.00 45.69           C  
ATOM    737  NE  ARG A  97      16.253  -0.492 -50.361  1.00 45.69           N  
ATOM    738  CZ  ARG A  97      16.498  -1.522 -51.167  1.00 45.69           C  
ATOM    739  NH1 ARG A  97      15.505  -2.276 -51.625  1.00 45.69           N1+
ATOM    740  NH2 ARG A  97      17.745  -1.801 -51.517  1.00 45.69           N  
ATOM    741  N   ASN A  98      12.274   3.956 -47.194  1.00 52.05           N  
ATOM    742  CA  ASN A  98      12.035   5.376 -47.432  1.00 52.05           C  
ATOM    743  C   ASN A  98      12.268   6.203 -46.170  1.00 52.05           C  
ATOM    744  O   ASN A  98      12.677   7.362 -46.250  1.00 52.05           O  
ATOM    745  CB  ASN A  98      10.616   5.600 -47.959  1.00 52.05           C  
ATOM    746  CG  ASN A  98      10.507   5.381 -49.455  1.00 52.05           C  
ATOM    747  ND2 ASN A  98       9.288   5.448 -49.977  1.00 52.05           N  
ATOM    748  OD1 ASN A  98      11.510   5.151 -50.135  1.00 52.05           O  
ATOM    749  N   ARG A  99      12.214   5.605 -44.998  1.00 49.86           N  
ATOM    750  CA  ARG A  99      12.473   6.240 -43.710  1.00 49.86           C  
ATOM    751  C   ARG A  99      13.960   6.527 -43.531  1.00 49.86           C  
ATOM    752  O   ARG A  99      14.339   7.609 -43.078  1.00 49.86           O  
ATOM    753  CB  ARG A  99      11.967   5.361 -42.565  1.00 49.86           C  
ATOM    754  CG  ARG A  99      11.137   6.110 -41.534  1.00 49.86           C  
ATOM    755  CD  ARG A  99      10.662   5.191 -40.417  1.00 49.86           C  
ATOM    756  NE  ARG A  99       9.761   5.881 -39.498  1.00 49.86           N  
ATOM    757  CZ  ARG A  99       9.105   5.298 -38.499  1.00 49.86           C  
ATOM    758  NH1 ARG A  99       9.238   3.996 -38.269  1.00 49.86           N1+
ATOM    759  NH2 ARG A  99       8.311   6.020 -37.723  1.00 49.86           N  
ATOM    760  N   VAL A 100      14.726   5.529 -43.892  1.00 45.46           N  
ATOM    761  CA  VAL A 100      16.172   5.622 -43.718  1.00 45.46           C  
ATOM    762  C   VAL A 100      16.744   6.658 -44.683  1.00 45.46           C  
ATOM    763  O   VAL A 100      17.624   7.439 -44.315  1.00 45.46           O  
ATOM    764  CB  VAL A 100      16.859   4.255 -43.934  1.00 45.46           C  
ATOM    765  CG1 VAL A 100      18.379   4.401 -43.888  1.00 45.46           C  
ATOM    766  CG2 VAL A 100      16.383   3.248 -42.889  1.00 45.46           C  
ATOM    767  N   LYS A 101      16.199   6.654 -45.910  1.00 50.50           N  
ATOM    768  CA  LYS A 101      16.674   7.606 -46.910  1.00 50.50           C  
ATOM    769  C   LYS A 101      16.354   9.041 -46.499  1.00 50.50           C  
ATOM    770  O   LYS A 101      17.167   9.945 -46.698  1.00 50.50           O  
ATOM    771  CB  LYS A 101      16.056   7.303 -48.276  1.00 50.50           C  
ATOM    772  CG  LYS A 101      16.969   6.517 -49.206  1.00 50.50           C  
ATOM    773  CD  LYS A 101      16.327   6.308 -50.572  1.00 50.50           C  
ATOM    774  CE  LYS A 101      17.212   5.468 -51.484  1.00 50.50           C  
ATOM    775  NZ  LYS A 101      16.577   5.241 -52.816  1.00 50.50           N1+
ATOM    776  N   LYS A 102      15.217   9.310 -45.879  1.00 52.76           N  
ATOM    777  CA  LYS A 102      14.809  10.638 -45.430  1.00 52.76           C  
ATOM    778  C   LYS A 102      15.649  11.100 -44.243  1.00 52.76           C  
ATOM    779  O   LYS A 102      16.026  12.271 -44.161  1.00 52.76           O  
ATOM    780  CB  LYS A 102      13.326  10.645 -45.056  1.00 52.76           C  
ATOM    781  CG  LYS A 102      12.447  11.419 -46.027  1.00 52.76           C  
ATOM    782  CD  LYS A 102      10.998  11.462 -45.558  1.00 52.76           C  
ATOM    783  CE  LYS A 102      10.099  12.149 -46.577  1.00 52.76           C  
ATOM    784  NZ  LYS A 102       8.654  12.000 -46.231  1.00 52.76           N1+
ATOM    785  N   ILE A 103      15.907  10.159 -43.361  1.00 49.19           N  
ATOM    786  CA  ILE A 103      16.755  10.458 -42.212  1.00 49.19           C  
ATOM    787  C   ILE A 103      18.161  10.818 -42.688  1.00 49.19           C  
ATOM    788  O   ILE A 103      18.780  11.747 -42.165  1.00 49.19           O  
ATOM    789  CB  ILE A 103      16.811   9.269 -41.227  1.00 49.19           C  
ATOM    790  CG1 ILE A 103      15.449   9.071 -40.551  1.00 49.19           C  
ATOM    791  CG2 ILE A 103      17.913   9.482 -40.185  1.00 49.19           C  
ATOM    792  CD1 ILE A 103      15.381   7.853 -39.640  1.00 49.19           C  
ATOM    793  N   LEU A 104      18.548  10.137 -43.718  1.00 48.33           N  
ATOM    794  CA  LEU A 104      19.886  10.367 -44.252  1.00 48.33           C  
ATOM    795  C   LEU A 104      19.973  11.729 -44.934  1.00 48.33           C  
ATOM    796  O   LEU A 104      20.982  12.426 -44.811  1.00 48.33           O  
ATOM    797  CB  LEU A 104      20.266   9.263 -45.242  1.00 48.33           C  
ATOM    798  CG  LEU A 104      21.349   8.285 -44.784  1.00 48.33           C  
ATOM    799  CD1 LEU A 104      20.887   6.847 -44.991  1.00 48.33           C  
ATOM    800  CD2 LEU A 104      22.654   8.545 -45.529  1.00 48.33           C  
ATOM    801  N   LYS A 105      19.040  12.079 -45.767  1.00 54.76           N  
ATOM    802  CA  LYS A 105      19.008  13.365 -46.457  1.00 54.76           C  
ATOM    803  C   LYS A 105      19.009  14.523 -45.464  1.00 54.76           C  
ATOM    804  O   LYS A 105      19.675  15.537 -45.685  1.00 54.76           O  
ATOM    805  CB  LYS A 105      17.782  13.456 -47.367  1.00 54.76           C  
ATOM    806  CG  LYS A 105      18.091  13.264 -48.844  1.00 54.76           C  
ATOM    807  CD  LYS A 105      16.852  13.468 -49.706  1.00 54.76           C  
ATOM    808  CE  LYS A 105      17.145  13.210 -51.178  1.00 54.76           C  
ATOM    809  NZ  LYS A 105      15.913  13.322 -52.016  1.00 54.76           N1+
ATOM    810  N   LYS A 106      18.542  14.313 -44.301  1.00 55.20           N  
ATOM    811  CA  LYS A 106      18.461  15.399 -43.328  1.00 55.20           C  
ATOM    812  C   LYS A 106      19.710  15.446 -42.452  1.00 55.20           C  
ATOM    813  O   LYS A 106      20.112  16.517 -41.992  1.00 55.20           O  
ATOM    814  CB  LYS A 106      17.215  15.245 -42.455  1.00 55.20           C  
ATOM    815  CG  LYS A 106      15.929  15.708 -43.125  1.00 55.20           C  
ATOM    816  CD  LYS A 106      14.761  15.717 -42.147  1.00 55.20           C  
ATOM    817  CE  LYS A 106      13.478  16.197 -42.812  1.00 55.20           C  
ATOM    818  NZ  LYS A 106      12.318  16.155 -41.872  1.00 55.20           N1+
ATOM    819  N   VAL A 107      20.165  14.196 -42.129  1.00 49.81           N  
ATOM    820  CA  VAL A 107      21.482  14.196 -41.500  1.00 49.81           C  
ATOM    821  C   VAL A 107      22.472  14.964 -42.374  1.00 49.81           C  
ATOM    822  O   VAL A 107      23.314  15.706 -41.863  1.00 49.81           O  
ATOM    823  CB  VAL A 107      21.993  12.759 -41.253  1.00 49.81           C  
ATOM    824  CG1 VAL A 107      23.453  12.775 -40.803  1.00 49.81           C  
ATOM    825  CG2 VAL A 107      21.119  12.054 -40.217  1.00 49.81           C  
ATOM    826  N   LYS A 108      22.284  14.855 -43.673  1.00 51.33           N  
ATOM    827  CA  LYS A 108      23.146  15.618 -44.571  1.00 51.33           C  
ATOM    828  C   LYS A 108      22.889  17.117 -44.437  1.00 51.33           C  
ATOM    829  O   LYS A 108      23.826  17.917 -44.463  1.00 51.33           O  
ATOM    830  CB  LYS A 108      22.935  15.178 -46.020  1.00 51.33           C  
ATOM    831  CG  LYS A 108      24.121  14.439 -46.621  1.00 51.33           C  
ATOM    832  CD  LYS A 108      23.879  14.089 -48.084  1.00 51.33           C  
ATOM    833  CE  LYS A 108      25.043  13.303 -48.672  1.00 51.33           C  
ATOM    834  NZ  LYS A 108      24.806  12.947 -50.103  1.00 51.33           N1+
ATOM    835  N   ARG A 109      21.662  17.602 -44.217  1.00 56.32           N  
ATOM    836  CA  ARG A 109      21.357  19.017 -44.036  1.00 56.32           C  
ATOM    837  C   ARG A 109      21.889  19.526 -42.700  1.00 56.32           C  
ATOM    838  O   ARG A 109      22.347  20.667 -42.602  1.00 56.32           O  
ATOM    839  CB  ARG A 109      19.848  19.258 -44.124  1.00 56.32           C  
ATOM    840  CG  ARG A 109      19.371  19.674 -45.507  1.00 56.32           C  
ATOM    841  CD  ARG A 109      17.873  19.946 -45.528  1.00 56.32           C  
ATOM    842  NE  ARG A 109      17.363  20.046 -46.892  1.00 56.32           N  
ATOM    843  CZ  ARG A 109      16.090  20.266 -47.211  1.00 56.32           C  
ATOM    844  NH1 ARG A 109      15.170  20.414 -46.265  1.00 56.32           N1+
ATOM    845  NH2 ARG A 109      15.735  20.339 -48.485  1.00 56.32           N  
ATOM    846  N   LEU A 110      21.740  18.661 -41.697  1.00 49.47           N  
ATOM    847  CA  LEU A 110      22.300  19.077 -40.416  1.00 49.47           C  
ATOM    848  C   LEU A 110      23.822  19.141 -40.483  1.00 49.47           C  
ATOM    849  O   LEU A 110      24.442  19.985 -39.831  1.00 49.47           O  
ATOM    850  CB  LEU A 110      21.866  18.118 -39.304  1.00 49.47           C  
ATOM    851  CG  LEU A 110      20.603  18.502 -38.532  1.00 49.47           C  
ATOM    852  CD1 LEU A 110      19.941  17.259 -37.948  1.00 49.47           C  
ATOM    853  CD2 LEU A 110      20.931  19.506 -37.433  1.00 49.47           C  
ATOM    854  N   PHE A 111      24.389  18.253 -41.274  1.00 49.68           N  
ATOM    855  CA  PHE A 111      25.834  18.334 -41.453  1.00 49.68           C  
ATOM    856  C   PHE A 111      26.209  19.553 -42.286  1.00 49.68           C  
ATOM    857  O   PHE A 111      27.349  20.020 -42.235  1.00 49.68           O  
ATOM    858  CB  PHE A 111      26.368  17.060 -42.116  1.00 49.68           C  
ATOM    859  CG  PHE A 111      26.639  15.940 -41.148  1.00 49.68           C  
ATOM    860  CD1 PHE A 111      27.838  15.883 -40.448  1.00 49.68           C  
ATOM    861  CD2 PHE A 111      25.694  14.944 -40.938  1.00 49.68           C  
ATOM    862  CE1 PHE A 111      28.092  14.847 -39.552  1.00 49.68           C  
ATOM    863  CE2 PHE A 111      25.941  13.906 -40.044  1.00 49.68           C  
ATOM    864  CZ  PHE A 111      27.140  13.859 -39.353  1.00 49.68           C  
ATOM    865  N   LYS A 112      25.322  20.145 -43.016  1.00 55.34           N  
ATOM    866  CA  LYS A 112      25.641  21.409 -43.673  1.00 55.34           C  
ATOM    867  C   LYS A 112      25.565  22.574 -42.691  1.00 55.34           C  
ATOM    868  O   LYS A 112      26.260  23.579 -42.856  1.00 55.34           O  
ATOM    869  CB  LYS A 112      24.698  21.655 -44.852  1.00 55.34           C  
ATOM    870  CG  LYS A 112      25.210  21.113 -46.178  1.00 55.34           C  
ATOM    871  CD  LYS A 112      24.281  21.480 -47.328  1.00 55.34           C  
ATOM    872  CE  LYS A 112      24.784  20.925 -48.654  1.00 55.34           C  
ATOM    873  NZ  LYS A 112      23.889  21.304 -49.788  1.00 55.34           N1+
ATOM    874  N   ASN A 113      24.828  22.386 -41.557  1.00 53.94           N  
ATOM    875  CA  ASN A 113      24.774  23.429 -40.538  1.00 53.94           C  
ATOM    876  C   ASN A 113      25.900  23.277 -39.520  1.00 53.94           C  
ATOM    877  O   ASN A 113      25.817  22.445 -38.615  1.00 53.94           O  
ATOM    878  CB  ASN A 113      23.416  23.421 -39.833  1.00 53.94           C  
ATOM    879  CG  ASN A 113      22.311  24.012 -40.687  1.00 53.94           C  
ATOM    880  ND2 ASN A 113      21.081  23.946 -40.193  1.00 53.94           N  
ATOM    881  OD1 ASN A 113      22.562  24.523 -41.782  1.00 53.94           O  
ATOM    882  N   GLY A 114      27.135  23.441 -39.745  1.00 56.54           N  
ATOM    883  CA  GLY A 114      28.412  23.300 -39.064  1.00 56.54           C  
ATOM    884  C   GLY A 114      28.327  23.575 -37.574  1.00 56.54           C  
ATOM    885  O   GLY A 114      28.966  22.889 -36.774  1.00 56.54           O  
ATOM    886  N   LYS A 115      27.491  24.533 -37.122  1.00 64.47           N  
ATOM    887  CA  LYS A 115      27.453  24.947 -35.722  1.00 64.47           C  
ATOM    888  C   LYS A 115      26.793  23.880 -34.852  1.00 64.47           C  
ATOM    889  O   LYS A 115      27.251  23.609 -33.740  1.00 64.47           O  
ATOM    890  CB  LYS A 115      26.711  26.276 -35.574  1.00 64.47           C  
ATOM    891  CG  LYS A 115      27.534  27.492 -35.975  1.00 64.47           C  
ATOM    892  CD  LYS A 115      26.805  28.790 -35.654  1.00 64.47           C  
ATOM    893  CE  LYS A 115      27.598  30.006 -36.115  1.00 64.47           C  
ATOM    894  NZ  LYS A 115      26.865  31.279 -35.846  1.00 64.47           N1+
ATOM    895  N   ASP A 116      25.736  23.228 -35.330  1.00 64.24           N  
ATOM    896  CA  ASP A 116      24.996  22.208 -34.594  1.00 64.24           C  
ATOM    897  C   ASP A 116      25.826  20.936 -34.432  1.00 64.24           C  
ATOM    898  O   ASP A 116      25.817  20.314 -33.367  1.00 64.24           O  
ATOM    899  CB  ASP A 116      23.677  21.888 -35.299  1.00 64.24           C  
ATOM    900  CG  ASP A 116      22.660  23.011 -35.194  1.00 64.24           C  
ATOM    901  OD1 ASP A 116      22.733  23.812 -34.236  1.00 64.24           O  
ATOM    902  OD2 ASP A 116      21.777  23.095 -36.074  1.00 64.24           O1-
ATOM    903  N   LEU A 117      26.655  20.652 -35.427  1.00 61.88           N  
ATOM    904  CA  LEU A 117      27.516  19.475 -35.422  1.00 61.88           C  
ATOM    905  C   LEU A 117      28.644  19.630 -34.407  1.00 61.88           C  
ATOM    906  O   LEU A 117      28.984  18.679 -33.700  1.00 61.88           O  
ATOM    907  CB  LEU A 117      28.099  19.231 -36.817  1.00 61.88           C  
ATOM    908  CG  LEU A 117      28.560  17.804 -37.120  1.00 61.88           C  
ATOM    909  CD1 LEU A 117      27.484  17.055 -37.900  1.00 61.88           C  
ATOM    910  CD2 LEU A 117      29.875  17.819 -37.891  1.00 61.88           C  
ATOM    911  N   HIS A 118      29.206  20.757 -34.395  1.00 68.02           N  
ATOM    912  CA  HIS A 118      30.310  21.020 -33.479  1.00 68.02           C  
ATOM    913  C   HIS A 118      29.853  20.933 -32.026  1.00 68.02           C  
ATOM    914  O   HIS A 118      30.585  20.432 -31.170  1.00 68.02           O  
ATOM    915  CB  HIS A 118      30.920  22.396 -33.755  1.00 68.02           C  
ATOM    916  CG  HIS A 118      31.961  22.385 -34.830  1.00 68.02           C  
ATOM    917  CD2 HIS A 118      32.088  23.132 -35.952  1.00 68.02           C  
ATOM    918  ND1 HIS A 118      33.035  21.522 -34.816  1.00 68.02           N  
ATOM    919  CE1 HIS A 118      33.780  21.741 -35.887  1.00 68.02           C  
ATOM    920  NE2 HIS A 118      33.227  22.712 -36.592  1.00 68.02           N  
ATOM    921  N   ARG A 119      28.608  21.384 -31.850  1.00 72.17           N  
ATOM    922  CA  ARG A 119      28.052  21.346 -30.502  1.00 72.17           C  
ATOM    923  C   ARG A 119      27.854  19.908 -30.032  1.00 72.17           C  
ATOM    924  O   ARG A 119      28.159  19.577 -28.884  1.00 72.17           O  
ATOM    925  CB  ARG A 119      26.723  22.103 -30.446  1.00 72.17           C  
ATOM    926  CG  ARG A 119      26.878  23.612 -30.342  1.00 72.17           C  
ATOM    927  CD  ARG A 119      25.534  24.307 -30.180  1.00 72.17           C  
ATOM    928  NE  ARG A 119      25.683  25.757 -30.102  1.00 72.17           N  
ATOM    929  CZ  ARG A 119      24.674  26.624 -30.100  1.00 72.17           C  
ATOM    930  NH1 ARG A 119      23.417  26.202 -30.172  1.00 72.17           N1+
ATOM    931  NH2 ARG A 119      24.923  27.923 -30.025  1.00 72.17           N  
ATOM    932  N   ILE A 120      27.434  19.053 -30.907  1.00 68.27           N  
ATOM    933  CA  ILE A 120      27.193  17.646 -30.608  1.00 68.27           C  
ATOM    934  C   ILE A 120      28.524  16.928 -30.397  1.00 68.27           C  
ATOM    935  O   ILE A 120      28.669  16.139 -29.460  1.00 68.27           O  
ATOM    936  CB  ILE A 120      26.386  16.960 -31.733  1.00 68.27           C  
ATOM    937  CG1 ILE A 120      24.958  17.515 -31.781  1.00 68.27           C  
ATOM    938  CG2 ILE A 120      26.377  15.441 -31.542  1.00 68.27           C  
ATOM    939  CD1 ILE A 120      24.142  17.024 -32.969  1.00 68.27           C  
ATOM    940  N   SER A 121      29.399  17.223 -31.313  1.00 68.66           N  
ATOM    941  CA  SER A 121      30.729  16.633 -31.202  1.00 68.66           C  
ATOM    942  C   SER A 121      31.402  17.030 -29.892  1.00 68.66           C  
ATOM    943  O   SER A 121      32.009  16.193 -29.221  1.00 68.66           O  
ATOM    944  CB  SER A 121      31.604  17.055 -32.383  1.00 68.66           C  
ATOM    945  OG  SER A 121      32.870  16.421 -32.323  1.00 68.66           O  
ATOM    946  N   ASP A 122      31.286  18.264 -29.525  1.00 76.13           N  
ATOM    947  CA  ASP A 122      31.869  18.763 -28.283  1.00 76.13           C  
ATOM    948  C   ASP A 122      31.230  18.092 -27.069  1.00 76.13           C  
ATOM    949  O   ASP A 122      31.923  17.740 -26.112  1.00 76.13           O  
ATOM    950  CB  ASP A 122      31.711  20.282 -28.189  1.00 76.13           C  
ATOM    951  CG  ASP A 122      32.656  21.035 -29.108  1.00 76.13           C  
ATOM    952  OD1 ASP A 122      33.631  20.432 -29.607  1.00 76.13           O  
ATOM    953  OD2 ASP A 122      32.425  22.242 -29.334  1.00 76.13           O1-
ATOM    954  N   ALA A 123      29.892  17.955 -27.195  1.00 76.57           N  
ATOM    955  CA  ALA A 123      29.162  17.306 -26.109  1.00 76.57           C  
ATOM    956  C   ALA A 123      29.581  15.847 -25.961  1.00 76.57           C  
ATOM    957  O   ALA A 123      29.739  15.350 -24.843  1.00 76.57           O  
ATOM    958  CB  ALA A 123      27.657  17.403 -26.347  1.00 76.57           C  
ATOM    959  N   LEU A 124      29.869  15.194 -27.179  1.00 72.24           N  
ATOM    960  CA  LEU A 124      30.301  13.801 -27.187  1.00 72.24           C  
ATOM    961  C   LEU A 124      31.691  13.659 -26.578  1.00 72.24           C  
ATOM    962  O   LEU A 124      31.927  12.768 -25.759  1.00 72.24           O  
ATOM    963  CB  LEU A 124      30.297  13.247 -28.614  1.00 72.24           C  
ATOM    964  CG  LEU A 124      28.979  12.644 -29.104  1.00 72.24           C  
ATOM    965  CD1 LEU A 124      28.871  12.768 -30.620  1.00 72.24           C  
ATOM    966  CD2 LEU A 124      28.865  11.186 -28.673  1.00 72.24           C  
ATOM    967  N   ASP A 125      32.532  14.556 -26.948  1.00 75.80           N  
ATOM    968  CA  ASP A 125      33.902  14.526 -26.443  1.00 75.80           C  
ATOM    969  C   ASP A 125      33.935  14.747 -24.933  1.00 75.80           C  
ATOM    970  O   ASP A 125      34.720  14.113 -24.224  1.00 75.80           O  
ATOM    971  CB  ASP A 125      34.756  15.582 -27.148  1.00 75.80           C  
ATOM    972  CG  ASP A 125      35.162  15.175 -28.553  1.00 75.80           C  
ATOM    973  OD1 ASP A 125      35.077  13.974 -28.889  1.00 75.80           O  
ATOM    974  OD2 ASP A 125      35.573  16.063 -29.332  1.00 75.80           O1-
ATOM    975  N   GLU A 126      33.111  15.596 -24.483  1.00 80.04           N  
ATOM    976  CA  GLU A 126      33.038  15.926 -23.062  1.00 80.04           C  
ATOM    977  C   GLU A 126      32.593  14.722 -22.238  1.00 80.04           C  
ATOM    978  O   GLU A 126      33.155  14.448 -21.175  1.00 80.04           O  
ATOM    979  CB  GLU A 126      32.087  17.103 -22.832  1.00 80.04           C  
ATOM    980  CG  GLU A 126      32.090  17.625 -21.402  1.00 80.04           C  
ATOM    981  CD  GLU A 126      31.176  18.823 -21.199  1.00 80.04           C  
ATOM    982  OE1 GLU A 126      31.077  19.323 -20.056  1.00 80.04           O  
ATOM    983  OE2 GLU A 126      30.553  19.263 -22.190  1.00 80.04           O1-
ATOM    984  N   VAL A 127      31.635  13.982 -22.713  1.00 75.65           N  
ATOM    985  CA  VAL A 127      31.077  12.853 -21.977  1.00 75.65           C  
ATOM    986  C   VAL A 127      32.076  11.698 -21.964  1.00 75.65           C  
ATOM    987  O   VAL A 127      32.215  11.001 -20.956  1.00 75.65           O  
ATOM    988  CB  VAL A 127      29.734  12.388 -22.584  1.00 75.65           C  
ATOM    989  CG1 VAL A 127      29.205  11.158 -21.848  1.00 75.65           C  
ATOM    990  CG2 VAL A 127      28.710  13.521 -22.543  1.00 75.65           C  
ATOM    991  N   VAL A 128      32.739  11.554 -23.113  1.00 73.78           N  
ATOM    992  CA  VAL A 128      33.763  10.517 -23.190  1.00 73.78           C  
ATOM    993  C   VAL A 128      34.896  10.835 -22.217  1.00 73.78           C  
ATOM    994  O   VAL A 128      35.415   9.941 -21.545  1.00 73.78           O  
ATOM    995  CB  VAL A 128      34.317  10.372 -24.625  1.00 73.78           C  
ATOM    996  CG1 VAL A 128      35.553   9.473 -24.638  1.00 73.78           C  
ATOM    997  CG2 VAL A 128      33.242   9.821 -25.559  1.00 73.78           C  
ATOM    998  N   LEU A 129      35.218  12.046 -22.147  1.00 79.51           N  
ATOM    999  CA  LEU A 129      36.253  12.483 -21.217  1.00 79.51           C  
ATOM   1000  C   LEU A 129      35.819  12.253 -19.773  1.00 79.51           C  
ATOM   1001  O   LEU A 129      36.607  11.779 -18.952  1.00 79.51           O  
ATOM   1002  CB  LEU A 129      36.579  13.963 -21.435  1.00 79.51           C  
ATOM   1003  CG  LEU A 129      37.726  14.535 -20.600  1.00 79.51           C  
ATOM   1004  CD1 LEU A 129      39.044  13.871 -20.986  1.00 79.51           C  
ATOM   1005  CD2 LEU A 129      37.812  16.047 -20.773  1.00 79.51           C  
ATOM   1006  N   GLN A 130      34.623  12.555 -19.445  1.00 79.61           N  
ATOM   1007  CA  GLN A 130      34.095  12.355 -18.100  1.00 79.61           C  
ATOM   1008  C   GLN A 130      34.103  10.877 -17.720  1.00 79.61           C  
ATOM   1009  O   GLN A 130      34.412  10.525 -16.579  1.00 79.61           O  
ATOM   1010  CB  GLN A 130      32.677  12.917 -17.990  1.00 79.61           C  
ATOM   1011  CG  GLN A 130      32.620  14.438 -17.946  1.00 79.61           C  
ATOM   1012  CD  GLN A 130      31.210  14.967 -17.761  1.00 79.61           C  
ATOM   1013  NE2 GLN A 130      31.085  16.086 -17.056  1.00 79.61           N  
ATOM   1014  OE1 GLN A 130      30.241  14.376 -18.249  1.00 79.61           O  
ATOM   1015  N   ALA A 131      33.756  10.071 -18.731  1.00 77.10           N  
ATOM   1016  CA  ALA A 131      33.739   8.627 -18.512  1.00 77.10           C  
ATOM   1017  C   ALA A 131      35.138   8.101 -18.207  1.00 77.10           C  
ATOM   1018  O   ALA A 131      35.314   7.269 -17.313  1.00 77.10           O  
ATOM   1019  CB  ALA A 131      33.159   7.911 -19.730  1.00 77.10           C  
ATOM   1020  N   LYS A 132      36.103   8.603 -18.929  1.00 79.18           N  
ATOM   1021  CA  LYS A 132      37.490   8.201 -18.719  1.00 79.18           C  
ATOM   1022  C   LYS A 132      37.983   8.624 -17.338  1.00 79.18           C  
ATOM   1023  O   LYS A 132      38.688   7.869 -16.666  1.00 79.18           O  
ATOM   1024  CB  LYS A 132      38.391   8.797 -19.801  1.00 79.18           C  
ATOM   1025  CG  LYS A 132      38.318   8.071 -21.137  1.00 79.18           C  
ATOM   1026  CD  LYS A 132      39.260   8.689 -22.162  1.00 79.18           C  
ATOM   1027  CE  LYS A 132      39.124   8.021 -23.523  1.00 79.18           C  
ATOM   1028  NZ  LYS A 132      40.008   8.657 -24.544  1.00 79.18           N1+
ATOM   1029  N   GLN A 133      37.610   9.792 -16.930  1.00 80.53           N  
ATOM   1030  CA  GLN A 133      38.004  10.325 -15.630  1.00 80.53           C  
ATOM   1031  C   GLN A 133      37.419   9.492 -14.494  1.00 80.53           C  
ATOM   1032  O   GLN A 133      38.097   9.226 -13.499  1.00 80.53           O  
ATOM   1033  CB  GLN A 133      37.563  11.784 -15.492  1.00 80.53           C  
ATOM   1034  CG  GLN A 133      38.377  12.755 -16.337  1.00 80.53           C  
ATOM   1035  CD  GLN A 133      37.880  14.184 -16.231  1.00 80.53           C  
ATOM   1036  NE2 GLN A 133      38.751  15.139 -16.539  1.00 80.53           N  
ATOM   1037  OE1 GLN A 133      36.722  14.428 -15.876  1.00 80.53           O  
ATOM   1038  N   LEU A 134      36.169   9.046 -14.754  1.00 75.37           N  
ATOM   1039  CA  LEU A 134      35.490   8.251 -13.736  1.00 75.37           C  
ATOM   1040  C   LEU A 134      36.120   6.867 -13.618  1.00 75.37           C  
ATOM   1041  O   LEU A 134      36.237   6.326 -12.516  1.00 75.37           O  
ATOM   1042  CB  LEU A 134      34.000   8.121 -14.062  1.00 75.37           C  
ATOM   1043  CG  LEU A 134      33.101   9.266 -13.594  1.00 75.37           C  
ATOM   1044  CD1 LEU A 134      31.743   9.189 -14.283  1.00 75.37           C  
ATOM   1045  CD2 LEU A 134      32.939   9.234 -12.078  1.00 75.37           C  
ATOM   1046  N   ALA A 135      36.499   6.353 -14.814  1.00 74.85           N  
ATOM   1047  CA  ALA A 135      37.170   5.056 -14.848  1.00 74.85           C  
ATOM   1048  C   ALA A 135      38.531   5.125 -14.163  1.00 74.85           C  
ATOM   1049  O   ALA A 135      38.912   4.208 -13.431  1.00 74.85           O  
ATOM   1050  CB  ALA A 135      37.327   4.576 -16.289  1.00 74.85           C  
ATOM   1051  N   GLU A 136      39.224   6.181 -14.362  1.00 76.54           N  
ATOM   1052  CA  GLU A 136      40.539   6.374 -13.757  1.00 76.54           C  
ATOM   1053  C   GLU A 136      40.431   6.538 -12.244  1.00 76.54           C  
ATOM   1054  O   GLU A 136      41.256   6.009 -11.496  1.00 76.54           O  
ATOM   1055  CB  GLU A 136      41.239   7.590 -14.369  1.00 76.54           C  
ATOM   1056  CG  GLU A 136      41.808   7.337 -15.758  1.00 76.54           C  
ATOM   1057  CD  GLU A 136      42.397   8.582 -16.401  1.00 76.54           C  
ATOM   1058  OE1 GLU A 136      42.853   8.507 -17.565  1.00 76.54           O  
ATOM   1059  OE2 GLU A 136      42.405   9.642 -15.735  1.00 76.54           O1-
ATOM   1060  N   LEU A 137      39.424   7.323 -11.837  1.00 70.25           N  
ATOM   1061  CA  LEU A 137      39.191   7.538 -10.413  1.00 70.25           C  
ATOM   1062  C   LEU A 137      38.881   6.222  -9.708  1.00 70.25           C  
ATOM   1063  O   LEU A 137      39.314   6.004  -8.574  1.00 70.25           O  
ATOM   1064  CB  LEU A 137      38.043   8.528 -10.200  1.00 70.25           C  
ATOM   1065  CG  LEU A 137      38.395  10.011 -10.318  1.00 70.25           C  
ATOM   1066  CD1 LEU A 137      37.128  10.847 -10.468  1.00 70.25           C  
ATOM   1067  CD2 LEU A 137      39.202  10.467  -9.107  1.00 70.25           C  
ATOM   1068  N   ARG A 138      38.158   5.432 -10.464  1.00 67.33           N  
ATOM   1069  CA  ARG A 138      37.793   4.129  -9.918  1.00 67.33           C  
ATOM   1070  C   ARG A 138      39.015   3.227  -9.788  1.00 67.33           C  
ATOM   1071  O   ARG A 138      39.173   2.527  -8.786  1.00 67.33           O  
ATOM   1072  CB  ARG A 138      36.735   3.456 -10.795  1.00 67.33           C  
ATOM   1073  CG  ARG A 138      36.234   2.129 -10.247  1.00 67.33           C  
ATOM   1074  CD  ARG A 138      35.049   1.601 -11.043  1.00 67.33           C  
ATOM   1075  NE  ARG A 138      34.568   0.328 -10.514  1.00 67.33           N  
ATOM   1076  CZ  ARG A 138      33.461  -0.290 -10.916  1.00 67.33           C  
ATOM   1077  NH1 ARG A 138      32.695   0.239 -11.863  1.00 67.33           N1+
ATOM   1078  NH2 ARG A 138      33.116  -1.445 -10.366  1.00 67.33           N  
ATOM   1079  N   GLN A 139      39.840   3.137 -10.831  1.00 70.88           N  
ATOM   1080  CA  GLN A 139      41.059   2.336 -10.815  1.00 70.88           C  
ATOM   1081  C   GLN A 139      41.983   2.762  -9.677  1.00 70.88           C  
ATOM   1082  O   GLN A 139      42.599   1.919  -9.022  1.00 70.88           O  
ATOM   1083  CB  GLN A 139      41.791   2.444 -12.153  1.00 70.88           C  
ATOM   1084  CG  GLN A 139      42.979   1.500 -12.283  1.00 70.88           C  
ATOM   1085  CD  GLN A 139      43.719   1.664 -13.597  1.00 70.88           C  
ATOM   1086  NE2 GLN A 139      44.752   0.854 -13.802  1.00 70.88           N  
ATOM   1087  OE1 GLN A 139      43.365   2.513 -14.422  1.00 70.88           O  
ATOM   1088  N   ARG A 140      42.029   3.994  -9.374  1.00 65.93           N  
ATOM   1089  CA  ARG A 140      42.922   4.488  -8.331  1.00 65.93           C  
ATOM   1090  C   ARG A 140      42.445   4.053  -6.950  1.00 65.93           C  
ATOM   1091  O   ARG A 140      43.257   3.756  -6.071  1.00 65.93           O  
ATOM   1092  CB  ARG A 140      43.029   6.013  -8.393  1.00 65.93           C  
ATOM   1093  CG  ARG A 140      44.068   6.518  -9.381  1.00 65.93           C  
ATOM   1094  CD  ARG A 140      44.294   8.018  -9.245  1.00 65.93           C  
ATOM   1095  NE  ARG A 140      44.544   8.645 -10.540  1.00 65.93           N  
ATOM   1096  CZ  ARG A 140      44.794   9.939 -10.720  1.00 65.93           C  
ATOM   1097  NH1 ARG A 140      44.830  10.772  -9.686  1.00 65.93           N1+
ATOM   1098  NH2 ARG A 140      45.008  10.404 -11.942  1.00 65.93           N  
ATOM   1099  N   TYR A 141      41.206   3.624  -6.810  1.00 58.71           N  
ATOM   1100  CA  TYR A 141      40.779   3.386  -5.436  1.00 58.71           C  
ATOM   1101  C   TYR A 141      40.110   2.024  -5.301  1.00 58.71           C  
ATOM   1102  O   TYR A 141      39.880   1.546  -4.187  1.00 58.71           O  
ATOM   1103  CB  TYR A 141      39.821   4.487  -4.972  1.00 58.71           C  
ATOM   1104  CG  TYR A 141      40.496   5.813  -4.719  1.00 58.71           C  
ATOM   1105  CD1 TYR A 141      41.347   5.987  -3.630  1.00 58.71           C  
ATOM   1106  CD2 TYR A 141      40.284   6.894  -5.568  1.00 58.71           C  
ATOM   1107  CE1 TYR A 141      41.970   7.208  -3.392  1.00 58.71           C  
ATOM   1108  CE2 TYR A 141      40.902   8.120  -5.339  1.00 58.71           C  
ATOM   1109  CZ  TYR A 141      41.742   8.266  -4.251  1.00 58.71           C  
ATOM   1110  OH  TYR A 141      42.356   9.477  -4.020  1.00 58.71           O  
ATOM   1111  N   GLU A 142      40.242   0.870  -6.117  1.00 48.18           N  
ATOM   1112  CA  GLU A 142      39.349  -0.270  -6.298  1.00 48.18           C  
ATOM   1113  C   GLU A 142      40.114  -1.588  -6.222  1.00 48.18           C  
ATOM   1114  O   GLU A 142      40.942  -1.882  -7.087  1.00 48.18           O  
ATOM   1115  CB  GLU A 142      38.608  -0.167  -7.633  1.00 48.18           C  
ATOM   1116  CG  GLU A 142      37.095  -0.092  -7.493  1.00 48.18           C  
ATOM   1117  CD  GLU A 142      36.378   0.090  -8.822  1.00 48.18           C  
ATOM   1118  OE1 GLU A 142      35.136   0.253  -8.824  1.00 48.18           O  
ATOM   1119  OE2 GLU A 142      37.062   0.068  -9.869  1.00 48.18           O1-
ATOM   1120  N   GLN A 143      40.554  -2.214  -5.249  1.00 34.65           N  
ATOM   1121  CA  GLN A 143      40.871  -3.630  -5.099  1.00 34.65           C  
ATOM   1122  C   GLN A 143      39.764  -4.366  -4.349  1.00 34.65           C  
ATOM   1123  O   GLN A 143      39.357  -3.945  -3.264  1.00 34.65           O  
ATOM   1124  CB  GLN A 143      42.205  -3.808  -4.373  1.00 34.65           C  
ATOM   1125  CG  GLN A 143      43.071  -4.924  -4.941  1.00 34.65           C  
ATOM   1126  CD  GLN A 143      44.501  -4.485  -5.199  1.00 34.65           C  
ATOM   1127  NE2 GLN A 143      45.311  -5.389  -5.737  1.00 34.65           N  
ATOM   1128  OE1 GLN A 143      44.873  -3.341  -4.917  1.00 34.65           O  
ATOM   1129  N   GLU A 144      38.673  -4.914  -4.960  1.00 35.15           N  
ATOM   1130  CA  GLU A 144      38.177  -6.231  -4.572  1.00 35.15           C  
ATOM   1131  C   GLU A 144      36.706  -6.398  -4.941  1.00 35.15           C  
ATOM   1132  O   GLU A 144      35.863  -5.598  -4.531  1.00 35.15           O  
ATOM   1133  CB  GLU A 144      38.373  -6.459  -3.071  1.00 35.15           C  
ATOM   1134  CG  GLU A 144      39.773  -6.922  -2.696  1.00 35.15           C  
ATOM   1135  CD  GLU A 144      39.885  -7.384  -1.252  1.00 35.15           C  
ATOM   1136  OE1 GLU A 144      40.961  -7.890  -0.858  1.00 35.15           O  
ATOM   1137  OE2 GLU A 144      38.889  -7.239  -0.508  1.00 35.15           O1-
ATOM   1138  N   MET A 145      36.417  -7.035  -6.104  1.00 33.04           N  
ATOM   1139  CA  MET A 145      34.978  -7.249  -6.232  1.00 33.04           C  
ATOM   1140  C   MET A 145      34.686  -8.514  -7.033  1.00 33.04           C  
ATOM   1141  O   MET A 145      35.322  -8.766  -8.057  1.00 33.04           O  
ATOM   1142  CB  MET A 145      34.311  -6.044  -6.896  1.00 33.04           C  
ATOM   1143  CG  MET A 145      33.963  -4.925  -5.928  1.00 33.04           C  
ATOM   1144  SD  MET A 145      32.453  -4.009  -6.425  1.00 33.04           S  
ATOM   1145  CE  MET A 145      31.319  -4.522  -5.105  1.00 33.04           C  
ATOM   1146  N   ARG A 146      34.061  -9.521  -6.398  1.00 30.94           N  
ATOM   1147  CA  ARG A 146      33.582 -10.812  -6.880  1.00 30.94           C  
ATOM   1148  C   ARG A 146      32.068 -10.925  -6.730  1.00 30.94           C  
ATOM   1149  O   ARG A 146      31.516 -10.582  -5.683  1.00 30.94           O  
ATOM   1150  CB  ARG A 146      34.269 -11.955  -6.130  1.00 30.94           C  
ATOM   1151  CG  ARG A 146      35.543 -12.451  -6.797  1.00 30.94           C  
ATOM   1152  CD  ARG A 146      36.077 -13.709  -6.127  1.00 30.94           C  
ATOM   1153  NE  ARG A 146      37.346 -14.134  -6.712  1.00 30.94           N  
ATOM   1154  CZ  ARG A 146      38.194 -14.987  -6.145  1.00 30.94           C  
ATOM   1155  NH1 ARG A 146      37.924 -15.526  -4.961  1.00 30.94           N1+
ATOM   1156  NH2 ARG A 146      39.321 -15.304  -6.765  1.00 30.94           N  
ATOM   1157  N   ASP A 147      31.451 -11.522  -7.776  1.00 29.13           N  
ATOM   1158  CA  ASP A 147      30.292 -11.763  -8.630  1.00 29.13           C  
ATOM   1159  C   ASP A 147      29.668 -13.126  -8.338  1.00 29.13           C  
ATOM   1160  O   ASP A 147      30.382 -14.108  -8.127  1.00 29.13           O  
ATOM   1161  CB  ASP A 147      30.683 -11.668 -10.106  1.00 29.13           C  
ATOM   1162  CG  ASP A 147      30.755 -10.237 -10.609  1.00 29.13           C  
ATOM   1163  OD1 ASP A 147      30.115  -9.346 -10.010  1.00 29.13           O  
ATOM   1164  OD2 ASP A 147      31.457  -9.998 -11.616  1.00 29.13           O1-
ATOM   1165  N   THR A 148      28.369 -13.164  -8.364  1.00 26.06           N  
ATOM   1166  CA  THR A 148      27.685 -14.376  -8.803  1.00 26.06           C  
ATOM   1167  C   THR A 148      26.225 -14.083  -9.133  1.00 26.06           C  
ATOM   1168  O   THR A 148      25.538 -13.392  -8.378  1.00 26.06           O  
ATOM   1169  CB  THR A 148      27.761 -15.479  -7.731  1.00 26.06           C  
ATOM   1170  CG2 THR A 148      27.557 -16.859  -8.346  1.00 26.06           C  
ATOM   1171  OG1 THR A 148      29.046 -15.435  -7.098  1.00 26.06           O  
ATOM   1172  N   SER A 149      25.954 -14.318 -10.339  1.00 25.68           N  
ATOM   1173  CA  SER A 149      24.937 -14.378 -11.384  1.00 25.68           C  
ATOM   1174  C   SER A 149      24.097 -15.645 -11.265  1.00 25.68           C  
ATOM   1175  O   SER A 149      24.606 -16.700 -10.882  1.00 25.68           O  
ATOM   1176  CB  SER A 149      25.585 -14.313 -12.767  1.00 25.68           C  
ATOM   1177  OG  SER A 149      26.164 -15.561 -13.110  1.00 25.68           O  
ATOM   1178  N   ALA A 150      22.855 -15.447 -11.350  1.00 24.98           N  
ATOM   1179  CA  ALA A 150      22.017 -16.547 -11.818  1.00 24.98           C  
ATOM   1180  C   ALA A 150      20.639 -16.046 -12.241  1.00 24.98           C  
ATOM   1181  O   ALA A 150      20.059 -15.178 -11.584  1.00 24.98           O  
ATOM   1182  CB  ALA A 150      21.882 -17.613 -10.733  1.00 24.98           C  
ATOM   1183  N   HIS A 151      20.291 -16.465 -13.406  1.00 21.94           N  
ATOM   1184  CA  HIS A 151      19.329 -16.574 -14.496  1.00 21.94           C  
ATOM   1185  C   HIS A 151      18.130 -17.424 -14.091  1.00 21.94           C  
ATOM   1186  O   HIS A 151      18.280 -18.409 -13.363  1.00 21.94           O  
ATOM   1187  CB  HIS A 151      19.994 -17.164 -15.741  1.00 21.94           C  
ATOM   1188  CG  HIS A 151      21.012 -16.261 -16.362  1.00 21.94           C  
ATOM   1189  CD2 HIS A 151      22.347 -16.410 -16.531  1.00 21.94           C  
ATOM   1190  ND1 HIS A 151      20.690 -15.032 -16.896  1.00 21.94           N  
ATOM   1191  CE1 HIS A 151      21.787 -14.463 -17.368  1.00 21.94           C  
ATOM   1192  NE2 HIS A 151      22.806 -15.278 -17.159  1.00 21.94           N  
ATOM   1193  N   THR A 152      16.982 -16.895 -14.367  1.00 26.58           N  
ATOM   1194  CA  THR A 152      15.842 -17.801 -14.276  1.00 26.58           C  
ATOM   1195  C   THR A 152      14.744 -17.389 -15.252  1.00 26.58           C  
ATOM   1196  O   THR A 152      14.523 -16.198 -15.479  1.00 26.58           O  
ATOM   1197  CB  THR A 152      15.272 -17.840 -12.846  1.00 26.58           C  
ATOM   1198  CG2 THR A 152      15.754 -19.077 -12.095  1.00 26.58           C  
ATOM   1199  OG1 THR A 152      15.696 -16.669 -12.137  1.00 26.58           O  
ATOM   1200  N   SER A 153      14.239 -18.437 -15.873  1.00 24.99           N  
ATOM   1201  CA  SER A 153      13.188 -18.942 -16.750  1.00 24.99           C  
ATOM   1202  C   SER A 153      11.875 -19.116 -15.996  1.00 24.99           C  
ATOM   1203  O   SER A 153      11.873 -19.465 -14.813  1.00 24.99           O  
ATOM   1204  CB  SER A 153      13.606 -20.273 -17.377  1.00 24.99           C  
ATOM   1205  OG  SER A 153      12.890 -21.349 -16.795  1.00 24.99           O  
ATOM   1206  N   VAL A 154      10.775 -18.942 -16.666  1.00 26.60           N  
ATOM   1207  CA  VAL A 154       9.345 -18.662 -16.598  1.00 26.60           C  
ATOM   1208  C   VAL A 154       8.564 -19.973 -16.537  1.00 26.60           C  
ATOM   1209  O   VAL A 154       8.837 -20.902 -17.302  1.00 26.60           O  
ATOM   1210  CB  VAL A 154       8.874 -17.817 -17.803  1.00 26.60           C  
ATOM   1211  CG1 VAL A 154       7.388 -17.482 -17.680  1.00 26.60           C  
ATOM   1212  CG2 VAL A 154       9.705 -16.541 -17.916  1.00 26.60           C  
ATOM   1213  N   ASP A 155       7.630 -20.035 -15.549  1.00 36.43           N  
ATOM   1214  CA  ASP A 155       6.776 -21.147 -15.146  1.00 36.43           C  
ATOM   1215  C   ASP A 155       5.305 -20.739 -15.148  1.00 36.43           C  
ATOM   1216  O   ASP A 155       4.954 -19.659 -14.668  1.00 36.43           O  
ATOM   1217  CB  ASP A 155       7.178 -21.658 -13.760  1.00 36.43           C  
ATOM   1218  CG  ASP A 155       6.440 -22.923 -13.358  1.00 36.43           C  
ATOM   1219  OD1 ASP A 155       5.546 -23.372 -14.107  1.00 36.43           O  
ATOM   1220  OD2 ASP A 155       6.754 -23.474 -12.280  1.00 36.43           O1-
ATOM   1221  N   PRO A 156       4.507 -21.829 -15.260  1.00 31.95           N  
ATOM   1222  CA  PRO A 156       3.083 -21.836 -15.605  1.00 31.95           C  
ATOM   1223  C   PRO A 156       2.195 -22.251 -14.434  1.00 31.95           C  
ATOM   1224  O   PRO A 156       0.966 -22.190 -14.535  1.00 31.95           O  
ATOM   1225  CB  PRO A 156       3.001 -22.858 -16.741  1.00 31.95           C  
ATOM   1226  CG  PRO A 156       4.284 -23.620 -16.663  1.00 31.95           C  
ATOM   1227  CD  PRO A 156       5.072 -23.110 -15.491  1.00 31.95           C  
ATOM   1228  N   ARG A 157       2.390 -21.676 -13.120  1.00 38.94           N  
ATOM   1229  CA  ARG A 157       1.378 -21.851 -12.083  1.00 38.94           C  
ATOM   1230  C   ARG A 157       0.890 -20.503 -11.562  1.00 38.94           C  
ATOM   1231  O   ARG A 157       0.210 -20.438 -10.536  1.00 38.94           O  
ATOM   1232  CB  ARG A 157       1.931 -22.690 -10.928  1.00 38.94           C  
ATOM   1233  CG  ARG A 157       1.968 -24.183 -11.215  1.00 38.94           C  
ATOM   1234  CD  ARG A 157       2.500 -24.972 -10.027  1.00 38.94           C  
ATOM   1235  NE  ARG A 157       3.700 -25.728 -10.376  1.00 38.94           N  
ATOM   1236  CZ  ARG A 157       4.418 -26.448  -9.519  1.00 38.94           C  
ATOM   1237  NH1 ARG A 157       4.071 -26.523  -8.239  1.00 38.94           N1+
ATOM   1238  NH2 ARG A 157       5.492 -27.097  -9.944  1.00 38.94           N  
ATOM   1239  N   MET A 158       0.524 -19.576 -12.336  1.00 34.27           N  
ATOM   1240  CA  MET A 158      -0.056 -18.242 -12.459  1.00 34.27           C  
ATOM   1241  C   MET A 158      -1.478 -18.214 -11.908  1.00 34.27           C  
ATOM   1242  O   MET A 158      -1.889 -17.231 -11.289  1.00 34.27           O  
ATOM   1243  CB  MET A 158      -0.052 -17.786 -13.919  1.00 34.27           C  
ATOM   1244  CG  MET A 158       1.281 -17.218 -14.380  1.00 34.27           C  
ATOM   1245  SD  MET A 158       1.157 -16.357 -15.996  1.00 34.27           S  
ATOM   1246  CE  MET A 158       0.209 -14.890 -15.506  1.00 34.27           C  
ATOM   1247  N   MET A 159      -2.058 -19.410 -11.383  1.00 34.96           N  
ATOM   1248  CA  MET A 159      -3.443 -19.175 -10.984  1.00 34.96           C  
ATOM   1249  C   MET A 159      -3.679 -19.625  -9.546  1.00 34.96           C  
ATOM   1250  O   MET A 159      -4.589 -19.131  -8.877  1.00 34.96           O  
ATOM   1251  CB  MET A 159      -4.405 -19.904 -11.924  1.00 34.96           C  
ATOM   1252  CG  MET A 159      -4.609 -19.202 -13.257  1.00 34.96           C  
ATOM   1253  SD  MET A 159      -6.159 -18.221 -13.306  1.00 34.96           S  
ATOM   1254  CE  MET A 159      -7.363 -19.542 -13.617  1.00 34.96           C  
ATOM   1255  N   ALA A 160      -2.768 -20.400  -8.930  1.00 35.56           N  
ATOM   1256  CA  ALA A 160      -3.014 -20.920  -7.587  1.00 35.56           C  
ATOM   1257  C   ALA A 160      -2.655 -19.886  -6.524  1.00 35.56           C  
ATOM   1258  O   ALA A 160      -3.245 -19.870  -5.441  1.00 35.56           O  
ATOM   1259  CB  ALA A 160      -2.225 -22.207  -7.362  1.00 35.56           C  
ATOM   1260  N   LEU A 161      -2.260 -18.623  -7.000  1.00 37.02           N  
ATOM   1261  CA  LEU A 161      -1.720 -17.647  -6.060  1.00 37.02           C  
ATOM   1262  C   LEU A 161      -2.705 -16.504  -5.837  1.00 37.02           C  
ATOM   1263  O   LEU A 161      -2.776 -15.945  -4.741  1.00 37.02           O  
ATOM   1264  CB  LEU A 161      -0.385 -17.094  -6.568  1.00 37.02           C  
ATOM   1265  CG  LEU A 161       0.804 -18.056  -6.534  1.00 37.02           C  
ATOM   1266  CD1 LEU A 161       1.893 -17.586  -7.493  1.00 37.02           C  
ATOM   1267  CD2 LEU A 161       1.350 -18.181  -5.116  1.00 37.02           C  
ATOM   1268  N   TYR A 162      -3.662 -16.297  -6.822  1.00 35.36           N  
ATOM   1269  CA  TYR A 162      -4.586 -15.181  -6.657  1.00 35.36           C  
ATOM   1270  C   TYR A 162      -5.798 -15.594  -5.830  1.00 35.36           C  
ATOM   1271  O   TYR A 162      -6.371 -14.778  -5.105  1.00 35.36           O  
ATOM   1272  CB  TYR A 162      -5.040 -14.651  -8.020  1.00 35.36           C  
ATOM   1273  CG  TYR A 162      -3.960 -13.915  -8.776  1.00 35.36           C  
ATOM   1274  CD1 TYR A 162      -3.582 -12.626  -8.409  1.00 35.36           C  
ATOM   1275  CD2 TYR A 162      -3.317 -14.507  -9.858  1.00 35.36           C  
ATOM   1276  CE1 TYR A 162      -2.589 -11.943  -9.104  1.00 35.36           C  
ATOM   1277  CE2 TYR A 162      -2.323 -13.833 -10.560  1.00 35.36           C  
ATOM   1278  CZ  TYR A 162      -1.966 -12.554 -10.175  1.00 35.36           C  
ATOM   1279  OH  TYR A 162      -0.982 -11.883 -10.866  1.00 35.36           O  
ATOM   1280  N   THR A 163      -5.990 -16.918  -5.879  1.00 37.19           N  
ATOM   1281  CA  THR A 163      -7.162 -17.343  -5.123  1.00 37.19           C  
ATOM   1282  C   THR A 163      -6.823 -17.505  -3.644  1.00 37.19           C  
ATOM   1283  O   THR A 163      -7.664 -17.257  -2.778  1.00 37.19           O  
ATOM   1284  CB  THR A 163      -7.730 -18.667  -5.670  1.00 37.19           C  
ATOM   1285  CG2 THR A 163      -9.198 -18.833  -5.294  1.00 37.19           C  
ATOM   1286  OG1 THR A 163      -7.609 -18.678  -7.097  1.00 37.19           O  
ATOM   1287  N   ASP A 164      -5.514 -17.352  -3.236  1.00 41.62           N  
ATOM   1288  CA  ASP A 164      -5.108 -17.709  -1.880  1.00 41.62           C  
ATOM   1289  C   ASP A 164      -5.080 -16.480  -0.973  1.00 41.62           C  
ATOM   1290  O   ASP A 164      -5.163 -16.603   0.250  1.00 41.62           O  
ATOM   1291  CB  ASP A 164      -3.737 -18.387  -1.890  1.00 41.62           C  
ATOM   1292  CG  ASP A 164      -3.725 -19.714  -1.153  1.00 41.62           C  
ATOM   1293  OD1 ASP A 164      -4.759 -20.091  -0.559  1.00 41.62           O  
ATOM   1294  OD2 ASP A 164      -2.673 -20.388  -1.163  1.00 41.62           O1-
ATOM   1295  N   VAL A 165      -5.052 -15.193  -1.505  1.00 39.48           N  
ATOM   1296  CA  VAL A 165      -5.259 -14.066  -0.602  1.00 39.48           C  
ATOM   1297  C   VAL A 165      -6.688 -14.089  -0.065  1.00 39.48           C  
ATOM   1298  O   VAL A 165      -6.933 -13.704   1.080  1.00 39.48           O  
ATOM   1299  CB  VAL A 165      -4.974 -12.718  -1.303  1.00 39.48           C  
ATOM   1300  CG1 VAL A 165      -5.132 -11.557  -0.323  1.00 39.48           C  
ATOM   1301  CG2 VAL A 165      -3.574 -12.720  -1.913  1.00 39.48           C  
ATOM   1302  N   THR A 166      -7.600 -14.863  -0.711  1.00 40.47           N  
ATOM   1303  CA  THR A 166      -8.925 -14.890  -0.101  1.00 40.47           C  
ATOM   1304  C   THR A 166      -9.051 -16.063   0.866  1.00 40.47           C  
ATOM   1305  O   THR A 166      -9.890 -16.042   1.769  1.00 40.47           O  
ATOM   1306  CB  THR A 166     -10.030 -14.980  -1.170  1.00 40.47           C  
ATOM   1307  CG2 THR A 166     -10.114 -13.693  -1.984  1.00 40.47           C  
ATOM   1308  OG1 THR A 166      -9.746 -16.072  -2.052  1.00 40.47           O  
ATOM   1309  N   GLU A 167      -8.085 -16.995   0.875  1.00 48.25           N  
ATOM   1310  CA  GLU A 167      -8.261 -18.054   1.864  1.00 48.25           C  
ATOM   1311  C   GLU A 167      -7.339 -17.848   3.063  1.00 48.25           C  
ATOM   1312  O   GLU A 167      -6.129 -18.064   2.966  1.00 48.25           O  
ATOM   1313  CB  GLU A 167      -8.006 -19.426   1.235  1.00 48.25           C  
ATOM   1314  CG  GLU A 167      -9.234 -20.038   0.576  1.00 48.25           C  
ATOM   1315  CD  GLU A 167      -8.965 -21.398  -0.047  1.00 48.25           C  
ATOM   1316  OE1 GLU A 167      -9.890 -21.978  -0.661  1.00 48.25           O  
ATOM   1317  OE2 GLU A 167      -7.821 -21.889   0.079  1.00 48.25           O1-
ATOM   1318  N   LEU A 168      -7.219 -16.703   3.642  1.00 60.56           N  
ATOM   1319  CA  LEU A 168      -6.371 -16.405   4.791  1.00 60.56           C  
ATOM   1320  C   LEU A 168      -6.514 -17.478   5.865  1.00 60.56           C  
ATOM   1321  O   LEU A 168      -7.629 -17.888   6.193  1.00 60.56           O  
ATOM   1322  CB  LEU A 168      -6.721 -15.033   5.373  1.00 60.56           C  
ATOM   1323  CG  LEU A 168      -6.286 -13.817   4.553  1.00 60.56           C  
ATOM   1324  CD1 LEU A 168      -7.250 -12.656   4.775  1.00 60.56           C  
ATOM   1325  CD2 LEU A 168      -4.861 -13.411   4.913  1.00 60.56           C  
ATOM   1326  N   VAL A 169      -5.671 -18.437   5.888  1.00 64.53           N  
ATOM   1327  CA  VAL A 169      -5.592 -19.456   6.930  1.00 64.53           C  
ATOM   1328  C   VAL A 169      -5.898 -18.831   8.289  1.00 64.53           C  
ATOM   1329  O   VAL A 169      -5.243 -17.870   8.698  1.00 64.53           O  
ATOM   1330  CB  VAL A 169      -4.204 -20.135   6.955  1.00 64.53           C  
ATOM   1331  CG1 VAL A 169      -4.152 -21.217   8.033  1.00 64.53           C  
ATOM   1332  CG2 VAL A 169      -3.874 -20.725   5.585  1.00 64.53           C  
ATOM   1333  N   GLY A 170      -7.003 -19.260   8.932  1.00 71.82           N  
ATOM   1334  CA  GLY A 170      -7.317 -18.991  10.326  1.00 71.82           C  
ATOM   1335  C   GLY A 170      -8.104 -17.709  10.523  1.00 71.82           C  
ATOM   1336  O   GLY A 170      -8.299 -17.262  11.655  1.00 71.82           O  
ATOM   1337  N   ILE A 171      -8.521 -17.038   9.398  1.00 81.86           N  
ATOM   1338  CA  ILE A 171      -9.201 -15.751   9.500  1.00 81.86           C  
ATOM   1339  C   ILE A 171     -10.655 -15.967   9.914  1.00 81.86           C  
ATOM   1340  O   ILE A 171     -11.321 -15.037  10.373  1.00 81.86           O  
ATOM   1341  CB  ILE A 171      -9.133 -14.969   8.169  1.00 81.86           C  
ATOM   1342  CG1 ILE A 171      -9.482 -13.494   8.399  1.00 81.86           C  
ATOM   1343  CG2 ILE A 171     -10.064 -15.596   7.127  1.00 81.86           C  
ATOM   1344  CD1 ILE A 171      -9.063 -12.574   7.260  1.00 81.86           C  
ATOM   1345  N   GLU A 172     -11.169 -17.194   9.765  1.00 84.13           N  
ATOM   1346  CA  GLU A 172     -12.578 -17.516   9.972  1.00 84.13           C  
ATOM   1347  C   GLU A 172     -13.002 -17.237  11.411  1.00 84.13           C  
ATOM   1348  O   GLU A 172     -14.031 -16.601  11.648  1.00 84.13           O  
ATOM   1349  CB  GLU A 172     -12.852 -18.980   9.618  1.00 84.13           C  
ATOM   1350  CG  GLU A 172     -12.787 -19.274   8.126  1.00 84.13           C  
ATOM   1351  CD  GLU A 172     -12.733 -20.760   7.809  1.00 84.13           C  
ATOM   1352  OE1 GLU A 172     -12.619 -21.123   6.616  1.00 84.13           O  
ATOM   1353  OE2 GLU A 172     -12.807 -21.569   8.762  1.00 84.13           O1-
ATOM   1354  N   GLU A 173     -12.151 -17.662  12.309  1.00 86.12           N  
ATOM   1355  CA  GLU A 173     -12.483 -17.486  13.720  1.00 86.12           C  
ATOM   1356  C   GLU A 173     -12.518 -16.008  14.098  1.00 86.12           C  
ATOM   1357  O   GLU A 173     -13.456 -15.552  14.756  1.00 86.12           O  
ATOM   1358  CB  GLU A 173     -11.480 -18.231  14.605  1.00 86.12           C  
ATOM   1359  CG  GLU A 173     -11.875 -18.282  16.074  1.00 86.12           C  
ATOM   1360  CD  GLU A 173     -10.880 -19.042  16.937  1.00 86.12           C  
ATOM   1361  OE1 GLU A 173     -11.082 -19.120  18.170  1.00 86.12           O  
ATOM   1362  OE2 GLU A 173      -9.891 -19.563  16.375  1.00 86.12           O1-
ATOM   1363  N   THR A 174     -11.532 -15.274  13.660  1.00 89.97           N  
ATOM   1364  CA  THR A 174     -11.446 -13.853  13.978  1.00 89.97           C  
ATOM   1365  C   THR A 174     -12.551 -13.072  13.272  1.00 89.97           C  
ATOM   1366  O   THR A 174     -13.145 -12.162  13.854  1.00 89.97           O  
ATOM   1367  CB  THR A 174     -10.074 -13.274  13.585  1.00 89.97           C  
ATOM   1368  CG2 THR A 174      -8.966 -13.840  14.468  1.00 89.97           C  
ATOM   1369  OG1 THR A 174      -9.796 -13.604  12.219  1.00 89.97           O  
ATOM   1370  N   ARG A 175     -12.793 -13.498  12.051  1.00 91.60           N  
ATOM   1371  CA  ARG A 175     -13.855 -12.878  11.266  1.00 91.60           C  
ATOM   1372  C   ARG A 175     -15.207 -13.030  11.956  1.00 91.60           C  
ATOM   1373  O   ARG A 175     -15.953 -12.058  12.091  1.00 91.60           O  
ATOM   1374  CB  ARG A 175     -13.912 -13.486   9.863  1.00 91.60           C  
ATOM   1375  CG  ARG A 175     -15.039 -12.941   9.000  1.00 91.60           C  
ATOM   1376  CD  ARG A 175     -15.305 -13.828   7.792  1.00 91.60           C  
ATOM   1377  NE  ARG A 175     -15.803 -15.142   8.189  1.00 91.60           N  
ATOM   1378  CZ  ARG A 175     -15.764 -16.230   7.424  1.00 91.60           C  
ATOM   1379  NH1 ARG A 175     -15.246 -16.182   6.202  1.00 91.60           N1+
ATOM   1380  NH2 ARG A 175     -16.246 -17.375   7.885  1.00 91.60           N  
ATOM   1381  N   ASP A 176     -15.487 -14.219  12.377  1.00 91.52           N  
ATOM   1382  CA  ASP A 176     -16.767 -14.527  13.007  1.00 91.52           C  
ATOM   1383  C   ASP A 176     -16.905 -13.812  14.349  1.00 91.52           C  
ATOM   1384  O   ASP A 176     -17.999 -13.382  14.719  1.00 91.52           O  
ATOM   1385  CB  ASP A 176     -16.922 -16.037  13.197  1.00 91.52           C  
ATOM   1386  CG  ASP A 176     -17.088 -16.786  11.886  1.00 91.52           C  
ATOM   1387  OD1 ASP A 176     -17.446 -16.158  10.866  1.00 91.52           O  
ATOM   1388  OD2 ASP A 176     -16.863 -18.015  11.874  1.00 91.52           O1-
ATOM   1389  N   LYS A 177     -15.847 -13.738  15.030  1.00 91.79           N  
ATOM   1390  CA  LYS A 177     -15.838 -12.968  16.271  1.00 91.79           C  
ATOM   1391  C   LYS A 177     -16.189 -11.506  16.013  1.00 91.79           C  
ATOM   1392  O   LYS A 177     -16.969 -10.908  16.758  1.00 91.79           O  
ATOM   1393  CB  LYS A 177     -14.473 -13.067  16.954  1.00 91.79           C  
ATOM   1394  CG  LYS A 177     -14.426 -12.435  18.338  1.00 91.79           C  
ATOM   1395  CD  LYS A 177     -13.056 -12.601  18.982  1.00 91.79           C  
ATOM   1396  CE  LYS A 177     -12.985 -11.904  20.334  1.00 91.79           C  
ATOM   1397  NZ  LYS A 177     -11.646 -12.071  20.974  1.00 91.79           N1+
ATOM   1398  N   LEU A 178     -15.541 -10.911  14.985  1.00 93.18           N  
ATOM   1399  CA  LEU A 178     -15.807  -9.527  14.608  1.00 93.18           C  
ATOM   1400  C   LEU A 178     -17.268  -9.344  14.211  1.00 93.18           C  
ATOM   1401  O   LEU A 178     -17.913  -8.380  14.630  1.00 93.18           O  
ATOM   1402  CB  LEU A 178     -14.896  -9.101  13.454  1.00 93.18           C  
ATOM   1403  CG  LEU A 178     -15.048  -7.659  12.967  1.00 93.18           C  
ATOM   1404  CD1 LEU A 178     -14.690  -6.682  14.082  1.00 93.18           C  
ATOM   1405  CD2 LEU A 178     -14.180  -7.416  11.736  1.00 93.18           C  
ATOM   1406  N   ILE A 179     -17.785 -10.291  13.451  1.00 92.35           N  
ATOM   1407  CA  ILE A 179     -19.165 -10.242  12.980  1.00 92.35           C  
ATOM   1408  C   ILE A 179     -20.119 -10.324  14.170  1.00 92.35           C  
ATOM   1409  O   ILE A 179     -21.126  -9.612  14.216  1.00 92.35           O  
ATOM   1410  CB  ILE A 179     -19.461 -11.380  11.977  1.00 92.35           C  
ATOM   1411  CG1 ILE A 179     -18.718 -11.136  10.659  1.00 92.35           C  
ATOM   1412  CG2 ILE A 179     -20.968 -11.512  11.740  1.00 92.35           C  
ATOM   1413  CD1 ILE A 179     -18.845 -12.274   9.656  1.00 92.35           C  
ATOM   1414  N   ASN A 180     -19.820 -11.170  15.098  1.00 91.45           N  
ATOM   1415  CA  ASN A 180     -20.629 -11.293  16.306  1.00 91.45           C  
ATOM   1416  C   ASN A 180     -20.677  -9.982  17.085  1.00 91.45           C  
ATOM   1417  O   ASN A 180     -21.718  -9.620  17.635  1.00 91.45           O  
ATOM   1418  CB  ASN A 180     -20.099 -12.421  17.194  1.00 91.45           C  
ATOM   1419  CG  ASN A 180     -20.446 -13.797  16.661  1.00 91.45           C  
ATOM   1420  ND2 ASN A 180     -19.730 -14.812  17.130  1.00 91.45           N  
ATOM   1421  OD1 ASN A 180     -21.349 -13.946  15.834  1.00 91.45           O  
ATOM   1422  N   MET A 181     -19.584  -9.242  17.097  1.00 90.89           N  
ATOM   1423  CA  MET A 181     -19.528  -7.937  17.750  1.00 90.89           C  
ATOM   1424  C   MET A 181     -20.448  -6.940  17.054  1.00 90.89           C  
ATOM   1425  O   MET A 181     -21.035  -6.072  17.703  1.00 90.89           O  
ATOM   1426  CB  MET A 181     -18.094  -7.404  17.764  1.00 90.89           C  
ATOM   1427  CG  MET A 181     -17.168  -8.161  18.701  1.00 90.89           C  
ATOM   1428  SD  MET A 181     -15.435  -7.562  18.613  1.00 90.89           S  
ATOM   1429  CE  MET A 181     -15.647  -5.877  19.251  1.00 90.89           C  
ATOM   1430  N   LEU A 182     -20.558  -7.137  15.728  1.00 89.45           N  
ATOM   1431  CA  LEU A 182     -21.366  -6.227  14.923  1.00 89.45           C  
ATOM   1432  C   LEU A 182     -22.852  -6.519  15.099  1.00 89.45           C  
ATOM   1433  O   LEU A 182     -23.677  -5.603  15.066  1.00 89.45           O  
ATOM   1434  CB  LEU A 182     -20.984  -6.337  13.444  1.00 89.45           C  
ATOM   1435  CG  LEU A 182     -19.660  -5.691  13.036  1.00 89.45           C  
ATOM   1436  CD1 LEU A 182     -19.258  -6.144  11.636  1.00 89.45           C  
ATOM   1437  CD2 LEU A 182     -19.763  -4.171  13.103  1.00 89.45           C  
ATOM   1438  N   ILE A 183     -23.126  -7.803  15.439  1.00 84.31           N  
ATOM   1439  CA  ILE A 183     -24.513  -8.256  15.465  1.00 84.31           C  
ATOM   1440  C   ILE A 183     -25.030  -8.250  16.902  1.00 84.31           C  
ATOM   1441  O   ILE A 183     -26.217  -8.011  17.139  1.00 84.31           O  
ATOM   1442  CB  ILE A 183     -24.659  -9.665  14.848  1.00 84.31           C  
ATOM   1443  CG1 ILE A 183     -24.245  -9.647  13.372  1.00 84.31           C  
ATOM   1444  CG2 ILE A 183     -26.093 -10.178  15.009  1.00 84.31           C  
ATOM   1445  CD1 ILE A 183     -24.156 -11.028  12.738  1.00 84.31           C  
ATOM   1446  N   GLU A 184     -24.061  -8.563  17.915  1.00 71.49           N  
ATOM   1447  CA  GLU A 184     -24.408  -8.697  19.326  1.00 71.49           C  
ATOM   1448  C   GLU A 184     -24.962  -7.389  19.885  1.00 71.49           C  
ATOM   1449  O   GLU A 184     -24.473  -6.308  19.549  1.00 71.49           O  
ATOM   1450  CB  GLU A 184     -23.190  -9.142  20.140  1.00 71.49           C  
ATOM   1451  CG  GLU A 184     -23.510 -10.176  21.210  1.00 71.49           C  
ATOM   1452  CD  GLU A 184     -22.278 -10.686  21.939  1.00 71.49           C  
ATOM   1453  OE1 GLU A 184     -22.413 -11.571  22.815  1.00 71.49           O  
ATOM   1454  OE2 GLU A 184     -21.167 -10.197  21.633  1.00 71.49           O1-
ATOM   1455  N   ASP A 185     -26.253  -7.345  20.537  1.00 62.41           N  
ATOM   1456  CA  ASP A 185     -26.940  -6.275  21.254  1.00 62.41           C  
ATOM   1457  C   ASP A 185     -27.913  -5.537  20.337  1.00 62.41           C  
ATOM   1458  O   ASP A 185     -27.909  -4.305  20.282  1.00 62.41           O  
ATOM   1459  CB  ASP A 185     -25.929  -5.293  21.848  1.00 62.41           C  
ATOM   1460  CG  ASP A 185     -25.383  -5.744  23.192  1.00 62.41           C  
ATOM   1461  OD1 ASP A 185     -26.008  -6.607  23.845  1.00 62.41           O  
ATOM   1462  OD2 ASP A 185     -24.320  -5.230  23.601  1.00 62.41           O1-
ATOM   1463  N   ASP A 186     -28.598  -6.341  19.398  1.00 53.00           N  
ATOM   1464  CA  ASP A 186     -29.510  -5.797  18.397  1.00 53.00           C  
ATOM   1465  C   ASP A 186     -30.627  -4.988  19.054  1.00 53.00           C  
ATOM   1466  O   ASP A 186     -31.795  -5.115  18.680  1.00 53.00           O  
ATOM   1467  CB  ASP A 186     -30.105  -6.920  17.546  1.00 53.00           C  
ATOM   1468  CG  ASP A 186     -29.701  -6.835  16.085  1.00 53.00           C  
ATOM   1469  OD1 ASP A 186     -28.977  -5.889  15.706  1.00 53.00           O  
ATOM   1470  OD2 ASP A 186     -30.112  -7.721  15.304  1.00 53.00           O1-
ATOM   1471  N   ASP A 187     -30.302  -4.430  20.282  1.00 61.31           N  
ATOM   1472  CA  ASP A 187     -31.365  -3.491  20.628  1.00 61.31           C  
ATOM   1473  C   ASP A 187     -31.312  -2.250  19.740  1.00 61.31           C  
ATOM   1474  O   ASP A 187     -30.511  -1.343  19.978  1.00 61.31           O  
ATOM   1475  CB  ASP A 187     -31.266  -3.088  22.101  1.00 61.31           C  
ATOM   1476  CG  ASP A 187     -32.515  -2.392  22.611  1.00 61.31           C  
ATOM   1477  OD1 ASP A 187     -33.515  -2.310  21.865  1.00 61.31           O  
ATOM   1478  OD2 ASP A 187     -32.500  -1.921  23.768  1.00 61.31           O1-
ATOM   1479  N   TRP A 188     -31.828  -2.283  18.577  1.00 60.17           N  
ATOM   1480  CA  TRP A 188     -31.839  -1.257  17.539  1.00 60.17           C  
ATOM   1481  C   TRP A 188     -32.292   0.085  18.105  1.00 60.17           C  
ATOM   1482  O   TRP A 188     -32.055   1.133  17.500  1.00 60.17           O  
ATOM   1483  CB  TRP A 188     -32.752  -1.672  16.382  1.00 60.17           C  
ATOM   1484  CG  TRP A 188     -32.469  -3.043  15.845  1.00 60.17           C  
ATOM   1485  CD1 TRP A 188     -32.987  -4.226  16.293  1.00 60.17           C  
ATOM   1486  CD2 TRP A 188     -31.596  -3.371  14.760  1.00 60.17           C  
ATOM   1487  CE2 TRP A 188     -31.634  -4.775  14.604  1.00 60.17           C  
ATOM   1488  CE3 TRP A 188     -30.786  -2.615  13.903  1.00 60.17           C  
ATOM   1489  NE1 TRP A 188     -32.489  -5.272  15.550  1.00 60.17           N  
ATOM   1490  CZ2 TRP A 188     -30.890  -5.437  13.624  1.00 60.17           C  
ATOM   1491  CZ3 TRP A 188     -30.047  -3.276  12.929  1.00 60.17           C  
ATOM   1492  CH2 TRP A 188     -30.106  -4.673  12.799  1.00 60.17           C  
ATOM   1493  N   SER A 189     -32.985  -0.027  19.256  1.00 58.80           N  
ATOM   1494  CA  SER A 189     -33.560   1.193  19.812  1.00 58.80           C  
ATOM   1495  C   SER A 189     -32.512   2.001  20.571  1.00 58.80           C  
ATOM   1496  O   SER A 189     -32.529   3.233  20.540  1.00 58.80           O  
ATOM   1497  CB  SER A 189     -34.730   0.861  20.739  1.00 58.80           C  
ATOM   1498  OG  SER A 189     -35.307  -0.386  20.393  1.00 58.80           O  
ATOM   1499  N   LYS A 190     -31.473   1.321  21.099  1.00 61.51           N  
ATOM   1500  CA  LYS A 190     -30.501   1.999  21.951  1.00 61.51           C  
ATOM   1501  C   LYS A 190     -29.308   2.494  21.137  1.00 61.51           C  
ATOM   1502  O   LYS A 190     -28.780   3.578  21.396  1.00 61.51           O  
ATOM   1503  CB  LYS A 190     -30.023   1.069  23.067  1.00 61.51           C  
ATOM   1504  CG  LYS A 190     -30.961   1.005  24.263  1.00 61.51           C  
ATOM   1505  CD  LYS A 190     -30.358   0.197  25.404  1.00 61.51           C  
ATOM   1506  CE  LYS A 190     -31.341   0.031  26.555  1.00 61.51           C  
ATOM   1507  NZ  LYS A 190     -30.763  -0.783  27.665  1.00 61.51           N1+
ATOM   1508  N   TYR A 191     -29.007   1.826  19.997  1.00 65.35           N  
ATOM   1509  CA  TYR A 191     -27.818   2.188  19.234  1.00 65.35           C  
ATOM   1510  C   TYR A 191     -28.084   2.099  17.736  1.00 65.35           C  
ATOM   1511  O   TYR A 191     -27.800   1.077  17.108  1.00 65.35           O  
ATOM   1512  CB  TYR A 191     -26.641   1.283  19.609  1.00 65.35           C  
ATOM   1513  CG  TYR A 191     -26.350   1.250  21.090  1.00 65.35           C  
ATOM   1514  CD1 TYR A 191     -25.717   2.319  21.719  1.00 65.35           C  
ATOM   1515  CD2 TYR A 191     -26.704   0.149  21.862  1.00 65.35           C  
ATOM   1516  CE1 TYR A 191     -25.444   2.293  23.083  1.00 65.35           C  
ATOM   1517  CE2 TYR A 191     -26.436   0.111  23.226  1.00 65.35           C  
ATOM   1518  CZ  TYR A 191     -25.807   1.186  23.827  1.00 65.35           C  
ATOM   1519  OH  TYR A 191     -25.540   1.154  25.177  1.00 65.35           O  
ATOM   1520  N   PRO A 192     -28.719   3.198  17.233  1.00 74.36           N  
ATOM   1521  CA  PRO A 192     -29.116   3.107  15.826  1.00 74.36           C  
ATOM   1522  C   PRO A 192     -27.934   2.851  14.894  1.00 74.36           C  
ATOM   1523  O   PRO A 192     -28.071   2.134  13.900  1.00 74.36           O  
ATOM   1524  CB  PRO A 192     -29.744   4.476  15.548  1.00 74.36           C  
ATOM   1525  CG  PRO A 192     -29.306   5.336  16.689  1.00 74.36           C  
ATOM   1526  CD  PRO A 192     -28.918   4.447  17.835  1.00 74.36           C  
ATOM   1527  N   LEU A 193     -26.729   3.399  15.263  1.00 86.47           N  
ATOM   1528  CA  LEU A 193     -25.523   3.193  14.469  1.00 86.47           C  
ATOM   1529  C   LEU A 193     -24.407   2.593  15.318  1.00 86.47           C  
ATOM   1530  O   LEU A 193     -23.932   3.228  16.263  1.00 86.47           O  
ATOM   1531  CB  LEU A 193     -25.056   4.513  13.850  1.00 86.47           C  
ATOM   1532  CG  LEU A 193     -23.758   4.462  13.043  1.00 86.47           C  
ATOM   1533  CD1 LEU A 193     -23.939   3.593  11.803  1.00 86.47           C  
ATOM   1534  CD2 LEU A 193     -23.313   5.869  12.656  1.00 86.47           C  
ATOM   1535  N   LYS A 194     -24.074   1.373  15.031  1.00 89.68           N  
ATOM   1536  CA  LYS A 194     -22.989   0.706  15.745  1.00 89.68           C  
ATOM   1537  C   LYS A 194     -21.683   0.788  14.961  1.00 89.68           C  
ATOM   1538  O   LYS A 194     -21.642   0.455  13.775  1.00 89.68           O  
ATOM   1539  CB  LYS A 194     -23.345  -0.756  16.019  1.00 89.68           C  
ATOM   1540  CG  LYS A 194     -22.349  -1.479  16.913  1.00 89.68           C  
ATOM   1541  CD  LYS A 194     -22.878  -2.837  17.357  1.00 89.68           C  
ATOM   1542  CE  LYS A 194     -21.940  -3.506  18.352  1.00 89.68           C  
ATOM   1543  NZ  LYS A 194     -22.519  -4.772  18.893  1.00 89.68           N1+
ATOM   1544  N   THR A 195     -20.636   1.231  15.662  1.00 92.57           N  
ATOM   1545  CA  THR A 195     -19.324   1.371  15.040  1.00 92.57           C  
ATOM   1546  C   THR A 195     -18.296   0.488  15.742  1.00 92.57           C  
ATOM   1547  O   THR A 195     -18.117   0.581  16.958  1.00 92.57           O  
ATOM   1548  CB  THR A 195     -18.849   2.836  15.064  1.00 92.57           C  
ATOM   1549  CG2 THR A 195     -17.511   2.991  14.348  1.00 92.57           C  
ATOM   1550  OG1 THR A 195     -19.825   3.659  14.414  1.00 92.57           O  
ATOM   1551  N   ILE A 196     -17.712  -0.419  14.981  1.00 94.75           N  
ATOM   1552  CA  ILE A 196     -16.608  -1.226  15.490  1.00 94.75           C  
ATOM   1553  C   ILE A 196     -15.293  -0.742  14.884  1.00 94.75           C  
ATOM   1554  O   ILE A 196     -15.195  -0.549  13.669  1.00 94.75           O  
ATOM   1555  CB  ILE A 196     -16.817  -2.726  15.186  1.00 94.75           C  
ATOM   1556  CG1 ILE A 196     -18.102  -3.232  15.854  1.00 94.75           C  
ATOM   1557  CG2 ILE A 196     -15.605  -3.544  15.642  1.00 94.75           C  
ATOM   1558  CD1 ILE A 196     -18.048  -3.235  17.375  1.00 94.75           C  
ATOM   1559  N   SER A 197     -14.365  -0.468  15.782  1.00 94.84           N  
ATOM   1560  CA  SER A 197     -13.053  -0.029  15.320  1.00 94.84           C  
ATOM   1561  C   SER A 197     -12.009  -1.126  15.500  1.00 94.84           C  
ATOM   1562  O   SER A 197     -11.824  -1.640  16.605  1.00 94.84           O  
ATOM   1563  CB  SER A 197     -12.614   1.231  16.067  1.00 94.84           C  
ATOM   1564  OG  SER A 197     -11.370   1.700  15.575  1.00 94.84           O  
ATOM   1565  N   ILE A 198     -11.362  -1.596  14.352  1.00 95.50           N  
ATOM   1566  CA  ILE A 198     -10.255  -2.545  14.375  1.00 95.50           C  
ATOM   1567  C   ILE A 198      -8.932  -1.791  14.497  1.00 95.50           C  
ATOM   1568  O   ILE A 198      -8.581  -0.996  13.622  1.00 95.50           O  
ATOM   1569  CB  ILE A 198     -10.249  -3.438  13.114  1.00 95.50           C  
ATOM   1570  CG1 ILE A 198     -11.618  -4.102  12.924  1.00 95.50           C  
ATOM   1571  CG2 ILE A 198      -9.139  -4.488  13.202  1.00 95.50           C  
ATOM   1572  CD1 ILE A 198     -11.780  -4.816  11.589  1.00 95.50           C  
ATOM   1573  N   VAL A 199      -8.199  -2.074  15.588  1.00 87.18           N  
ATOM   1574  CA  VAL A 199      -6.975  -1.311  15.811  1.00 87.18           C  
ATOM   1575  C   VAL A 199      -5.788  -2.262  15.937  1.00 87.18           C  
ATOM   1576  O   VAL A 199      -5.908  -3.342  16.521  1.00 87.18           O  
ATOM   1577  CB  VAL A 199      -7.082  -0.422  17.071  1.00 87.18           C  
ATOM   1578  CG1 VAL A 199      -7.300  -1.277  18.318  1.00 87.18           C  
ATOM   1579  CG2 VAL A 199      -5.830   0.440  17.223  1.00 87.18           C  
ATOM   1580  N   GLY A 200      -4.646  -1.903  15.325  1.00 79.41           N  
ATOM   1581  CA  GLY A 200      -3.390  -2.634  15.362  1.00 79.41           C  
ATOM   1582  C   GLY A 200      -2.305  -2.000  14.513  1.00 79.41           C  
ATOM   1583  O   GLY A 200      -2.591  -1.157  13.659  1.00 79.41           O  
ATOM   1584  N   PHE A 201      -1.057  -2.364  14.835  1.00 71.71           N  
ATOM   1585  CA  PHE A 201       0.019  -1.789  14.036  1.00 71.71           C  
ATOM   1586  C   PHE A 201       0.032  -2.388  12.635  1.00 71.71           C  
ATOM   1587  O   PHE A 201      -0.677  -3.359  12.362  1.00 71.71           O  
ATOM   1588  CB  PHE A 201       1.373  -2.012  14.716  1.00 71.71           C  
ATOM   1589  CG  PHE A 201       1.702  -3.462  14.952  1.00 71.71           C  
ATOM   1590  CD1 PHE A 201       1.360  -4.080  16.149  1.00 71.71           C  
ATOM   1591  CD2 PHE A 201       2.353  -4.206  13.977  1.00 71.71           C  
ATOM   1592  CE1 PHE A 201       1.663  -5.422  16.370  1.00 71.71           C  
ATOM   1593  CE2 PHE A 201       2.659  -5.547  14.192  1.00 71.71           C  
ATOM   1594  CZ  PHE A 201       2.314  -6.153  15.389  1.00 71.71           C  
ATOM   1595  N   GLY A 202       0.748  -1.812  11.665  1.00 68.79           N  
ATOM   1596  CA  GLY A 202       0.756  -2.189  10.261  1.00 68.79           C  
ATOM   1597  C   GLY A 202       1.227  -3.612  10.027  1.00 68.79           C  
ATOM   1598  O   GLY A 202       2.148  -4.085  10.697  1.00 68.79           O  
ATOM   1599  N   GLY A 203       0.496  -4.312   9.184  1.00 72.55           N  
ATOM   1600  CA  GLY A 203       0.895  -5.635   8.730  1.00 72.55           C  
ATOM   1601  C   GLY A 203       0.161  -6.756   9.440  1.00 72.55           C  
ATOM   1602  O   GLY A 203       0.378  -7.933   9.143  1.00 72.55           O  
ATOM   1603  N   LEU A 204      -0.748  -6.465  10.373  1.00 80.64           N  
ATOM   1604  CA  LEU A 204      -1.437  -7.491  11.146  1.00 80.64           C  
ATOM   1605  C   LEU A 204      -2.623  -8.054  10.369  1.00 80.64           C  
ATOM   1606  O   LEU A 204      -3.190  -9.080  10.750  1.00 80.64           O  
ATOM   1607  CB  LEU A 204      -1.914  -6.923  12.486  1.00 80.64           C  
ATOM   1608  CG  LEU A 204      -0.849  -6.761  13.571  1.00 80.64           C  
ATOM   1609  CD1 LEU A 204      -1.429  -6.030  14.778  1.00 80.64           C  
ATOM   1610  CD2 LEU A 204      -0.291  -8.120  13.980  1.00 80.64           C  
ATOM   1611  N   GLY A 205      -2.989  -7.358   9.323  1.00 83.44           N  
ATOM   1612  CA  GLY A 205      -4.086  -7.843   8.501  1.00 83.44           C  
ATOM   1613  C   GLY A 205      -5.414  -7.191   8.834  1.00 83.44           C  
ATOM   1614  O   GLY A 205      -6.468  -7.821   8.717  1.00 83.44           O  
ATOM   1615  N   LYS A 206      -5.411  -5.957   9.315  1.00 86.82           N  
ATOM   1616  CA  LYS A 206      -6.625  -5.234   9.684  1.00 86.82           C  
ATOM   1617  C   LYS A 206      -7.557  -5.077   8.486  1.00 86.82           C  
ATOM   1618  O   LYS A 206      -8.741  -5.411   8.565  1.00 86.82           O  
ATOM   1619  CB  LYS A 206      -6.278  -3.861  10.261  1.00 86.82           C  
ATOM   1620  CG  LYS A 206      -5.443  -3.917  11.532  1.00 86.82           C  
ATOM   1621  CD  LYS A 206      -5.197  -2.526  12.102  1.00 86.82           C  
ATOM   1622  CE  LYS A 206      -4.383  -1.665  11.145  1.00 86.82           C  
ATOM   1623  NZ  LYS A 206      -3.048  -2.270  10.855  1.00 86.82           N1+
ATOM   1624  N   THR A 207      -7.021  -4.561   7.478  1.00 84.42           N  
ATOM   1625  CA  THR A 207      -7.795  -4.334   6.262  1.00 84.42           C  
ATOM   1626  C   THR A 207      -8.370  -5.645   5.735  1.00 84.42           C  
ATOM   1627  O   THR A 207      -9.536  -5.703   5.338  1.00 84.42           O  
ATOM   1628  CB  THR A 207      -6.936  -3.671   5.169  1.00 84.42           C  
ATOM   1629  CG2 THR A 207      -7.761  -3.386   3.919  1.00 84.42           C  
ATOM   1630  OG1 THR A 207      -6.405  -2.437   5.669  1.00 84.42           O  
ATOM   1631  N   THR A 208      -7.595  -6.647   5.880  1.00 85.53           N  
ATOM   1632  CA  THR A 208      -8.017  -7.961   5.408  1.00 85.53           C  
ATOM   1633  C   THR A 208      -9.172  -8.494   6.252  1.00 85.53           C  
ATOM   1634  O   THR A 208     -10.154  -9.010   5.714  1.00 85.53           O  
ATOM   1635  CB  THR A 208      -6.851  -8.966   5.437  1.00 85.53           C  
ATOM   1636  CG2 THR A 208      -7.276 -10.318   4.873  1.00 85.53           C  
ATOM   1637  OG1 THR A 208      -5.767  -8.454   4.653  1.00 85.53           O  
ATOM   1638  N   LEU A 209      -9.115  -8.387   7.550  1.00 90.97           N  
ATOM   1639  CA  LEU A 209     -10.171  -8.815   8.461  1.00 90.97           C  
ATOM   1640  C   LEU A 209     -11.454  -8.029   8.214  1.00 90.97           C  
ATOM   1641  O   LEU A 209     -12.539  -8.610   8.140  1.00 90.97           O  
ATOM   1642  CB  LEU A 209      -9.726  -8.645   9.916  1.00 90.97           C  
ATOM   1643  CG  LEU A 209     -10.747  -9.033  10.987  1.00 90.97           C  
ATOM   1644  CD1 LEU A 209     -11.158 -10.493  10.823  1.00 90.97           C  
ATOM   1645  CD2 LEU A 209     -10.180  -8.785  12.381  1.00 90.97           C  
ATOM   1646  N   ALA A 210     -11.343  -6.756   8.006  1.00 92.61           N  
ATOM   1647  CA  ALA A 210     -12.494  -5.898   7.740  1.00 92.61           C  
ATOM   1648  C   ALA A 210     -13.179  -6.288   6.434  1.00 92.61           C  
ATOM   1649  O   ALA A 210     -14.408  -6.368   6.369  1.00 92.61           O  
ATOM   1650  CB  ALA A 210     -12.067  -4.433   7.697  1.00 92.61           C  
ATOM   1651  N   LYS A 211     -12.346  -6.493   5.454  1.00 89.20           N  
ATOM   1652  CA  LYS A 211     -12.880  -6.877   4.150  1.00 89.20           C  
ATOM   1653  C   LYS A 211     -13.600  -8.220   4.225  1.00 89.20           C  
ATOM   1654  O   LYS A 211     -14.671  -8.390   3.639  1.00 89.20           O  
ATOM   1655  CB  LYS A 211     -11.762  -6.938   3.109  1.00 89.20           C  
ATOM   1656  CG  LYS A 211     -12.246  -7.241   1.698  1.00 89.20           C  
ATOM   1657  CD  LYS A 211     -13.109  -6.112   1.149  1.00 89.20           C  
ATOM   1658  CE  LYS A 211     -13.497  -6.360  -0.303  1.00 89.20           C  
ATOM   1659  NZ  LYS A 211     -14.586  -5.440  -0.750  1.00 89.20           N1+
ATOM   1660  N   ALA A 212     -13.023  -9.171   4.907  1.00 89.34           N  
ATOM   1661  CA  ALA A 212     -13.634 -10.488   5.067  1.00 89.34           C  
ATOM   1662  C   ALA A 212     -14.990 -10.384   5.759  1.00 89.34           C  
ATOM   1663  O   ALA A 212     -15.956 -11.030   5.346  1.00 89.34           O  
ATOM   1664  CB  ALA A 212     -12.708 -11.412   5.854  1.00 89.34           C  
ATOM   1665  N   ALA A 213     -15.049  -9.619   6.779  1.00 92.61           N  
ATOM   1666  CA  ALA A 213     -16.304  -9.406   7.496  1.00 92.61           C  
ATOM   1667  C   ALA A 213     -17.322  -8.685   6.618  1.00 92.61           C  
ATOM   1668  O   ALA A 213     -18.495  -9.065   6.577  1.00 92.61           O  
ATOM   1669  CB  ALA A 213     -16.055  -8.614   8.778  1.00 92.61           C  
ATOM   1670  N   TYR A 214     -16.860  -7.683   5.934  1.00 93.40           N  
ATOM   1671  CA  TYR A 214     -17.707  -6.896   5.045  1.00 93.40           C  
ATOM   1672  C   TYR A 214     -18.322  -7.773   3.960  1.00 93.40           C  
ATOM   1673  O   TYR A 214     -19.534  -7.732   3.733  1.00 93.40           O  
ATOM   1674  CB  TYR A 214     -16.905  -5.759   4.404  1.00 93.40           C  
ATOM   1675  CG  TYR A 214     -17.675  -4.984   3.363  1.00 93.40           C  
ATOM   1676  CD1 TYR A 214     -17.515  -5.255   2.006  1.00 93.40           C  
ATOM   1677  CD2 TYR A 214     -18.562  -3.980   3.734  1.00 93.40           C  
ATOM   1678  CE1 TYR A 214     -18.221  -4.542   1.042  1.00 93.40           C  
ATOM   1679  CE2 TYR A 214     -19.273  -3.260   2.779  1.00 93.40           C  
ATOM   1680  CZ  TYR A 214     -19.097  -3.548   1.438  1.00 93.40           C  
ATOM   1681  OH  TYR A 214     -19.799  -2.839   0.489  1.00 93.40           O  
ATOM   1682  N   ASP A 215     -17.520  -8.526   3.287  1.00 90.61           N  
ATOM   1683  CA  ASP A 215     -17.971  -9.370   2.186  1.00 90.61           C  
ATOM   1684  C   ASP A 215     -18.976 -10.414   2.670  1.00 90.61           C  
ATOM   1685  O   ASP A 215     -19.904 -10.774   1.943  1.00 90.61           O  
ATOM   1686  CB  ASP A 215     -16.781 -10.058   1.514  1.00 90.61           C  
ATOM   1687  CG  ASP A 215     -15.958  -9.114   0.656  1.00 90.61           C  
ATOM   1688  OD1 ASP A 215     -16.445  -8.012   0.322  1.00 90.61           O  
ATOM   1689  OD2 ASP A 215     -14.813  -9.476   0.307  1.00 90.61           O1-
ATOM   1690  N   LYS A 216     -18.828 -10.858   3.905  1.00 90.91           N  
ATOM   1691  CA  LYS A 216     -19.674 -11.916   4.451  1.00 90.91           C  
ATOM   1692  C   LYS A 216     -21.060 -11.385   4.803  1.00 90.91           C  
ATOM   1693  O   LYS A 216     -22.064 -12.071   4.600  1.00 90.91           O  
ATOM   1694  CB  LYS A 216     -19.022 -12.541   5.685  1.00 90.91           C  
ATOM   1695  CG  LYS A 216     -19.796 -13.716   6.265  1.00 90.91           C  
ATOM   1696  CD  LYS A 216     -18.914 -14.578   7.159  1.00 90.91           C  
ATOM   1697  CE  LYS A 216     -19.682 -15.765   7.727  1.00 90.91           C  
ATOM   1698  NZ  LYS A 216     -18.775 -16.741   8.400  1.00 90.91           N1+
ATOM   1699  N   ILE A 217     -21.162 -10.156   5.260  1.00 93.58           N  
ATOM   1700  CA  ILE A 217     -22.440  -9.754   5.839  1.00 93.58           C  
ATOM   1701  C   ILE A 217     -23.043  -8.615   5.019  1.00 93.58           C  
ATOM   1702  O   ILE A 217     -24.116  -8.105   5.349  1.00 93.58           O  
ATOM   1703  CB  ILE A 217     -22.281  -9.326   7.315  1.00 93.58           C  
ATOM   1704  CG1 ILE A 217     -21.295  -8.158   7.429  1.00 93.58           C  
ATOM   1705  CG2 ILE A 217     -21.831 -10.510   8.175  1.00 93.58           C  
ATOM   1706  CD1 ILE A 217     -21.266  -7.505   8.804  1.00 93.58           C  
ATOM   1707  N   LYS A 218     -22.372  -8.149   3.946  1.00 92.82           N  
ATOM   1708  CA  LYS A 218     -22.842  -6.997   3.181  1.00 92.82           C  
ATOM   1709  C   LYS A 218     -24.211  -7.269   2.564  1.00 92.82           C  
ATOM   1710  O   LYS A 218     -25.008  -6.347   2.377  1.00 92.82           O  
ATOM   1711  CB  LYS A 218     -21.837  -6.633   2.088  1.00 92.82           C  
ATOM   1712  CG  LYS A 218     -21.721  -7.672   0.982  1.00 92.82           C  
ATOM   1713  CD  LYS A 218     -20.730  -7.239  -0.090  1.00 92.82           C  
ATOM   1714  CE  LYS A 218     -20.585  -8.295  -1.178  1.00 92.82           C  
ATOM   1715  NZ  LYS A 218     -19.578  -7.896  -2.206  1.00 92.82           N1+
ATOM   1716  N   VAL A 219     -24.609  -8.521   2.306  1.00 91.96           N  
ATOM   1717  CA  VAL A 219     -25.844  -8.926   1.643  1.00 91.96           C  
ATOM   1718  C   VAL A 219     -27.034  -8.665   2.562  1.00 91.96           C  
ATOM   1719  O   VAL A 219     -28.177  -8.594   2.103  1.00 91.96           O  
ATOM   1720  CB  VAL A 219     -25.805 -10.415   1.231  1.00 91.96           C  
ATOM   1721  CG1 VAL A 219     -24.730 -10.655   0.172  1.00 91.96           C  
ATOM   1722  CG2 VAL A 219     -25.562 -11.299   2.453  1.00 91.96           C  
ATOM   1723  N   GLN A 220     -26.721  -8.546   3.800  1.00 92.36           N  
ATOM   1724  CA  GLN A 220     -27.780  -8.340   4.783  1.00 92.36           C  
ATOM   1725  C   GLN A 220     -28.175  -6.868   4.865  1.00 92.36           C  
ATOM   1726  O   GLN A 220     -29.103  -6.509   5.593  1.00 92.36           O  
ATOM   1727  CB  GLN A 220     -27.342  -8.844   6.159  1.00 92.36           C  
ATOM   1728  CG  GLN A 220     -27.021 -10.332   6.195  1.00 92.36           C  
ATOM   1729  CD  GLN A 220     -26.441 -10.774   7.525  1.00 92.36           C  
ATOM   1730  NE2 GLN A 220     -25.761 -11.916   7.525  1.00 92.36           N  
ATOM   1731  OE1 GLN A 220     -26.601 -10.096   8.545  1.00 92.36           O  
ATOM   1732  N   PHE A 221     -27.495  -6.004   4.174  1.00 93.33           N  
ATOM   1733  CA  PHE A 221     -27.722  -4.566   4.238  1.00 93.33           C  
ATOM   1734  C   PHE A 221     -28.214  -4.035   2.896  1.00 93.33           C  
ATOM   1735  O   PHE A 221     -28.024  -4.678   1.861  1.00 93.33           O  
ATOM   1736  CB  PHE A 221     -26.441  -3.836   4.653  1.00 93.33           C  
ATOM   1737  CG  PHE A 221     -25.975  -4.173   6.044  1.00 93.33           C  
ATOM   1738  CD1 PHE A 221     -26.287  -3.347   7.117  1.00 93.33           C  
ATOM   1739  CD2 PHE A 221     -25.223  -5.317   6.278  1.00 93.33           C  
ATOM   1740  CE1 PHE A 221     -25.856  -3.657   8.405  1.00 93.33           C  
ATOM   1741  CE2 PHE A 221     -24.789  -5.633   7.562  1.00 93.33           C  
ATOM   1742  CZ  PHE A 221     -25.106  -4.802   8.624  1.00 93.33           C  
ATOM   1743  N   ASP A 222     -28.921  -2.880   2.847  1.00 94.19           N  
ATOM   1744  CA  ASP A 222     -29.475  -2.272   1.641  1.00 94.19           C  
ATOM   1745  C   ASP A 222     -28.368  -1.721   0.746  1.00 94.19           C  
ATOM   1746  O   ASP A 222     -28.478  -1.760  -0.482  1.00 94.19           O  
ATOM   1747  CB  ASP A 222     -30.461  -1.160   2.005  1.00 94.19           C  
ATOM   1748  CG  ASP A 222     -31.644  -1.657   2.815  1.00 94.19           C  
ATOM   1749  OD1 ASP A 222     -32.169  -2.752   2.519  1.00 94.19           O  
ATOM   1750  OD2 ASP A 222     -32.058  -0.947   3.757  1.00 94.19           O1-
ATOM   1751  N   CYS A 223     -27.376  -1.254   1.407  1.00 94.00           N  
ATOM   1752  CA  CYS A 223     -26.249  -0.701   0.664  1.00 94.00           C  
ATOM   1753  C   CYS A 223     -24.971  -0.752   1.492  1.00 94.00           C  
ATOM   1754  O   CYS A 223     -25.023  -0.907   2.713  1.00 94.00           O  
ATOM   1755  CB  CYS A 223     -26.539   0.740   0.245  1.00 94.00           C  
ATOM   1756  SG  CYS A 223     -26.882   1.846   1.631  1.00 94.00           S  
ATOM   1757  N   GLY A 224     -23.753  -0.764   0.792  1.00 93.93           N  
ATOM   1758  CA  GLY A 224     -22.462  -0.841   1.457  1.00 93.93           C  
ATOM   1759  C   GLY A 224     -21.341  -0.201   0.660  1.00 93.93           C  
ATOM   1760  O   GLY A 224     -21.463  -0.012  -0.552  1.00 93.93           O  
ATOM   1761  N   ALA A 225     -20.449   0.284   1.452  1.00 95.69           N  
ATOM   1762  CA  ALA A 225     -19.252   0.837   0.824  1.00 95.69           C  
ATOM   1763  C   ALA A 225     -17.997   0.457   1.606  1.00 95.69           C  
ATOM   1764  O   ALA A 225     -18.044   0.296   2.828  1.00 95.69           O  
ATOM   1765  CB  ALA A 225     -19.364   2.355   0.708  1.00 95.69           C  
ATOM   1766  N   PHE A 226     -16.914   0.209   0.847  1.00 93.74           N  
ATOM   1767  CA  PHE A 226     -15.577   0.011   1.394  1.00 93.74           C  
ATOM   1768  C   PHE A 226     -14.619   1.080   0.884  1.00 93.74           C  
ATOM   1769  O   PHE A 226     -14.225   1.063  -0.284  1.00 93.74           O  
ATOM   1770  CB  PHE A 226     -15.049  -1.382   1.034  1.00 93.74           C  
ATOM   1771  CG  PHE A 226     -13.857  -1.808   1.847  1.00 93.74           C  
ATOM   1772  CD1 PHE A 226     -12.677  -1.073   1.815  1.00 93.74           C  
ATOM   1773  CD2 PHE A 226     -13.915  -2.943   2.645  1.00 93.74           C  
ATOM   1774  CE1 PHE A 226     -11.572  -1.465   2.567  1.00 93.74           C  
ATOM   1775  CE2 PHE A 226     -12.815  -3.341   3.399  1.00 93.74           C  
ATOM   1776  CZ  PHE A 226     -11.644  -2.601   3.358  1.00 93.74           C  
ATOM   1777  N   VAL A 227     -14.169   1.927   1.858  1.00 91.74           N  
ATOM   1778  CA  VAL A 227     -13.335   3.024   1.377  1.00 91.74           C  
ATOM   1779  C   VAL A 227     -12.062   3.110   2.215  1.00 91.74           C  
ATOM   1780  O   VAL A 227     -12.079   2.823   3.414  1.00 91.74           O  
ATOM   1781  CB  VAL A 227     -14.091   4.371   1.417  1.00 91.74           C  
ATOM   1782  CG1 VAL A 227     -15.279   4.352   0.456  1.00 91.74           C  
ATOM   1783  CG2 VAL A 227     -14.555   4.681   2.839  1.00 91.74           C  
ATOM   1784  N   SER A 228     -10.990   3.591   1.543  1.00 85.89           N  
ATOM   1785  CA  SER A 228      -9.725   3.805   2.238  1.00 85.89           C  
ATOM   1786  C   SER A 228      -9.433   5.292   2.411  1.00 85.89           C  
ATOM   1787  O   SER A 228      -9.619   6.078   1.480  1.00 85.89           O  
ATOM   1788  CB  SER A 228      -8.577   3.136   1.481  1.00 85.89           C  
ATOM   1789  OG  SER A 228      -8.745   1.729   1.454  1.00 85.89           O  
ATOM   1790  N   VAL A 229      -8.868   5.909   3.544  1.00 77.30           N  
ATOM   1791  CA  VAL A 229      -8.652   7.317   3.857  1.00 77.30           C  
ATOM   1792  C   VAL A 229      -7.174   7.663   3.692  1.00 77.30           C  
ATOM   1793  O   VAL A 229      -6.834   8.728   3.171  1.00 77.30           O  
ATOM   1794  CB  VAL A 229      -9.123   7.659   5.288  1.00 77.30           C  
ATOM   1795  CG1 VAL A 229      -8.876   9.134   5.601  1.00 77.30           C  
ATOM   1796  CG2 VAL A 229     -10.602   7.314   5.460  1.00 77.30           C  
ATOM   1797  N   SER A 230      -6.265   6.727   3.711  1.00 70.87           N  
ATOM   1798  CA  SER A 230      -4.820   6.889   3.591  1.00 70.87           C  
ATOM   1799  C   SER A 230      -4.289   7.890   4.612  1.00 70.87           C  
ATOM   1800  O   SER A 230      -5.065   8.513   5.340  1.00 70.87           O  
ATOM   1801  CB  SER A 230      -4.447   7.344   2.179  1.00 70.87           C  
ATOM   1802  OG  SER A 230      -5.055   8.586   1.873  1.00 70.87           O  
ATOM   1803  N   GLN A 231      -3.020   8.126   4.844  1.00 65.38           N  
ATOM   1804  CA  GLN A 231      -2.332   8.962   5.822  1.00 65.38           C  
ATOM   1805  C   GLN A 231      -2.601  10.442   5.567  1.00 65.38           C  
ATOM   1806  O   GLN A 231      -2.862  11.201   6.503  1.00 65.38           O  
ATOM   1807  CB  GLN A 231      -0.827   8.690   5.797  1.00 65.38           C  
ATOM   1808  CG  GLN A 231      -0.052   9.422   6.885  1.00 65.38           C  
ATOM   1809  CD  GLN A 231       1.422   9.061   6.900  1.00 65.38           C  
ATOM   1810  NE2 GLN A 231       2.039   9.133   8.074  1.00 65.38           N  
ATOM   1811  OE1 GLN A 231       2.001   8.718   5.864  1.00 65.38           O  
ATOM   1812  N   ASN A 232      -2.466  10.954   4.314  1.00 64.28           N  
ATOM   1813  CA  ASN A 232      -2.858  12.300   3.910  1.00 64.28           C  
ATOM   1814  C   ASN A 232      -4.122  12.282   3.054  1.00 64.28           C  
ATOM   1815  O   ASN A 232      -4.047  12.361   1.827  1.00 64.28           O  
ATOM   1816  CB  ASN A 232      -1.718  12.988   3.158  1.00 64.28           C  
ATOM   1817  CG  ASN A 232      -0.503  13.228   4.032  1.00 64.28           C  
ATOM   1818  ND2 ASN A 232       0.683  13.104   3.447  1.00 64.28           N  
ATOM   1819  OD1 ASN A 232      -0.628  13.522   5.224  1.00 64.28           O  
ATOM   1820  N   PRO A 233      -5.170  12.274   3.740  1.00 71.91           N  
ATOM   1821  CA  PRO A 233      -6.377  12.045   2.943  1.00 71.91           C  
ATOM   1822  C   PRO A 233      -6.851  13.301   2.216  1.00 71.91           C  
ATOM   1823  O   PRO A 233      -6.801  14.399   2.776  1.00 71.91           O  
ATOM   1824  CB  PRO A 233      -7.407  11.595   3.983  1.00 71.91           C  
ATOM   1825  CG  PRO A 233      -6.952  12.218   5.264  1.00 71.91           C  
ATOM   1826  CD  PRO A 233      -5.456  12.337   5.232  1.00 71.91           C  
ATOM   1827  N   GLU A 234      -7.088  13.131   0.868  1.00 80.54           N  
ATOM   1828  CA  GLU A 234      -7.979  14.088   0.219  1.00 80.54           C  
ATOM   1829  C   GLU A 234      -9.438  13.806   0.563  1.00 80.54           C  
ATOM   1830  O   GLU A 234     -10.074  12.950  -0.056  1.00 80.54           O  
ATOM   1831  CB  GLU A 234      -7.782  14.061  -1.299  1.00 80.54           C  
ATOM   1832  CG  GLU A 234      -6.399  14.512  -1.748  1.00 80.54           C  
ATOM   1833  CD  GLU A 234      -6.214  14.466  -3.257  1.00 80.54           C  
ATOM   1834  OE1 GLU A 234      -5.169  13.961  -3.725  1.00 80.54           O  
ATOM   1835  OE2 GLU A 234      -7.121  14.941  -3.976  1.00 80.54           O1-
ATOM   1836  N   MET A 235     -10.029  14.634   1.382  1.00 87.77           N  
ATOM   1837  CA  MET A 235     -11.333  14.339   1.971  1.00 87.77           C  
ATOM   1838  C   MET A 235     -12.422  14.328   0.904  1.00 87.77           C  
ATOM   1839  O   MET A 235     -13.353  13.524   0.970  1.00 87.77           O  
ATOM   1840  CB  MET A 235     -11.675  15.359   3.058  1.00 87.77           C  
ATOM   1841  CG  MET A 235     -10.817  15.234   4.307  1.00 87.77           C  
ATOM   1842  SD  MET A 235     -10.834  13.538   5.006  1.00 87.77           S  
ATOM   1843  CE  MET A 235     -12.500  13.504   5.724  1.00 87.77           C  
ATOM   1844  N   LYS A 236     -12.259  15.107  -0.026  1.00 90.14           N  
ATOM   1845  CA  LYS A 236     -13.212  15.129  -1.132  1.00 90.14           C  
ATOM   1846  C   LYS A 236     -13.244  13.785  -1.856  1.00 90.14           C  
ATOM   1847  O   LYS A 236     -14.319  13.267  -2.165  1.00 90.14           O  
ATOM   1848  CB  LYS A 236     -12.865  16.246  -2.117  1.00 90.14           C  
ATOM   1849  CG  LYS A 236     -13.281  17.633  -1.650  1.00 90.14           C  
ATOM   1850  CD  LYS A 236     -12.989  18.690  -2.708  1.00 90.14           C  
ATOM   1851  CE  LYS A 236     -13.120  20.098  -2.144  1.00 90.14           C  
ATOM   1852  NZ  LYS A 236     -12.708  21.134  -3.139  1.00 90.14           N1+
ATOM   1853  N   LYS A 237     -12.092  13.319  -2.043  1.00 87.52           N  
ATOM   1854  CA  LYS A 237     -11.973  12.038  -2.733  1.00 87.52           C  
ATOM   1855  C   LYS A 237     -12.582  10.910  -1.906  1.00 87.52           C  
ATOM   1856  O   LYS A 237     -13.274  10.042  -2.444  1.00 87.52           O  
ATOM   1857  CB  LYS A 237     -10.507  11.729  -3.042  1.00 87.52           C  
ATOM   1858  CG  LYS A 237     -10.295  10.425  -3.796  1.00 87.52           C  
ATOM   1859  CD  LYS A 237      -8.814  10.109  -3.963  1.00 87.52           C  
ATOM   1860  CE  LYS A 237      -8.601   8.752  -4.619  1.00 87.52           C  
ATOM   1861  NZ  LYS A 237      -7.156   8.378  -4.661  1.00 87.52           N1+
ATOM   1862  N   VAL A 238     -12.321  10.931  -0.640  1.00 88.16           N  
ATOM   1863  CA  VAL A 238     -12.827   9.895   0.255  1.00 88.16           C  
ATOM   1864  C   VAL A 238     -14.354   9.896   0.237  1.00 88.16           C  
ATOM   1865  O   VAL A 238     -14.980   8.842   0.108  1.00 88.16           O  
ATOM   1866  CB  VAL A 238     -12.311  10.091   1.698  1.00 88.16           C  
ATOM   1867  CG1 VAL A 238     -13.004   9.124   2.656  1.00 88.16           C  
ATOM   1868  CG2 VAL A 238     -10.795   9.906   1.752  1.00 88.16           C  
ATOM   1869  N   LEU A 239     -14.935  11.031   0.277  1.00 95.26           N  
ATOM   1870  CA  LEU A 239     -16.386  11.179   0.268  1.00 95.26           C  
ATOM   1871  C   LEU A 239     -16.969  10.747  -1.073  1.00 95.26           C  
ATOM   1872  O   LEU A 239     -18.011  10.090  -1.119  1.00 95.26           O  
ATOM   1873  CB  LEU A 239     -16.778  12.629   0.564  1.00 95.26           C  
ATOM   1874  CG  LEU A 239     -16.455  13.147   1.967  1.00 95.26           C  
ATOM   1875  CD1 LEU A 239     -16.720  14.646   2.053  1.00 95.26           C  
ATOM   1876  CD2 LEU A 239     -17.266  12.393   3.015  1.00 95.26           C  
ATOM   1877  N   LYS A 240     -16.287  11.128  -2.109  1.00 94.26           N  
ATOM   1878  CA  LYS A 240     -16.711  10.685  -3.434  1.00 94.26           C  
ATOM   1879  C   LYS A 240     -16.647   9.165  -3.551  1.00 94.26           C  
ATOM   1880  O   LYS A 240     -17.539   8.543  -4.133  1.00 94.26           O  
ATOM   1881  CB  LYS A 240     -15.848  11.331  -4.518  1.00 94.26           C  
ATOM   1882  CG  LYS A 240     -16.129  12.810  -4.734  1.00 94.26           C  
ATOM   1883  CD  LYS A 240     -15.225  13.400  -5.809  1.00 94.26           C  
ATOM   1884  CE  LYS A 240     -15.560  14.861  -6.082  1.00 94.26           C  
ATOM   1885  NZ  LYS A 240     -14.620  15.469  -7.070  1.00 94.26           N1+
ATOM   1886  N   ASP A 241     -15.620   8.609  -2.966  1.00 91.52           N  
ATOM   1887  CA  ASP A 241     -15.454   7.159  -3.005  1.00 91.52           C  
ATOM   1888  C   ASP A 241     -16.579   6.457  -2.246  1.00 91.52           C  
ATOM   1889  O   ASP A 241     -17.037   5.389  -2.655  1.00 91.52           O  
ATOM   1890  CB  ASP A 241     -14.097   6.758  -2.424  1.00 91.52           C  
ATOM   1891  CG  ASP A 241     -12.938   7.067  -3.356  1.00 91.52           C  
ATOM   1892  OD1 ASP A 241     -13.176   7.367  -4.546  1.00 91.52           O  
ATOM   1893  OD2 ASP A 241     -11.777   7.006  -2.897  1.00 91.52           O1-
ATOM   1894  N   ILE A 242     -16.996   7.079  -1.169  1.00 95.84           N  
ATOM   1895  CA  ILE A 242     -18.106   6.516  -0.407  1.00 95.84           C  
ATOM   1896  C   ILE A 242     -19.371   6.514  -1.264  1.00 95.84           C  
ATOM   1897  O   ILE A 242     -20.055   5.493  -1.369  1.00 95.84           O  
ATOM   1898  CB  ILE A 242     -18.348   7.299   0.902  1.00 95.84           C  
ATOM   1899  CG1 ILE A 242     -17.170   7.107   1.865  1.00 95.84           C  
ATOM   1900  CG2 ILE A 242     -19.664   6.868   1.555  1.00 95.84           C  
ATOM   1901  CD1 ILE A 242     -17.243   7.974   3.114  1.00 95.84           C  
ATOM   1902  N   LEU A 243     -19.677   7.612  -1.931  1.00 96.23           N  
ATOM   1903  CA  LEU A 243     -20.862   7.735  -2.774  1.00 96.23           C  
ATOM   1904  C   LEU A 243     -20.820   6.730  -3.920  1.00 96.23           C  
ATOM   1905  O   LEU A 243     -21.823   6.076  -4.214  1.00 96.23           O  
ATOM   1906  CB  LEU A 243     -20.977   9.157  -3.330  1.00 96.23           C  
ATOM   1907  CG  LEU A 243     -21.529  10.216  -2.375  1.00 96.23           C  
ATOM   1908  CD1 LEU A 243     -21.331  11.611  -2.959  1.00 96.23           C  
ATOM   1909  CD2 LEU A 243     -23.003   9.958  -2.082  1.00 96.23           C  
ATOM   1910  N   TYR A 244     -19.630   6.751  -4.511  1.00 94.49           N  
ATOM   1911  CA  TYR A 244     -19.465   5.806  -5.609  1.00 94.49           C  
ATOM   1912  C   TYR A 244     -19.667   4.373  -5.131  1.00 94.49           C  
ATOM   1913  O   TYR A 244     -20.306   3.568  -5.813  1.00 94.49           O  
ATOM   1914  CB  TYR A 244     -18.078   5.954  -6.242  1.00 94.49           C  
ATOM   1915  CG  TYR A 244     -17.879   5.106  -7.475  1.00 94.49           C  
ATOM   1916  CD1 TYR A 244     -17.178   3.904  -7.413  1.00 94.49           C  
ATOM   1917  CD2 TYR A 244     -18.392   5.506  -8.705  1.00 94.49           C  
ATOM   1918  CE1 TYR A 244     -16.991   3.120  -8.547  1.00 94.49           C  
ATOM   1919  CE2 TYR A 244     -18.211   4.730  -9.845  1.00 94.49           C  
ATOM   1920  CZ  TYR A 244     -17.511   3.541  -9.756  1.00 94.49           C  
ATOM   1921  OH  TYR A 244     -17.329   2.769 -10.882  1.00 94.49           O  
ATOM   1922  N   GLY A 245     -19.124   4.019  -3.970  1.00 92.16           N  
ATOM   1923  CA  GLY A 245     -19.275   2.689  -3.401  1.00 92.16           C  
ATOM   1924  C   GLY A 245     -20.708   2.359  -3.028  1.00 92.16           C  
ATOM   1925  O   GLY A 245     -21.138   1.210  -3.151  1.00 92.16           O  
ATOM   1926  N   LEU A 246     -21.475   3.315  -2.669  1.00 94.78           N  
ATOM   1927  CA  LEU A 246     -22.854   3.117  -2.238  1.00 94.78           C  
ATOM   1928  C   LEU A 246     -23.758   2.813  -3.428  1.00 94.78           C  
ATOM   1929  O   LEU A 246     -24.664   1.983  -3.329  1.00 94.78           O  
ATOM   1930  CB  LEU A 246     -23.367   4.355  -1.497  1.00 94.78           C  
ATOM   1931  CG  LEU A 246     -22.807   4.584  -0.092  1.00 94.78           C  
ATOM   1932  CD1 LEU A 246     -23.274   5.930   0.452  1.00 94.78           C  
ATOM   1933  CD2 LEU A 246     -23.222   3.452   0.841  1.00 94.78           C  
ATOM   1934  N   ASP A 247     -23.486   3.486  -4.536  1.00 93.98           N  
ATOM   1935  CA  ASP A 247     -24.261   3.270  -5.755  1.00 93.98           C  
ATOM   1936  C   ASP A 247     -23.453   3.651  -6.993  1.00 93.98           C  
ATOM   1937  O   ASP A 247     -23.373   4.828  -7.350  1.00 93.98           O  
ATOM   1938  CB  ASP A 247     -25.565   4.068  -5.710  1.00 93.98           C  
ATOM   1939  CG  ASP A 247     -26.554   3.648  -6.784  1.00 93.98           C  
ATOM   1940  OD1 ASP A 247     -26.127   3.310  -7.909  1.00 93.98           O  
ATOM   1941  OD2 ASP A 247     -27.772   3.658  -6.502  1.00 93.98           O1-
ATOM   1942  N   LYS A 248     -23.026   2.680  -7.652  1.00 91.30           N  
ATOM   1943  CA  LYS A 248     -22.119   2.887  -8.777  1.00 91.30           C  
ATOM   1944  C   LYS A 248     -22.863   3.450  -9.985  1.00 91.30           C  
ATOM   1945  O   LYS A 248     -22.268   4.125 -10.828  1.00 91.30           O  
ATOM   1946  CB  LYS A 248     -21.422   1.579  -9.154  1.00 91.30           C  
ATOM   1947  CG  LYS A 248     -20.456   1.066  -8.096  1.00 91.30           C  
ATOM   1948  CD  LYS A 248     -19.731  -0.189  -8.564  1.00 91.30           C  
ATOM   1949  CE  LYS A 248     -18.781  -0.718  -7.497  1.00 91.30           C  
ATOM   1950  NZ  LYS A 248     -18.061  -1.943  -7.955  1.00 91.30           N1+
ATOM   1951  N   VAL A 249     -24.176   3.214  -9.988  1.00 92.76           N  
ATOM   1952  CA  VAL A 249     -24.987   3.659 -11.115  1.00 92.76           C  
ATOM   1953  C   VAL A 249     -25.386   5.121 -10.920  1.00 92.76           C  
ATOM   1954  O   VAL A 249     -25.199   5.946 -11.817  1.00 92.76           O  
ATOM   1955  CB  VAL A 249     -26.248   2.782 -11.289  1.00 92.76           C  
ATOM   1956  CG1 VAL A 249     -27.130   3.322 -12.413  1.00 92.76           C  
ATOM   1957  CG2 VAL A 249     -25.854   1.332 -11.564  1.00 92.76           C  
ATOM   1958  N   LYS A 250     -25.787   5.447  -9.766  1.00 92.63           N  
ATOM   1959  CA  LYS A 250     -26.242   6.803  -9.471  1.00 92.63           C  
ATOM   1960  C   LYS A 250     -25.075   7.786  -9.469  1.00 92.63           C  
ATOM   1961  O   LYS A 250     -25.206   8.915  -9.947  1.00 92.63           O  
ATOM   1962  CB  LYS A 250     -26.966   6.846  -8.125  1.00 92.63           C  
ATOM   1963  CG  LYS A 250     -27.526   8.215  -7.767  1.00 92.63           C  
ATOM   1964  CD  LYS A 250     -28.340   8.166  -6.480  1.00 92.63           C  
ATOM   1965  CE  LYS A 250     -28.901   9.535  -6.121  1.00 92.63           C  
ATOM   1966  NZ  LYS A 250     -29.767   9.478  -4.905  1.00 92.63           N1+
ATOM   1967  N   TYR A 251     -23.923   7.327  -9.000  1.00 93.67           N  
ATOM   1968  CA  TYR A 251     -22.777   8.215  -8.841  1.00 93.67           C  
ATOM   1969  C   TYR A 251     -21.639   7.809  -9.771  1.00 93.67           C  
ATOM   1970  O   TYR A 251     -20.466   7.890  -9.399  1.00 93.67           O  
ATOM   1971  CB  TYR A 251     -22.290   8.210  -7.388  1.00 93.67           C  
ATOM   1972  CG  TYR A 251     -23.310   8.731  -6.405  1.00 93.67           C  
ATOM   1973  CD1 TYR A 251     -23.617  10.088  -6.343  1.00 93.67           C  
ATOM   1974  CD2 TYR A 251     -23.968   7.868  -5.536  1.00 93.67           C  
ATOM   1975  CE1 TYR A 251     -24.554  10.573  -5.437  1.00 93.67           C  
ATOM   1976  CE2 TYR A 251     -24.907   8.341  -4.626  1.00 93.67           C  
ATOM   1977  CZ  TYR A 251     -25.194   9.694  -4.584  1.00 93.67           C  
ATOM   1978  OH  TYR A 251     -26.123  10.168  -3.686  1.00 93.67           O  
ATOM   1979  N   GLU A 252     -21.943   7.411 -10.934  1.00 91.69           N  
ATOM   1980  CA  GLU A 252     -20.976   6.916 -11.909  1.00 91.69           C  
ATOM   1981  C   GLU A 252     -19.942   7.984 -12.254  1.00 91.69           C  
ATOM   1982  O   GLU A 252     -18.754   7.685 -12.387  1.00 91.69           O  
ATOM   1983  CB  GLU A 252     -21.688   6.444 -13.180  1.00 91.69           C  
ATOM   1984  CG  GLU A 252     -20.753   5.855 -14.226  1.00 91.69           C  
ATOM   1985  CD  GLU A 252     -21.472   5.403 -15.487  1.00 91.69           C  
ATOM   1986  OE1 GLU A 252     -20.812   4.859 -16.401  1.00 91.69           O  
ATOM   1987  OE2 GLU A 252     -22.706   5.596 -15.562  1.00 91.69           O1-
ATOM   1988  N   ASN A 253     -20.384   9.331 -12.283  1.00 91.15           N  
ATOM   1989  CA  ASN A 253     -19.485  10.403 -12.696  1.00 91.15           C  
ATOM   1990  C   ASN A 253     -19.078  11.280 -11.516  1.00 91.15           C  
ATOM   1991  O   ASN A 253     -18.647  12.419 -11.703  1.00 91.15           O  
ATOM   1992  CB  ASN A 253     -20.131  11.253 -13.792  1.00 91.15           C  
ATOM   1993  CG  ASN A 253     -20.324  10.488 -15.087  1.00 91.15           C  
ATOM   1994  ND2 ASN A 253     -21.437  10.742 -15.765  1.00 91.15           N  
ATOM   1995  OD1 ASN A 253     -19.481   9.676 -15.474  1.00 91.15           O  
ATOM   1996  N   ILE A 254     -19.153  10.775 -10.373  1.00 91.66           N  
ATOM   1997  CA  ILE A 254     -18.985  11.607  -9.187  1.00 91.66           C  
ATOM   1998  C   ILE A 254     -17.529  12.052  -9.072  1.00 91.66           C  
ATOM   1999  O   ILE A 254     -17.246  13.155  -8.596  1.00 91.66           O  
ATOM   2000  CB  ILE A 254     -19.421  10.861  -7.906  1.00 91.66           C  
ATOM   2001  CG1 ILE A 254     -19.473  11.827  -6.717  1.00 91.66           C  
ATOM   2002  CG2 ILE A 254     -18.480   9.688  -7.618  1.00 91.66           C  
ATOM   2003  CD1 ILE A 254     -20.514  12.929  -6.860  1.00 91.66           C  
ATOM   2004  N   HIS A 255     -16.580  11.306  -9.645  1.00 87.84           N  
ATOM   2005  CA  HIS A 255     -15.168  11.641  -9.499  1.00 87.84           C  
ATOM   2006  C   HIS A 255     -14.769  12.769 -10.445  1.00 87.84           C  
ATOM   2007  O   HIS A 255     -13.744  13.423 -10.241  1.00 87.84           O  
ATOM   2008  CB  HIS A 255     -14.296  10.410  -9.753  1.00 87.84           C  
ATOM   2009  CG  HIS A 255     -14.416   9.361  -8.694  1.00 87.84           C  
ATOM   2010  CD2 HIS A 255     -14.920   8.106  -8.739  1.00 87.84           C  
ATOM   2011  ND1 HIS A 255     -13.988   9.559  -7.399  1.00 87.84           N  
ATOM   2012  CE1 HIS A 255     -14.223   8.466  -6.692  1.00 87.84           C  
ATOM   2013  NE2 HIS A 255     -14.789   7.569  -7.482  1.00 87.84           N  
ATOM   2014  N   ASN A 256     -15.707  13.112 -11.364  1.00 88.20           N  
ATOM   2015  CA  ASN A 256     -15.466  14.210 -12.294  1.00 88.20           C  
ATOM   2016  C   ASN A 256     -16.212  15.474 -11.875  1.00 88.20           C  
ATOM   2017  O   ASN A 256     -15.949  16.558 -12.398  1.00 88.20           O  
ATOM   2018  CB  ASN A 256     -15.862  13.807 -13.716  1.00 88.20           C  
ATOM   2019  CG  ASN A 256     -15.015  12.672 -14.258  1.00 88.20           C  
ATOM   2020  ND2 ASN A 256     -15.618  11.824 -15.082  1.00 88.20           N  
ATOM   2021  OD1 ASN A 256     -13.829  12.558 -13.938  1.00 88.20           O  
ATOM   2022  N   ALA A 257     -16.975  15.291 -10.872  1.00 86.12           N  
ATOM   2023  CA  ALA A 257     -17.828  16.394 -10.437  1.00 86.12           C  
ATOM   2024  C   ALA A 257     -17.090  17.306  -9.461  1.00 86.12           C  
ATOM   2025  O   ALA A 257     -16.323  16.833  -8.619  1.00 86.12           O  
ATOM   2026  CB  ALA A 257     -19.106  15.858  -9.797  1.00 86.12           C  
ATOM   2027  N   ALA A 258     -17.190  18.694  -9.734  1.00 86.56           N  
ATOM   2028  CA  ALA A 258     -16.621  19.674  -8.812  1.00 86.56           C  
ATOM   2029  C   ALA A 258     -17.586  19.977  -7.670  1.00 86.56           C  
ATOM   2030  O   ALA A 258     -18.555  20.719  -7.847  1.00 86.56           O  
ATOM   2031  CB  ALA A 258     -16.263  20.959  -9.556  1.00 86.56           C  
ATOM   2032  N   ARG A 259     -17.534  19.098  -6.637  1.00 87.68           N  
ATOM   2033  CA  ARG A 259     -18.433  19.315  -5.508  1.00 87.68           C  
ATOM   2034  C   ARG A 259     -17.651  19.482  -4.209  1.00 87.68           C  
ATOM   2035  O   ARG A 259     -16.649  18.799  -3.990  1.00 87.68           O  
ATOM   2036  CB  ARG A 259     -19.423  18.156  -5.378  1.00 87.68           C  
ATOM   2037  CG  ARG A 259     -20.497  18.139  -6.454  1.00 87.68           C  
ATOM   2038  CD  ARG A 259     -21.641  17.201  -6.094  1.00 87.68           C  
ATOM   2039  NE  ARG A 259     -22.687  17.211  -7.113  1.00 87.68           N  
ATOM   2040  CZ  ARG A 259     -23.949  16.847  -6.907  1.00 87.68           C  
ATOM   2041  NH1 ARG A 259     -24.350  16.435  -5.710  1.00 87.68           N1+
ATOM   2042  NH2 ARG A 259     -24.819  16.895  -7.906  1.00 87.68           N  
ATOM   2043  N   ASP A 260     -18.117  20.418  -3.452  1.00 91.06           N  
ATOM   2044  CA  ASP A 260     -17.470  20.685  -2.171  1.00 91.06           C  
ATOM   2045  C   ASP A 260     -17.793  19.593  -1.154  1.00 91.06           C  
ATOM   2046  O   ASP A 260     -18.797  18.891  -1.287  1.00 91.06           O  
ATOM   2047  CB  ASP A 260     -17.898  22.051  -1.629  1.00 91.06           C  
ATOM   2048  CG  ASP A 260     -17.299  23.211  -2.405  1.00 91.06           C  
ATOM   2049  OD1 ASP A 260     -16.250  23.029  -3.061  1.00 91.06           O  
ATOM   2050  OD2 ASP A 260     -17.878  24.317  -2.358  1.00 91.06           O1-
ATOM   2051  N   GLU A 261     -17.039  19.451  -0.090  1.00 90.84           N  
ATOM   2052  CA  GLU A 261     -17.152  18.432   0.949  1.00 90.84           C  
ATOM   2053  C   GLU A 261     -18.514  18.493   1.635  1.00 90.84           C  
ATOM   2054  O   GLU A 261     -19.127  17.457   1.903  1.00 90.84           O  
ATOM   2055  CB  GLU A 261     -16.035  18.592   1.983  1.00 90.84           C  
ATOM   2056  CG  GLU A 261     -14.650  18.257   1.448  1.00 90.84           C  
ATOM   2057  CD  GLU A 261     -13.532  18.605   2.418  1.00 90.84           C  
ATOM   2058  OE1 GLU A 261     -12.351  18.326   2.109  1.00 90.84           O  
ATOM   2059  OE2 GLU A 261     -13.839  19.161   3.496  1.00 90.84           O1-
ATOM   2060  N   LYS A 262     -18.973  19.736   1.817  1.00 93.91           N  
ATOM   2061  CA  LYS A 262     -20.256  19.942   2.481  1.00 93.91           C  
ATOM   2062  C   LYS A 262     -21.394  19.302   1.690  1.00 93.91           C  
ATOM   2063  O   LYS A 262     -22.249  18.623   2.262  1.00 93.91           O  
ATOM   2064  CB  LYS A 262     -20.528  21.435   2.673  1.00 93.91           C  
ATOM   2065  CG  LYS A 262     -21.799  21.738   3.452  1.00 93.91           C  
ATOM   2066  CD  LYS A 262     -22.022  23.238   3.597  1.00 93.91           C  
ATOM   2067  CE  LYS A 262     -23.365  23.544   4.247  1.00 93.91           C  
ATOM   2068  NZ  LYS A 262     -23.567  25.012   4.435  1.00 93.91           N1+
ATOM   2069  N   TYR A 263     -21.436  19.496   0.409  1.00 94.36           N  
ATOM   2070  CA  TYR A 263     -22.491  18.975  -0.451  1.00 94.36           C  
ATOM   2071  C   TYR A 263     -22.374  17.463  -0.605  1.00 94.36           C  
ATOM   2072  O   TYR A 263     -23.384  16.762  -0.698  1.00 94.36           O  
ATOM   2073  CB  TYR A 263     -22.443  19.645  -1.828  1.00 94.36           C  
ATOM   2074  CG  TYR A 263     -22.864  21.094  -1.813  1.00 94.36           C  
ATOM   2075  CD1 TYR A 263     -24.178  21.455  -1.524  1.00 94.36           C  
ATOM   2076  CD2 TYR A 263     -21.950  22.105  -2.090  1.00 94.36           C  
ATOM   2077  CE1 TYR A 263     -24.572  22.789  -1.511  1.00 94.36           C  
ATOM   2078  CE2 TYR A 263     -22.333  23.442  -2.080  1.00 94.36           C  
ATOM   2079  CZ  TYR A 263     -23.643  23.774  -1.789  1.00 94.36           C  
ATOM   2080  OH  TYR A 263     -24.027  25.096  -1.778  1.00 94.36           O  
ATOM   2081  N   LEU A 264     -21.164  16.995  -0.592  1.00 95.86           N  
ATOM   2082  CA  LEU A 264     -20.936  15.556  -0.658  1.00 95.86           C  
ATOM   2083  C   LEU A 264     -21.476  14.862   0.588  1.00 95.86           C  
ATOM   2084  O   LEU A 264     -22.108  13.808   0.492  1.00 95.86           O  
ATOM   2085  CB  LEU A 264     -19.443  15.256  -0.817  1.00 95.86           C  
ATOM   2086  CG  LEU A 264     -18.819  15.614  -2.167  1.00 95.86           C  
ATOM   2087  CD1 LEU A 264     -17.300  15.497  -2.096  1.00 95.86           C  
ATOM   2088  CD2 LEU A 264     -19.379  14.719  -3.268  1.00 95.86           C  
ATOM   2089  N   ILE A 265     -21.231  15.495   1.701  1.00 95.94           N  
ATOM   2090  CA  ILE A 265     -21.722  14.968   2.970  1.00 95.94           C  
ATOM   2091  C   ILE A 265     -23.248  14.942   2.963  1.00 95.94           C  
ATOM   2092  O   ILE A 265     -23.860  13.952   3.371  1.00 95.94           O  
ATOM   2093  CB  ILE A 265     -21.206  15.801   4.165  1.00 95.94           C  
ATOM   2094  CG1 ILE A 265     -19.706  15.564   4.374  1.00 95.94           C  
ATOM   2095  CG2 ILE A 265     -21.994  15.469   5.435  1.00 95.94           C  
ATOM   2096  CD1 ILE A 265     -19.074  16.476   5.416  1.00 95.94           C  
ATOM   2097  N   GLU A 266     -23.829  15.981   2.433  1.00 94.89           N  
ATOM   2098  CA  GLU A 266     -25.284  16.063   2.352  1.00 94.89           C  
ATOM   2099  C   GLU A 266     -25.848  14.976   1.442  1.00 94.89           C  
ATOM   2100  O   GLU A 266     -26.874  14.368   1.754  1.00 94.89           O  
ATOM   2101  CB  GLU A 266     -25.718  17.444   1.855  1.00 94.89           C  
ATOM   2102  CG  GLU A 266     -25.545  18.551   2.884  1.00 94.89           C  
ATOM   2103  CD  GLU A 266     -25.862  19.934   2.337  1.00 94.89           C  
ATOM   2104  OE1 GLU A 266     -25.674  20.933   3.067  1.00 94.89           O  
ATOM   2105  OE2 GLU A 266     -26.305  20.018   1.169  1.00 94.89           O1-
ATOM   2106  N   ASP A 267     -25.176  14.707   0.414  1.00 94.51           N  
ATOM   2107  CA  ASP A 267     -25.599  13.676  -0.528  1.00 94.51           C  
ATOM   2108  C   ASP A 267     -25.541  12.290   0.111  1.00 94.51           C  
ATOM   2109  O   ASP A 267     -26.433  11.465  -0.101  1.00 94.51           O  
ATOM   2110  CB  ASP A 267     -24.730  13.711  -1.787  1.00 94.51           C  
ATOM   2111  CG  ASP A 267     -25.088  14.852  -2.723  1.00 94.51           C  
ATOM   2112  OD1 ASP A 267     -26.150  15.484  -2.536  1.00 94.51           O  
ATOM   2113  OD2 ASP A 267     -24.302  15.120  -3.658  1.00 94.51           O1-
ATOM   2114  N   ILE A 268     -24.457  12.132   0.832  1.00 96.03           N  
ATOM   2115  CA  ILE A 268     -24.303  10.844   1.500  1.00 96.03           C  
ATOM   2116  C   ILE A 268     -25.421  10.657   2.523  1.00 96.03           C  
ATOM   2117  O   ILE A 268     -26.052   9.599   2.575  1.00 96.03           O  
ATOM   2118  CB  ILE A 268     -22.923  10.725   2.186  1.00 96.03           C  
ATOM   2119  CG1 ILE A 268     -21.807  10.678   1.136  1.00 96.03           C  
ATOM   2120  CG2 ILE A 268     -22.875   9.491   3.092  1.00 96.03           C  
ATOM   2121  CD1 ILE A 268     -20.404  10.765   1.720  1.00 96.03           C  
ATOM   2122  N   ILE A 269     -25.688  11.707   3.287  1.00 94.41           N  
ATOM   2123  CA  ILE A 269     -26.717  11.659   4.320  1.00 94.41           C  
ATOM   2124  C   ILE A 269     -28.074  11.361   3.684  1.00 94.41           C  
ATOM   2125  O   ILE A 269     -28.822  10.512   4.172  1.00 94.41           O  
ATOM   2126  CB  ILE A 269     -26.778  12.979   5.119  1.00 94.41           C  
ATOM   2127  CG1 ILE A 269     -25.523  13.138   5.984  1.00 94.41           C  
ATOM   2128  CG2 ILE A 269     -28.045  13.033   5.978  1.00 94.41           C  
ATOM   2129  CD1 ILE A 269     -25.410  14.493   6.669  1.00 94.41           C  
ATOM   2130  N   GLU A 270     -28.347  12.042   2.631  1.00 93.70           N  
ATOM   2131  CA  GLU A 270     -29.609  11.865   1.919  1.00 93.70           C  
ATOM   2132  C   GLU A 270     -29.751  10.440   1.394  1.00 93.70           C  
ATOM   2133  O   GLU A 270     -30.821   9.836   1.502  1.00 93.70           O  
ATOM   2134  CB  GLU A 270     -29.721  12.865   0.765  1.00 93.70           C  
ATOM   2135  CG  GLU A 270     -31.063  12.830   0.049  1.00 93.70           C  
ATOM   2136  CD  GLU A 270     -31.166  13.841  -1.082  1.00 93.70           C  
ATOM   2137  OE1 GLU A 270     -32.221  13.894  -1.755  1.00 93.70           O  
ATOM   2138  OE2 GLU A 270     -30.183  14.585  -1.298  1.00 93.70           O1-
ATOM   2139  N   PHE A 271     -28.685   9.911   0.841  1.00 93.37           N  
ATOM   2140  CA  PHE A 271     -28.704   8.569   0.270  1.00 93.37           C  
ATOM   2141  C   PHE A 271     -28.914   7.522   1.357  1.00 93.37           C  
ATOM   2142  O   PHE A 271     -29.659   6.559   1.163  1.00 93.37           O  
ATOM   2143  CB  PHE A 271     -27.403   8.287  -0.487  1.00 93.37           C  
ATOM   2144  CG  PHE A 271     -27.390   6.962  -1.200  1.00 93.37           C  
ATOM   2145  CD1 PHE A 271     -26.927   5.818  -0.561  1.00 93.37           C  
ATOM   2146  CD2 PHE A 271     -27.843   6.860  -2.509  1.00 93.37           C  
ATOM   2147  CE1 PHE A 271     -26.914   4.590  -1.218  1.00 93.37           C  
ATOM   2148  CE2 PHE A 271     -27.833   5.636  -3.172  1.00 93.37           C  
ATOM   2149  CZ  PHE A 271     -27.368   4.502  -2.525  1.00 93.37           C  
ATOM   2150  N   LEU A 272     -28.305   7.747   2.536  1.00 94.15           N  
ATOM   2151  CA  LEU A 272     -28.290   6.747   3.597  1.00 94.15           C  
ATOM   2152  C   LEU A 272     -29.593   6.775   4.389  1.00 94.15           C  
ATOM   2153  O   LEU A 272     -29.952   5.790   5.038  1.00 94.15           O  
ATOM   2154  CB  LEU A 272     -27.103   6.979   4.537  1.00 94.15           C  
ATOM   2155  CG  LEU A 272     -25.714   6.723   3.950  1.00 94.15           C  
ATOM   2156  CD1 LEU A 272     -24.639   6.996   4.996  1.00 94.15           C  
ATOM   2157  CD2 LEU A 272     -25.609   5.294   3.428  1.00 94.15           C  
ATOM   2158  N   ASN A 273     -30.344   7.855   4.252  1.00 90.18           N  
ATOM   2159  CA  ASN A 273     -31.584   7.943   5.014  1.00 90.18           C  
ATOM   2160  C   ASN A 273     -32.502   6.757   4.732  1.00 90.18           C  
ATOM   2161  O   ASN A 273     -32.706   6.387   3.574  1.00 90.18           O  
ATOM   2162  CB  ASN A 273     -32.308   9.257   4.712  1.00 90.18           C  
ATOM   2163  CG  ASN A 273     -31.797  10.412   5.552  1.00 90.18           C  
ATOM   2164  ND2 ASN A 273     -32.170  11.629   5.175  1.00 90.18           N  
ATOM   2165  OD1 ASN A 273     -31.072  10.211   6.530  1.00 90.18           O  
ATOM   2166  N   GLU A 274     -33.041   6.139   5.815  1.00 86.18           N  
ATOM   2167  CA  GLU A 274     -34.033   5.068   5.807  1.00 86.18           C  
ATOM   2168  C   GLU A 274     -33.477   3.805   5.156  1.00 86.18           C  
ATOM   2169  O   GLU A 274     -34.231   2.999   4.606  1.00 86.18           O  
ATOM   2170  CB  GLU A 274     -35.304   5.517   5.082  1.00 86.18           C  
ATOM   2171  CG  GLU A 274     -36.016   6.683   5.753  1.00 86.18           C  
ATOM   2172  CD  GLU A 274     -37.344   7.032   5.100  1.00 86.18           C  
ATOM   2173  OE1 GLU A 274     -38.107   7.842   5.673  1.00 86.18           O  
ATOM   2174  OE2 GLU A 274     -37.623   6.489   4.008  1.00 86.18           O1-
ATOM   2175  N   LYS A 275     -32.207   3.718   4.958  1.00 91.41           N  
ATOM   2176  CA  LYS A 275     -31.562   2.517   4.435  1.00 91.41           C  
ATOM   2177  C   LYS A 275     -30.604   1.917   5.460  1.00 91.41           C  
ATOM   2178  O   LYS A 275     -29.897   2.646   6.158  1.00 91.41           O  
ATOM   2179  CB  LYS A 275     -30.813   2.831   3.139  1.00 91.41           C  
ATOM   2180  CG  LYS A 275     -31.713   3.281   1.997  1.00 91.41           C  
ATOM   2181  CD  LYS A 275     -30.911   3.585   0.739  1.00 91.41           C  
ATOM   2182  CE  LYS A 275     -31.805   4.081  -0.389  1.00 91.41           C  
ATOM   2183  NZ  LYS A 275     -31.019   4.402  -1.618  1.00 91.41           N1+
ATOM   2184  N   ARG A 276     -30.676   0.666   5.534  1.00 92.18           N  
ATOM   2185  CA  ARG A 276     -29.698  -0.040   6.356  1.00 92.18           C  
ATOM   2186  C   ARG A 276     -28.378  -0.209   5.612  1.00 92.18           C  
ATOM   2187  O   ARG A 276     -28.337  -0.813   4.538  1.00 92.18           O  
ATOM   2188  CB  ARG A 276     -30.240  -1.407   6.780  1.00 92.18           C  
ATOM   2189  CG  ARG A 276     -29.404  -2.097   7.846  1.00 92.18           C  
ATOM   2190  CD  ARG A 276     -30.010  -3.429   8.264  1.00 92.18           C  
ATOM   2191  NE  ARG A 276     -29.155  -4.136   9.214  1.00 92.18           N  
ATOM   2192  CZ  ARG A 276     -29.321  -5.402   9.585  1.00 92.18           C  
ATOM   2193  NH1 ARG A 276     -30.316  -6.129   9.092  1.00 92.18           N1+
ATOM   2194  NH2 ARG A 276     -28.484  -5.947  10.457  1.00 92.18           N  
ATOM   2195  N   TYR A 277     -27.282   0.367   6.223  1.00 93.88           N  
ATOM   2196  CA  TYR A 277     -26.036   0.369   5.466  1.00 93.88           C  
ATOM   2197  C   TYR A 277     -24.903  -0.249   6.278  1.00 93.88           C  
ATOM   2198  O   TYR A 277     -24.957  -0.275   7.509  1.00 93.88           O  
ATOM   2199  CB  TYR A 277     -25.661   1.795   5.050  1.00 93.88           C  
ATOM   2200  CG  TYR A 277     -25.553   2.757   6.208  1.00 93.88           C  
ATOM   2201  CD1 TYR A 277     -26.620   3.583   6.554  1.00 93.88           C  
ATOM   2202  CD2 TYR A 277     -24.385   2.842   6.957  1.00 93.88           C  
ATOM   2203  CE1 TYR A 277     -26.524   4.473   7.619  1.00 93.88           C  
ATOM   2204  CE2 TYR A 277     -24.278   3.728   8.024  1.00 93.88           C  
ATOM   2205  CZ  TYR A 277     -25.351   4.538   8.347  1.00 93.88           C  
ATOM   2206  OH  TYR A 277     -25.251   5.416   9.403  1.00 93.88           O  
ATOM   2207  N   LEU A 278     -23.927  -0.813   5.560  1.00 95.65           N  
ATOM   2208  CA  LEU A 278     -22.652  -1.297   6.077  1.00 95.65           C  
ATOM   2209  C   LEU A 278     -21.485  -0.623   5.363  1.00 95.65           C  
ATOM   2210  O   LEU A 278     -21.256  -0.863   4.175  1.00 95.65           O  
ATOM   2211  CB  LEU A 278     -22.552  -2.817   5.920  1.00 95.65           C  
ATOM   2212  CG  LEU A 278     -21.245  -3.462   6.386  1.00 95.65           C  
ATOM   2213  CD1 LEU A 278     -21.057  -3.255   7.885  1.00 95.65           C  
ATOM   2214  CD2 LEU A 278     -21.229  -4.947   6.039  1.00 95.65           C  
ATOM   2215  N   ILE A 279     -20.832   0.188   6.098  1.00 96.94           N  
ATOM   2216  CA  ILE A 279     -19.739   0.937   5.486  1.00 96.94           C  
ATOM   2217  C   ILE A 279     -18.438   0.655   6.235  1.00 96.94           C  
ATOM   2218  O   ILE A 279     -18.407   0.677   7.468  1.00 96.94           O  
ATOM   2219  CB  ILE A 279     -20.032   2.454   5.471  1.00 96.94           C  
ATOM   2220  CG1 ILE A 279     -21.267   2.751   4.614  1.00 96.94           C  
ATOM   2221  CG2 ILE A 279     -18.814   3.234   4.967  1.00 96.94           C  
ATOM   2222  CD1 ILE A 279     -21.710   4.207   4.651  1.00 96.94           C  
ATOM   2223  N   VAL A 280     -17.391   0.389   5.490  1.00 97.00           N  
ATOM   2224  CA  VAL A 280     -16.057   0.206   6.052  1.00 97.00           C  
ATOM   2225  C   VAL A 280     -15.175   1.397   5.688  1.00 97.00           C  
ATOM   2226  O   VAL A 280     -15.017   1.723   4.509  1.00 97.00           O  
ATOM   2227  CB  VAL A 280     -15.409  -1.108   5.559  1.00 97.00           C  
ATOM   2228  CG1 VAL A 280     -14.008  -1.272   6.146  1.00 97.00           C  
ATOM   2229  CG2 VAL A 280     -16.288  -2.304   5.922  1.00 97.00           C  
ATOM   2230  N   VAL A 281     -14.698   2.067   6.688  1.00 95.25           N  
ATOM   2231  CA  VAL A 281     -13.699   3.114   6.497  1.00 95.25           C  
ATOM   2232  C   VAL A 281     -12.328   2.607   6.938  1.00 95.25           C  
ATOM   2233  O   VAL A 281     -12.039   2.541   8.135  1.00 95.25           O  
ATOM   2234  CB  VAL A 281     -14.067   4.398   7.273  1.00 95.25           C  
ATOM   2235  CG1 VAL A 281     -13.080   5.521   6.960  1.00 95.25           C  
ATOM   2236  CG2 VAL A 281     -15.495   4.830   6.943  1.00 95.25           C  
ATOM   2237  N   ASP A 282     -11.573   2.346   5.956  1.00 91.26           N  
ATOM   2238  CA  ASP A 282     -10.324   1.625   6.175  1.00 91.26           C  
ATOM   2239  C   ASP A 282      -9.154   2.592   6.348  1.00 91.26           C  
ATOM   2240  O   ASP A 282      -9.072   3.606   5.651  1.00 91.26           O  
ATOM   2241  CB  ASP A 282     -10.046   0.666   5.016  1.00 91.26           C  
ATOM   2242  CG  ASP A 282      -8.784  -0.155   5.214  1.00 91.26           C  
ATOM   2243  OD1 ASP A 282      -8.476  -0.531   6.366  1.00 91.26           O  
ATOM   2244  OD2 ASP A 282      -8.091  -0.426   4.210  1.00 91.26           O1-
ATOM   2245  N   ASP A 283      -8.250   2.343   7.425  1.00 83.23           N  
ATOM   2246  CA  ASP A 283      -6.923   2.922   7.612  1.00 83.23           C  
ATOM   2247  C   ASP A 283      -7.015   4.411   7.935  1.00 83.23           C  
ATOM   2248  O   ASP A 283      -6.341   5.231   7.307  1.00 83.23           O  
ATOM   2249  CB  ASP A 283      -6.063   2.706   6.365  1.00 83.23           C  
ATOM   2250  CG  ASP A 283      -4.574   2.796   6.649  1.00 83.23           C  
ATOM   2251  OD1 ASP A 283      -4.157   2.554   7.802  1.00 83.23           O  
ATOM   2252  OD2 ASP A 283      -3.811   3.115   5.712  1.00 83.23           O1-
ATOM   2253  N   ILE A 284      -7.653   4.770   8.999  1.00 83.97           N  
ATOM   2254  CA  ILE A 284      -7.752   6.135   9.505  1.00 83.97           C  
ATOM   2255  C   ILE A 284      -6.514   6.469  10.333  1.00 83.97           C  
ATOM   2256  O   ILE A 284      -6.186   5.758  11.286  1.00 83.97           O  
ATOM   2257  CB  ILE A 284      -9.031   6.333  10.349  1.00 83.97           C  
ATOM   2258  CG1 ILE A 284     -10.272   5.946   9.537  1.00 83.97           C  
ATOM   2259  CG2 ILE A 284      -9.131   7.778  10.846  1.00 83.97           C  
ATOM   2260  CD1 ILE A 284     -11.561   5.925  10.347  1.00 83.97           C  
ATOM   2261  N   TRP A 285      -5.875   7.601   9.963  1.00 79.02           N  
ATOM   2262  CA  TRP A 285      -4.584   7.887  10.581  1.00 79.02           C  
ATOM   2263  C   TRP A 285      -4.734   8.901  11.711  1.00 79.02           C  
ATOM   2264  O   TRP A 285      -3.993   8.856  12.696  1.00 79.02           O  
ATOM   2265  CB  TRP A 285      -3.592   8.409   9.538  1.00 79.02           C  
ATOM   2266  CG  TRP A 285      -3.007   7.339   8.666  1.00 79.02           C  
ATOM   2267  CD1 TRP A 285      -3.666   6.578   7.741  1.00 79.02           C  
ATOM   2268  CD2 TRP A 285      -1.643   6.909   8.641  1.00 79.02           C  
ATOM   2269  CE2 TRP A 285      -1.546   5.882   7.675  1.00 79.02           C  
ATOM   2270  CE3 TRP A 285      -0.491   7.292   9.341  1.00 79.02           C  
ATOM   2271  NE1 TRP A 285      -2.793   5.700   7.141  1.00 79.02           N  
ATOM   2272  CZ2 TRP A 285      -0.341   5.234   7.392  1.00 79.02           C  
ATOM   2273  CZ3 TRP A 285       0.707   6.645   9.059  1.00 79.02           C  
ATOM   2274  CH2 TRP A 285       0.770   5.628   8.092  1.00 79.02           C  
ATOM   2275  N   ASN A 286      -5.677   9.852  11.473  1.00 80.95           N  
ATOM   2276  CA  ASN A 286      -5.776  10.855  12.527  1.00 80.95           C  
ATOM   2277  C   ASN A 286      -7.229  11.145  12.891  1.00 80.95           C  
ATOM   2278  O   ASN A 286      -8.135  10.897  12.093  1.00 80.95           O  
ATOM   2279  CB  ASN A 286      -5.066  12.144  12.110  1.00 80.95           C  
ATOM   2280  CG  ASN A 286      -5.673  12.770  10.870  1.00 80.95           C  
ATOM   2281  ND2 ASN A 286      -4.924  12.760   9.773  1.00 80.95           N  
ATOM   2282  OD1 ASN A 286      -6.805  13.259  10.897  1.00 80.95           O  
ATOM   2283  N   GLU A 287      -7.546  11.686  14.140  1.00 87.10           N  
ATOM   2284  CA  GLU A 287      -8.870  11.920  14.707  1.00 87.10           C  
ATOM   2285  C   GLU A 287      -9.630  12.979  13.913  1.00 87.10           C  
ATOM   2286  O   GLU A 287     -10.850  12.892  13.761  1.00 87.10           O  
ATOM   2287  CB  GLU A 287      -8.761  12.341  16.175  1.00 87.10           C  
ATOM   2288  CG  GLU A 287      -8.274  11.233  17.097  1.00 87.10           C  
ATOM   2289  CD  GLU A 287      -8.230  11.646  18.560  1.00 87.10           C  
ATOM   2290  OE1 GLU A 287      -7.700  10.875  19.392  1.00 87.10           O  
ATOM   2291  OE2 GLU A 287      -8.730  12.748  18.876  1.00 87.10           O1-
ATOM   2292  N   LYS A 288      -8.883  13.925  13.358  1.00 87.44           N  
ATOM   2293  CA  LYS A 288      -9.500  15.017  12.609  1.00 87.44           C  
ATOM   2294  C   LYS A 288     -10.174  14.501  11.341  1.00 87.44           C  
ATOM   2295  O   LYS A 288     -11.282  14.924  11.006  1.00 87.44           O  
ATOM   2296  CB  LYS A 288      -8.459  16.080  12.254  1.00 87.44           C  
ATOM   2297  CG  LYS A 288      -8.027  16.941  13.432  1.00 87.44           C  
ATOM   2298  CD  LYS A 288      -7.047  18.025  13.002  1.00 87.44           C  
ATOM   2299  CE  LYS A 288      -6.537  18.824  14.194  1.00 87.44           C  
ATOM   2300  NZ  LYS A 288      -5.531  19.848  13.784  1.00 87.44           N1+
ATOM   2301  N   ALA A 289      -9.480  13.626  10.624  1.00 84.87           N  
ATOM   2302  CA  ALA A 289     -10.051  13.023   9.422  1.00 84.87           C  
ATOM   2303  C   ALA A 289     -11.354  12.296   9.740  1.00 84.87           C  
ATOM   2304  O   ALA A 289     -12.341  12.431   9.012  1.00 84.87           O  
ATOM   2305  CB  ALA A 289      -9.052  12.063   8.782  1.00 84.87           C  
ATOM   2306  N   TRP A 290     -11.381  11.590  10.842  1.00 92.61           N  
ATOM   2307  CA  TRP A 290     -12.573  10.847  11.237  1.00 92.61           C  
ATOM   2308  C   TRP A 290     -13.708  11.796  11.606  1.00 92.61           C  
ATOM   2309  O   TRP A 290     -14.872  11.532  11.295  1.00 92.61           O  
ATOM   2310  CB  TRP A 290     -12.262   9.919  12.415  1.00 92.61           C  
ATOM   2311  CG  TRP A 290     -13.475   9.284  13.026  1.00 92.61           C  
ATOM   2312  CD1 TRP A 290     -13.914   9.415  14.314  1.00 92.61           C  
ATOM   2313  CD2 TRP A 290     -14.403   8.412  12.373  1.00 92.61           C  
ATOM   2314  CE2 TRP A 290     -15.381   8.053  13.326  1.00 92.61           C  
ATOM   2315  CE3 TRP A 290     -14.503   7.900  11.072  1.00 92.61           C  
ATOM   2316  NE1 TRP A 290     -15.060   8.678  14.501  1.00 92.61           N  
ATOM   2317  CZ2 TRP A 290     -16.447   7.204  13.019  1.00 92.61           C  
ATOM   2318  CZ3 TRP A 290     -15.564   7.055  10.769  1.00 92.61           C  
ATOM   2319  CH2 TRP A 290     -16.521   6.717  11.740  1.00 92.61           C  
ATOM   2320  N   GLU A 291     -13.400  12.915  12.275  1.00 92.07           N  
ATOM   2321  CA  GLU A 291     -14.407  13.892  12.676  1.00 92.07           C  
ATOM   2322  C   GLU A 291     -15.197  14.397  11.471  1.00 92.07           C  
ATOM   2323  O   GLU A 291     -16.414  14.574  11.550  1.00 92.07           O  
ATOM   2324  CB  GLU A 291     -13.755  15.069  13.407  1.00 92.07           C  
ATOM   2325  CG  GLU A 291     -13.256  14.724  14.803  1.00 92.07           C  
ATOM   2326  CD  GLU A 291     -14.365  14.282  15.744  1.00 92.07           C  
ATOM   2327  OE1 GLU A 291     -14.125  13.386  16.586  1.00 92.07           O  
ATOM   2328  OE2 GLU A 291     -15.483  14.834  15.639  1.00 92.07           O1-
ATOM   2329  N   LEU A 292     -14.500  14.538  10.383  1.00 91.73           N  
ATOM   2330  CA  LEU A 292     -15.139  15.004   9.157  1.00 91.73           C  
ATOM   2331  C   LEU A 292     -15.959  13.891   8.513  1.00 91.73           C  
ATOM   2332  O   LEU A 292     -17.115  14.102   8.140  1.00 91.73           O  
ATOM   2333  CB  LEU A 292     -14.089  15.519   8.168  1.00 91.73           C  
ATOM   2334  CG  LEU A 292     -14.621  16.239   6.928  1.00 91.73           C  
ATOM   2335  CD1 LEU A 292     -13.711  17.407   6.563  1.00 91.73           C  
ATOM   2336  CD2 LEU A 292     -14.750  15.269   5.759  1.00 91.73           C  
ATOM   2337  N   ILE A 293     -15.435  12.719   8.403  1.00 93.49           N  
ATOM   2338  CA  ILE A 293     -16.066  11.584   7.739  1.00 93.49           C  
ATOM   2339  C   ILE A 293     -17.319  11.169   8.506  1.00 93.49           C  
ATOM   2340  O   ILE A 293     -18.354  10.875   7.904  1.00 93.49           O  
ATOM   2341  CB  ILE A 293     -15.094  10.390   7.615  1.00 93.49           C  
ATOM   2342  CG1 ILE A 293     -13.926  10.746   6.688  1.00 93.49           C  
ATOM   2343  CG2 ILE A 293     -15.830   9.143   7.115  1.00 93.49           C  
ATOM   2344  CD1 ILE A 293     -12.801   9.719   6.687  1.00 93.49           C  
ATOM   2345  N   LYS A 294     -17.244  11.228   9.876  1.00 92.30           N  
ATOM   2346  CA  LYS A 294     -18.330  10.754  10.728  1.00 92.30           C  
ATOM   2347  C   LYS A 294     -19.585  11.602  10.542  1.00 92.30           C  
ATOM   2348  O   LYS A 294     -20.697  11.140  10.803  1.00 92.30           O  
ATOM   2349  CB  LYS A 294     -17.903  10.765  12.197  1.00 92.30           C  
ATOM   2350  CG  LYS A 294     -17.710  12.159  12.775  1.00 92.30           C  
ATOM   2351  CD  LYS A 294     -17.336  12.105  14.251  1.00 92.30           C  
ATOM   2352  CE  LYS A 294     -17.148  13.499  14.833  1.00 92.30           C  
ATOM   2353  NZ  LYS A 294     -16.782  13.452  16.280  1.00 92.30           N1+
ATOM   2354  N   CYS A 295     -19.406  12.843   9.981  1.00 91.95           N  
ATOM   2355  CA  CYS A 295     -20.517  13.760   9.748  1.00 91.95           C  
ATOM   2356  C   CYS A 295     -21.424  13.246   8.637  1.00 91.95           C  
ATOM   2357  O   CYS A 295     -22.585  13.649   8.541  1.00 91.95           O  
ATOM   2358  CB  CYS A 295     -19.997  15.152   9.392  1.00 91.95           C  
ATOM   2359  SG  CYS A 295     -19.101  15.961  10.736  1.00 91.95           S  
ATOM   2360  N   ALA A 296     -20.881  12.338   7.872  1.00 92.51           N  
ATOM   2361  CA  ALA A 296     -21.603  11.867   6.692  1.00 92.51           C  
ATOM   2362  C   ALA A 296     -22.547  10.722   7.047  1.00 92.51           C  
ATOM   2363  O   ALA A 296     -23.436  10.377   6.265  1.00 92.51           O  
ATOM   2364  CB  ALA A 296     -20.622  11.427   5.608  1.00 92.51           C  
ATOM   2365  N   PHE A 297     -22.362  10.109   8.204  1.00 90.87           N  
ATOM   2366  CA  PHE A 297     -23.118   8.903   8.520  1.00 90.87           C  
ATOM   2367  C   PHE A 297     -24.301   9.226   9.424  1.00 90.87           C  
ATOM   2368  O   PHE A 297     -24.123   9.750  10.526  1.00 90.87           O  
ATOM   2369  CB  PHE A 297     -22.216   7.861   9.189  1.00 90.87           C  
ATOM   2370  CG  PHE A 297     -20.993   7.511   8.385  1.00 90.87           C  
ATOM   2371  CD1 PHE A 297     -21.111   7.051   7.079  1.00 90.87           C  
ATOM   2372  CD2 PHE A 297     -19.724   7.644   8.935  1.00 90.87           C  
ATOM   2373  CE1 PHE A 297     -19.981   6.726   6.332  1.00 90.87           C  
ATOM   2374  CE2 PHE A 297     -18.590   7.321   8.194  1.00 90.87           C  
ATOM   2375  CZ  PHE A 297     -18.721   6.862   6.894  1.00 90.87           C  
ATOM   2376  N   SER A 298     -25.521   9.048   8.863  1.00 78.42           N  
ATOM   2377  CA  SER A 298     -26.791   9.341   9.520  1.00 78.42           C  
ATOM   2378  C   SER A 298     -27.091   8.328  10.619  1.00 78.42           C  
ATOM   2379  O   SER A 298     -26.869   7.129  10.442  1.00 78.42           O  
ATOM   2380  CB  SER A 298     -27.931   9.355   8.501  1.00 78.42           C  
ATOM   2381  OG  SER A 298     -29.177   9.562   9.144  1.00 78.42           O  
ATOM   2382  N   LYS A 299     -27.698   8.819  11.788  1.00 75.65           N  
ATOM   2383  CA  LYS A 299     -28.089   7.966  12.906  1.00 75.65           C  
ATOM   2384  C   LYS A 299     -29.572   7.611  12.834  1.00 75.65           C  
ATOM   2385  O   LYS A 299     -30.101   6.947  13.727  1.00 75.65           O  
ATOM   2386  CB  LYS A 299     -27.779   8.651  14.238  1.00 75.65           C  
ATOM   2387  CG  LYS A 299     -26.295   8.874  14.489  1.00 75.65           C  
ATOM   2388  CD  LYS A 299     -26.048   9.513  15.849  1.00 75.65           C  
ATOM   2389  CE  LYS A 299     -24.565   9.762  16.090  1.00 75.65           C  
ATOM   2390  NZ  LYS A 299     -24.319  10.405  17.415  1.00 75.65           N1+
ATOM   2391  N   LYS A 300     -30.226   7.995  11.700  1.00 79.59           N  
ATOM   2392  CA  LYS A 300     -31.671   7.816  11.584  1.00 79.59           C  
ATOM   2393  C   LYS A 300     -32.010   6.464  10.962  1.00 79.59           C  
ATOM   2394  O   LYS A 300     -33.174   6.183  10.672  1.00 79.59           O  
ATOM   2395  CB  LYS A 300     -32.287   8.944  10.755  1.00 79.59           C  
ATOM   2396  CG  LYS A 300     -32.174  10.318  11.398  1.00 79.59           C  
ATOM   2397  CD  LYS A 300     -32.858  11.387  10.556  1.00 79.59           C  
ATOM   2398  CE  LYS A 300     -32.722  12.767  11.186  1.00 79.59           C  
ATOM   2399  NZ  LYS A 300     -33.358  13.825  10.344  1.00 79.59           N1+
ATOM   2400  N   SER A 301     -31.045   5.660  10.728  1.00 80.80           N  
ATOM   2401  CA  SER A 301     -31.253   4.358  10.103  1.00 80.80           C  
ATOM   2402  C   SER A 301     -30.831   3.225  11.032  1.00 80.80           C  
ATOM   2403  O   SER A 301     -29.669   2.813  11.029  1.00 80.80           O  
ATOM   2404  CB  SER A 301     -30.479   4.265   8.787  1.00 80.80           C  
ATOM   2405  OG  SER A 301     -30.933   5.242   7.866  1.00 80.80           O  
ATOM   2406  N   PRO A 302     -31.842   2.803  11.874  1.00 82.63           N  
ATOM   2407  CA  PRO A 302     -31.508   1.737  12.822  1.00 82.63           C  
ATOM   2408  C   PRO A 302     -31.042   0.457  12.131  1.00 82.63           C  
ATOM   2409  O   PRO A 302     -31.529   0.124  11.048  1.00 82.63           O  
ATOM   2410  CB  PRO A 302     -32.823   1.505  13.570  1.00 82.63           C  
ATOM   2411  CG  PRO A 302     -33.638   2.728  13.298  1.00 82.63           C  
ATOM   2412  CD  PRO A 302     -33.161   3.343  12.013  1.00 82.63           C  
ATOM   2413  N   GLY A 303     -30.012  -0.109  12.694  1.00 86.95           N  
ATOM   2414  CA  GLY A 303     -29.496  -1.372  12.190  1.00 86.95           C  
ATOM   2415  C   GLY A 303     -28.265  -1.208  11.318  1.00 86.95           C  
ATOM   2416  O   GLY A 303     -27.704  -2.194  10.836  1.00 86.95           O  
ATOM   2417  N   SER A 304     -27.846   0.078  11.125  1.00 91.30           N  
ATOM   2418  CA  SER A 304     -26.673   0.351  10.300  1.00 91.30           C  
ATOM   2419  C   SER A 304     -25.383   0.086  11.069  1.00 91.30           C  
ATOM   2420  O   SER A 304     -25.337   0.250  12.290  1.00 91.30           O  
ATOM   2421  CB  SER A 304     -26.692   1.797   9.802  1.00 91.30           C  
ATOM   2422  OG  SER A 304     -27.832   2.037   8.996  1.00 91.30           O  
ATOM   2423  N   ARG A 305     -24.323  -0.352  10.257  1.00 93.22           N  
ATOM   2424  CA  ARG A 305     -23.067  -0.732  10.896  1.00 93.22           C  
ATOM   2425  C   ARG A 305     -21.880  -0.061  10.213  1.00 93.22           C  
ATOM   2426  O   ARG A 305     -21.867   0.094   8.990  1.00 93.22           O  
ATOM   2427  CB  ARG A 305     -22.892  -2.252  10.876  1.00 93.22           C  
ATOM   2428  CG  ARG A 305     -24.013  -3.010  11.569  1.00 93.22           C  
ATOM   2429  CD  ARG A 305     -24.007  -2.775  13.073  1.00 93.22           C  
ATOM   2430  NE  ARG A 305     -25.035  -3.564  13.746  1.00 93.22           N  
ATOM   2431  CZ  ARG A 305     -26.307  -3.198  13.877  1.00 93.22           C  
ATOM   2432  NH1 ARG A 305     -26.734  -2.042  13.382  1.00 93.22           N1+
ATOM   2433  NH2 ARG A 305     -27.158  -3.993  14.509  1.00 93.22           N  
ATOM   2434  N   LEU A 306     -20.921   0.321  11.087  1.00 94.87           N  
ATOM   2435  CA  LEU A 306     -19.682   0.907  10.588  1.00 94.87           C  
ATOM   2436  C   LEU A 306     -18.471   0.121  11.080  1.00 94.87           C  
ATOM   2437  O   LEU A 306     -18.407  -0.261  12.250  1.00 94.87           O  
ATOM   2438  CB  LEU A 306     -19.566   2.370  11.025  1.00 94.87           C  
ATOM   2439  CG  LEU A 306     -18.424   3.175  10.404  1.00 94.87           C  
ATOM   2440  CD1 LEU A 306     -18.674   3.389   8.915  1.00 94.87           C  
ATOM   2441  CD2 LEU A 306     -18.259   4.511  11.121  1.00 94.87           C  
ATOM   2442  N   ILE A 307     -17.572  -0.189  10.162  1.00 96.48           N  
ATOM   2443  CA  ILE A 307     -16.286  -0.773  10.527  1.00 96.48           C  
ATOM   2444  C   ILE A 307     -15.160   0.197  10.172  1.00 96.48           C  
ATOM   2445  O   ILE A 307     -15.088   0.687   9.043  1.00 96.48           O  
ATOM   2446  CB  ILE A 307     -16.063  -2.132   9.826  1.00 96.48           C  
ATOM   2447  CG1 ILE A 307     -17.184  -3.112  10.193  1.00 96.48           C  
ATOM   2448  CG2 ILE A 307     -14.691  -2.708  10.189  1.00 96.48           C  
ATOM   2449  CD1 ILE A 307     -17.179  -4.393   9.371  1.00 96.48           C  
ATOM   2450  N   THR A 308     -14.375   0.516  11.175  1.00 96.11           N  
ATOM   2451  CA  THR A 308     -13.204   1.343  10.903  1.00 96.11           C  
ATOM   2452  C   THR A 308     -11.920   0.593  11.245  1.00 96.11           C  
ATOM   2453  O   THR A 308     -11.919  -0.280  12.116  1.00 96.11           O  
ATOM   2454  CB  THR A 308     -13.257   2.663  11.695  1.00 96.11           C  
ATOM   2455  CG2 THR A 308     -14.530   3.442  11.382  1.00 96.11           C  
ATOM   2456  OG1 THR A 308     -13.220   2.373  13.098  1.00 96.11           O  
ATOM   2457  N   THR A 309     -10.849   0.846  10.435  1.00 91.32           N  
ATOM   2458  CA  THR A 309      -9.536   0.314  10.782  1.00 91.32           C  
ATOM   2459  C   THR A 309      -8.542   1.446  11.027  1.00 91.32           C  
ATOM   2460  O   THR A 309      -8.616   2.494  10.383  1.00 91.32           O  
ATOM   2461  CB  THR A 309      -9.000  -0.614   9.677  1.00 91.32           C  
ATOM   2462  CG2 THR A 309     -10.024  -1.684   9.313  1.00 91.32           C  
ATOM   2463  OG1 THR A 309      -8.702   0.163   8.511  1.00 91.32           O  
ATOM   2464  N   THR A 310      -7.697   1.218  12.061  1.00 83.41           N  
ATOM   2465  CA  THR A 310      -6.676   2.215  12.367  1.00 83.41           C  
ATOM   2466  C   THR A 310      -5.475   1.566  13.048  1.00 83.41           C  
ATOM   2467  O   THR A 310      -5.590   0.479  13.619  1.00 83.41           O  
ATOM   2468  CB  THR A 310      -7.238   3.332  13.265  1.00 83.41           C  
ATOM   2469  CG2 THR A 310      -7.696   2.779  14.610  1.00 83.41           C  
ATOM   2470  OG1 THR A 310      -6.220   4.316  13.487  1.00 83.41           O  
ATOM   2471  N   ARG A 311      -4.424   2.317  12.996  1.00 79.51           N  
ATOM   2472  CA  ARG A 311      -3.211   1.853  13.663  1.00 79.51           C  
ATOM   2473  C   ARG A 311      -3.090   2.456  15.058  1.00 79.51           C  
ATOM   2474  O   ARG A 311      -2.345   1.946  15.898  1.00 79.51           O  
ATOM   2475  CB  ARG A 311      -1.974   2.201  12.832  1.00 79.51           C  
ATOM   2476  CG  ARG A 311      -1.926   1.508  11.479  1.00 79.51           C  
ATOM   2477  CD  ARG A 311      -0.653   1.848  10.717  1.00 79.51           C  
ATOM   2478  NE  ARG A 311      -0.681   1.318   9.357  1.00 79.51           N  
ATOM   2479  CZ  ARG A 311       0.305   1.444   8.473  1.00 79.51           C  
ATOM   2480  NH1 ARG A 311       1.422   2.088   8.791  1.00 79.51           N1+
ATOM   2481  NH2 ARG A 311       0.174   0.922   7.262  1.00 79.51           N  
ATOM   2482  N   ASN A 312      -3.825   3.525  15.197  1.00 77.04           N  
ATOM   2483  CA  ASN A 312      -3.708   4.324  16.413  1.00 77.04           C  
ATOM   2484  C   ASN A 312      -4.881   4.083  17.358  1.00 77.04           C  
ATOM   2485  O   ASN A 312      -6.038   4.281  16.981  1.00 77.04           O  
ATOM   2486  CB  ASN A 312      -3.599   5.811  16.069  1.00 77.04           C  
ATOM   2487  CG  ASN A 312      -3.264   6.666  17.275  1.00 77.04           C  
ATOM   2488  ND2 ASN A 312      -2.146   7.379  17.204  1.00 77.04           N  
ATOM   2489  OD1 ASN A 312      -4.002   6.684  18.263  1.00 77.04           O  
ATOM   2490  N   VAL A 313      -4.495   3.706  18.593  1.00 79.40           N  
ATOM   2491  CA  VAL A 313      -5.513   3.388  19.588  1.00 79.40           C  
ATOM   2492  C   VAL A 313      -6.368   4.623  19.866  1.00 79.40           C  
ATOM   2493  O   VAL A 313      -7.585   4.517  20.034  1.00 79.40           O  
ATOM   2494  CB  VAL A 313      -4.882   2.871  20.900  1.00 79.40           C  
ATOM   2495  CG1 VAL A 313      -5.946   2.711  21.985  1.00 79.40           C  
ATOM   2496  CG2 VAL A 313      -4.157   1.549  20.658  1.00 79.40           C  
ATOM   2497  N   SER A 314      -5.777   5.855  19.891  1.00 83.18           N  
ATOM   2498  CA  SER A 314      -6.504   7.095  20.141  1.00 83.18           C  
ATOM   2499  C   SER A 314      -7.560   7.342  19.069  1.00 83.18           C  
ATOM   2500  O   SER A 314      -8.665   7.797  19.372  1.00 83.18           O  
ATOM   2501  CB  SER A 314      -5.539   8.280  20.200  1.00 83.18           C  
ATOM   2502  OG  SER A 314      -4.857   8.435  18.968  1.00 83.18           O  
ATOM   2503  N   VAL A 315      -7.242   7.081  17.798  1.00 85.91           N  
ATOM   2504  CA  VAL A 315      -8.182   7.215  16.691  1.00 85.91           C  
ATOM   2505  C   VAL A 315      -9.326   6.218  16.860  1.00 85.91           C  
ATOM   2506  O   VAL A 315     -10.492   6.558  16.643  1.00 85.91           O  
ATOM   2507  CB  VAL A 315      -7.487   7.003  15.327  1.00 85.91           C  
ATOM   2508  CG1 VAL A 315      -8.514   6.974  14.196  1.00 85.91           C  
ATOM   2509  CG2 VAL A 315      -6.448   8.095  15.082  1.00 85.91           C  
ATOM   2510  N   SER A 316      -8.994   4.945  17.226  1.00 88.49           N  
ATOM   2511  CA  SER A 316      -9.998   3.911  17.453  1.00 88.49           C  
ATOM   2512  C   SER A 316     -10.991   4.331  18.531  1.00 88.49           C  
ATOM   2513  O   SER A 316     -12.198   4.127  18.385  1.00 88.49           O  
ATOM   2514  CB  SER A 316      -9.331   2.593  17.849  1.00 88.49           C  
ATOM   2515  OG  SER A 316     -10.303   1.596  18.114  1.00 88.49           O  
ATOM   2516  N   THR A 317     -10.497   4.953  19.656  1.00 88.39           N  
ATOM   2517  CA  THR A 317     -11.327   5.412  20.764  1.00 88.39           C  
ATOM   2518  C   THR A 317     -12.263   6.529  20.311  1.00 88.39           C  
ATOM   2519  O   THR A 317     -13.413   6.599  20.751  1.00 88.39           O  
ATOM   2520  CB  THR A 317     -10.465   5.906  21.940  1.00 88.39           C  
ATOM   2521  CG2 THR A 317     -11.330   6.260  23.145  1.00 88.39           C  
ATOM   2522  OG1 THR A 317      -9.542   4.876  22.315  1.00 88.39           O  
ATOM   2523  N   ALA A 318     -11.749   7.353  19.405  1.00 89.93           N  
ATOM   2524  CA  ALA A 318     -12.543   8.455  18.866  1.00 89.93           C  
ATOM   2525  C   ALA A 318     -13.668   7.936  17.975  1.00 89.93           C  
ATOM   2526  O   ALA A 318     -14.706   8.587  17.833  1.00 89.93           O  
ATOM   2527  CB  ALA A 318     -11.653   9.420  18.087  1.00 89.93           C  
ATOM   2528  N   CYS A 319     -13.497   6.769  17.331  1.00 90.25           N  
ATOM   2529  CA  CYS A 319     -14.449   6.202  16.382  1.00 90.25           C  
ATOM   2530  C   CYS A 319     -15.609   5.531  17.108  1.00 90.25           C  
ATOM   2531  O   CYS A 319     -16.728   5.491  16.595  1.00 90.25           O  
ATOM   2532  CB  CYS A 319     -13.757   5.194  15.466  1.00 90.25           C  
ATOM   2533  SG  CYS A 319     -12.587   5.943  14.312  1.00 90.25           S  
ATOM   2534  N   CYS A 320     -15.278   5.011  18.300  1.00 86.23           N  
ATOM   2535  CA  CYS A 320     -16.255   4.165  18.977  1.00 86.23           C  
ATOM   2536  C   CYS A 320     -16.837   4.872  20.195  1.00 86.23           C  
ATOM   2537  O   CYS A 320     -16.196   5.753  20.772  1.00 86.23           O  
ATOM   2538  CB  CYS A 320     -15.617   2.843  19.400  1.00 86.23           C  
ATOM   2539  SG  CYS A 320     -14.946   1.885  18.023  1.00 86.23           S  
ATOM   2540  N   SER A 321     -18.080   4.491  20.573  1.00 80.64           N  
ATOM   2541  CA  SER A 321     -18.773   5.055  21.726  1.00 80.64           C  
ATOM   2542  C   SER A 321     -18.343   4.371  23.020  1.00 80.64           C  
ATOM   2543  O   SER A 321     -18.219   5.021  24.060  1.00 80.64           O  
ATOM   2544  CB  SER A 321     -20.288   4.931  21.554  1.00 80.64           C  
ATOM   2545  OG  SER A 321     -20.722   5.635  20.403  1.00 80.64           O  
ATOM   2546  N   PHE A 322     -18.020   3.021  22.935  1.00 81.79           N  
ATOM   2547  CA  PHE A 322     -17.669   2.202  24.089  1.00 81.79           C  
ATOM   2548  C   PHE A 322     -16.366   1.450  23.844  1.00 81.79           C  
ATOM   2549  O   PHE A 322     -16.012   1.170  22.697  1.00 81.79           O  
ATOM   2550  CB  PHE A 322     -18.794   1.212  24.409  1.00 81.79           C  
ATOM   2551  CG  PHE A 322     -20.135   1.862  24.616  1.00 81.79           C  
ATOM   2552  CD1 PHE A 322     -20.467   2.429  25.840  1.00 81.79           C  
ATOM   2553  CD2 PHE A 322     -21.064   1.907  23.584  1.00 81.79           C  
ATOM   2554  CE1 PHE A 322     -21.708   3.032  26.034  1.00 81.79           C  
ATOM   2555  CE2 PHE A 322     -22.306   2.508  23.770  1.00 81.79           C  
ATOM   2556  CZ  PHE A 322     -22.626   3.069  24.996  1.00 81.79           C  
ATOM   2557  N   GLU A 323     -15.733   1.167  24.950  1.00 78.25           N  
ATOM   2558  CA  GLU A 323     -14.504   0.383  24.875  1.00 78.25           C  
ATOM   2559  C   GLU A 323     -14.770  -1.005  24.299  1.00 78.25           C  
ATOM   2560  O   GLU A 323     -13.928  -1.559  23.589  1.00 78.25           O  
ATOM   2561  CB  GLU A 323     -13.858   0.263  26.258  1.00 78.25           C  
ATOM   2562  CG  GLU A 323     -12.465  -0.350  26.235  1.00 78.25           C  
ATOM   2563  CD  GLU A 323     -11.449   0.498  25.488  1.00 78.25           C  
ATOM   2564  OE1 GLU A 323     -10.381  -0.032  25.104  1.00 78.25           O  
ATOM   2565  OE2 GLU A 323     -11.721   1.702  25.286  1.00 78.25           O1-
ATOM   2566  N   GLY A 324     -15.872  -1.614  24.515  1.00 84.34           N  
ATOM   2567  CA  GLY A 324     -16.230  -2.932  24.015  1.00 84.34           C  
ATOM   2568  C   GLY A 324     -16.389  -2.974  22.507  1.00 84.34           C  
ATOM   2569  O   GLY A 324     -16.414  -4.052  21.910  1.00 84.34           O  
ATOM   2570  N   ASP A 325     -16.309  -1.845  21.807  1.00 89.72           N  
ATOM   2571  CA  ASP A 325     -16.493  -1.750  20.362  1.00 89.72           C  
ATOM   2572  C   ASP A 325     -15.149  -1.661  19.642  1.00 89.72           C  
ATOM   2573  O   ASP A 325     -15.103  -1.523  18.418  1.00 89.72           O  
ATOM   2574  CB  ASP A 325     -17.360  -0.541  20.009  1.00 89.72           C  
ATOM   2575  CG  ASP A 325     -18.801  -0.691  20.464  1.00 89.72           C  
ATOM   2576  OD1 ASP A 325     -19.285  -1.837  20.587  1.00 89.72           O  
ATOM   2577  OD2 ASP A 325     -19.459   0.345  20.698  1.00 89.72           O1-
ATOM   2578  N   ILE A 326     -14.133  -1.726  20.443  1.00 90.55           N  
ATOM   2579  CA  ILE A 326     -12.790  -1.701  19.874  1.00 90.55           C  
ATOM   2580  C   ILE A 326     -12.248  -3.125  19.768  1.00 90.55           C  
ATOM   2581  O   ILE A 326     -12.170  -3.842  20.768  1.00 90.55           O  
ATOM   2582  CB  ILE A 326     -11.836  -0.826  20.716  1.00 90.55           C  
ATOM   2583  CG1 ILE A 326     -12.357   0.614  20.790  1.00 90.55           C  
ATOM   2584  CG2 ILE A 326     -10.417  -0.865  20.141  1.00 90.55           C  
ATOM   2585  CD1 ILE A 326     -11.555   1.516  21.718  1.00 90.55           C  
ATOM   2586  N   TYR A 327     -11.902  -3.509  18.560  1.00 93.45           N  
ATOM   2587  CA  TYR A 327     -11.249  -4.791  18.320  1.00 93.45           C  
ATOM   2588  C   TYR A 327      -9.742  -4.618  18.178  1.00 93.45           C  
ATOM   2589  O   TYR A 327      -9.260  -4.136  17.149  1.00 93.45           O  
ATOM   2590  CB  TYR A 327     -11.818  -5.459  17.065  1.00 93.45           C  
ATOM   2591  CG  TYR A 327     -11.367  -6.887  16.879  1.00 93.45           C  
ATOM   2592  CD1 TYR A 327     -10.147  -7.179  16.273  1.00 93.45           C  
ATOM   2593  CD2 TYR A 327     -12.159  -7.947  17.307  1.00 93.45           C  
ATOM   2594  CE1 TYR A 327      -9.728  -8.494  16.097  1.00 93.45           C  
ATOM   2595  CE2 TYR A 327     -11.750  -9.265  17.137  1.00 93.45           C  
ATOM   2596  CZ  TYR A 327     -10.534  -9.528  16.533  1.00 93.45           C  
ATOM   2597  OH  TYR A 327     -10.124 -10.832  16.362  1.00 93.45           O  
ATOM   2598  N   ARG A 328      -9.017  -5.179  19.154  1.00 88.05           N  
ATOM   2599  CA  ARG A 328      -7.563  -5.061  19.100  1.00 88.05           C  
ATOM   2600  C   ARG A 328      -6.943  -6.255  18.382  1.00 88.05           C  
ATOM   2601  O   ARG A 328      -7.083  -7.396  18.828  1.00 88.05           O  
ATOM   2602  CB  ARG A 328      -6.980  -4.937  20.509  1.00 88.05           C  
ATOM   2603  CG  ARG A 328      -7.415  -3.681  21.247  1.00 88.05           C  
ATOM   2604  CD  ARG A 328      -6.762  -3.578  22.619  1.00 88.05           C  
ATOM   2605  NE  ARG A 328      -7.027  -2.287  23.246  1.00 88.05           N  
ATOM   2606  CZ  ARG A 328      -6.929  -2.043  24.550  1.00 88.05           C  
ATOM   2607  NH1 ARG A 328      -6.568  -3.003  25.394  1.00 88.05           N1+
ATOM   2608  NH2 ARG A 328      -7.193  -0.831  25.015  1.00 88.05           N  
ATOM   2609  N   MET A 329      -6.168  -5.892  17.321  1.00 88.21           N  
ATOM   2610  CA  MET A 329      -5.516  -6.967  16.579  1.00 88.21           C  
ATOM   2611  C   MET A 329      -4.351  -7.548  17.374  1.00 88.21           C  
ATOM   2612  O   MET A 329      -3.562  -6.805  17.960  1.00 88.21           O  
ATOM   2613  CB  MET A 329      -5.023  -6.463  15.222  1.00 88.21           C  
ATOM   2614  CG  MET A 329      -6.141  -6.136  14.246  1.00 88.21           C  
ATOM   2615  SD  MET A 329      -7.003  -7.637  13.637  1.00 88.21           S  
ATOM   2616  CE  MET A 329      -5.750  -8.284  12.495  1.00 88.21           C  
ATOM   2617  N   GLU A 330      -4.328  -8.877  17.448  1.00 84.13           N  
ATOM   2618  CA  GLU A 330      -3.203  -9.584  18.053  1.00 84.13           C  
ATOM   2619  C   GLU A 330      -2.405 -10.353  17.004  1.00 84.13           C  
ATOM   2620  O   GLU A 330      -2.948 -10.748  15.970  1.00 84.13           O  
ATOM   2621  CB  GLU A 330      -3.691 -10.538  19.146  1.00 84.13           C  
ATOM   2622  CG  GLU A 330      -4.411  -9.843  20.293  1.00 84.13           C  
ATOM   2623  CD  GLU A 330      -4.903 -10.804  21.363  1.00 84.13           C  
ATOM   2624  OE1 GLU A 330      -5.369 -10.340  22.428  1.00 84.13           O  
ATOM   2625  OE2 GLU A 330      -4.821 -12.032  21.135  1.00 84.13           O1-
ATOM   2626  N   PRO A 331      -1.123 -10.473  17.323  1.00 83.58           N  
ATOM   2627  CA  PRO A 331      -0.372 -11.348  16.420  1.00 83.58           C  
ATOM   2628  C   PRO A 331      -0.977 -12.746  16.315  1.00 83.58           C  
ATOM   2629  O   PRO A 331      -1.689 -13.185  17.222  1.00 83.58           O  
ATOM   2630  CB  PRO A 331       1.019 -11.401  17.055  1.00 83.58           C  
ATOM   2631  CG  PRO A 331       1.087 -10.189  17.927  1.00 83.58           C  
ATOM   2632  CD  PRO A 331      -0.296  -9.881  18.424  1.00 83.58           C  
ATOM   2633  N   LEU A 332      -0.650 -13.404  15.153  1.00 87.74           N  
ATOM   2634  CA  LEU A 332      -1.178 -14.744  14.920  1.00 87.74           C  
ATOM   2635  C   LEU A 332      -0.582 -15.742  15.907  1.00 87.74           C  
ATOM   2636  O   LEU A 332       0.562 -15.586  16.340  1.00 87.74           O  
ATOM   2637  CB  LEU A 332      -0.888 -15.192  13.485  1.00 87.74           C  
ATOM   2638  CG  LEU A 332      -1.521 -14.355  12.373  1.00 87.74           C  
ATOM   2639  CD1 LEU A 332      -1.050 -14.845  11.007  1.00 87.74           C  
ATOM   2640  CD2 LEU A 332      -3.042 -14.400  12.468  1.00 87.74           C  
ATOM   2641  N   SER A 333      -1.383 -16.702  16.311  1.00 87.90           N  
ATOM   2642  CA  SER A 333      -0.860 -17.786  17.136  1.00 87.90           C  
ATOM   2643  C   SER A 333       0.219 -18.572  16.398  1.00 87.90           C  
ATOM   2644  O   SER A 333       0.302 -18.519  15.169  1.00 87.90           O  
ATOM   2645  CB  SER A 333      -1.987 -18.729  17.561  1.00 87.90           C  
ATOM   2646  OG  SER A 333      -2.494 -19.442  16.446  1.00 87.90           O  
ATOM   2647  N   ASP A 334       0.984 -19.303  17.146  1.00 87.56           N  
ATOM   2648  CA  ASP A 334       2.061 -20.103  16.571  1.00 87.56           C  
ATOM   2649  C   ASP A 334       1.517 -21.113  15.564  1.00 87.56           C  
ATOM   2650  O   ASP A 334       2.109 -21.321  14.503  1.00 87.56           O  
ATOM   2651  CB  ASP A 334       2.841 -20.825  17.671  1.00 87.56           C  
ATOM   2652  CG  ASP A 334       3.696 -19.886  18.506  1.00 87.56           C  
ATOM   2653  OD1 ASP A 334       3.925 -18.733  18.083  1.00 87.56           O  
ATOM   2654  OD2 ASP A 334       4.145 -20.306  19.594  1.00 87.56           O1-
ATOM   2655  N   ASP A 335       0.398 -21.617  15.889  1.00 88.34           N  
ATOM   2656  CA  ASP A 335      -0.196 -22.637  15.030  1.00 88.34           C  
ATOM   2657  C   ASP A 335      -0.656 -22.037  13.703  1.00 88.34           C  
ATOM   2658  O   ASP A 335      -0.365 -22.580  12.636  1.00 88.34           O  
ATOM   2659  CB  ASP A 335      -1.372 -23.315  15.736  1.00 88.34           C  
ATOM   2660  CG  ASP A 335      -1.997 -24.427  14.912  1.00 88.34           C  
ATOM   2661  OD1 ASP A 335      -1.337 -25.466  14.689  1.00 88.34           O  
ATOM   2662  OD2 ASP A 335      -3.158 -24.263  14.480  1.00 88.34           O1-
ATOM   2663  N   VAL A 336      -1.360 -20.905  13.740  1.00 87.32           N  
ATOM   2664  CA  VAL A 336      -1.868 -20.222  12.554  1.00 87.32           C  
ATOM   2665  C   VAL A 336      -0.701 -19.678  11.733  1.00 87.32           C  
ATOM   2666  O   VAL A 336      -0.714 -19.750  10.502  1.00 87.32           O  
ATOM   2667  CB  VAL A 336      -2.835 -19.077  12.930  1.00 87.32           C  
ATOM   2668  CG1 VAL A 336      -3.293 -18.326  11.681  1.00 87.32           C  
ATOM   2669  CG2 VAL A 336      -4.036 -19.625  13.698  1.00 87.32           C  
ATOM   2670  N   SER A 337       0.293 -19.218  12.423  1.00 88.36           N  
ATOM   2671  CA  SER A 337       1.487 -18.704  11.761  1.00 88.36           C  
ATOM   2672  C   SER A 337       2.190 -19.796  10.961  1.00 88.36           C  
ATOM   2673  O   SER A 337       2.612 -19.567   9.826  1.00 88.36           O  
ATOM   2674  CB  SER A 337       2.454 -18.109  12.786  1.00 88.36           C  
ATOM   2675  OG  SER A 337       1.887 -16.970  13.410  1.00 88.36           O  
ATOM   2676  N   ARG A 338       2.282 -20.898  11.590  1.00 89.44           N  
ATOM   2677  CA  ARG A 338       2.907 -22.047  10.941  1.00 89.44           C  
ATOM   2678  C   ARG A 338       2.127 -22.466   9.700  1.00 89.44           C  
ATOM   2679  O   ARG A 338       2.717 -22.743   8.654  1.00 89.44           O  
ATOM   2680  CB  ARG A 338       3.013 -23.222  11.915  1.00 89.44           C  
ATOM   2681  CG  ARG A 338       3.748 -24.427  11.348  1.00 89.44           C  
ATOM   2682  CD  ARG A 338       3.918 -25.525  12.389  1.00 89.44           C  
ATOM   2683  NE  ARG A 338       2.633 -26.090  12.791  1.00 89.44           N  
ATOM   2684  CZ  ARG A 338       2.115 -26.001  14.013  1.00 89.44           C  
ATOM   2685  NH1 ARG A 338       2.766 -25.366  14.981  1.00 89.44           N1+
ATOM   2686  NH2 ARG A 338       0.938 -26.552  14.270  1.00 89.44           N  
ATOM   2687  N   ARG A 339       0.860 -22.502   9.822  1.00 88.38           N  
ATOM   2688  CA  ARG A 339       0.001 -22.896   8.710  1.00 88.38           C  
ATOM   2689  C   ARG A 339       0.101 -21.899   7.561  1.00 88.38           C  
ATOM   2690  O   ARG A 339       0.188 -22.293   6.396  1.00 88.38           O  
ATOM   2691  CB  ARG A 339      -1.453 -23.020   9.171  1.00 88.38           C  
ATOM   2692  CG  ARG A 339      -1.717 -24.222  10.064  1.00 88.38           C  
ATOM   2693  CD  ARG A 339      -3.199 -24.382  10.370  1.00 88.38           C  
ATOM   2694  NE  ARG A 339      -3.768 -23.162  10.935  1.00 88.38           N  
ATOM   2695  CZ  ARG A 339      -4.870 -23.113  11.678  1.00 88.38           C  
ATOM   2696  NH1 ARG A 339      -5.547 -24.221  11.962  1.00 88.38           N1+
ATOM   2697  NH2 ARG A 339      -5.300 -21.949  12.142  1.00 88.38           N  
ATOM   2698  N   LEU A 340       0.103 -20.605   7.947  1.00 87.31           N  
ATOM   2699  CA  LEU A 340       0.226 -19.540   6.958  1.00 87.31           C  
ATOM   2700  C   LEU A 340       1.568 -19.619   6.238  1.00 87.31           C  
ATOM   2701  O   LEU A 340       1.626 -19.520   5.011  1.00 87.31           O  
ATOM   2702  CB  LEU A 340       0.070 -18.170   7.623  1.00 87.31           C  
ATOM   2703  CG  LEU A 340       0.153 -16.954   6.698  1.00 87.31           C  
ATOM   2704  CD1 LEU A 340      -0.968 -16.997   5.665  1.00 87.31           C  
ATOM   2705  CD2 LEU A 340       0.094 -15.662   7.506  1.00 87.31           C  
ATOM   2706  N   PHE A 341       2.608 -19.847   6.968  1.00 87.18           N  
ATOM   2707  CA  PHE A 341       3.969 -19.961   6.459  1.00 87.18           C  
ATOM   2708  C   PHE A 341       4.096 -21.149   5.513  1.00 87.18           C  
ATOM   2709  O   PHE A 341       4.584 -21.006   4.390  1.00 87.18           O  
ATOM   2710  CB  PHE A 341       4.966 -20.101   7.613  1.00 87.18           C  
ATOM   2711  CG  PHE A 341       6.402 -20.181   7.168  1.00 87.18           C  
ATOM   2712  CD1 PHE A 341       7.052 -21.406   7.089  1.00 87.18           C  
ATOM   2713  CD2 PHE A 341       7.102 -19.030   6.830  1.00 87.18           C  
ATOM   2714  CE1 PHE A 341       8.381 -21.483   6.678  1.00 87.18           C  
ATOM   2715  CE2 PHE A 341       8.430 -19.099   6.418  1.00 87.18           C  
ATOM   2716  CZ  PHE A 341       9.068 -20.327   6.344  1.00 87.18           C  
ATOM   2717  N   CYS A 342       3.629 -22.283   5.946  1.00 86.73           N  
ATOM   2718  CA  CYS A 342       3.747 -23.519   5.181  1.00 86.73           C  
ATOM   2719  C   CYS A 342       2.910 -23.457   3.910  1.00 86.73           C  
ATOM   2720  O   CYS A 342       3.339 -23.927   2.855  1.00 86.73           O  
ATOM   2721  CB  CYS A 342       3.316 -24.716   6.028  1.00 86.73           C  
ATOM   2722  SG  CYS A 342       4.499 -25.158   7.320  1.00 86.73           S  
ATOM   2723  N   LYS A 343       1.746 -22.980   4.134  1.00 82.64           N  
ATOM   2724  CA  LYS A 343       0.883 -22.841   2.964  1.00 82.64           C  
ATOM   2725  C   LYS A 343       1.552 -21.996   1.884  1.00 82.64           C  
ATOM   2726  O   LYS A 343       1.429 -22.290   0.693  1.00 82.64           O  
ATOM   2727  CB  LYS A 343      -0.459 -22.222   3.357  1.00 82.64           C  
ATOM   2728  CG  LYS A 343      -1.479 -22.186   2.228  1.00 82.64           C  
ATOM   2729  CD  LYS A 343      -2.849 -21.743   2.726  1.00 82.64           C  
ATOM   2730  CE  LYS A 343      -3.880 -21.748   1.606  1.00 82.64           C  
ATOM   2731  NZ  LYS A 343      -5.237 -21.369   2.101  1.00 82.64           N1+
ATOM   2732  N   ARG A 344       2.189 -21.040   2.281  1.00 80.75           N  
ATOM   2733  CA  ARG A 344       2.826 -20.120   1.345  1.00 80.75           C  
ATOM   2734  C   ARG A 344       4.089 -20.732   0.749  1.00 80.75           C  
ATOM   2735  O   ARG A 344       4.350 -20.590  -0.447  1.00 80.75           O  
ATOM   2736  CB  ARG A 344       3.160 -18.795   2.035  1.00 80.75           C  
ATOM   2737  CG  ARG A 344       3.742 -17.744   1.102  1.00 80.75           C  
ATOM   2738  CD  ARG A 344       2.718 -17.269   0.080  1.00 80.75           C  
ATOM   2739  NE  ARG A 344       3.238 -16.173  -0.733  1.00 80.75           N  
ATOM   2740  CZ  ARG A 344       3.701 -16.302  -1.973  1.00 80.75           C  
ATOM   2741  NH1 ARG A 344       3.719 -17.489  -2.569  1.00 80.75           N1+
ATOM   2742  NH2 ARG A 344       4.150 -15.238  -2.621  1.00 80.75           N  
ATOM   2743  N   VAL A 345       4.886 -21.358   1.444  1.00 83.16           N  
ATOM   2744  CA  VAL A 345       6.155 -21.918   0.992  1.00 83.16           C  
ATOM   2745  C   VAL A 345       5.900 -23.187   0.181  1.00 83.16           C  
ATOM   2746  O   VAL A 345       6.475 -23.369  -0.895  1.00 83.16           O  
ATOM   2747  CB  VAL A 345       7.096 -22.224   2.178  1.00 83.16           C  
ATOM   2748  CG1 VAL A 345       8.365 -22.923   1.695  1.00 83.16           C  
ATOM   2749  CG2 VAL A 345       7.443 -20.938   2.928  1.00 83.16           C  
ATOM   2750  N   PHE A 346       4.978 -24.072   0.629  1.00 82.73           N  
ATOM   2751  CA  PHE A 346       4.831 -25.420   0.093  1.00 82.73           C  
ATOM   2752  C   PHE A 346       3.480 -25.585  -0.593  1.00 82.73           C  
ATOM   2753  O   PHE A 346       3.173 -26.657  -1.120  1.00 82.73           O  
ATOM   2754  CB  PHE A 346       4.987 -26.462   1.205  1.00 82.73           C  
ATOM   2755  CG  PHE A 346       6.290 -26.362   1.952  1.00 82.73           C  
ATOM   2756  CD1 PHE A 346       7.492 -26.661   1.324  1.00 82.73           C  
ATOM   2757  CD2 PHE A 346       6.311 -25.968   3.284  1.00 82.73           C  
ATOM   2758  CE1 PHE A 346       8.699 -26.570   2.013  1.00 82.73           C  
ATOM   2759  CE2 PHE A 346       7.513 -25.874   3.979  1.00 82.73           C  
ATOM   2760  CZ  PHE A 346       8.706 -26.176   3.342  1.00 82.73           C  
ATOM   2761  N   SER A 347       2.622 -24.595  -0.569  1.00 76.88           N  
ATOM   2762  CA  SER A 347       1.284 -24.601  -1.152  1.00 76.88           C  
ATOM   2763  C   SER A 347       0.360 -25.557  -0.405  1.00 76.88           C  
ATOM   2764  O   SER A 347      -0.648 -26.008  -0.951  1.00 76.88           O  
ATOM   2765  CB  SER A 347       1.344 -24.987  -2.630  1.00 76.88           C  
ATOM   2766  OG  SER A 347       2.130 -24.061  -3.361  1.00 76.88           O  
ATOM   2767  N   GLN A 348       0.786 -26.143   0.757  1.00 76.76           N  
ATOM   2768  CA  GLN A 348      -0.001 -26.957   1.677  1.00 76.76           C  
ATOM   2769  C   GLN A 348       0.155 -26.470   3.115  1.00 76.76           C  
ATOM   2770  O   GLN A 348       1.227 -26.000   3.503  1.00 76.76           O  
ATOM   2771  CB  GLN A 348       0.404 -28.428   1.574  1.00 76.76           C  
ATOM   2772  CG  GLN A 348       0.212 -29.023   0.185  1.00 76.76           C  
ATOM   2773  CD  GLN A 348       0.374 -30.531   0.165  1.00 76.76           C  
ATOM   2774  NE2 GLN A 348      -0.278 -31.185  -0.790  1.00 76.76           N  
ATOM   2775  OE1 GLN A 348       1.080 -31.104   1.001  1.00 76.76           O  
ATOM   2776  N   GLU A 349      -0.908 -26.540   3.952  1.00 73.18           N  
ATOM   2777  CA  GLU A 349      -0.886 -26.040   5.323  1.00 73.18           C  
ATOM   2778  C   GLU A 349      -0.006 -26.911   6.214  1.00 73.18           C  
ATOM   2779  O   GLU A 349       0.630 -26.413   7.145  1.00 73.18           O  
ATOM   2780  CB  GLU A 349      -2.305 -25.969   5.893  1.00 73.18           C  
ATOM   2781  CG  GLU A 349      -3.166 -24.882   5.266  1.00 73.18           C  
ATOM   2782  CD  GLU A 349      -4.530 -24.743   5.924  1.00 73.18           C  
ATOM   2783  OE1 GLU A 349      -5.350 -23.924   5.453  1.00 73.18           O  
ATOM   2784  OE2 GLU A 349      -4.779 -25.460   6.919  1.00 73.18           O1-
ATOM   2785  N   GLU A 350       0.209 -28.250   5.818  1.00 71.79           N  
ATOM   2786  CA  GLU A 350       1.011 -29.186   6.600  1.00 71.79           C  
ATOM   2787  C   GLU A 350       2.124 -29.800   5.754  1.00 71.79           C  
ATOM   2788  O   GLU A 350       2.643 -30.868   6.083  1.00 71.79           O  
ATOM   2789  CB  GLU A 350       0.129 -30.289   7.189  1.00 71.79           C  
ATOM   2790  CG  GLU A 350      -0.816 -29.805   8.279  1.00 71.79           C  
ATOM   2791  CD  GLU A 350      -1.760 -30.887   8.780  1.00 71.79           C  
ATOM   2792  OE1 GLU A 350      -2.610 -30.595   9.651  1.00 71.79           O  
ATOM   2793  OE2 GLU A 350      -1.647 -32.036   8.298  1.00 71.79           O1-
ATOM   2794  N   GLY A 351       2.740 -28.996   4.916  1.00 72.08           N  
ATOM   2795  CA  GLY A 351       3.658 -29.579   3.950  1.00 72.08           C  
ATOM   2796  C   GLY A 351       5.116 -29.358   4.305  1.00 72.08           C  
ATOM   2797  O   GLY A 351       6.008 -29.696   3.525  1.00 72.08           O  
ATOM   2798  N   CYS A 352       5.430 -28.900   5.551  1.00 78.85           N  
ATOM   2799  CA  CYS A 352       6.836 -28.615   5.815  1.00 78.85           C  
ATOM   2800  C   CYS A 352       7.616 -29.901   6.064  1.00 78.85           C  
ATOM   2801  O   CYS A 352       7.256 -30.690   6.940  1.00 78.85           O  
ATOM   2802  CB  CYS A 352       6.977 -27.681   7.016  1.00 78.85           C  
ATOM   2803  SG  CYS A 352       8.658 -27.072   7.271  1.00 78.85           S  
ATOM   2804  N   PRO A 353       8.663 -30.147   5.258  1.00 84.60           N  
ATOM   2805  CA  PRO A 353       9.517 -31.315   5.485  1.00 84.60           C  
ATOM   2806  C   PRO A 353      10.152 -31.321   6.873  1.00 84.60           C  
ATOM   2807  O   PRO A 353      10.442 -30.258   7.428  1.00 84.60           O  
ATOM   2808  CB  PRO A 353      10.586 -31.186   4.396  1.00 84.60           C  
ATOM   2809  CG  PRO A 353       9.983 -30.278   3.374  1.00 84.60           C  
ATOM   2810  CD  PRO A 353       9.013 -29.361   4.062  1.00 84.60           C  
ATOM   2811  N   ARG A 354      10.383 -32.488   7.461  1.00 85.79           N  
ATOM   2812  CA  ARG A 354      10.878 -32.659   8.823  1.00 85.79           C  
ATOM   2813  C   ARG A 354      12.230 -31.976   9.004  1.00 85.79           C  
ATOM   2814  O   ARG A 354      12.516 -31.427  10.071  1.00 85.79           O  
ATOM   2815  CB  ARG A 354      10.990 -34.144   9.173  1.00 85.79           C  
ATOM   2816  CG  ARG A 354       9.659 -34.803   9.497  1.00 85.79           C  
ATOM   2817  CD  ARG A 354       9.842 -36.228   9.999  1.00 85.79           C  
ATOM   2818  NE  ARG A 354       8.563 -36.854  10.324  1.00 85.79           N  
ATOM   2819  CZ  ARG A 354       8.414 -38.118  10.709  1.00 85.79           C  
ATOM   2820  NH1 ARG A 354       9.467 -38.920  10.826  1.00 85.79           N1+
ATOM   2821  NH2 ARG A 354       7.204 -38.585  10.980  1.00 85.79           N  
ATOM   2822  N   GLU A 355      12.997 -31.951   7.952  1.00 86.81           N  
ATOM   2823  CA  GLU A 355      14.347 -31.398   8.008  1.00 86.81           C  
ATOM   2824  C   GLU A 355      14.316 -29.884   8.190  1.00 86.81           C  
ATOM   2825  O   GLU A 355      15.275 -29.294   8.694  1.00 86.81           O  
ATOM   2826  CB  GLU A 355      15.129 -31.761   6.743  1.00 86.81           C  
ATOM   2827  CG  GLU A 355      15.339 -33.256   6.557  1.00 86.81           C  
ATOM   2828  CD  GLU A 355      15.846 -33.623   5.171  1.00 86.81           C  
ATOM   2829  OE1 GLU A 355      15.959 -34.832   4.867  1.00 86.81           O  
ATOM   2830  OE2 GLU A 355      16.134 -32.694   4.384  1.00 86.81           O1-
ATOM   2831  N   LEU A 356      13.179 -29.233   7.818  1.00 88.80           N  
ATOM   2832  CA  LEU A 356      13.097 -27.776   7.802  1.00 88.80           C  
ATOM   2833  C   LEU A 356      12.243 -27.267   8.959  1.00 88.80           C  
ATOM   2834  O   LEU A 356      12.042 -26.059   9.103  1.00 88.80           O  
ATOM   2835  CB  LEU A 356      12.519 -27.286   6.472  1.00 88.80           C  
ATOM   2836  CG  LEU A 356      13.372 -27.539   5.228  1.00 88.80           C  
ATOM   2837  CD1 LEU A 356      12.633 -27.078   3.976  1.00 88.80           C  
ATOM   2838  CD2 LEU A 356      14.719 -26.834   5.350  1.00 88.80           C  
ATOM   2839  N   LEU A 357      11.679 -28.219   9.774  1.00 88.74           N  
ATOM   2840  CA  LEU A 357      10.747 -27.879  10.843  1.00 88.74           C  
ATOM   2841  C   LEU A 357      11.411 -26.972  11.874  1.00 88.74           C  
ATOM   2842  O   LEU A 357      10.822 -25.977  12.302  1.00 88.74           O  
ATOM   2843  CB  LEU A 357      10.224 -29.147  11.523  1.00 88.74           C  
ATOM   2844  CG  LEU A 357       9.132 -29.915  10.776  1.00 88.74           C  
ATOM   2845  CD1 LEU A 357       8.828 -31.229  11.488  1.00 88.74           C  
ATOM   2846  CD2 LEU A 357       7.872 -29.066  10.649  1.00 88.74           C  
ATOM   2847  N   GLN A 358      12.670 -27.349  12.199  1.00 89.17           N  
ATOM   2848  CA  GLN A 358      13.386 -26.591  13.220  1.00 89.17           C  
ATOM   2849  C   GLN A 358      13.664 -25.165  12.754  1.00 89.17           C  
ATOM   2850  O   GLN A 358      13.391 -24.205  13.477  1.00 89.17           O  
ATOM   2851  CB  GLN A 358      14.697 -27.289  13.587  1.00 89.17           C  
ATOM   2852  CG  GLN A 358      15.444 -26.630  14.738  1.00 89.17           C  
ATOM   2853  CD  GLN A 358      16.742 -27.338  15.078  1.00 89.17           C  
ATOM   2854  NE2 GLN A 358      17.386 -26.909  16.158  1.00 89.17           N  
ATOM   2855  OE1 GLN A 358      17.162 -28.263  14.375  1.00 89.17           O  
ATOM   2856  N   VAL A 359      14.233 -25.009  11.586  1.00 88.51           N  
ATOM   2857  CA  VAL A 359      14.598 -23.695  11.066  1.00 88.51           C  
ATOM   2858  C   VAL A 359      13.336 -22.879  10.793  1.00 88.51           C  
ATOM   2859  O   VAL A 359      13.321 -21.662  10.991  1.00 88.51           O  
ATOM   2860  CB  VAL A 359      15.448 -23.809   9.781  1.00 88.51           C  
ATOM   2861  CG1 VAL A 359      14.650 -24.478   8.664  1.00 88.51           C  
ATOM   2862  CG2 VAL A 359      15.936 -22.430   9.341  1.00 88.51           C  
ATOM   2863  N   SER A 360      12.280 -23.513  10.357  1.00 89.92           N  
ATOM   2864  CA  SER A 360      11.013 -22.834  10.106  1.00 89.92           C  
ATOM   2865  C   SER A 360      10.447 -22.230  11.387  1.00 89.92           C  
ATOM   2866  O   SER A 360       9.959 -21.098  11.383  1.00 89.92           O  
ATOM   2867  CB  SER A 360       9.998 -23.802   9.497  1.00 89.92           C  
ATOM   2868  OG  SER A 360       9.704 -24.856  10.398  1.00 89.92           O  
ATOM   2869  N   GLU A 361      10.518 -23.023  12.478  1.00 88.93           N  
ATOM   2870  CA  GLU A 361      10.038 -22.553  13.774  1.00 88.93           C  
ATOM   2871  C   GLU A 361      10.843 -21.349  14.257  1.00 88.93           C  
ATOM   2872  O   GLU A 361      10.281 -20.402  14.811  1.00 88.93           O  
ATOM   2873  CB  GLU A 361      10.099 -23.677  14.811  1.00 88.93           C  
ATOM   2874  CG  GLU A 361       9.039 -24.751  14.616  1.00 88.93           C  
ATOM   2875  CD  GLU A 361       7.620 -24.230  14.777  1.00 88.93           C  
ATOM   2876  OE1 GLU A 361       6.718 -24.691  14.041  1.00 88.93           O  
ATOM   2877  OE2 GLU A 361       7.409 -23.353  15.644  1.00 88.93           O1-
ATOM   2878  N   GLU A 362      12.129 -21.400  13.993  1.00 85.28           N  
ATOM   2879  CA  GLU A 362      13.013 -20.307  14.388  1.00 85.28           C  
ATOM   2880  C   GLU A 362      12.716 -19.041  13.589  1.00 85.28           C  
ATOM   2881  O   GLU A 362      12.743 -17.936  14.134  1.00 85.28           O  
ATOM   2882  CB  GLU A 362      14.479 -20.709  14.210  1.00 85.28           C  
ATOM   2883  CG  GLU A 362      14.952 -21.763  15.201  1.00 85.28           C  
ATOM   2884  CD  GLU A 362      16.430 -22.093  15.065  1.00 85.28           C  
ATOM   2885  OE1 GLU A 362      16.876 -23.122  15.622  1.00 85.28           O  
ATOM   2886  OE2 GLU A 362      17.149 -21.316  14.398  1.00 85.28           O1-
ATOM   2887  N   ILE A 363      12.420 -19.218  12.351  1.00 85.55           N  
ATOM   2888  CA  ILE A 363      12.077 -18.105  11.473  1.00 85.55           C  
ATOM   2889  C   ILE A 363      10.764 -17.474  11.929  1.00 85.55           C  
ATOM   2890  O   ILE A 363      10.657 -16.249  12.024  1.00 85.55           O  
ATOM   2891  CB  ILE A 363      11.971 -18.559  10.000  1.00 85.55           C  
ATOM   2892  CG1 ILE A 363      13.359 -18.902   9.445  1.00 85.55           C  
ATOM   2893  CG2 ILE A 363      11.293 -17.480   9.150  1.00 85.55           C  
ATOM   2894  CD1 ILE A 363      13.333 -19.542   8.064  1.00 85.55           C  
ATOM   2895  N   LEU A 364       9.828 -18.328  12.253  1.00 87.90           N  
ATOM   2896  CA  LEU A 364       8.514 -17.854  12.672  1.00 87.90           C  
ATOM   2897  C   LEU A 364       8.603 -17.104  13.997  1.00 87.90           C  
ATOM   2898  O   LEU A 364       7.886 -16.123  14.209  1.00 87.90           O  
ATOM   2899  CB  LEU A 364       7.537 -19.026  12.800  1.00 87.90           C  
ATOM   2900  CG  LEU A 364       6.977 -19.588  11.492  1.00 87.90           C  
ATOM   2901  CD1 LEU A 364       6.239 -20.897  11.751  1.00 87.90           C  
ATOM   2902  CD2 LEU A 364       6.057 -18.573  10.824  1.00 87.90           C  
ATOM   2903  N   LYS A 365       9.468 -17.603  14.846  1.00 83.69           N  
ATOM   2904  CA  LYS A 365       9.677 -16.916  16.117  1.00 83.69           C  
ATOM   2905  C   LYS A 365      10.167 -15.488  15.896  1.00 83.69           C  
ATOM   2906  O   LYS A 365       9.758 -14.569  16.608  1.00 83.69           O  
ATOM   2907  CB  LYS A 365      10.676 -17.684  16.984  1.00 83.69           C  
ATOM   2908  CG  LYS A 365      10.094 -18.923  17.649  1.00 83.69           C  
ATOM   2909  CD  LYS A 365      11.102 -19.584  18.580  1.00 83.69           C  
ATOM   2910  CE  LYS A 365      10.544 -20.861  19.194  1.00 83.69           C  
ATOM   2911  NZ  LYS A 365      11.546 -21.538  20.071  1.00 83.69           N1+
ATOM   2912  N   LYS A 366      10.933 -15.307  14.765  1.00 78.04           N  
ATOM   2913  CA  LYS A 366      11.466 -13.983  14.458  1.00 78.04           C  
ATOM   2914  C   LYS A 366      10.394 -13.088  13.844  1.00 78.04           C  
ATOM   2915  O   LYS A 366      10.458 -11.863  13.962  1.00 78.04           O  
ATOM   2916  CB  LYS A 366      12.663 -14.092  13.512  1.00 78.04           C  
ATOM   2917  CG  LYS A 366      13.875 -14.779  14.123  1.00 78.04           C  
ATOM   2918  CD  LYS A 366      14.557 -13.893  15.157  1.00 78.04           C  
ATOM   2919  CE  LYS A 366      15.837 -14.529  15.683  1.00 78.04           C  
ATOM   2920  NZ  LYS A 366      16.464 -13.705  16.759  1.00 78.04           N1+
ATOM   2921  N   CYS A 367       9.452 -13.718  13.202  1.00 81.53           N  
ATOM   2922  CA  CYS A 367       8.374 -12.977  12.556  1.00 81.53           C  
ATOM   2923  C   CYS A 367       7.370 -12.468  13.583  1.00 81.53           C  
ATOM   2924  O   CYS A 367       6.676 -11.478  13.342  1.00 81.53           O  
ATOM   2925  CB  CYS A 367       7.663 -13.854  11.526  1.00 81.53           C  
ATOM   2926  SG  CYS A 367       8.678 -14.254  10.086  1.00 81.53           S  
ATOM   2927  N   GLY A 368       7.287 -13.145  14.730  1.00 78.19           N  
ATOM   2928  CA  GLY A 368       6.480 -12.704  15.856  1.00 78.19           C  
ATOM   2929  C   GLY A 368       4.989 -12.768  15.583  1.00 78.19           C  
ATOM   2930  O   GLY A 368       4.215 -11.991  16.146  1.00 78.19           O  
ATOM   2931  N   GLY A 369       4.596 -13.504  14.588  1.00 82.49           N  
ATOM   2932  CA  GLY A 369       3.185 -13.728  14.317  1.00 82.49           C  
ATOM   2933  C   GLY A 369       2.567 -12.654  13.441  1.00 82.49           C  
ATOM   2934  O   GLY A 369       1.342 -12.548  13.352  1.00 82.49           O  
ATOM   2935  N   ILE A 370       3.330 -11.818  12.889  1.00 83.10           N  
ATOM   2936  CA  ILE A 370       2.855 -10.768  11.995  1.00 83.10           C  
ATOM   2937  C   ILE A 370       2.671 -11.333  10.588  1.00 83.10           C  
ATOM   2938  O   ILE A 370       3.638 -11.758   9.952  1.00 83.10           O  
ATOM   2939  CB  ILE A 370       3.826  -9.567  11.968  1.00 83.10           C  
ATOM   2940  CG1 ILE A 370       3.954  -8.952  13.366  1.00 83.10           C  
ATOM   2941  CG2 ILE A 370       3.362  -8.521  10.950  1.00 83.10           C  
ATOM   2942  CD1 ILE A 370       5.060  -7.912  13.486  1.00 83.10           C  
ATOM   2943  N   PRO A 371       1.490 -11.302  10.074  1.00 85.19           N  
ATOM   2944  CA  PRO A 371       1.181 -11.920   8.783  1.00 85.19           C  
ATOM   2945  C   PRO A 371       2.048 -11.381   7.648  1.00 85.19           C  
ATOM   2946  O   PRO A 371       2.536 -12.153   6.818  1.00 85.19           O  
ATOM   2947  CB  PRO A 371      -0.291 -11.561   8.563  1.00 85.19           C  
ATOM   2948  CG  PRO A 371      -0.869 -11.462   9.938  1.00 85.19           C  
ATOM   2949  CD  PRO A 371       0.168 -10.870  10.850  1.00 85.19           C  
ATOM   2950  N   LEU A 372       2.172 -10.071   7.528  1.00 82.87           N  
ATOM   2951  CA  LEU A 372       2.976  -9.483   6.462  1.00 82.87           C  
ATOM   2952  C   LEU A 372       4.410  -9.998   6.517  1.00 82.87           C  
ATOM   2953  O   LEU A 372       5.001 -10.315   5.482  1.00 82.87           O  
ATOM   2954  CB  LEU A 372       2.965  -7.956   6.562  1.00 82.87           C  
ATOM   2955  CG  LEU A 372       3.689  -7.198   5.448  1.00 82.87           C  
ATOM   2956  CD1 LEU A 372       3.103  -7.568   4.089  1.00 82.87           C  
ATOM   2957  CD2 LEU A 372       3.604  -5.694   5.681  1.00 82.87           C  
ATOM   2958  N   ALA A 373       4.994 -10.100   7.663  1.00 77.34           N  
ATOM   2959  CA  ALA A 373       6.349 -10.620   7.831  1.00 77.34           C  
ATOM   2960  C   ALA A 373       6.430 -12.085   7.413  1.00 77.34           C  
ATOM   2961  O   ALA A 373       7.345 -12.480   6.685  1.00 77.34           O  
ATOM   2962  CB  ALA A 373       6.807 -10.456   9.278  1.00 77.34           C  
ATOM   2963  N   ILE A 374       5.502 -12.821   7.855  1.00 83.74           N  
ATOM   2964  CA  ILE A 374       5.464 -14.251   7.571  1.00 83.74           C  
ATOM   2965  C   ILE A 374       5.367 -14.475   6.063  1.00 83.74           C  
ATOM   2966  O   ILE A 374       6.139 -15.250   5.494  1.00 83.74           O  
ATOM   2967  CB  ILE A 374       4.284 -14.940   8.292  1.00 83.74           C  
ATOM   2968  CG1 ILE A 374       4.486 -14.893   9.811  1.00 83.74           C  
ATOM   2969  CG2 ILE A 374       4.122 -16.383   7.806  1.00 83.74           C  
ATOM   2970  CD1 ILE A 374       3.268 -15.336  10.611  1.00 83.74           C  
ATOM   2971  N   ILE A 375       4.512 -13.728   5.482  1.00 81.66           N  
ATOM   2972  CA  ILE A 375       4.273 -13.909   4.055  1.00 81.66           C  
ATOM   2973  C   ILE A 375       5.499 -13.455   3.265  1.00 81.66           C  
ATOM   2974  O   ILE A 375       5.871 -14.081   2.270  1.00 81.66           O  
ATOM   2975  CB  ILE A 375       3.019 -13.135   3.589  1.00 81.66           C  
ATOM   2976  CG1 ILE A 375       1.751 -13.784   4.156  1.00 81.66           C  
ATOM   2977  CG2 ILE A 375       2.963 -13.068   2.060  1.00 81.66           C  
ATOM   2978  CD1 ILE A 375       0.485 -12.967   3.932  1.00 81.66           C  
ATOM   2979  N   THR A 376       6.103 -12.426   3.716  1.00 74.94           N  
ATOM   2980  CA  THR A 376       7.275 -11.883   3.038  1.00 74.94           C  
ATOM   2981  C   THR A 376       8.431 -12.879   3.074  1.00 74.94           C  
ATOM   2982  O   THR A 376       9.043 -13.165   2.043  1.00 74.94           O  
ATOM   2983  CB  THR A 376       7.721 -10.552   3.673  1.00 74.94           C  
ATOM   2984  CG2 THR A 376       8.938  -9.980   2.954  1.00 74.94           C  
ATOM   2985  OG1 THR A 376       6.646  -9.608   3.594  1.00 74.94           O  
ATOM   2986  N   ILE A 377       8.676 -13.394   4.247  1.00 79.37           N  
ATOM   2987  CA  ILE A 377       9.766 -14.349   4.410  1.00 79.37           C  
ATOM   2988  C   ILE A 377       9.430 -15.646   3.677  1.00 79.37           C  
ATOM   2989  O   ILE A 377      10.290 -16.234   3.017  1.00 79.37           O  
ATOM   2990  CB  ILE A 377      10.049 -14.635   5.902  1.00 79.37           C  
ATOM   2991  CG1 ILE A 377      10.607 -13.384   6.589  1.00 79.37           C  
ATOM   2992  CG2 ILE A 377      11.010 -15.818   6.053  1.00 79.37           C  
ATOM   2993  CD1 ILE A 377      11.966 -12.943   6.063  1.00 79.37           C  
ATOM   2994  N   ALA A 378       8.235 -16.036   3.827  1.00 83.83           N  
ATOM   2995  CA  ALA A 378       7.786 -17.252   3.154  1.00 83.83           C  
ATOM   2996  C   ALA A 378       7.950 -17.134   1.642  1.00 83.83           C  
ATOM   2997  O   ALA A 378       8.378 -18.083   0.981  1.00 83.83           O  
ATOM   2998  CB  ALA A 378       6.331 -17.550   3.507  1.00 83.83           C  
ATOM   2999  N   SER A 379       7.658 -15.988   1.144  1.00 77.46           N  
ATOM   3000  CA  SER A 379       7.751 -15.759  -0.295  1.00 77.46           C  
ATOM   3001  C   SER A 379       9.197 -15.829  -0.774  1.00 77.46           C  
ATOM   3002  O   SER A 379       9.463 -16.247  -1.902  1.00 77.46           O  
ATOM   3003  CB  SER A 379       7.148 -14.403  -0.662  1.00 77.46           C  
ATOM   3004  OG  SER A 379       5.753 -14.389  -0.415  1.00 77.46           O  
ATOM   3005  N   LEU A 380      10.079 -15.447   0.080  1.00 76.53           N  
ATOM   3006  CA  LEU A 380      11.501 -15.509  -0.238  1.00 76.53           C  
ATOM   3007  C   LEU A 380      11.973 -16.956  -0.336  1.00 76.53           C  
ATOM   3008  O   LEU A 380      12.862 -17.271  -1.131  1.00 76.53           O  
ATOM   3009  CB  LEU A 380      12.319 -14.764   0.820  1.00 76.53           C  
ATOM   3010  CG  LEU A 380      12.230 -13.237   0.794  1.00 76.53           C  
ATOM   3011  CD1 LEU A 380      12.964 -12.643   1.992  1.00 76.53           C  
ATOM   3012  CD2 LEU A 380      12.797 -12.690  -0.512  1.00 76.53           C  
ATOM   3013  N   LEU A 381      11.366 -17.721   0.477  1.00 81.72           N  
ATOM   3014  CA  LEU A 381      11.768 -19.121   0.555  1.00 81.72           C  
ATOM   3015  C   LEU A 381      11.034 -19.957  -0.488  1.00 81.72           C  
ATOM   3016  O   LEU A 381      11.481 -21.051  -0.840  1.00 81.72           O  
ATOM   3017  CB  LEU A 381      11.499 -19.680   1.955  1.00 81.72           C  
ATOM   3018  CG  LEU A 381      12.403 -19.164   3.076  1.00 81.72           C  
ATOM   3019  CD1 LEU A 381      11.874 -19.615   4.433  1.00 81.72           C  
ATOM   3020  CD2 LEU A 381      13.836 -19.641   2.869  1.00 81.72           C  
ATOM   3021  N   ALA A 382       9.961 -19.329  -0.834  1.00 78.82           N  
ATOM   3022  CA  ALA A 382       9.185 -20.038  -1.849  1.00 78.82           C  
ATOM   3023  C   ALA A 382       9.892 -20.006  -3.201  1.00 78.82           C  
ATOM   3024  O   ALA A 382      10.389 -18.960  -3.625  1.00 78.82           O  
ATOM   3025  CB  ALA A 382       7.788 -19.434  -1.969  1.00 78.82           C  
ATOM   3026  N   ASN A 383      10.775 -21.025  -3.513  1.00 64.31           N  
ATOM   3027  CA  ASN A 383      11.437 -21.109  -4.811  1.00 64.31           C  
ATOM   3028  C   ASN A 383      10.690 -22.039  -5.762  1.00 64.31           C  
ATOM   3029  O   ASN A 383      10.328 -23.156  -5.387  1.00 64.31           O  
ATOM   3030  CB  ASN A 383      12.886 -21.570  -4.646  1.00 64.31           C  
ATOM   3031  CG  ASN A 383      13.721 -21.330  -5.888  1.00 64.31           C  
ATOM   3032  ND2 ASN A 383      14.984 -21.736  -5.842  1.00 64.31           N  
ATOM   3033  OD1 ASN A 383      13.234 -20.783  -6.882  1.00 64.31           O  
ATOM   3034  N   LYS A 384      10.223 -21.546  -6.879  1.00 56.79           N  
ATOM   3035  CA  LYS A 384       9.738 -22.076  -8.150  1.00 56.79           C  
ATOM   3036  C   LYS A 384       9.837 -23.598  -8.185  1.00 56.79           C  
ATOM   3037  O   LYS A 384      10.517 -24.162  -9.045  1.00 56.79           O  
ATOM   3038  CB  LYS A 384      10.521 -21.473  -9.317  1.00 56.79           C  
ATOM   3039  CG  LYS A 384      10.387 -19.962  -9.437  1.00 56.79           C  
ATOM   3040  CD  LYS A 384      11.176 -19.424 -10.624  1.00 56.79           C  
ATOM   3041  CE  LYS A 384      11.090 -17.906 -10.712  1.00 56.79           C  
ATOM   3042  NZ  LYS A 384      11.864 -17.373 -11.873  1.00 56.79           N1+
ATOM   3043  N   GLY A 385       9.301 -24.455  -7.221  1.00 55.04           N  
ATOM   3044  CA  GLY A 385       9.198 -25.902  -7.315  1.00 55.04           C  
ATOM   3045  C   GLY A 385      10.367 -26.626  -6.675  1.00 55.04           C  
ATOM   3046  O   GLY A 385      10.379 -27.857  -6.607  1.00 55.04           O  
ATOM   3047  N   GLN A 386      11.461 -25.905  -6.267  1.00 62.79           N  
ATOM   3048  CA  GLN A 386      12.528 -26.561  -5.517  1.00 62.79           C  
ATOM   3049  C   GLN A 386      12.592 -26.043  -4.083  1.00 62.79           C  
ATOM   3050  O   GLN A 386      12.491 -24.837  -3.849  1.00 62.79           O  
ATOM   3051  CB  GLN A 386      13.876 -26.357  -6.210  1.00 62.79           C  
ATOM   3052  CG  GLN A 386      14.012 -27.112  -7.525  1.00 62.79           C  
ATOM   3053  CD  GLN A 386      15.400 -26.997  -8.127  1.00 62.79           C  
ATOM   3054  NE2 GLN A 386      15.811 -28.018  -8.871  1.00 62.79           N  
ATOM   3055  OE1 GLN A 386      16.097 -25.997  -7.926  1.00 62.79           O  
ATOM   3056  N   ILE A 387      12.526 -26.977  -3.254  1.00 66.94           N  
ATOM   3057  CA  ILE A 387      12.765 -26.650  -1.853  1.00 66.94           C  
ATOM   3058  C   ILE A 387      14.206 -26.177  -1.673  1.00 66.94           C  
ATOM   3059  O   ILE A 387      15.146 -26.851  -2.101  1.00 66.94           O  
ATOM   3060  CB  ILE A 387      12.479 -27.859  -0.934  1.00 66.94           C  
ATOM   3061  CG1 ILE A 387      11.013 -28.289  -1.058  1.00 66.94           C  
ATOM   3062  CG2 ILE A 387      12.832 -27.527   0.519  1.00 66.94           C  
ATOM   3063  CD1 ILE A 387      10.684 -29.583  -0.327  1.00 66.94           C  
ATOM   3064  N   LYS A 388      14.372 -24.923  -1.281  1.00 75.58           N  
ATOM   3065  CA  LYS A 388      15.713 -24.434  -0.975  1.00 75.58           C  
ATOM   3066  C   LYS A 388      16.396 -25.318   0.064  1.00 75.58           C  
ATOM   3067  O   LYS A 388      15.728 -25.945   0.889  1.00 75.58           O  
ATOM   3068  CB  LYS A 388      15.658 -22.989  -0.479  1.00 75.58           C  
ATOM   3069  CG  LYS A 388      15.246 -21.984  -1.545  1.00 75.58           C  
ATOM   3070  CD  LYS A 388      15.526 -20.553  -1.102  1.00 75.58           C  
ATOM   3071  CE  LYS A 388      15.207 -19.553  -2.205  1.00 75.58           C  
ATOM   3072  NZ  LYS A 388      15.617 -18.167  -1.832  1.00 75.58           N1+
ATOM   3073  N   ALA A 389      17.755 -25.441  -0.199  1.00 81.55           N  
ATOM   3074  CA  ALA A 389      18.543 -26.259   0.719  1.00 81.55           C  
ATOM   3075  C   ALA A 389      18.469 -25.713   2.142  1.00 81.55           C  
ATOM   3076  O   ALA A 389      18.263 -24.514   2.343  1.00 81.55           O  
ATOM   3077  CB  ALA A 389      19.996 -26.330   0.254  1.00 81.55           C  
ATOM   3078  N   LYS A 390      18.557 -26.500   3.095  1.00 83.82           N  
ATOM   3079  CA  LYS A 390      18.544 -26.172   4.517  1.00 83.82           C  
ATOM   3080  C   LYS A 390      19.528 -25.049   4.832  1.00 83.82           C  
ATOM   3081  O   LYS A 390      19.226 -24.158   5.629  1.00 83.82           O  
ATOM   3082  CB  LYS A 390      18.873 -27.408   5.356  1.00 83.82           C  
ATOM   3083  CG  LYS A 390      18.669 -27.213   6.851  1.00 83.82           C  
ATOM   3084  CD  LYS A 390      18.946 -28.496   7.625  1.00 83.82           C  
ATOM   3085  CE  LYS A 390      18.776 -28.293   9.124  1.00 83.82           C  
ATOM   3086  NZ  LYS A 390      19.039 -29.551   9.887  1.00 83.82           N1+
ATOM   3087  N   ASP A 391      20.713 -25.028   4.204  1.00 83.77           N  
ATOM   3088  CA  ASP A 391      21.749 -24.024   4.430  1.00 83.77           C  
ATOM   3089  C   ASP A 391      21.258 -22.631   4.041  1.00 83.77           C  
ATOM   3090  O   ASP A 391      21.579 -21.646   4.709  1.00 83.77           O  
ATOM   3091  CB  ASP A 391      23.015 -24.373   3.645  1.00 83.77           C  
ATOM   3092  CG  ASP A 391      23.743 -25.583   4.202  1.00 83.77           C  
ATOM   3093  OD1 ASP A 391      23.515 -25.946   5.376  1.00 83.77           O  
ATOM   3094  OD2 ASP A 391      24.556 -26.179   3.461  1.00 83.77           O1-
ATOM   3095  N   GLU A 392      20.447 -22.544   3.018  1.00 81.86           N  
ATOM   3096  CA  GLU A 392      19.893 -21.274   2.556  1.00 81.86           C  
ATOM   3097  C   GLU A 392      18.867 -20.727   3.544  1.00 81.86           C  
ATOM   3098  O   GLU A 392      18.755 -19.512   3.721  1.00 81.86           O  
ATOM   3099  CB  GLU A 392      19.256 -21.438   1.173  1.00 81.86           C  
ATOM   3100  CG  GLU A 392      20.261 -21.693   0.059  1.00 81.86           C  
ATOM   3101  CD  GLU A 392      19.621 -21.786  -1.317  1.00 81.86           C  
ATOM   3102  OE1 GLU A 392      20.188 -22.461  -2.205  1.00 81.86           O  
ATOM   3103  OE2 GLU A 392      18.544 -21.179  -1.507  1.00 81.86           O1-
ATOM   3104  N   TRP A 393      18.115 -21.656   4.220  1.00 86.42           N  
ATOM   3105  CA  TRP A 393      17.157 -21.259   5.247  1.00 86.42           C  
ATOM   3106  C   TRP A 393      17.869 -20.642   6.446  1.00 86.42           C  
ATOM   3107  O   TRP A 393      17.456 -19.595   6.950  1.00 86.42           O  
ATOM   3108  CB  TRP A 393      16.321 -22.460   5.696  1.00 86.42           C  
ATOM   3109  CG  TRP A 393      15.255 -22.859   4.720  1.00 86.42           C  
ATOM   3110  CD1 TRP A 393      15.437 -23.366   3.463  1.00 86.42           C  
ATOM   3111  CD2 TRP A 393      13.841 -22.779   4.920  1.00 86.42           C  
ATOM   3112  CE2 TRP A 393      13.224 -23.256   3.741  1.00 86.42           C  
ATOM   3113  CE3 TRP A 393      13.033 -22.351   5.982  1.00 86.42           C  
ATOM   3114  NE1 TRP A 393      14.219 -23.607   2.869  1.00 86.42           N  
ATOM   3115  CZ2 TRP A 393      11.836 -23.316   3.596  1.00 86.42           C  
ATOM   3116  CZ3 TRP A 393      11.652 -22.411   5.836  1.00 86.42           C  
ATOM   3117  CH2 TRP A 393      11.070 -22.891   4.651  1.00 86.42           C  
ATOM   3118  N   TYR A 394      18.963 -21.216   6.828  1.00 82.41           N  
ATOM   3119  CA  TYR A 394      19.726 -20.738   7.976  1.00 82.41           C  
ATOM   3120  C   TYR A 394      20.442 -19.433   7.649  1.00 82.41           C  
ATOM   3121  O   TYR A 394      20.606 -18.573   8.518  1.00 82.41           O  
ATOM   3122  CB  TYR A 394      20.742 -21.793   8.423  1.00 82.41           C  
ATOM   3123  CG  TYR A 394      20.173 -22.819   9.373  1.00 82.41           C  
ATOM   3124  CD1 TYR A 394      19.937 -22.505  10.709  1.00 82.41           C  
ATOM   3125  CD2 TYR A 394      19.871 -24.105   8.936  1.00 82.41           C  
ATOM   3126  CE1 TYR A 394      19.415 -23.448  11.589  1.00 82.41           C  
ATOM   3127  CE2 TYR A 394      19.348 -25.056   9.806  1.00 82.41           C  
ATOM   3128  CZ  TYR A 394      19.123 -24.718  11.128  1.00 82.41           C  
ATOM   3129  OH  TYR A 394      18.606 -25.656  11.994  1.00 82.41           O  
ATOM   3130  N   ALA A 395      20.891 -19.349   6.399  1.00 77.61           N  
ATOM   3131  CA  ALA A 395      21.489 -18.092   5.958  1.00 77.61           C  
ATOM   3132  C   ALA A 395      20.493 -16.942   6.069  1.00 77.61           C  
ATOM   3133  O   ALA A 395      20.848 -15.844   6.504  1.00 77.61           O  
ATOM   3134  CB  ALA A 395      21.995 -18.218   4.523  1.00 77.61           C  
ATOM   3135  N   LEU A 396      19.258 -17.284   5.676  1.00 75.31           N  
ATOM   3136  CA  LEU A 396      18.190 -16.294   5.767  1.00 75.31           C  
ATOM   3137  C   LEU A 396      17.888 -15.953   7.223  1.00 75.31           C  
ATOM   3138  O   LEU A 396      17.715 -14.782   7.568  1.00 75.31           O  
ATOM   3139  CB  LEU A 396      16.923 -16.806   5.078  1.00 75.31           C  
ATOM   3140  CG  LEU A 396      15.721 -15.861   5.079  1.00 75.31           C  
ATOM   3141  CD1 LEU A 396      15.956 -14.703   4.114  1.00 75.31           C  
ATOM   3142  CD2 LEU A 396      14.447 -16.615   4.716  1.00 75.31           C  
ATOM   3143  N   LEU A 397      17.797 -16.985   8.048  1.00 78.14           N  
ATOM   3144  CA  LEU A 397      17.566 -16.814   9.478  1.00 78.14           C  
ATOM   3145  C   LEU A 397      18.614 -15.891  10.092  1.00 78.14           C  
ATOM   3146  O   LEU A 397      18.284 -15.023  10.903  1.00 78.14           O  
ATOM   3147  CB  LEU A 397      17.585 -18.170  10.190  1.00 78.14           C  
ATOM   3148  CG  LEU A 397      17.436 -18.139  11.711  1.00 78.14           C  
ATOM   3149  CD1 LEU A 397      16.103 -17.510  12.101  1.00 78.14           C  
ATOM   3150  CD2 LEU A 397      17.559 -19.545  12.289  1.00 78.14           C  
ATOM   3151  N   SER A 398      19.864 -16.084   9.722  1.00 73.22           N  
ATOM   3152  CA  SER A 398      20.963 -15.289  10.261  1.00 73.22           C  
ATOM   3153  C   SER A 398      20.854 -13.831   9.828  1.00 73.22           C  
ATOM   3154  O   SER A 398      21.242 -12.927  10.571  1.00 73.22           O  
ATOM   3155  CB  SER A 398      22.309 -15.863   9.815  1.00 73.22           C  
ATOM   3156  OG  SER A 398      22.491 -17.173  10.324  1.00 73.22           O  
ATOM   3157  N   SER A 399      20.145 -13.564   8.784  1.00 68.24           N  
ATOM   3158  CA  SER A 399      20.065 -12.230   8.199  1.00 68.24           C  
ATOM   3159  C   SER A 399      18.935 -11.419   8.824  1.00 68.24           C  
ATOM   3160  O   SER A 399      18.953 -10.187   8.786  1.00 68.24           O  
ATOM   3161  CB  SER A 399      19.863 -12.319   6.686  1.00 68.24           C  
ATOM   3162  OG  SER A 399      18.598 -12.882   6.380  1.00 68.24           O  
ATOM   3163  N   ILE A 400      17.825 -12.026   9.347  1.00 65.22           N  
ATOM   3164  CA  ILE A 400      16.607 -11.393   9.840  1.00 65.22           C  
ATOM   3165  C   ILE A 400      16.882 -10.719  11.182  1.00 65.22           C  
ATOM   3166  O   ILE A 400      16.311  -9.668  11.485  1.00 65.22           O  
ATOM   3167  CB  ILE A 400      15.456 -12.415   9.979  1.00 65.22           C  
ATOM   3168  CG1 ILE A 400      15.062 -12.967   8.604  1.00 65.22           C  
ATOM   3169  CG2 ILE A 400      14.251 -11.779  10.680  1.00 65.22           C  
ATOM   3170  CD1 ILE A 400      14.047 -14.100   8.660  1.00 65.22           C  
ATOM   3171  N   GLY A 401      18.245 -10.848  11.799  1.00 59.53           N  
ATOM   3172  CA  GLY A 401      18.632 -10.261  13.072  1.00 59.53           C  
ATOM   3173  C   GLY A 401      17.783 -10.743  14.233  1.00 59.53           C  
ATOM   3174  O   GLY A 401      17.347 -11.896  14.254  1.00 59.53           O  
ATOM   3175  N   HIS A 402      17.635  -9.820  15.551  1.00 57.18           N  
ATOM   3176  CA  HIS A 402      17.117 -10.288  16.831  1.00 57.18           C  
ATOM   3177  C   HIS A 402      15.592 -10.294  16.839  1.00 57.18           C  
ATOM   3178  O   HIS A 402      14.973 -10.707  17.823  1.00 57.18           O  
ATOM   3179  CB  HIS A 402      17.644  -9.418  17.973  1.00 57.18           C  
ATOM   3180  CG  HIS A 402      17.779 -10.148  19.271  1.00 57.18           C  
ATOM   3181  CD2 HIS A 402      17.300  -9.864  20.505  1.00 57.18           C  
ATOM   3182  ND1 HIS A 402      18.484 -11.326  19.392  1.00 57.18           N  
ATOM   3183  CE1 HIS A 402      18.431 -11.736  20.649  1.00 57.18           C  
ATOM   3184  NE2 HIS A 402      17.719 -10.867  21.344  1.00 57.18           N  
ATOM   3185  N   GLY A 403      14.744 -10.358  15.609  1.00 51.39           N  
ATOM   3186  CA  GLY A 403      13.302 -10.545  15.604  1.00 51.39           C  
ATOM   3187  C   GLY A 403      12.532  -9.262  15.853  1.00 51.39           C  
ATOM   3188  O   GLY A 403      13.130  -8.203  16.057  1.00 51.39           O  
ATOM   3189  N   LEU A 404      11.087  -9.281  15.599  1.00 49.02           N  
ATOM   3190  CA  LEU A 404      10.188  -8.137  15.698  1.00 49.02           C  
ATOM   3191  C   LEU A 404       9.758  -7.907  17.143  1.00 49.02           C  
ATOM   3192  O   LEU A 404       9.221  -8.811  17.787  1.00 49.02           O  
ATOM   3193  CB  LEU A 404       8.955  -8.347  14.814  1.00 49.02           C  
ATOM   3194  CG  LEU A 404       9.176  -8.238  13.305  1.00 49.02           C  
ATOM   3195  CD1 LEU A 404       8.051  -8.941  12.552  1.00 49.02           C  
ATOM   3196  CD2 LEU A 404       9.277  -6.776  12.883  1.00 49.02           C  
ATOM   3197  N   THR A 405      10.510  -7.357  18.089  1.00 49.96           N  
ATOM   3198  CA  THR A 405      10.017  -6.997  19.414  1.00 49.96           C  
ATOM   3199  C   THR A 405       9.027  -5.840  19.326  1.00 49.96           C  
ATOM   3200  O   THR A 405       8.997  -5.115  18.330  1.00 49.96           O  
ATOM   3201  CB  THR A 405      11.174  -6.616  20.356  1.00 49.96           C  
ATOM   3202  CG2 THR A 405      11.948  -7.852  20.804  1.00 49.96           C  
ATOM   3203  OG1 THR A 405      12.067  -5.729  19.671  1.00 49.96           O  
ATOM   3204  N   GLU A 406       7.956  -5.745  20.182  1.00 47.11           N  
ATOM   3205  CA  GLU A 406       6.865  -4.775  20.161  1.00 47.11           C  
ATOM   3206  C   GLU A 406       7.395  -3.353  20.004  1.00 47.11           C  
ATOM   3207  O   GLU A 406       6.825  -2.551  19.261  1.00 47.11           O  
ATOM   3208  CB  GLU A 406       6.023  -4.886  21.435  1.00 47.11           C  
ATOM   3209  CG  GLU A 406       4.960  -5.973  21.376  1.00 47.11           C  
ATOM   3210  CD  GLU A 406       4.110  -6.049  22.634  1.00 47.11           C  
ATOM   3211  OE1 GLU A 406       3.225  -6.931  22.717  1.00 47.11           O  
ATOM   3212  OE2 GLU A 406       4.330  -5.220  23.545  1.00 47.11           O1-
ATOM   3213  N   ASP A 407       8.633  -2.968  20.627  1.00 46.64           N  
ATOM   3214  CA  ASP A 407       9.069  -1.574  20.620  1.00 46.64           C  
ATOM   3215  C   ASP A 407       9.878  -1.259  19.364  1.00 46.64           C  
ATOM   3216  O   ASP A 407       9.942  -0.106  18.934  1.00 46.64           O  
ATOM   3217  CB  ASP A 407       9.894  -1.263  21.870  1.00 46.64           C  
ATOM   3218  CG  ASP A 407       9.038  -0.908  23.073  1.00 46.64           C  
ATOM   3219  OD1 ASP A 407       7.817  -0.698  22.911  1.00 46.64           O  
ATOM   3220  OD2 ASP A 407       9.590  -0.836  24.192  1.00 46.64           O1-
ATOM   3221  N   ARG A 408      10.198  -2.262  18.518  1.00 52.20           N  
ATOM   3222  CA  ARG A 408      11.084  -2.145  17.364  1.00 52.20           C  
ATOM   3223  C   ARG A 408      10.444  -2.751  16.120  1.00 52.20           C  
ATOM   3224  O   ARG A 408      11.129  -3.012  15.128  1.00 52.20           O  
ATOM   3225  CB  ARG A 408      12.426  -2.824  17.647  1.00 52.20           C  
ATOM   3226  CG  ARG A 408      13.230  -2.162  18.754  1.00 52.20           C  
ATOM   3227  CD  ARG A 408      14.643  -2.723  18.839  1.00 52.20           C  
ATOM   3228  NE  ARG A 408      15.390  -2.138  19.948  1.00 52.20           N  
ATOM   3229  CZ  ARG A 408      16.687  -2.331  20.174  1.00 52.20           C  
ATOM   3230  NH1 ARG A 408      17.408  -3.101  19.369  1.00 52.20           N1+
ATOM   3231  NH2 ARG A 408      17.267  -1.749  21.214  1.00 52.20           N  
ATOM   3232  N   SER A 409       9.154  -2.995  16.129  1.00 56.83           N  
ATOM   3233  CA  SER A 409       8.465  -3.797  15.124  1.00 56.83           C  
ATOM   3234  C   SER A 409       8.491  -3.115  13.760  1.00 56.83           C  
ATOM   3235  O   SER A 409       8.696  -3.771  12.737  1.00 56.83           O  
ATOM   3236  CB  SER A 409       7.018  -4.057  15.546  1.00 56.83           C  
ATOM   3237  OG  SER A 409       6.306  -2.839  15.680  1.00 56.83           O  
ATOM   3238  N   LEU A 410       8.504  -1.787  13.800  1.00 55.00           N  
ATOM   3239  CA  LEU A 410       8.454  -1.074  12.528  1.00 55.00           C  
ATOM   3240  C   LEU A 410       9.805  -1.126  11.822  1.00 55.00           C  
ATOM   3241  O   LEU A 410       9.869  -1.336  10.609  1.00 55.00           O  
ATOM   3242  CB  LEU A 410       8.035   0.382  12.746  1.00 55.00           C  
ATOM   3243  CG  LEU A 410       6.752   0.830  12.044  1.00 55.00           C  
ATOM   3244  CD1 LEU A 410       5.824   1.530  13.032  1.00 55.00           C  
ATOM   3245  CD2 LEU A 410       7.076   1.745  10.868  1.00 55.00           C  
ATOM   3246  N   GLU A 411      10.940  -0.805  12.588  1.00 56.77           N  
ATOM   3247  CA  GLU A 411      12.300  -0.850  12.061  1.00 56.77           C  
ATOM   3248  C   GLU A 411      12.655  -2.251  11.569  1.00 56.77           C  
ATOM   3249  O   GLU A 411      13.293  -2.405  10.525  1.00 56.77           O  
ATOM   3250  CB  GLU A 411      13.304  -0.396  13.123  1.00 56.77           C  
ATOM   3251  CG  GLU A 411      14.678  -0.053  12.565  1.00 56.77           C  
ATOM   3252  CD  GLU A 411      14.669   1.165  11.656  1.00 56.77           C  
ATOM   3253  OE1 GLU A 411      15.484   1.221  10.707  1.00 56.77           O  
ATOM   3254  OE2 GLU A 411      13.841   2.073  11.895  1.00 56.77           O1-
ATOM   3255  N   GLN A 412      12.169  -3.186  12.254  1.00 58.87           N  
ATOM   3256  CA  GLN A 412      12.464  -4.571  11.903  1.00 58.87           C  
ATOM   3257  C   GLN A 412      11.670  -5.009  10.675  1.00 58.87           C  
ATOM   3258  O   GLN A 412      12.177  -5.755   9.836  1.00 58.87           O  
ATOM   3259  CB  GLN A 412      12.164  -5.499  13.081  1.00 58.87           C  
ATOM   3260  CG  GLN A 412      13.253  -5.515  14.145  1.00 58.87           C  
ATOM   3261  CD  GLN A 412      12.865  -6.320  15.371  1.00 58.87           C  
ATOM   3262  NE2 GLN A 412      13.645  -6.188  16.438  1.00 58.87           N  
ATOM   3263  OE1 GLN A 412      11.871  -7.053  15.359  1.00 58.87           O  
ATOM   3264  N   MET A 413      10.410  -4.578  10.653  1.00 62.99           N  
ATOM   3265  CA  MET A 413       9.612  -4.855   9.462  1.00 62.99           C  
ATOM   3266  C   MET A 413      10.261  -4.254   8.220  1.00 62.99           C  
ATOM   3267  O   MET A 413      10.276  -4.878   7.158  1.00 62.99           O  
ATOM   3268  CB  MET A 413       8.192  -4.310   9.626  1.00 62.99           C  
ATOM   3269  CG  MET A 413       7.207  -4.847   8.601  1.00 62.99           C  
ATOM   3270  SD  MET A 413       5.490  -4.281   8.912  1.00 62.99           S  
ATOM   3271  CE  MET A 413       5.043  -5.361  10.300  1.00 62.99           C  
ATOM   3272  N   LYS A 414      10.741  -3.056   8.403  1.00 62.06           N  
ATOM   3273  CA  LYS A 414      11.453  -2.395   7.312  1.00 62.06           C  
ATOM   3274  C   LYS A 414      12.649  -3.225   6.854  1.00 62.06           C  
ATOM   3275  O   LYS A 414      12.909  -3.338   5.654  1.00 62.06           O  
ATOM   3276  CB  LYS A 414      11.914  -1.001   7.739  1.00 62.06           C  
ATOM   3277  CG  LYS A 414      12.330  -0.105   6.581  1.00 62.06           C  
ATOM   3278  CD  LYS A 414      12.654   1.306   7.055  1.00 62.06           C  
ATOM   3279  CE  LYS A 414      13.167   2.175   5.915  1.00 62.06           C  
ATOM   3280  NZ  LYS A 414      13.449   3.571   6.365  1.00 62.06           N1+
ATOM   3281  N   LYS A 415      13.354  -3.814   7.752  1.00 63.48           N  
ATOM   3282  CA  LYS A 415      14.502  -4.657   7.432  1.00 63.48           C  
ATOM   3283  C   LYS A 415      14.075  -5.895   6.648  1.00 63.48           C  
ATOM   3284  O   LYS A 415      14.737  -6.285   5.684  1.00 63.48           O  
ATOM   3285  CB  LYS A 415      15.235  -5.073   8.708  1.00 63.48           C  
ATOM   3286  CG  LYS A 415      16.123  -3.985   9.294  1.00 63.48           C  
ATOM   3287  CD  LYS A 415      16.944  -4.506  10.468  1.00 63.48           C  
ATOM   3288  CE  LYS A 415      17.817  -3.413  11.068  1.00 63.48           C  
ATOM   3289  NZ  LYS A 415      18.560  -3.895  12.271  1.00 63.48           N1+
ATOM   3290  N   ILE A 416      12.968  -6.515   7.083  1.00 64.89           N  
ATOM   3291  CA  ILE A 416      12.453  -7.699   6.404  1.00 64.89           C  
ATOM   3292  C   ILE A 416      12.034  -7.336   4.981  1.00 64.89           C  
ATOM   3293  O   ILE A 416      12.359  -8.051   4.030  1.00 64.89           O  
ATOM   3294  CB  ILE A 416      11.263  -8.318   7.171  1.00 64.89           C  
ATOM   3295  CG1 ILE A 416      11.732  -8.885   8.516  1.00 64.89           C  
ATOM   3296  CG2 ILE A 416      10.581  -9.400   6.328  1.00 64.89           C  
ATOM   3297  CD1 ILE A 416      10.600  -9.366   9.413  1.00 64.89           C  
ATOM   3298  N   LEU A 417      11.378  -6.206   4.878  1.00 69.93           N  
ATOM   3299  CA  LEU A 417      10.928  -5.765   3.562  1.00 69.93           C  
ATOM   3300  C   LEU A 417      12.116  -5.426   2.667  1.00 69.93           C  
ATOM   3301  O   LEU A 417      12.082  -5.679   1.461  1.00 69.93           O  
ATOM   3302  CB  LEU A 417      10.008  -4.548   3.690  1.00 69.93           C  
ATOM   3303  CG  LEU A 417       8.618  -4.808   4.274  1.00 69.93           C  
ATOM   3304  CD1 LEU A 417       7.869  -3.494   4.465  1.00 69.93           C  
ATOM   3305  CD2 LEU A 417       7.829  -5.754   3.375  1.00 69.93           C  
ATOM   3306  N   LEU A 418      13.144  -4.861   3.279  1.00 68.59           N  
ATOM   3307  CA  LEU A 418      14.350  -4.491   2.547  1.00 68.59           C  
ATOM   3308  C   LEU A 418      15.017  -5.721   1.940  1.00 68.59           C  
ATOM   3309  O   LEU A 418      15.514  -5.670   0.812  1.00 68.59           O  
ATOM   3310  CB  LEU A 418      15.335  -3.765   3.467  1.00 68.59           C  
ATOM   3311  CG  LEU A 418      15.192  -2.244   3.548  1.00 68.59           C  
ATOM   3312  CD1 LEU A 418      15.898  -1.711   4.791  1.00 68.59           C  
ATOM   3313  CD2 LEU A 418      15.747  -1.587   2.289  1.00 68.59           C  
ATOM   3314  N   PHE A 419      14.915  -6.789   2.674  1.00 64.56           N  
ATOM   3315  CA  PHE A 419      15.478  -8.041   2.182  1.00 64.56           C  
ATOM   3316  C   PHE A 419      14.748  -8.508   0.929  1.00 64.56           C  
ATOM   3317  O   PHE A 419      15.377  -8.961  -0.030  1.00 64.56           O  
ATOM   3318  CB  PHE A 419      15.411  -9.124   3.264  1.00 64.56           C  
ATOM   3319  CG  PHE A 419      16.215 -10.354   2.942  1.00 64.56           C  
ATOM   3320  CD1 PHE A 419      15.603 -11.480   2.404  1.00 64.56           C  
ATOM   3321  CD2 PHE A 419      17.583 -10.385   3.178  1.00 64.56           C  
ATOM   3322  CE1 PHE A 419      16.345 -12.620   2.105  1.00 64.56           C  
ATOM   3323  CE2 PHE A 419      18.331 -11.521   2.881  1.00 64.56           C  
ATOM   3324  CZ  PHE A 419      17.710 -12.638   2.346  1.00 64.56           C  
ATOM   3325  N   SER A 420      13.396  -8.426   0.985  1.00 68.56           N  
ATOM   3326  CA  SER A 420      12.580  -8.794  -0.168  1.00 68.56           C  
ATOM   3327  C   SER A 420      12.899  -7.915  -1.373  1.00 68.56           C  
ATOM   3328  O   SER A 420      12.928  -8.396  -2.508  1.00 68.56           O  
ATOM   3329  CB  SER A 420      11.093  -8.688   0.172  1.00 68.56           C  
ATOM   3330  OG  SER A 420      10.738  -9.624   1.175  1.00 68.56           O  
ATOM   3331  N   TYR A 421      13.220  -6.716  -1.096  1.00 74.73           N  
ATOM   3332  CA  TYR A 421      13.583  -5.776  -2.151  1.00 74.73           C  
ATOM   3333  C   TYR A 421      14.913  -6.159  -2.789  1.00 74.73           C  
ATOM   3334  O   TYR A 421      15.022  -6.233  -4.015  1.00 74.73           O  
ATOM   3335  CB  TYR A 421      13.661  -4.350  -1.598  1.00 74.73           C  
ATOM   3336  CG  TYR A 421      14.227  -3.349  -2.576  1.00 74.73           C  
ATOM   3337  CD1 TYR A 421      15.557  -2.944  -2.496  1.00 74.73           C  
ATOM   3338  CD2 TYR A 421      13.433  -2.807  -3.581  1.00 74.73           C  
ATOM   3339  CE1 TYR A 421      16.083  -2.021  -3.394  1.00 74.73           C  
ATOM   3340  CE2 TYR A 421      13.948  -1.883  -4.484  1.00 74.73           C  
ATOM   3341  CZ  TYR A 421      15.272  -1.497  -4.383  1.00 74.73           C  
ATOM   3342  OH  TYR A 421      15.787  -0.583  -5.275  1.00 74.73           O  
ATOM   3343  N   TYR A 422      15.935  -6.477  -2.058  1.00 69.69           N  
ATOM   3344  CA  TYR A 422      17.270  -6.774  -2.565  1.00 69.69           C  
ATOM   3345  C   TYR A 422      17.296  -8.123  -3.274  1.00 69.69           C  
ATOM   3346  O   TYR A 422      18.164  -8.373  -4.115  1.00 69.69           O  
ATOM   3347  CB  TYR A 422      18.293  -6.764  -1.426  1.00 69.69           C  
ATOM   3348  CG  TYR A 422      18.621  -5.381  -0.917  1.00 69.69           C  
ATOM   3349  CD1 TYR A 422      19.160  -4.415  -1.764  1.00 69.69           C  
ATOM   3350  CD2 TYR A 422      18.393  -5.037   0.411  1.00 69.69           C  
ATOM   3351  CE1 TYR A 422      19.465  -3.140  -1.299  1.00 69.69           C  
ATOM   3352  CE2 TYR A 422      18.694  -3.765   0.887  1.00 69.69           C  
ATOM   3353  CZ  TYR A 422      19.229  -2.825   0.025  1.00 69.69           C  
ATOM   3354  OH  TYR A 422      19.529  -1.564   0.491  1.00 69.69           O  
ATOM   3355  N   ASP A 423      16.411  -8.950  -2.933  1.00 73.13           N  
ATOM   3356  CA  ASP A 423      16.309 -10.260  -3.568  1.00 73.13           C  
ATOM   3357  C   ASP A 423      15.650 -10.154  -4.942  1.00 73.13           C  
ATOM   3358  O   ASP A 423      15.712 -11.093  -5.739  1.00 73.13           O  
ATOM   3359  CB  ASP A 423      15.522 -11.227  -2.681  1.00 73.13           C  
ATOM   3360  CG  ASP A 423      15.554 -12.658  -3.189  1.00 73.13           C  
ATOM   3361  OD1 ASP A 423      16.644 -13.268  -3.224  1.00 73.13           O  
ATOM   3362  OD2 ASP A 423      14.480 -13.178  -3.560  1.00 73.13           O1-
ATOM   3363  N   LEU A 424      15.010  -8.937  -5.243  1.00 75.60           N  
ATOM   3364  CA  LEU A 424      14.360  -8.773  -6.539  1.00 75.60           C  
ATOM   3365  C   LEU A 424      15.391  -8.723  -7.662  1.00 75.60           C  
ATOM   3366  O   LEU A 424      16.462  -8.132  -7.501  1.00 75.60           O  
ATOM   3367  CB  LEU A 424      13.509  -7.500  -6.555  1.00 75.60           C  
ATOM   3368  CG  LEU A 424      12.222  -7.535  -5.730  1.00 75.60           C  
ATOM   3369  CD1 LEU A 424      11.592  -6.148  -5.672  1.00 75.60           C  
ATOM   3370  CD2 LEU A 424      11.242  -8.549  -6.310  1.00 75.60           C  
ATOM   3371  N   PRO A 425      14.985  -9.365  -8.792  1.00 72.76           N  
ATOM   3372  CA  PRO A 425      15.855  -9.154  -9.952  1.00 72.76           C  
ATOM   3373  C   PRO A 425      15.996  -7.680 -10.323  1.00 72.76           C  
ATOM   3374  O   PRO A 425      15.077  -6.890 -10.091  1.00 72.76           O  
ATOM   3375  CB  PRO A 425      15.152  -9.933 -11.066  1.00 72.76           C  
ATOM   3376  CG  PRO A 425      14.239 -10.878 -10.354  1.00 72.76           C  
ATOM   3377  CD  PRO A 425      13.850 -10.267  -9.039  1.00 72.76           C  
ATOM   3378  N   SER A 426      17.153  -7.328 -10.924  1.00 74.21           N  
ATOM   3379  CA  SER A 426      17.513  -5.941 -11.196  1.00 74.21           C  
ATOM   3380  C   SER A 426      16.469  -5.261 -12.076  1.00 74.21           C  
ATOM   3381  O   SER A 426      16.186  -4.073 -11.907  1.00 74.21           O  
ATOM   3382  CB  SER A 426      18.885  -5.865 -11.868  1.00 74.21           C  
ATOM   3383  OG  SER A 426      18.892  -6.596 -13.082  1.00 74.21           O  
ATOM   3384  N   TYR A 427      15.842  -6.016 -12.965  1.00 78.64           N  
ATOM   3385  CA  TYR A 427      14.904  -5.423 -13.912  1.00 78.64           C  
ATOM   3386  C   TYR A 427      13.570  -5.120 -13.239  1.00 78.64           C  
ATOM   3387  O   TYR A 427      12.784  -4.313 -13.742  1.00 78.64           O  
ATOM   3388  CB  TYR A 427      14.686  -6.354 -15.108  1.00 78.64           C  
ATOM   3389  CG  TYR A 427      14.075  -7.684 -14.739  1.00 78.64           C  
ATOM   3390  CD1 TYR A 427      14.875  -8.805 -14.527  1.00 78.64           C  
ATOM   3391  CD2 TYR A 427      12.698  -7.823 -14.602  1.00 78.64           C  
ATOM   3392  CE1 TYR A 427      14.316 -10.033 -14.189  1.00 78.64           C  
ATOM   3393  CE2 TYR A 427      12.129  -9.046 -14.263  1.00 78.64           C  
ATOM   3394  CZ  TYR A 427      12.944 -10.143 -14.059  1.00 78.64           C  
ATOM   3395  OH  TYR A 427      12.386 -11.357 -13.724  1.00 78.64           O  
ATOM   3396  N   LEU A 428      13.239  -5.709 -12.014  1.00 83.19           N  
ATOM   3397  CA  LEU A 428      11.966  -5.517 -11.328  1.00 83.19           C  
ATOM   3398  C   LEU A 428      12.056  -4.369 -10.328  1.00 83.19           C  
ATOM   3399  O   LEU A 428      11.041  -3.758  -9.986  1.00 83.19           O  
ATOM   3400  CB  LEU A 428      11.545  -6.802 -10.611  1.00 83.19           C  
ATOM   3401  CG  LEU A 428      10.920  -7.892 -11.484  1.00 83.19           C  
ATOM   3402  CD1 LEU A 428      10.640  -9.140 -10.655  1.00 83.19           C  
ATOM   3403  CD2 LEU A 428       9.642  -7.383 -12.142  1.00 83.19           C  
ATOM   3404  N   LYS A 429      13.189  -4.041  -9.931  1.00 84.37           N  
ATOM   3405  CA  LYS A 429      13.388  -3.055  -8.872  1.00 84.37           C  
ATOM   3406  C   LYS A 429      12.890  -1.679  -9.302  1.00 84.37           C  
ATOM   3407  O   LYS A 429      12.143  -1.027  -8.569  1.00 84.37           O  
ATOM   3408  CB  LYS A 429      14.864  -2.980  -8.480  1.00 84.37           C  
ATOM   3409  CG  LYS A 429      15.370  -4.204  -7.732  1.00 84.37           C  
ATOM   3410  CD  LYS A 429      16.824  -4.040  -7.308  1.00 84.37           C  
ATOM   3411  CE  LYS A 429      17.337  -5.272  -6.576  1.00 84.37           C  
ATOM   3412  NZ  LYS A 429      18.756  -5.108  -6.142  1.00 84.37           N1+
ATOM   3413  N   PRO A 430      13.287  -1.255 -10.550  1.00 85.92           N  
ATOM   3414  CA  PRO A 430      12.769   0.045 -10.982  1.00 85.92           C  
ATOM   3415  C   PRO A 430      11.246   0.068 -11.088  1.00 85.92           C  
ATOM   3416  O   PRO A 430      10.620   1.094 -10.811  1.00 85.92           O  
ATOM   3417  CB  PRO A 430      13.416   0.243 -12.355  1.00 85.92           C  
ATOM   3418  CG  PRO A 430      14.594  -0.676 -12.359  1.00 85.92           C  
ATOM   3419  CD  PRO A 430      14.293  -1.841 -11.461  1.00 85.92           C  
ATOM   3420  N   CYS A 431      10.698  -1.072 -11.506  1.00 90.06           N  
ATOM   3421  CA  CYS A 431       9.246  -1.167 -11.607  1.00 90.06           C  
ATOM   3422  C   CYS A 431       8.591  -0.964 -10.246  1.00 90.06           C  
ATOM   3423  O   CYS A 431       7.587  -0.258 -10.134  1.00 90.06           O  
ATOM   3424  CB  CYS A 431       8.836  -2.521 -12.183  1.00 90.06           C  
ATOM   3425  SG  CYS A 431       9.326  -2.757 -13.906  1.00 90.06           S  
ATOM   3426  N   LEU A 432       9.196  -1.630  -9.211  1.00 90.23           N  
ATOM   3427  CA  LEU A 432       8.681  -1.475  -7.855  1.00 90.23           C  
ATOM   3428  C   LEU A 432       8.841  -0.037  -7.373  1.00 90.23           C  
ATOM   3429  O   LEU A 432       7.908   0.541  -6.811  1.00 90.23           O  
ATOM   3430  CB  LEU A 432       9.399  -2.430  -6.897  1.00 90.23           C  
ATOM   3431  CG  LEU A 432       8.940  -2.399  -5.438  1.00 90.23           C  
ATOM   3432  CD1 LEU A 432       7.473  -2.802  -5.336  1.00 90.23           C  
ATOM   3433  CD2 LEU A 432       9.812  -3.312  -4.583  1.00 90.23           C  
ATOM   3434  N   LEU A 433       9.997   0.599  -7.625  1.00 88.98           N  
ATOM   3435  CA  LEU A 433      10.278   1.958  -7.174  1.00 88.98           C  
ATOM   3436  C   LEU A 433       9.350   2.959  -7.853  1.00 88.98           C  
ATOM   3437  O   LEU A 433       8.992   3.980  -7.262  1.00 88.98           O  
ATOM   3438  CB  LEU A 433      11.737   2.325  -7.456  1.00 88.98           C  
ATOM   3439  CG  LEU A 433      12.789   1.643  -6.579  1.00 88.98           C  
ATOM   3440  CD1 LEU A 433      14.192   1.996  -7.063  1.00 88.98           C  
ATOM   3441  CD2 LEU A 433      12.606   2.038  -5.118  1.00 88.98           C  
ATOM   3442  N   TYR A 434       8.941   2.635  -9.149  1.00 90.92           N  
ATOM   3443  CA  TYR A 434       8.044   3.487  -9.921  1.00 90.92           C  
ATOM   3444  C   TYR A 434       6.713   3.672  -9.202  1.00 90.92           C  
ATOM   3445  O   TYR A 434       6.070   4.716  -9.332  1.00 90.92           O  
ATOM   3446  CB  TYR A 434       7.807   2.895 -11.314  1.00 90.92           C  
ATOM   3447  CG  TYR A 434       6.935   3.753 -12.198  1.00 90.92           C  
ATOM   3448  CD1 TYR A 434       5.559   3.547 -12.263  1.00 90.92           C  
ATOM   3449  CD2 TYR A 434       7.485   4.770 -12.971  1.00 90.92           C  
ATOM   3450  CE1 TYR A 434       4.752   4.334 -13.077  1.00 90.92           C  
ATOM   3451  CE2 TYR A 434       6.688   5.563 -13.789  1.00 90.92           C  
ATOM   3452  CZ  TYR A 434       5.324   5.339 -13.835  1.00 90.92           C  
ATOM   3453  OH  TYR A 434       4.530   6.121 -14.643  1.00 90.92           O  
ATOM   3454  N   LEU A 435       6.312   2.741  -8.355  1.00 90.43           N  
ATOM   3455  CA  LEU A 435       5.010   2.744  -7.697  1.00 90.43           C  
ATOM   3456  C   LEU A 435       4.961   3.797  -6.595  1.00 90.43           C  
ATOM   3457  O   LEU A 435       3.887   4.104  -6.072  1.00 90.43           O  
ATOM   3458  CB  LEU A 435       4.701   1.363  -7.113  1.00 90.43           C  
ATOM   3459  CG  LEU A 435       4.531   0.224  -8.119  1.00 90.43           C  
ATOM   3460  CD1 LEU A 435       4.262  -1.090  -7.392  1.00 90.43           C  
ATOM   3461  CD2 LEU A 435       3.406   0.539  -9.098  1.00 90.43           C  
ATOM   3462  N   SER A 436       6.106   4.433  -6.312  1.00 87.12           N  
ATOM   3463  CA  SER A 436       6.197   5.449  -5.268  1.00 87.12           C  
ATOM   3464  C   SER A 436       5.447   6.716  -5.663  1.00 87.12           C  
ATOM   3465  O   SER A 436       5.140   7.553  -4.812  1.00 87.12           O  
ATOM   3466  CB  SER A 436       7.659   5.783  -4.971  1.00 87.12           C  
ATOM   3467  OG  SER A 436       8.254   6.457  -6.067  1.00 87.12           O  
ATOM   3468  N   ILE A 437       5.068   6.820  -6.917  1.00 87.99           N  
ATOM   3469  CA  ILE A 437       4.410   8.020  -7.422  1.00 87.99           C  
ATOM   3470  C   ILE A 437       2.918   7.963  -7.103  1.00 87.99           C  
ATOM   3471  O   ILE A 437       2.220   8.976  -7.188  1.00 87.99           O  
ATOM   3472  CB  ILE A 437       4.628   8.187  -8.943  1.00 87.99           C  
ATOM   3473  CG1 ILE A 437       3.994   7.017  -9.704  1.00 87.99           C  
ATOM   3474  CG2 ILE A 437       6.120   8.305  -9.265  1.00 87.99           C  
ATOM   3475  CD1 ILE A 437       3.911   7.230 -11.209  1.00 87.99           C  
ATOM   3476  N   PHE A 438       2.466   6.728  -6.843  1.00 84.67           N  
ATOM   3477  CA  PHE A 438       1.048   6.562  -6.549  1.00 84.67           C  
ATOM   3478  C   PHE A 438       0.771   6.799  -5.069  1.00 84.67           C  
ATOM   3479  O   PHE A 438       1.617   6.511  -4.220  1.00 84.67           O  
ATOM   3480  CB  PHE A 438       0.573   5.163  -6.955  1.00 84.67           C  
ATOM   3481  CG  PHE A 438       0.645   4.903  -8.435  1.00 84.67           C  
ATOM   3482  CD1 PHE A 438      -0.384   5.310  -9.277  1.00 84.67           C  
ATOM   3483  CD2 PHE A 438       1.741   4.253  -8.986  1.00 84.67           C  
ATOM   3484  CE1 PHE A 438      -0.320   5.071 -10.647  1.00 84.67           C  
ATOM   3485  CE2 PHE A 438       1.812   4.010 -10.355  1.00 84.67           C  
ATOM   3486  CZ  PHE A 438       0.780   4.419 -11.184  1.00 84.67           C  
ATOM   3487  N   PRO A 439      -0.392   7.400  -4.843  1.00 73.44           N  
ATOM   3488  CA  PRO A 439      -0.745   7.588  -3.434  1.00 73.44           C  
ATOM   3489  C   PRO A 439      -0.940   6.268  -2.693  1.00 73.44           C  
ATOM   3490  O   PRO A 439      -1.113   5.222  -3.323  1.00 73.44           O  
ATOM   3491  CB  PRO A 439      -2.056   8.376  -3.501  1.00 73.44           C  
ATOM   3492  CG  PRO A 439      -2.523   8.220  -4.912  1.00 73.44           C  
ATOM   3493  CD  PRO A 439      -1.373   7.731  -5.745  1.00 73.44           C  
ATOM   3494  N   GLU A 440      -0.803   6.396  -1.411  1.00 70.97           N  
ATOM   3495  CA  GLU A 440      -0.986   5.234  -0.546  1.00 70.97           C  
ATOM   3496  C   GLU A 440      -2.375   4.627  -0.725  1.00 70.97           C  
ATOM   3497  O   GLU A 440      -3.374   5.348  -0.756  1.00 70.97           O  
ATOM   3498  CB  GLU A 440      -0.762   5.613   0.920  1.00 70.97           C  
ATOM   3499  CG  GLU A 440      -0.787   4.427   1.873  1.00 70.97           C  
ATOM   3500  CD  GLU A 440      -0.520   4.813   3.319  1.00 70.97           C  
ATOM   3501  OE1 GLU A 440      -0.703   3.962   4.218  1.00 70.97           O  
ATOM   3502  OE2 GLU A 440      -0.125   5.977   3.554  1.00 70.97           O1-
ATOM   3503  N   ASP A 441      -2.458   3.230  -0.820  1.00 66.65           N  
ATOM   3504  CA  ASP A 441      -3.658   2.402  -0.900  1.00 66.65           C  
ATOM   3505  C   ASP A 441      -4.454   2.710  -2.166  1.00 66.65           C  
ATOM   3506  O   ASP A 441      -5.647   2.411  -2.244  1.00 66.65           O  
ATOM   3507  CB  ASP A 441      -4.535   2.609   0.336  1.00 66.65           C  
ATOM   3508  CG  ASP A 441      -3.888   2.104   1.614  1.00 66.65           C  
ATOM   3509  OD1 ASP A 441      -3.140   1.104   1.565  1.00 66.65           O  
ATOM   3510  OD2 ASP A 441      -4.132   2.709   2.680  1.00 66.65           O1-
ATOM   3511  N   HIS A 442      -3.861   3.415  -3.098  1.00 76.33           N  
ATOM   3512  CA  HIS A 442      -4.453   3.709  -4.398  1.00 76.33           C  
ATOM   3513  C   HIS A 442      -4.537   2.455  -5.261  1.00 76.33           C  
ATOM   3514  O   HIS A 442      -3.560   1.712  -5.382  1.00 76.33           O  
ATOM   3515  CB  HIS A 442      -3.648   4.791  -5.121  1.00 76.33           C  
ATOM   3516  CG  HIS A 442      -4.311   5.305  -6.359  1.00 76.33           C  
ATOM   3517  CD2 HIS A 442      -4.029   5.103  -7.668  1.00 76.33           C  
ATOM   3518  ND1 HIS A 442      -5.406   6.141  -6.324  1.00 76.33           N  
ATOM   3519  CE1 HIS A 442      -5.771   6.430  -7.562  1.00 76.33           C  
ATOM   3520  NE2 HIS A 442      -4.951   5.813  -8.396  1.00 76.33           N  
ATOM   3521  N   ALA A 443      -5.783   2.187  -5.687  1.00 81.89           N  
ATOM   3522  CA  ALA A 443      -5.920   1.077  -6.626  1.00 81.89           C  
ATOM   3523  C   ALA A 443      -5.339   1.437  -7.990  1.00 81.89           C  
ATOM   3524  O   ALA A 443      -5.706   2.457  -8.578  1.00 81.89           O  
ATOM   3525  CB  ALA A 443      -7.387   0.676  -6.765  1.00 81.89           C  
ATOM   3526  N   ILE A 444      -4.371   0.617  -8.424  1.00 88.91           N  
ATOM   3527  CA  ILE A 444      -3.700   0.821  -9.703  1.00 88.91           C  
ATOM   3528  C   ILE A 444      -4.155  -0.243 -10.700  1.00 88.91           C  
ATOM   3529  O   ILE A 444      -3.967  -1.439 -10.469  1.00 88.91           O  
ATOM   3530  CB  ILE A 444      -2.163   0.786  -9.546  1.00 88.91           C  
ATOM   3531  CG1 ILE A 444      -1.715   1.763  -8.453  1.00 88.91           C  
ATOM   3532  CG2 ILE A 444      -1.477   1.103 -10.879  1.00 88.91           C  
ATOM   3533  CD1 ILE A 444      -0.282   1.552  -7.984  1.00 88.91           C  
ATOM   3534  N   VAL A 445      -4.732   0.274 -11.731  1.00 89.32           N  
ATOM   3535  CA  VAL A 445      -5.203  -0.643 -12.764  1.00 89.32           C  
ATOM   3536  C   VAL A 445      -4.010  -1.273 -13.480  1.00 89.32           C  
ATOM   3537  O   VAL A 445      -3.090  -0.570 -13.904  1.00 89.32           O  
ATOM   3538  CB  VAL A 445      -6.119   0.072 -13.783  1.00 89.32           C  
ATOM   3539  CG1 VAL A 445      -6.523  -0.880 -14.907  1.00 89.32           C  
ATOM   3540  CG2 VAL A 445      -7.355   0.635 -13.085  1.00 89.32           C  
ATOM   3541  N   ARG A 446      -3.957  -2.557 -13.654  1.00 89.35           N  
ATOM   3542  CA  ARG A 446      -2.852  -3.341 -14.195  1.00 89.35           C  
ATOM   3543  C   ARG A 446      -2.454  -2.842 -15.581  1.00 89.35           C  
ATOM   3544  O   ARG A 446      -1.275  -2.593 -15.842  1.00 89.35           O  
ATOM   3545  CB  ARG A 446      -3.223  -4.824 -14.259  1.00 89.35           C  
ATOM   3546  CG  ARG A 446      -2.128  -5.709 -14.832  1.00 89.35           C  
ATOM   3547  CD  ARG A 446      -2.598  -7.147 -15.002  1.00 89.35           C  
ATOM   3548  NE  ARG A 446      -3.643  -7.257 -16.015  1.00 89.35           N  
ATOM   3549  CZ  ARG A 446      -4.122  -8.404 -16.490  1.00 89.35           C  
ATOM   3550  NH1 ARG A 446      -3.655  -9.567 -16.050  1.00 89.35           N1+
ATOM   3551  NH2 ARG A 446      -5.074  -8.388 -17.411  1.00 89.35           N  
ATOM   3552  N   GLY A 447      -3.419  -2.770 -16.454  1.00 89.14           N  
ATOM   3553  CA  GLY A 447      -3.153  -2.354 -17.822  1.00 89.14           C  
ATOM   3554  C   GLY A 447      -2.475  -1.000 -17.913  1.00 89.14           C  
ATOM   3555  O   GLY A 447      -1.504  -0.835 -18.654  1.00 89.14           O  
ATOM   3556  N   ARG A 448      -2.897  -0.092 -17.150  1.00 91.82           N  
ATOM   3557  CA  ARG A 448      -2.356   1.264 -17.142  1.00 91.82           C  
ATOM   3558  C   ARG A 448      -0.937   1.284 -16.582  1.00 91.82           C  
ATOM   3559  O   ARG A 448      -0.071   1.993 -17.099  1.00 91.82           O  
ATOM   3560  CB  ARG A 448      -3.254   2.197 -16.326  1.00 91.82           C  
ATOM   3561  CG  ARG A 448      -4.505   2.647 -17.064  1.00 91.82           C  
ATOM   3562  CD  ARG A 448      -5.207   3.786 -16.339  1.00 91.82           C  
ATOM   3563  NE  ARG A 448      -6.500   4.094 -16.944  1.00 91.82           N  
ATOM   3564  CZ  ARG A 448      -7.311   5.070 -16.544  1.00 91.82           C  
ATOM   3565  NH1 ARG A 448      -6.976   5.856 -15.526  1.00 91.82           N1+
ATOM   3566  NH2 ARG A 448      -8.465   5.263 -17.166  1.00 91.82           N  
ATOM   3567  N   LEU A 449      -0.749   0.535 -15.595  1.00 93.79           N  
ATOM   3568  CA  LEU A 449       0.561   0.475 -14.958  1.00 93.79           C  
ATOM   3569  C   LEU A 449       1.608  -0.081 -15.918  1.00 93.79           C  
ATOM   3570  O   LEU A 449       2.706   0.468 -16.031  1.00 93.79           O  
ATOM   3571  CB  LEU A 449       0.504  -0.385 -13.693  1.00 93.79           C  
ATOM   3572  CG  LEU A 449       1.814  -0.541 -12.919  1.00 93.79           C  
ATOM   3573  CD1 LEU A 449       2.354   0.825 -12.510  1.00 93.79           C  
ATOM   3574  CD2 LEU A 449       1.610  -1.428 -11.695  1.00 93.79           C  
ATOM   3575  N   ILE A 450       1.222  -1.075 -16.635  1.00 92.29           N  
ATOM   3576  CA  ILE A 450       2.142  -1.716 -17.568  1.00 92.29           C  
ATOM   3577  C   ILE A 450       2.516  -0.737 -18.678  1.00 92.29           C  
ATOM   3578  O   ILE A 450       3.690  -0.614 -19.037  1.00 92.29           O  
ATOM   3579  CB  ILE A 450       1.533  -3.002 -18.170  1.00 92.29           C  
ATOM   3580  CG1 ILE A 450       1.398  -4.084 -17.092  1.00 92.29           C  
ATOM   3581  CG2 ILE A 450       2.378  -3.501 -19.345  1.00 92.29           C  
ATOM   3582  CD1 ILE A 450       0.649  -5.327 -17.553  1.00 92.29           C  
ATOM   3583  N   TRP A 451       1.567  -0.039 -19.195  1.00 93.36           N  
ATOM   3584  CA  TRP A 451       1.840   0.935 -20.247  1.00 93.36           C  
ATOM   3585  C   TRP A 451       2.738   2.055 -19.732  1.00 93.36           C  
ATOM   3586  O   TRP A 451       3.591   2.562 -20.465  1.00 93.36           O  
ATOM   3587  CB  TRP A 451       0.534   1.520 -20.792  1.00 93.36           C  
ATOM   3588  CG  TRP A 451      -0.189   0.614 -21.743  1.00 93.36           C  
ATOM   3589  CD1 TRP A 451      -1.435   0.074 -21.580  1.00 93.36           C  
ATOM   3590  CD2 TRP A 451       0.294   0.137 -23.003  1.00 93.36           C  
ATOM   3591  CE2 TRP A 451      -0.713  -0.687 -23.551  1.00 93.36           C  
ATOM   3592  CE3 TRP A 451       1.481   0.329 -23.722  1.00 93.36           C  
ATOM   3593  NE1 TRP A 451      -1.756  -0.709 -22.665  1.00 93.36           N  
ATOM   3594  CZ2 TRP A 451      -0.568  -1.320 -24.788  1.00 93.36           C  
ATOM   3595  CZ3 TRP A 451       1.623  -0.302 -24.952  1.00 93.36           C  
ATOM   3596  CH2 TRP A 451       0.603  -1.116 -25.471  1.00 93.36           C  
ATOM   3597  N   ARG A 452       2.584   2.376 -18.514  1.00 93.73           N  
ATOM   3598  CA  ARG A 452       3.448   3.393 -17.924  1.00 93.73           C  
ATOM   3599  C   ARG A 452       4.884   2.891 -17.810  1.00 93.73           C  
ATOM   3600  O   ARG A 452       5.829   3.627 -18.100  1.00 93.73           O  
ATOM   3601  CB  ARG A 452       2.927   3.809 -16.547  1.00 93.73           C  
ATOM   3602  CG  ARG A 452       1.697   4.701 -16.598  1.00 93.73           C  
ATOM   3603  CD  ARG A 452       1.231   5.099 -15.204  1.00 93.73           C  
ATOM   3604  NE  ARG A 452       0.111   6.034 -15.257  1.00 93.73           N  
ATOM   3605  CZ  ARG A 452       0.183   7.321 -14.927  1.00 93.73           C  
ATOM   3606  NH1 ARG A 452       1.327   7.852 -14.513  1.00 93.73           N1+
ATOM   3607  NH2 ARG A 452      -0.898   8.083 -15.013  1.00 93.73           N  
ATOM   3608  N   TRP A 453       5.033   1.636 -17.411  1.00 92.74           N  
ATOM   3609  CA  TRP A 453       6.362   1.041 -17.317  1.00 92.74           C  
ATOM   3610  C   TRP A 453       7.053   1.033 -18.677  1.00 92.74           C  
ATOM   3611  O   TRP A 453       8.236   1.365 -18.781  1.00 92.74           O  
ATOM   3612  CB  TRP A 453       6.275  -0.385 -16.766  1.00 92.74           C  
ATOM   3613  CG  TRP A 453       6.034  -0.453 -15.288  1.00 92.74           C  
ATOM   3614  CD1 TRP A 453       6.245   0.540 -14.372  1.00 92.74           C  
ATOM   3615  CD2 TRP A 453       5.539  -1.577 -14.554  1.00 92.74           C  
ATOM   3616  CE2 TRP A 453       5.474  -1.194 -13.196  1.00 92.74           C  
ATOM   3617  CE3 TRP A 453       5.142  -2.872 -14.914  1.00 92.74           C  
ATOM   3618  NE1 TRP A 453       5.910   0.101 -13.112  1.00 92.74           N  
ATOM   3619  CZ2 TRP A 453       5.029  -2.062 -12.196  1.00 92.74           C  
ATOM   3620  CZ3 TRP A 453       4.699  -3.734 -13.917  1.00 92.74           C  
ATOM   3621  CH2 TRP A 453       4.647  -3.323 -12.575  1.00 92.74           C  
ATOM   3622  N   ILE A 454       6.288   0.694 -19.632  1.00 87.94           N  
ATOM   3623  CA  ILE A 454       6.808   0.617 -20.993  1.00 87.94           C  
ATOM   3624  C   ILE A 454       7.224   2.008 -21.466  1.00 87.94           C  
ATOM   3625  O   ILE A 454       8.301   2.178 -22.041  1.00 87.94           O  
ATOM   3626  CB  ILE A 454       5.769   0.009 -21.961  1.00 87.94           C  
ATOM   3627  CG1 ILE A 454       5.553  -1.476 -21.650  1.00 87.94           C  
ATOM   3628  CG2 ILE A 454       6.207   0.206 -23.416  1.00 87.94           C  
ATOM   3629  CD1 ILE A 454       4.398  -2.108 -22.414  1.00 87.94           C  
ATOM   3630  N   SER A 455       6.376   2.934 -21.169  1.00 86.99           N  
ATOM   3631  CA  SER A 455       6.613   4.307 -21.602  1.00 86.99           C  
ATOM   3632  C   SER A 455       7.849   4.894 -20.928  1.00 86.99           C  
ATOM   3633  O   SER A 455       8.576   5.684 -21.533  1.00 86.99           O  
ATOM   3634  CB  SER A 455       5.395   5.182 -21.302  1.00 86.99           C  
ATOM   3635  OG  SER A 455       4.266   4.741 -22.037  1.00 86.99           O  
ATOM   3636  N   GLU A 456       8.077   4.429 -19.709  1.00 84.56           N  
ATOM   3637  CA  GLU A 456       9.221   4.921 -18.949  1.00 84.56           C  
ATOM   3638  C   GLU A 456      10.496   4.169 -19.319  1.00 84.56           C  
ATOM   3639  O   GLU A 456      11.580   4.494 -18.830  1.00 84.56           O  
ATOM   3640  CB  GLU A 456       8.959   4.803 -17.445  1.00 84.56           C  
ATOM   3641  CG  GLU A 456       7.868   5.733 -16.936  1.00 84.56           C  
ATOM   3642  CD  GLU A 456       8.307   7.187 -16.860  1.00 84.56           C  
ATOM   3643  OE1 GLU A 456       7.449   8.068 -16.622  1.00 84.56           O  
ATOM   3644  OE2 GLU A 456       9.517   7.447 -17.039  1.00 84.56           O1-
ATOM   3645  N   GLY A 457      10.372   3.175 -20.159  1.00 81.42           N  
ATOM   3646  CA  GLY A 457      11.488   2.355 -20.604  1.00 81.42           C  
ATOM   3647  C   GLY A 457      11.906   1.313 -19.583  1.00 81.42           C  
ATOM   3648  O   GLY A 457      13.042   0.833 -19.608  1.00 81.42           O  
ATOM   3649  N   LEU A 458      11.038   1.047 -18.607  1.00 85.49           N  
ATOM   3650  CA  LEU A 458      11.366   0.085 -17.561  1.00 85.49           C  
ATOM   3651  C   LEU A 458      11.221  -1.345 -18.072  1.00 85.49           C  
ATOM   3652  O   LEU A 458      11.822  -2.270 -17.521  1.00 85.49           O  
ATOM   3653  CB  LEU A 458      10.468   0.295 -16.338  1.00 85.49           C  
ATOM   3654  CG  LEU A 458      10.570   1.657 -15.650  1.00 85.49           C  
ATOM   3655  CD1 LEU A 458       9.548   1.759 -14.522  1.00 85.49           C  
ATOM   3656  CD2 LEU A 458      11.981   1.886 -15.121  1.00 85.49           C  
ATOM   3657  N   VAL A 459      10.366  -1.457 -19.076  1.00 85.02           N  
ATOM   3658  CA  VAL A 459      10.185  -2.720 -19.784  1.00 85.02           C  
ATOM   3659  C   VAL A 459      10.771  -2.613 -21.190  1.00 85.02           C  
ATOM   3660  O   VAL A 459      10.267  -1.858 -22.024  1.00 85.02           O  
ATOM   3661  CB  VAL A 459       8.694  -3.120 -19.858  1.00 85.02           C  
ATOM   3662  CG1 VAL A 459       8.533  -4.482 -20.531  1.00 85.02           C  
ATOM   3663  CG2 VAL A 459       8.077  -3.134 -18.461  1.00 85.02           C  
ATOM   3664  N   TYR A 460      11.834  -3.443 -21.348  1.00 78.16           N  
ATOM   3665  CA  TYR A 460      12.512  -3.398 -22.639  1.00 78.16           C  
ATOM   3666  C   TYR A 460      13.060  -4.770 -23.015  1.00 78.16           C  
ATOM   3667  O   TYR A 460      13.534  -5.513 -22.152  1.00 78.16           O  
ATOM   3668  CB  TYR A 460      13.648  -2.371 -22.615  1.00 78.16           C  
ATOM   3669  CG  TYR A 460      14.479  -2.356 -23.874  1.00 78.16           C  
ATOM   3670  CD1 TYR A 460      15.662  -3.088 -23.960  1.00 78.16           C  
ATOM   3671  CD2 TYR A 460      14.086  -1.610 -24.980  1.00 78.16           C  
ATOM   3672  CE1 TYR A 460      16.432  -3.077 -25.118  1.00 78.16           C  
ATOM   3673  CE2 TYR A 460      14.849  -1.591 -26.143  1.00 78.16           C  
ATOM   3674  CZ  TYR A 460      16.019  -2.327 -26.203  1.00 78.16           C  
ATOM   3675  OH  TYR A 460      16.778  -2.311 -27.351  1.00 78.16           O  
ATOM   3676  N   SER A 461      12.868  -5.161 -24.374  1.00 76.04           N  
ATOM   3677  CA  SER A 461      13.441  -6.415 -24.852  1.00 76.04           C  
ATOM   3678  C   SER A 461      14.141  -6.228 -26.193  1.00 76.04           C  
ATOM   3679  O   SER A 461      13.676  -5.463 -27.041  1.00 76.04           O  
ATOM   3680  CB  SER A 461      12.356  -7.486 -24.979  1.00 76.04           C  
ATOM   3681  OG  SER A 461      12.884  -8.672 -25.547  1.00 76.04           O  
ATOM   3682  N   ASP A 462      15.374  -6.865 -26.365  1.00 66.54           N  
ATOM   3683  CA  ASP A 462      16.117  -6.841 -27.621  1.00 66.54           C  
ATOM   3684  C   ASP A 462      15.481  -7.769 -28.654  1.00 66.54           C  
ATOM   3685  O   ASP A 462      15.723  -7.629 -29.854  1.00 66.54           O  
ATOM   3686  CB  ASP A 462      17.577  -7.234 -27.389  1.00 66.54           C  
ATOM   3687  CG  ASP A 462      18.310  -6.276 -26.467  1.00 66.54           C  
ATOM   3688  OD1 ASP A 462      17.928  -5.089 -26.393  1.00 66.54           O  
ATOM   3689  OD2 ASP A 462      19.281  -6.712 -25.811  1.00 66.54           O1-
ATOM   3690  N   LYS A 463      14.618  -8.641 -28.149  1.00 68.53           N  
ATOM   3691  CA  LYS A 463      14.037  -9.645 -29.035  1.00 68.53           C  
ATOM   3692  C   LYS A 463      12.803  -9.101 -29.749  1.00 68.53           C  
ATOM   3693  O   LYS A 463      11.909  -8.538 -29.112  1.00 68.53           O  
ATOM   3694  CB  LYS A 463      13.675 -10.908 -28.252  1.00 68.53           C  
ATOM   3695  CG  LYS A 463      14.875 -11.634 -27.661  1.00 68.53           C  
ATOM   3696  CD  LYS A 463      14.460 -12.927 -26.970  1.00 68.53           C  
ATOM   3697  CE  LYS A 463      15.650 -13.622 -26.322  1.00 68.53           C  
ATOM   3698  NZ  LYS A 463      15.244 -14.876 -25.619  1.00 68.53           N1+
ATOM   3699  N   GLN A 464      12.816  -8.939 -31.068  1.00 60.04           N  
ATOM   3700  CA  GLN A 464      11.763  -8.376 -31.906  1.00 60.04           C  
ATOM   3701  C   GLN A 464      10.445  -9.120 -31.706  1.00 60.04           C  
ATOM   3702  O   GLN A 464       9.371  -8.519 -31.772  1.00 60.04           O  
ATOM   3703  CB  GLN A 464      12.169  -8.417 -33.380  1.00 60.04           C  
ATOM   3704  CG  GLN A 464      12.860  -7.148 -33.862  1.00 60.04           C  
ATOM   3705  CD  GLN A 464      13.280  -7.225 -35.318  1.00 60.04           C  
ATOM   3706  NE2 GLN A 464      13.677  -6.090 -35.882  1.00 60.04           N  
ATOM   3707  OE1 GLN A 464      13.249  -8.297 -35.931  1.00 60.04           O  
ATOM   3708  N   GLU A 465      10.499 -10.400 -31.176  1.00 60.85           N  
ATOM   3709  CA  GLU A 465       9.292 -11.221 -31.163  1.00 60.85           C  
ATOM   3710  C   GLU A 465       8.562 -11.108 -29.828  1.00 60.85           C  
ATOM   3711  O   GLU A 465       7.430 -11.577 -29.692  1.00 60.85           O  
ATOM   3712  CB  GLU A 465       9.634 -12.685 -31.453  1.00 60.85           C  
ATOM   3713  CG  GLU A 465      10.116 -12.934 -32.875  1.00 60.85           C  
ATOM   3714  CD  GLU A 465      10.471 -14.388 -33.142  1.00 60.85           C  
ATOM   3715  OE1 GLU A 465      10.860 -14.718 -34.285  1.00 60.85           O  
ATOM   3716  OE2 GLU A 465      10.358 -15.204 -32.200  1.00 60.85           O1-
ATOM   3717  N   THR A 466       9.084 -10.247 -28.844  1.00 69.85           N  
ATOM   3718  CA  THR A 466       8.435 -10.260 -27.538  1.00 69.85           C  
ATOM   3719  C   THR A 466       7.571  -9.016 -27.352  1.00 69.85           C  
ATOM   3720  O   THR A 466       8.031  -7.895 -27.577  1.00 69.85           O  
ATOM   3721  CB  THR A 466       9.470 -10.344 -26.401  1.00 69.85           C  
ATOM   3722  CG2 THR A 466       8.797 -10.648 -25.066  1.00 69.85           C  
ATOM   3723  OG1 THR A 466      10.412 -11.383 -26.696  1.00 69.85           O  
ATOM   3724  N   SER A 467       6.319  -9.234 -27.283  1.00 83.43           N  
ATOM   3725  CA  SER A 467       5.429  -8.133 -26.931  1.00 83.43           C  
ATOM   3726  C   SER A 467       5.838  -7.491 -25.610  1.00 83.43           C  
ATOM   3727  O   SER A 467       5.990  -8.180 -24.600  1.00 83.43           O  
ATOM   3728  CB  SER A 467       3.982  -8.620 -26.844  1.00 83.43           C  
ATOM   3729  OG  SER A 467       3.163  -7.653 -26.209  1.00 83.43           O  
ATOM   3730  N   LEU A 468       6.129  -6.219 -25.546  1.00 86.15           N  
ATOM   3731  CA  LEU A 468       6.534  -5.496 -24.346  1.00 86.15           C  
ATOM   3732  C   LEU A 468       5.444  -5.557 -23.281  1.00 86.15           C  
ATOM   3733  O   LEU A 468       5.741  -5.642 -22.087  1.00 86.15           O  
ATOM   3734  CB  LEU A 468       6.854  -4.037 -24.681  1.00 86.15           C  
ATOM   3735  CG  LEU A 468       8.124  -3.792 -25.498  1.00 86.15           C  
ATOM   3736  CD1 LEU A 468       8.283  -2.306 -25.799  1.00 86.15           C  
ATOM   3737  CD2 LEU A 468       9.347  -4.327 -24.760  1.00 86.15           C  
ATOM   3738  N   TYR A 469       4.246  -5.597 -23.831  1.00 88.57           N  
ATOM   3739  CA  TYR A 469       3.134  -5.661 -22.890  1.00 88.57           C  
ATOM   3740  C   TYR A 469       3.122  -6.993 -22.150  1.00 88.57           C  
ATOM   3741  O   TYR A 469       2.928  -7.033 -20.933  1.00 88.57           O  
ATOM   3742  CB  TYR A 469       1.802  -5.457 -23.618  1.00 88.57           C  
ATOM   3743  CG  TYR A 469       0.617  -5.331 -22.691  1.00 88.57           C  
ATOM   3744  CD1 TYR A 469      -0.118  -6.452 -22.312  1.00 88.57           C  
ATOM   3745  CD2 TYR A 469       0.229  -4.092 -22.194  1.00 88.57           C  
ATOM   3746  CE1 TYR A 469      -1.212  -6.341 -21.460  1.00 88.57           C  
ATOM   3747  CE2 TYR A 469      -0.863  -3.969 -21.341  1.00 88.57           C  
ATOM   3748  CZ  TYR A 469      -1.575  -5.097 -20.980  1.00 88.57           C  
ATOM   3749  OH  TYR A 469      -2.657  -4.981 -20.136  1.00 88.57           O  
ATOM   3750  N   GLU A 470       3.311  -8.061 -22.888  1.00 85.20           N  
ATOM   3751  CA  GLU A 470       3.347  -9.390 -22.286  1.00 85.20           C  
ATOM   3752  C   GLU A 470       4.506  -9.519 -21.302  1.00 85.20           C  
ATOM   3753  O   GLU A 470       4.364 -10.135 -20.243  1.00 85.20           O  
ATOM   3754  CB  GLU A 470       3.452 -10.469 -23.367  1.00 85.20           C  
ATOM   3755  CG  GLU A 470       2.163 -10.686 -24.146  1.00 85.20           C  
ATOM   3756  CD  GLU A 470       2.298 -11.718 -25.255  1.00 85.20           C  
ATOM   3757  OE1 GLU A 470       1.287 -12.023 -25.927  1.00 85.20           O  
ATOM   3758  OE2 GLU A 470       3.425 -12.225 -25.453  1.00 85.20           O1-
ATOM   3759  N   LEU A 471       5.640  -8.919 -21.704  1.00 83.46           N  
ATOM   3760  CA  LEU A 471       6.790  -8.889 -20.807  1.00 83.46           C  
ATOM   3761  C   LEU A 471       6.472  -8.098 -19.542  1.00 83.46           C  
ATOM   3762  O   LEU A 471       6.804  -8.530 -18.435  1.00 83.46           O  
ATOM   3763  CB  LEU A 471       8.005  -8.279 -21.512  1.00 83.46           C  
ATOM   3764  CG  LEU A 471       9.307  -8.242 -20.710  1.00 83.46           C  
ATOM   3765  CD1 LEU A 471       9.691  -9.647 -20.257  1.00 83.46           C  
ATOM   3766  CD2 LEU A 471      10.426  -7.616 -21.535  1.00 83.46           C  
ATOM   3767  N   GLY A 472       5.871  -6.990 -19.718  1.00 86.69           N  
ATOM   3768  CA  GLY A 472       5.440  -6.190 -18.583  1.00 86.69           C  
ATOM   3769  C   GLY A 472       4.473  -6.920 -17.671  1.00 86.69           C  
ATOM   3770  O   GLY A 472       4.568  -6.816 -16.446  1.00 86.69           O  
ATOM   3771  N   ASN A 473       3.608  -7.631 -18.294  1.00 86.22           N  
ATOM   3772  CA  ASN A 473       2.667  -8.440 -17.527  1.00 86.22           C  
ATOM   3773  C   ASN A 473       3.388  -9.475 -16.668  1.00 86.22           C  
ATOM   3774  O   ASN A 473       2.993  -9.726 -15.528  1.00 86.22           O  
ATOM   3775  CB  ASN A 473       1.666  -9.128 -18.458  1.00 86.22           C  
ATOM   3776  CG  ASN A 473       0.461  -9.674 -17.719  1.00 86.22           C  
ATOM   3777  ND2 ASN A 473       0.236 -10.978 -17.832  1.00 86.22           N  
ATOM   3778  OD1 ASN A 473      -0.263  -8.930 -17.052  1.00 86.22           O  
ATOM   3779  N   SER A 474       4.383 -10.032 -17.170  1.00 81.25           N  
ATOM   3780  CA  SER A 474       5.183 -10.998 -16.425  1.00 81.25           C  
ATOM   3781  C   SER A 474       5.862 -10.347 -15.225  1.00 81.25           C  
ATOM   3782  O   SER A 474       5.973 -10.958 -14.160  1.00 81.25           O  
ATOM   3783  CB  SER A 474       6.237 -11.636 -17.332  1.00 81.25           C  
ATOM   3784  OG  SER A 474       7.281 -10.719 -17.612  1.00 81.25           O  
ATOM   3785  N   TYR A 475       6.337  -9.083 -15.425  1.00 84.98           N  
ATOM   3786  CA  TYR A 475       6.917  -8.339 -14.313  1.00 84.98           C  
ATOM   3787  C   TYR A 475       5.893  -8.128 -13.204  1.00 84.98           C  
ATOM   3788  O   TYR A 475       6.194  -8.334 -12.026  1.00 84.98           O  
ATOM   3789  CB  TYR A 475       7.454  -6.987 -14.792  1.00 84.98           C  
ATOM   3790  CG  TYR A 475       8.697  -7.093 -15.642  1.00 84.98           C  
ATOM   3791  CD1 TYR A 475       9.181  -8.334 -16.050  1.00 84.98           C  
ATOM   3792  CD2 TYR A 475       9.390  -5.954 -16.037  1.00 84.98           C  
ATOM   3793  CE1 TYR A 475      10.327  -8.437 -16.832  1.00 84.98           C  
ATOM   3794  CE2 TYR A 475      10.537  -6.045 -16.818  1.00 84.98           C  
ATOM   3795  CZ  TYR A 475      10.997  -7.289 -17.210  1.00 84.98           C  
ATOM   3796  OH  TYR A 475      12.132  -7.385 -17.984  1.00 84.98           O  
ATOM   3797  N   PHE A 476       4.711  -7.677 -13.633  1.00 84.05           N  
ATOM   3798  CA  PHE A 476       3.617  -7.430 -12.702  1.00 84.05           C  
ATOM   3799  C   PHE A 476       3.303  -8.682 -11.891  1.00 84.05           C  
ATOM   3800  O   PHE A 476       3.198  -8.623 -10.665  1.00 84.05           O  
ATOM   3801  CB  PHE A 476       2.365  -6.964 -13.454  1.00 84.05           C  
ATOM   3802  CG  PHE A 476       1.176  -6.728 -12.563  1.00 84.05           C  
ATOM   3803  CD1 PHE A 476       0.266  -7.747 -12.310  1.00 84.05           C  
ATOM   3804  CD2 PHE A 476       0.967  -5.485 -11.979  1.00 84.05           C  
ATOM   3805  CE1 PHE A 476      -0.836  -7.531 -11.486  1.00 84.05           C  
ATOM   3806  CE2 PHE A 476      -0.132  -5.262 -11.154  1.00 84.05           C  
ATOM   3807  CZ  PHE A 476      -1.033  -6.285 -10.910  1.00 84.05           C  
ATOM   3808  N   THR A 477       3.200  -9.741 -12.527  1.00 77.57           N  
ATOM   3809  CA  THR A 477       2.872 -11.016 -11.899  1.00 77.57           C  
ATOM   3810  C   THR A 477       3.949 -11.418 -10.896  1.00 77.57           C  
ATOM   3811  O   THR A 477       3.640 -11.906  -9.807  1.00 77.57           O  
ATOM   3812  CB  THR A 477       2.705 -12.129 -12.950  1.00 77.57           C  
ATOM   3813  CG2 THR A 477       2.364 -13.462 -12.291  1.00 77.57           C  
ATOM   3814  OG1 THR A 477       1.650 -11.772 -13.852  1.00 77.57           O  
ATOM   3815  N   GLU A 478       5.181 -11.194 -11.229  1.00 75.90           N  
ATOM   3816  CA  GLU A 478       6.297 -11.538 -10.353  1.00 75.90           C  
ATOM   3817  C   GLU A 478       6.282 -10.693  -9.082  1.00 75.90           C  
ATOM   3818  O   GLU A 478       6.549 -11.199  -7.990  1.00 75.90           O  
ATOM   3819  CB  GLU A 478       7.630 -11.363 -11.085  1.00 75.90           C  
ATOM   3820  CG  GLU A 478       8.821 -11.954 -10.345  1.00 75.90           C  
ATOM   3821  CD  GLU A 478      10.051 -12.121 -11.224  1.00 75.90           C  
ATOM   3822  OE1 GLU A 478      11.133 -12.462 -10.694  1.00 75.90           O  
ATOM   3823  OE2 GLU A 478       9.931 -11.909 -12.451  1.00 75.90           O1-
ATOM   3824  N   LEU A 479       5.942  -9.385  -9.248  1.00 82.87           N  
ATOM   3825  CA  LEU A 479       5.857  -8.523  -8.074  1.00 82.87           C  
ATOM   3826  C   LEU A 479       4.728  -8.969  -7.152  1.00 82.87           C  
ATOM   3827  O   LEU A 479       4.875  -8.948  -5.928  1.00 82.87           O  
ATOM   3828  CB  LEU A 479       5.644  -7.066  -8.494  1.00 82.87           C  
ATOM   3829  CG  LEU A 479       6.859  -6.343  -9.078  1.00 82.87           C  
ATOM   3830  CD1 LEU A 479       6.460  -4.962  -9.586  1.00 82.87           C  
ATOM   3831  CD2 LEU A 479       7.969  -6.237  -8.038  1.00 82.87           C  
ATOM   3832  N   VAL A 480       3.656  -9.335  -7.737  1.00 73.28           N  
ATOM   3833  CA  VAL A 480       2.521  -9.845  -6.974  1.00 73.28           C  
ATOM   3834  C   VAL A 480       2.913 -11.141  -6.269  1.00 73.28           C  
ATOM   3835  O   VAL A 480       2.643 -11.314  -5.078  1.00 73.28           O  
ATOM   3836  CB  VAL A 480       1.290 -10.080  -7.877  1.00 73.28           C  
ATOM   3837  CG1 VAL A 480       0.200 -10.836  -7.118  1.00 73.28           C  
ATOM   3838  CG2 VAL A 480       0.754  -8.751  -8.405  1.00 73.28           C  
ATOM   3839  N   ASN A 481       3.655 -11.940  -6.948  1.00 70.11           N  
ATOM   3840  CA  ASN A 481       4.056 -13.243  -6.429  1.00 70.11           C  
ATOM   3841  C   ASN A 481       5.041 -13.107  -5.272  1.00 70.11           C  
ATOM   3842  O   ASN A 481       5.069 -13.948  -4.372  1.00 70.11           O  
ATOM   3843  CB  ASN A 481       4.659 -14.102  -7.543  1.00 70.11           C  
ATOM   3844  CG  ASN A 481       3.615 -14.616  -8.514  1.00 70.11           C  
ATOM   3845  ND2 ASN A 481       4.054 -15.005  -9.705  1.00 70.11           N  
ATOM   3846  OD1 ASN A 481       2.424 -14.663  -8.197  1.00 70.11           O  
ATOM   3847  N   ARG A 482       5.809 -12.117  -5.357  1.00 70.44           N  
ATOM   3848  CA  ARG A 482       6.768 -11.884  -4.282  1.00 70.44           C  
ATOM   3849  C   ARG A 482       6.130 -11.105  -3.137  1.00 70.44           C  
ATOM   3850  O   ARG A 482       6.821 -10.674  -2.211  1.00 70.44           O  
ATOM   3851  CB  ARG A 482       7.994 -11.134  -4.808  1.00 70.44           C  
ATOM   3852  CG  ARG A 482       8.868 -11.959  -5.739  1.00 70.44           C  
ATOM   3853  CD  ARG A 482      10.104 -11.188  -6.183  1.00 70.44           C  
ATOM   3854  NE  ARG A 482      10.989 -12.013  -6.999  1.00 70.44           N  
ATOM   3855  CZ  ARG A 482      12.233 -12.350  -6.666  1.00 70.44           C  
ATOM   3856  NH1 ARG A 482      12.763 -11.936  -5.521  1.00 70.44           N1+
ATOM   3857  NH2 ARG A 482      12.951 -13.105  -7.484  1.00 70.44           N  
ATOM   3858  N   SER A 483       4.860 -10.804  -3.286  1.00 71.86           N  
ATOM   3859  CA  SER A 483       4.050 -10.096  -2.300  1.00 71.86           C  
ATOM   3860  C   SER A 483       4.531  -8.661  -2.116  1.00 71.86           C  
ATOM   3861  O   SER A 483       4.441  -8.106  -1.019  1.00 71.86           O  
ATOM   3862  CB  SER A 483       4.080 -10.828  -0.957  1.00 71.86           C  
ATOM   3863  OG  SER A 483       3.488 -12.111  -1.071  1.00 71.86           O  
ATOM   3864  N   MET A 484       5.157  -8.132  -3.190  1.00 80.10           N  
ATOM   3865  CA  MET A 484       5.606  -6.746  -3.094  1.00 80.10           C  
ATOM   3866  C   MET A 484       4.463  -5.781  -3.393  1.00 80.10           C  
ATOM   3867  O   MET A 484       4.501  -4.620  -2.982  1.00 80.10           O  
ATOM   3868  CB  MET A 484       6.771  -6.489  -4.051  1.00 80.10           C  
ATOM   3869  CG  MET A 484       8.069  -7.159  -3.630  1.00 80.10           C  
ATOM   3870  SD  MET A 484       8.703  -6.520  -2.032  1.00 80.10           S  
ATOM   3871  CE  MET A 484      10.089  -7.659  -1.758  1.00 80.10           C  
ATOM   3872  N   VAL A 485       3.403  -6.339  -4.056  1.00 81.06           N  
ATOM   3873  CA  VAL A 485       2.182  -5.586  -4.323  1.00 81.06           C  
ATOM   3874  C   VAL A 485       0.963  -6.461  -4.037  1.00 81.06           C  
ATOM   3875  O   VAL A 485       1.032  -7.688  -4.145  1.00 81.06           O  
ATOM   3876  CB  VAL A 485       2.139  -5.071  -5.779  1.00 81.06           C  
ATOM   3877  CG1 VAL A 485       3.249  -4.050  -6.023  1.00 81.06           C  
ATOM   3878  CG2 VAL A 485       2.254  -6.236  -6.760  1.00 81.06           C  
ATOM   3879  N   GLN A 486      -0.137  -5.781  -3.640  1.00 73.11           N  
ATOM   3880  CA  GLN A 486      -1.375  -6.508  -3.376  1.00 73.11           C  
ATOM   3881  C   GLN A 486      -2.274  -6.527  -4.609  1.00 73.11           C  
ATOM   3882  O   GLN A 486      -2.577  -5.477  -5.180  1.00 73.11           O  
ATOM   3883  CB  GLN A 486      -2.120  -5.889  -2.192  1.00 73.11           C  
ATOM   3884  CG  GLN A 486      -1.368  -5.990  -0.872  1.00 73.11           C  
ATOM   3885  CD  GLN A 486      -2.100  -5.316   0.273  1.00 73.11           C  
ATOM   3886  NE2 GLN A 486      -2.065  -5.938   1.447  1.00 73.11           N  
ATOM   3887  OE1 GLN A 486      -2.691  -4.245   0.105  1.00 73.11           O  
ATOM   3888  N   PRO A 487      -2.706  -7.677  -4.958  1.00 72.68           N  
ATOM   3889  CA  PRO A 487      -3.625  -7.735  -6.097  1.00 72.68           C  
ATOM   3890  C   PRO A 487      -5.031  -7.251  -5.747  1.00 72.68           C  
ATOM   3891  O   PRO A 487      -5.492  -7.448  -4.619  1.00 72.68           O  
ATOM   3892  CB  PRO A 487      -3.636  -9.221  -6.467  1.00 72.68           C  
ATOM   3893  CG  PRO A 487      -3.324  -9.934  -5.191  1.00 72.68           C  
ATOM   3894  CD  PRO A 487      -2.418  -9.065  -4.367  1.00 72.68           C  
ATOM   3895  N   ILE A 488      -5.643  -6.550  -6.708  1.00 69.43           N  
ATOM   3896  CA  ILE A 488      -7.029  -6.113  -6.571  1.00 69.43           C  
ATOM   3897  C   ILE A 488      -7.866  -6.685  -7.712  1.00 69.43           C  
ATOM   3898  O   ILE A 488      -7.547  -6.483  -8.886  1.00 69.43           O  
ATOM   3899  CB  ILE A 488      -7.135  -4.571  -6.549  1.00 69.43           C  
ATOM   3900  CG1 ILE A 488      -6.368  -4.000  -5.351  1.00 69.43           C  
ATOM   3901  CG2 ILE A 488      -8.602  -4.132  -6.520  1.00 69.43           C  
ATOM   3902  CD1 ILE A 488      -6.263  -2.481  -5.351  1.00 69.43           C  
ATOM   3903  N   GLY A 489      -8.964  -7.400  -7.235  1.00 62.28           N  
ATOM   3904  CA  GLY A 489      -9.935  -7.836  -8.226  1.00 62.28           C  
ATOM   3905  C   GLY A 489      -9.405  -8.922  -9.143  1.00 62.28           C  
ATOM   3906  O   GLY A 489      -8.201  -8.994  -9.398  1.00 62.28           O  
ATOM   3907  N   ILE A 490     -10.289  -9.757  -9.525  1.00 66.49           N  
ATOM   3908  CA  ILE A 490      -9.984 -10.787 -10.513  1.00 66.49           C  
ATOM   3909  C   ILE A 490     -10.966 -10.690 -11.678  1.00 66.49           C  
ATOM   3910  O   ILE A 490     -12.164 -10.483 -11.473  1.00 66.49           O  
ATOM   3911  CB  ILE A 490     -10.029 -12.200  -9.889  1.00 66.49           C  
ATOM   3912  CG1 ILE A 490      -9.022 -12.308  -8.738  1.00 66.49           C  
ATOM   3913  CG2 ILE A 490      -9.762 -13.268 -10.953  1.00 66.49           C  
ATOM   3914  CD1 ILE A 490      -9.114 -13.611  -7.956  1.00 66.49           C  
ATOM   3915  N   ASP A 491     -10.380 -10.644 -12.886  1.00 65.90           N  
ATOM   3916  CA  ASP A 491     -11.285 -10.576 -14.030  1.00 65.90           C  
ATOM   3917  C   ASP A 491     -11.877 -11.949 -14.343  1.00 65.90           C  
ATOM   3918  O   ASP A 491     -11.605 -12.923 -13.639  1.00 65.90           O  
ATOM   3919  CB  ASP A 491     -10.557 -10.024 -15.258  1.00 65.90           C  
ATOM   3920  CG  ASP A 491      -9.458 -10.944 -15.759  1.00 65.90           C  
ATOM   3921  OD1 ASP A 491      -9.433 -12.132 -15.372  1.00 65.90           O  
ATOM   3922  OD2 ASP A 491      -8.607 -10.476 -16.546  1.00 65.90           O1-
ATOM   3923  N   VAL A 492     -12.777 -12.006 -15.326  1.00 60.44           N  
ATOM   3924  CA  VAL A 492     -13.547 -13.194 -15.682  1.00 60.44           C  
ATOM   3925  C   VAL A 492     -12.601 -14.314 -16.109  1.00 60.44           C  
ATOM   3926  O   VAL A 492     -12.924 -15.496 -15.968  1.00 60.44           O  
ATOM   3927  CB  VAL A 492     -14.563 -12.896 -16.807  1.00 60.44           C  
ATOM   3928  CG1 VAL A 492     -15.836 -12.276 -16.234  1.00 60.44           C  
ATOM   3929  CG2 VAL A 492     -13.942 -11.976 -17.856  1.00 60.44           C  
ATOM   3930  N   GLU A 493     -11.421 -13.822 -16.527  1.00 62.90           N  
ATOM   3931  CA  GLU A 493     -10.448 -14.797 -17.010  1.00 62.90           C  
ATOM   3932  C   GLU A 493      -9.536 -15.272 -15.883  1.00 62.90           C  
ATOM   3933  O   GLU A 493      -8.641 -16.089 -16.104  1.00 62.90           O  
ATOM   3934  CB  GLU A 493      -9.613 -14.205 -18.148  1.00 62.90           C  
ATOM   3935  CG  GLU A 493     -10.396 -13.984 -19.435  1.00 62.90           C  
ATOM   3936  CD  GLU A 493     -10.095 -12.650 -20.099  1.00 62.90           C  
ATOM   3937  OE1 GLU A 493     -10.774 -12.299 -21.091  1.00 62.90           O  
ATOM   3938  OE2 GLU A 493      -9.174 -11.950 -19.623  1.00 62.90           O1-
ATOM   3939  N   GLY A 494      -9.749 -14.723 -14.653  1.00 63.43           N  
ATOM   3940  CA  GLY A 494      -8.967 -15.134 -13.497  1.00 63.43           C  
ATOM   3941  C   GLY A 494      -7.677 -14.351 -13.341  1.00 63.43           C  
ATOM   3942  O   GLY A 494      -6.798 -14.741 -12.570  1.00 63.43           O  
ATOM   3943  N   ASN A 495      -7.571 -13.246 -14.137  1.00 70.60           N  
ATOM   3944  CA  ASN A 495      -6.377 -12.414 -14.035  1.00 70.60           C  
ATOM   3945  C   ASN A 495      -6.581 -11.258 -13.060  1.00 70.60           C  
ATOM   3946  O   ASN A 495      -7.691 -10.740 -12.928  1.00 70.60           O  
ATOM   3947  CB  ASN A 495      -5.973 -11.883 -15.412  1.00 70.60           C  
ATOM   3948  CG  ASN A 495      -5.639 -12.992 -16.391  1.00 70.60           C  
ATOM   3949  ND2 ASN A 495      -6.148 -12.878 -17.612  1.00 70.60           N  
ATOM   3950  OD1 ASN A 495      -4.930 -13.943 -16.052  1.00 70.60           O  
ATOM   3951  N   VAL A 496      -5.511 -10.843 -12.442  1.00 68.46           N  
ATOM   3952  CA  VAL A 496      -5.546  -9.717 -11.515  1.00 68.46           C  
ATOM   3953  C   VAL A 496      -5.822  -8.425 -12.281  1.00 68.46           C  
ATOM   3954  O   VAL A 496      -5.135  -8.117 -13.259  1.00 68.46           O  
ATOM   3955  CB  VAL A 496      -4.227  -9.595 -10.721  1.00 68.46           C  
ATOM   3956  CG1 VAL A 496      -4.256  -8.368  -9.811  1.00 68.46           C  
ATOM   3957  CG2 VAL A 496      -3.976 -10.862  -9.906  1.00 68.46           C  
ATOM   3958  N   GLU A 497      -6.850  -7.711 -11.905  1.00 78.04           N  
ATOM   3959  CA  GLU A 497      -7.287  -6.495 -12.584  1.00 78.04           C  
ATOM   3960  C   GLU A 497      -6.400  -5.309 -12.218  1.00 78.04           C  
ATOM   3961  O   GLU A 497      -6.193  -4.407 -13.032  1.00 78.04           O  
ATOM   3962  CB  GLU A 497      -8.747  -6.185 -12.245  1.00 78.04           C  
ATOM   3963  CG  GLU A 497      -9.746  -7.119 -12.913  1.00 78.04           C  
ATOM   3964  CD  GLU A 497     -11.194  -6.752 -12.629  1.00 78.04           C  
ATOM   3965  OE1 GLU A 497     -12.104  -7.364 -13.232  1.00 78.04           O  
ATOM   3966  OE2 GLU A 497     -11.419  -5.845 -11.797  1.00 78.04           O1-
ATOM   3967  N   GLY A 498      -5.891  -5.340 -11.020  1.00 81.72           N  
ATOM   3968  CA  GLY A 498      -5.086  -4.246 -10.503  1.00 81.72           C  
ATOM   3969  C   GLY A 498      -4.342  -4.602  -9.230  1.00 81.72           C  
ATOM   3970  O   GLY A 498      -4.340  -5.761  -8.809  1.00 81.72           O  
ATOM   3971  N   CYS A 499      -3.679  -3.630  -8.784  1.00 83.41           N  
ATOM   3972  CA  CYS A 499      -2.936  -3.877  -7.553  1.00 83.41           C  
ATOM   3973  C   CYS A 499      -2.933  -2.641  -6.661  1.00 83.41           C  
ATOM   3974  O   CYS A 499      -3.365  -1.566  -7.081  1.00 83.41           O  
ATOM   3975  CB  CYS A 499      -1.500  -4.294  -7.867  1.00 83.41           C  
ATOM   3976  SG  CYS A 499      -0.502  -2.975  -8.594  1.00 83.41           S  
ATOM   3977  N   ARG A 500      -2.503  -2.877  -5.430  1.00 80.05           N  
ATOM   3978  CA  ARG A 500      -2.229  -1.838  -4.443  1.00 80.05           C  
ATOM   3979  C   ARG A 500      -0.902  -2.089  -3.736  1.00 80.05           C  
ATOM   3980  O   ARG A 500      -0.468  -3.236  -3.608  1.00 80.05           O  
ATOM   3981  CB  ARG A 500      -3.363  -1.758  -3.418  1.00 80.05           C  
ATOM   3982  CG  ARG A 500      -4.644  -1.148  -3.962  1.00 80.05           C  
ATOM   3983  CD  ARG A 500      -5.665  -0.902  -2.860  1.00 80.05           C  
ATOM   3984  NE  ARG A 500      -6.548  -2.050  -2.677  1.00 80.05           N  
ATOM   3985  CZ  ARG A 500      -7.545  -2.107  -1.798  1.00 80.05           C  
ATOM   3986  NH1 ARG A 500      -7.805  -1.078  -1.000  1.00 80.05           N1+
ATOM   3987  NH2 ARG A 500      -8.287  -3.202  -1.716  1.00 80.05           N  
ATOM   3988  N   VAL A 501      -0.318  -0.986  -3.380  1.00 78.63           N  
ATOM   3989  CA  VAL A 501       0.911  -1.151  -2.611  1.00 78.63           C  
ATOM   3990  C   VAL A 501       0.610  -1.015  -1.120  1.00 78.63           C  
ATOM   3991  O   VAL A 501       0.017  -0.023  -0.688  1.00 78.63           O  
ATOM   3992  CB  VAL A 501       1.987  -0.126  -3.033  1.00 78.63           C  
ATOM   3993  CG1 VAL A 501       3.292  -0.372  -2.278  1.00 78.63           C  
ATOM   3994  CG2 VAL A 501       2.219  -0.188  -4.541  1.00 78.63           C  
ATOM   3995  N   HIS A 502       0.971  -2.078  -0.441  1.00 74.55           N  
ATOM   3996  CA  HIS A 502       0.804  -2.038   1.007  1.00 74.55           C  
ATOM   3997  C   HIS A 502       1.562  -0.862   1.616  1.00 74.55           C  
ATOM   3998  O   HIS A 502       2.651  -0.515   1.155  1.00 74.55           O  
ATOM   3999  CB  HIS A 502       1.275  -3.349   1.638  1.00 74.55           C  
ATOM   4000  CG  HIS A 502       0.814  -3.537   3.048  1.00 74.55           C  
ATOM   4001  CD2 HIS A 502      -0.170  -4.310   3.567  1.00 74.55           C  
ATOM   4002  ND1 HIS A 502       1.388  -2.876   4.113  1.00 74.55           N  
ATOM   4003  CE1 HIS A 502       0.775  -3.237   5.229  1.00 74.55           C  
ATOM   4004  NE2 HIS A 502      -0.173  -4.106   4.924  1.00 74.55           N  
ATOM   4005  N   ASP A 503       1.066  -0.198   2.663  1.00 68.36           N  
ATOM   4006  CA  ASP A 503       1.572   1.025   3.276  1.00 68.36           C  
ATOM   4007  C   ASP A 503       3.044   0.880   3.658  1.00 68.36           C  
ATOM   4008  O   ASP A 503       3.841   1.794   3.438  1.00 68.36           O  
ATOM   4009  CB  ASP A 503       0.743   1.391   4.509  1.00 68.36           C  
ATOM   4010  CG  ASP A 503      -0.711   1.681   4.181  1.00 68.36           C  
ATOM   4011  OD1 ASP A 503      -1.037   1.897   2.994  1.00 68.36           O  
ATOM   4012  OD2 ASP A 503      -1.537   1.696   5.119  1.00 68.36           O1-
ATOM   4013  N   MET A 504       3.478  -0.334   4.187  1.00 72.92           N  
ATOM   4014  CA  MET A 504       4.860  -0.534   4.613  1.00 72.92           C  
ATOM   4015  C   MET A 504       5.788  -0.657   3.409  1.00 72.92           C  
ATOM   4016  O   MET A 504       6.934  -0.206   3.455  1.00 72.92           O  
ATOM   4017  CB  MET A 504       4.977  -1.779   5.493  1.00 72.92           C  
ATOM   4018  CG  MET A 504       4.265  -1.654   6.830  1.00 72.92           C  
ATOM   4019  SD  MET A 504       5.004  -0.361   7.902  1.00 72.92           S  
ATOM   4020  CE  MET A 504       6.636  -1.094   8.208  1.00 72.92           C  
ATOM   4021  N   VAL A 505       5.299  -1.242   2.390  1.00 76.51           N  
ATOM   4022  CA  VAL A 505       6.086  -1.356   1.167  1.00 76.51           C  
ATOM   4023  C   VAL A 505       6.236   0.018   0.519  1.00 76.51           C  
ATOM   4024  O   VAL A 505       7.321   0.379   0.056  1.00 76.51           O  
ATOM   4025  CB  VAL A 505       5.447  -2.349   0.171  1.00 76.51           C  
ATOM   4026  CG1 VAL A 505       6.230  -2.377  -1.141  1.00 76.51           C  
ATOM   4027  CG2 VAL A 505       5.374  -3.746   0.783  1.00 76.51           C  
ATOM   4028  N   LEU A 506       5.094   0.729   0.524  1.00 78.14           N  
ATOM   4029  CA  LEU A 506       5.130   2.076  -0.036  1.00 78.14           C  
ATOM   4030  C   LEU A 506       6.111   2.957   0.730  1.00 78.14           C  
ATOM   4031  O   LEU A 506       6.881   3.707   0.125  1.00 78.14           O  
ATOM   4032  CB  LEU A 506       3.735   2.705  -0.011  1.00 78.14           C  
ATOM   4033  CG  LEU A 506       3.585   4.052  -0.719  1.00 78.14           C  
ATOM   4034  CD1 LEU A 506       3.929   3.914  -2.199  1.00 78.14           C  
ATOM   4035  CD2 LEU A 506       2.171   4.595  -0.543  1.00 78.14           C  
ATOM   4036  N   ASP A 507       6.138   2.887   2.059  1.00 72.78           N  
ATOM   4037  CA  ASP A 507       7.077   3.640   2.884  1.00 72.78           C  
ATOM   4038  C   ASP A 507       8.521   3.281   2.540  1.00 72.78           C  
ATOM   4039  O   ASP A 507       9.379   4.161   2.447  1.00 72.78           O  
ATOM   4040  CB  ASP A 507       6.811   3.385   4.369  1.00 72.78           C  
ATOM   4041  CG  ASP A 507       7.467   4.412   5.275  1.00 72.78           C  
ATOM   4042  OD1 ASP A 507       7.455   5.616   4.941  1.00 72.78           O  
ATOM   4043  OD2 ASP A 507       8.005   4.013   6.330  1.00 72.78           O1-
ATOM   4044  N   LEU A 508       8.764   2.008   2.360  1.00 77.63           N  
ATOM   4045  CA  LEU A 508      10.090   1.515   2.005  1.00 77.63           C  
ATOM   4046  C   LEU A 508      10.532   2.069   0.654  1.00 77.63           C  
ATOM   4047  O   LEU A 508      11.630   2.617   0.533  1.00 77.63           O  
ATOM   4048  CB  LEU A 508      10.103  -0.015   1.971  1.00 77.63           C  
ATOM   4049  CG  LEU A 508      11.374  -0.671   1.430  1.00 77.63           C  
ATOM   4050  CD1 LEU A 508      12.552  -0.387   2.355  1.00 77.63           C  
ATOM   4051  CD2 LEU A 508      11.171  -2.173   1.261  1.00 77.63           C  
ATOM   4052  N   ILE A 509       9.711   1.968  -0.344  1.00 83.43           N  
ATOM   4053  CA  ILE A 509      10.138   2.336  -1.690  1.00 83.43           C  
ATOM   4054  C   ILE A 509      10.254   3.854  -1.798  1.00 83.43           C  
ATOM   4055  O   ILE A 509      11.074   4.368  -2.563  1.00 83.43           O  
ATOM   4056  CB  ILE A 509       9.164   1.795  -2.760  1.00 83.43           C  
ATOM   4057  CG1 ILE A 509       7.753   2.347  -2.525  1.00 83.43           C  
ATOM   4058  CG2 ILE A 509       9.159   0.263  -2.761  1.00 83.43           C  
ATOM   4059  CD1 ILE A 509       6.743   1.937  -3.588  1.00 83.43           C  
ATOM   4060  N   CYS A 510       9.420   4.646  -1.024  1.00 77.46           N  
ATOM   4061  CA  CYS A 510       9.567   6.096  -0.976  1.00 77.46           C  
ATOM   4062  C   CYS A 510      10.894   6.489  -0.338  1.00 77.46           C  
ATOM   4063  O   CYS A 510      11.561   7.415  -0.803  1.00 77.46           O  
ATOM   4064  CB  CYS A 510       8.411   6.727  -0.199  1.00 77.46           C  
ATOM   4065  SG  CYS A 510       6.846   6.731  -1.100  1.00 77.46           S  
ATOM   4066  N   SER A 511      11.225   5.774   0.693  1.00 72.26           N  
ATOM   4067  CA  SER A 511      12.504   6.022   1.349  1.00 72.26           C  
ATOM   4068  C   SER A 511      13.672   5.690   0.426  1.00 72.26           C  
ATOM   4069  O   SER A 511      14.644   6.445   0.350  1.00 72.26           O  
ATOM   4070  CB  SER A 511      12.614   5.205   2.637  1.00 72.26           C  
ATOM   4071  OG  SER A 511      13.905   5.334   3.207  1.00 72.26           O  
ATOM   4072  N   LEU A 512      13.593   4.593  -0.280  1.00 72.72           N  
ATOM   4073  CA  LEU A 512      14.644   4.173  -1.200  1.00 72.72           C  
ATOM   4074  C   LEU A 512      14.747   5.130  -2.382  1.00 72.72           C  
ATOM   4075  O   LEU A 512      15.848   5.432  -2.848  1.00 72.72           O  
ATOM   4076  CB  LEU A 512      14.379   2.751  -1.702  1.00 72.72           C  
ATOM   4077  CG  LEU A 512      14.614   1.622  -0.696  1.00 72.72           C  
ATOM   4078  CD1 LEU A 512      14.115   0.297  -1.261  1.00 72.72           C  
ATOM   4079  CD2 LEU A 512      16.092   1.531  -0.331  1.00 72.72           C  
ATOM   4080  N   SER A 513      13.530   5.583  -2.833  1.00 71.45           N  
ATOM   4081  CA  SER A 513      13.486   6.494  -3.972  1.00 71.45           C  
ATOM   4082  C   SER A 513      14.122   7.838  -3.630  1.00 71.45           C  
ATOM   4083  O   SER A 513      14.803   8.438  -4.464  1.00 71.45           O  
ATOM   4084  CB  SER A 513      12.044   6.706  -4.434  1.00 71.45           C  
ATOM   4085  OG  SER A 513      11.495   5.499  -4.936  1.00 71.45           O  
ATOM   4086  N   SER A 514      13.885   8.343  -2.376  1.00 68.26           N  
ATOM   4087  CA  SER A 514      14.462   9.605  -1.924  1.00 68.26           C  
ATOM   4088  C   SER A 514      15.980   9.511  -1.814  1.00 68.26           C  
ATOM   4089  O   SER A 514      16.690  10.473  -2.117  1.00 68.26           O  
ATOM   4090  CB  SER A 514      13.869  10.012  -0.574  1.00 68.26           C  
ATOM   4091  OG  SER A 514      14.025   8.974   0.377  1.00 68.26           O  
ATOM   4092  N   GLU A 515      16.436   8.400  -1.378  1.00 62.96           N  
ATOM   4093  CA  GLU A 515      17.873   8.171  -1.261  1.00 62.96           C  
ATOM   4094  C   GLU A 515      18.532   8.087  -2.635  1.00 62.96           C  
ATOM   4095  O   GLU A 515      19.657   8.554  -2.819  1.00 62.96           O  
ATOM   4096  CB  GLU A 515      18.150   6.893  -0.465  1.00 62.96           C  
ATOM   4097  CG  GLU A 515      18.056   7.075   1.042  1.00 62.96           C  
ATOM   4098  CD  GLU A 515      18.322   5.796   1.819  1.00 62.96           C  
ATOM   4099  OE1 GLU A 515      18.153   5.792   3.060  1.00 62.96           O  
ATOM   4100  OE2 GLU A 515      18.703   4.788   1.182  1.00 62.96           O1-
ATOM   4101  N   GLU A 516      17.725   7.535  -3.539  1.00 57.90           N  
ATOM   4102  CA  GLU A 516      18.259   7.335  -4.883  1.00 57.90           C  
ATOM   4103  C   GLU A 516      18.161   8.613  -5.711  1.00 57.90           C  
ATOM   4104  O   GLU A 516      18.953   8.824  -6.632  1.00 57.90           O  
ATOM   4105  CB  GLU A 516      17.523   6.193  -5.589  1.00 57.90           C  
ATOM   4106  CG  GLU A 516      17.971   4.808  -5.148  1.00 57.90           C  
ATOM   4107  CD  GLU A 516      17.359   3.688  -5.974  1.00 57.90           C  
ATOM   4108  OE1 GLU A 516      17.745   2.512  -5.784  1.00 57.90           O  
ATOM   4109  OE2 GLU A 516      16.486   3.989  -6.819  1.00 57.90           O1-
ATOM   4110  N   ASN A 517      17.208   9.591  -5.427  1.00 42.80           N  
ATOM   4111  CA  ASN A 517      17.178  10.882  -6.105  1.00 42.80           C  
ATOM   4112  C   ASN A 517      18.297  11.798  -5.617  1.00 42.80           C  
ATOM   4113  O   ASN A 517      18.916  12.508  -6.412  1.00 42.80           O  
ATOM   4114  CB  ASN A 517      15.818  11.558  -5.914  1.00 42.80           C  
ATOM   4115  CG  ASN A 517      14.800  11.122  -6.949  1.00 42.80           C  
ATOM   4116  ND2 ASN A 517      13.526  11.372  -6.669  1.00 42.80           N  
ATOM   4117  OD1 ASN A 517      15.155  10.566  -7.992  1.00 42.80           O  
TER   
ATOM   4118  N   VAL B 501      -0.257  -0.938  -3.410  1.00 88.02      A    N  
ATOM   4119  CA  VAL B 501       0.976  -1.127  -2.653  1.00 88.02      A    C  
ATOM   4120  C   VAL B 501       0.687  -1.019  -1.158  1.00 88.02      A    C  
ATOM   4121  O   VAL B 501       0.119  -0.025  -0.699  1.00 88.02      A    O  
ATOM   4122  CB  VAL B 501       2.056  -0.100  -3.063  1.00 88.02      A    C  
ATOM   4123  CG1 VAL B 501       3.369  -0.379  -2.333  1.00 88.02      A    C  
ATOM   4124  CG2 VAL B 501       2.266  -0.122  -4.575  1.00 88.02      A    C  
ATOM   4125  N   HIS B 502       1.000  -2.056  -0.474  1.00 82.25      A    N  
ATOM   4126  CA  HIS B 502       0.835  -2.003   0.974  1.00 82.25      A    C  
ATOM   4127  C   HIS B 502       1.581  -0.813   1.569  1.00 82.25      A    C  
ATOM   4128  O   HIS B 502       2.663  -0.453   1.099  1.00 82.25      A    O  
ATOM   4129  CB  HIS B 502       1.322  -3.302   1.616  1.00 82.25      A    C  
ATOM   4130  CG  HIS B 502       0.914  -3.453   3.048  1.00 82.25      A    C  
ATOM   4131  CD2 HIS B 502      -0.086  -4.165   3.617  1.00 82.25      A    C  
ATOM   4132  ND1 HIS B 502       1.571  -2.818   4.079  1.00 82.25      A    N  
ATOM   4133  CE1 HIS B 502       0.991  -3.135   5.225  1.00 82.25      A    C  
ATOM   4134  NE2 HIS B 502      -0.017  -3.951   4.971  1.00 82.25      A    N  
ATOM   4135  N   ASP B 503       1.117  -0.187   2.655  1.00 79.77      A    N  
ATOM   4136  CA  ASP B 503       1.623   1.048   3.248  1.00 79.77      A    C  
ATOM   4137  C   ASP B 503       3.087   0.899   3.658  1.00 79.77      A    C  
ATOM   4138  O   ASP B 503       3.886   1.819   3.467  1.00 79.77      A    O  
ATOM   4139  CB  ASP B 503       0.777   1.448   4.459  1.00 79.77      A    C  
ATOM   4140  CG  ASP B 503      -0.608   1.942   4.077  1.00 79.77      A    C  
ATOM   4141  OD1 ASP B 503      -0.923   2.001   2.869  1.00 79.77      A    O  
ATOM   4142  OD2 ASP B 503      -1.390   2.277   4.993  1.00 79.77      A    O1-
ATOM   4143  N   MET B 504       3.508  -0.313   4.155  1.00 76.21      A    N  
ATOM   4144  CA  MET B 504       4.888  -0.524   4.582  1.00 76.21      A    C  
ATOM   4145  C   MET B 504       5.825  -0.593   3.380  1.00 76.21      A    C  
ATOM   4146  O   MET B 504       6.944  -0.079   3.429  1.00 76.21      A    O  
ATOM   4147  CB  MET B 504       5.006  -1.805   5.410  1.00 76.21      A    C  
ATOM   4148  CG  MET B 504       4.352  -1.712   6.779  1.00 76.21      A    C  
ATOM   4149  SD  MET B 504       4.712  -3.172   7.830  1.00 76.21      A    S  
ATOM   4150  CE  MET B 504       6.149  -3.851   6.956  1.00 76.21      A    C  
ATOM   4151  N   VAL B 505       5.359  -1.305   2.465  1.00 83.83      A    N  
ATOM   4152  CA  VAL B 505       6.148  -1.387   1.241  1.00 83.83      A    C  
ATOM   4153  C   VAL B 505       6.248  -0.008   0.596  1.00 83.83      A    C  
ATOM   4154  O   VAL B 505       7.314   0.387   0.118  1.00 83.83      A    O  
ATOM   4155  CB  VAL B 505       5.541  -2.400   0.243  1.00 83.83      A    C  
ATOM   4156  CG1 VAL B 505       6.331  -2.407  -1.064  1.00 83.83      A    C  
ATOM   4157  CG2 VAL B 505       5.505  -3.798   0.857  1.00 83.83      A    C  
ATOM   4158  N   LEU B 506       5.110   0.726   0.553  1.00 87.30      A    N  
ATOM   4159  CA  LEU B 506       5.096   2.077   0.004  1.00 87.30      A    C  
ATOM   4160  C   LEU B 506       6.079   2.976   0.745  1.00 87.30      A    C  
ATOM   4161  O   LEU B 506       6.825   3.737   0.121  1.00 87.30      A    O  
ATOM   4162  CB  LEU B 506       3.687   2.670   0.079  1.00 87.30      A    C  
ATOM   4163  CG  LEU B 506       3.500   4.054  -0.547  1.00 87.30      A    C  
ATOM   4164  CD1 LEU B 506       3.854   4.016  -2.031  1.00 87.30      A    C  
ATOM   4165  CD2 LEU B 506       2.070   4.544  -0.346  1.00 87.30      A    C  
ATOM   4166  N   ASP B 507       6.178   2.842   2.001  1.00 79.87      A    N  
ATOM   4167  CA  ASP B 507       7.119   3.620   2.801  1.00 79.87      A    C  
ATOM   4168  C   ASP B 507       8.562   3.269   2.446  1.00 79.87      A    C  
ATOM   4169  O   ASP B 507       9.410   4.155   2.324  1.00 79.87      A    O  
ATOM   4170  CB  ASP B 507       6.873   3.391   4.294  1.00 79.87      A    C  
ATOM   4171  CG  ASP B 507       5.625   4.091   4.803  1.00 79.87      A    C  
ATOM   4172  OD1 ASP B 507       5.086   4.970   4.094  1.00 79.87      A    O  
ATOM   4173  OD2 ASP B 507       5.178   3.763   5.923  1.00 79.87      A    O1-
ATOM   4174  N   LEU B 508       8.789   1.971   2.419  1.00 84.57      A    N  
ATOM   4175  CA  LEU B 508      10.114   1.490   2.042  1.00 84.57      A    C  
ATOM   4176  C   LEU B 508      10.531   2.053   0.687  1.00 84.57      A    C  
ATOM   4177  O   LEU B 508      11.625   2.603   0.549  1.00 84.57      A    O  
ATOM   4178  CB  LEU B 508      10.137  -0.040   2.001  1.00 84.57      A    C  
ATOM   4179  CG  LEU B 508      11.405  -0.683   1.436  1.00 84.57      A    C  
ATOM   4180  CD1 LEU B 508      12.605  -0.356   2.320  1.00 84.57      A    C  
ATOM   4181  CD2 LEU B 508      11.227  -2.192   1.304  1.00 84.57      A    C  
ATOM   4182  N   ILE B 509       9.669   1.947  -0.304  1.00 88.42      A    N  
ATOM   4183  CA  ILE B 509      10.062   2.338  -1.654  1.00 88.42      A    C  
ATOM   4184  C   ILE B 509      10.134   3.860  -1.750  1.00 88.42      A    C  
ATOM   4185  O   ILE B 509      10.898   4.402  -2.552  1.00 88.42      A    O  
ATOM   4186  CB  ILE B 509       9.084   1.780  -2.711  1.00 88.42      A    C  
ATOM   4187  CG1 ILE B 509       7.664   2.295  -2.450  1.00 88.42      A    C  
ATOM   4188  CG2 ILE B 509       9.117   0.248  -2.724  1.00 88.42      A    C  
ATOM   4189  CD1 ILE B 509       6.655   1.899  -3.519  1.00 88.42      A    C  
ATOM   4190  N   CYS B 510       9.351   4.661  -0.972  1.00 85.99      A    N  
ATOM   4191  CA  CYS B 510       9.474   6.114  -0.906  1.00 85.99      A    C  
ATOM   4192  C   CYS B 510      10.819   6.520  -0.311  1.00 85.99      A    C  
ATOM   4193  O   CYS B 510      11.456   7.457  -0.792  1.00 85.99      A    O  
ATOM   4194  CB  CYS B 510       8.339   6.711  -0.076  1.00 85.99      A    C  
ATOM   4195  SG  CYS B 510       6.737   6.683  -0.908  1.00 85.99      A    S  
ATOM   4196  N   SER B 511      11.210   5.798   0.706  1.00 81.97      A    N  
ATOM   4197  CA  SER B 511      12.507   6.052   1.324  1.00 81.97      A    C  
ATOM   4198  C   SER B 511      13.648   5.753   0.357  1.00 81.97      A    C  
ATOM   4199  O   SER B 511      14.578   6.552   0.223  1.00 81.97      A    O  
ATOM   4200  CB  SER B 511      12.669   5.211   2.592  1.00 81.97      A    C  
ATOM   4201  OG  SER B 511      13.958   5.392   3.153  1.00 81.97      A    O  
ATOM   4202  N   LEU B 512      13.597   4.598  -0.274  1.00 84.44      A    N  
ATOM   4203  CA  LEU B 512      14.622   4.212  -1.239  1.00 84.44      A    C  
ATOM   4204  C   LEU B 512      14.661   5.187  -2.410  1.00 84.44      A    C  
ATOM   4205  O   LEU B 512      15.740   5.533  -2.899  1.00 84.44      A    O  
ATOM   4206  CB  LEU B 512      14.367   2.792  -1.752  1.00 84.44      A    C  
ATOM   4207  CG  LEU B 512      14.628   1.655  -0.761  1.00 84.44      A    C  
ATOM   4208  CD1 LEU B 512      14.129   0.331  -1.329  1.00 84.44      A    C  
ATOM   4209  CD2 LEU B 512      16.112   1.572  -0.421  1.00 84.44      A    C  
ATOM   4210  N   SER B 513      13.462   5.599  -2.857  1.00 87.19      A    N  
ATOM   4211  CA  SER B 513      13.356   6.545  -3.963  1.00 87.19      A    C  
ATOM   4212  C   SER B 513      14.019   7.874  -3.619  1.00 87.19      A    C  
ATOM   4213  O   SER B 513      14.693   8.472  -4.459  1.00 87.19      A    O  
ATOM   4214  CB  SER B 513      11.889   6.777  -4.331  1.00 87.19      A    C  
ATOM   4215  OG  SER B 513      11.329   5.617  -4.921  1.00 87.19      A    O  
ATOM   4216  N   SER B 514      13.818   8.366  -2.420  1.00 81.32      A    N  
ATOM   4217  CA  SER B 514      14.423   9.612  -1.958  1.00 81.32      A    C  
ATOM   4218  C   SER B 514      15.941   9.487  -1.868  1.00 81.32      A    C  
ATOM   4219  O   SER B 514      16.669  10.399  -2.265  1.00 81.32      A    O  
ATOM   4220  CB  SER B 514      13.854  10.013  -0.597  1.00 81.32      A    C  
ATOM   4221  OG  SER B 514      12.470  10.302  -0.697  1.00 81.32      A    O  
ATOM   4222  N   GLU B 515      16.451   8.337  -1.350  1.00 79.96      A    N  
ATOM   4223  CA  GLU B 515      17.882   8.083  -1.213  1.00 79.96      A    C  
ATOM   4224  C   GLU B 515      18.564   8.017  -2.576  1.00 79.96      A    C  
ATOM   4225  O   GLU B 515      19.695   8.482  -2.735  1.00 79.96      A    O  
ATOM   4226  CB  GLU B 515      18.126   6.786  -0.438  1.00 79.96      A    C  
ATOM   4227  CG  GLU B 515      17.795   6.883   1.045  1.00 79.96      A    C  
ATOM   4228  CD  GLU B 515      17.978   5.569   1.787  1.00 79.96      A    C  
ATOM   4229  OE1 GLU B 515      17.620   5.494   2.984  1.00 79.96      A    O  
ATOM   4230  OE2 GLU B 515      18.483   4.607   1.166  1.00 79.96      A    O1-
ATOM   4231  N   GLU B 516      17.768   7.479  -3.553  1.00 80.68      A    N  
ATOM   4232  CA  GLU B 516      18.337   7.261  -4.882  1.00 80.68      A    C  
ATOM   4233  C   GLU B 516      17.983   8.404  -5.828  1.00 80.68      A    C  
ATOM   4234  O   GLU B 516      18.350   8.380  -7.004  1.00 80.68      A    O  
ATOM   4235  CB  GLU B 516      17.855   5.930  -5.462  1.00 80.68      A    C  
ATOM   4236  CG  GLU B 516      18.287   4.715  -4.654  1.00 80.68      A    C  
ATOM   4237  CD  GLU B 516      19.787   4.468  -4.693  1.00 80.68      A    C  
ATOM   4238  OE1 GLU B 516      20.322   3.830  -3.759  1.00 80.68      A    O  
ATOM   4239  OE2 GLU B 516      20.431   4.919  -5.667  1.00 80.68      A    O1-
ATOM   4240  N   ASN B 517      17.337   9.382  -5.318  1.00 82.26      A    N  
ATOM   4241  CA  ASN B 517      16.863  10.481  -6.151  1.00 82.26      A    C  
ATOM   4242  C   ASN B 517      16.113   9.971  -7.379  1.00 82.26      A    C  
ATOM   4243  O   ASN B 517      16.351  10.438  -8.495  1.00 82.26      A    O  
ATOM   4244  CB  ASN B 517      18.030  11.375  -6.576  1.00 82.26      A    C  
ATOM   4245  CG  ASN B 517      17.571  12.669  -7.219  1.00 82.26      A    C  
ATOM   4246  ND2 ASN B 517      18.382  13.202  -8.125  1.00 82.26      A    N  
ATOM   4247  OD1 ASN B 517      16.496  13.187  -6.903  1.00 82.26      A    O  
ATOM   4248  N   PHE B 518      15.296   8.950  -7.112  1.00 88.16      A    N  
ATOM   4249  CA  PHE B 518      14.534   8.318  -8.183  1.00 88.16      A    C  
ATOM   4250  C   PHE B 518      13.233   9.069  -8.438  1.00 88.16      A    C  
ATOM   4251  O   PHE B 518      12.957   9.479  -9.566  1.00 88.16      A    O  
ATOM   4252  CB  PHE B 518      14.236   6.855  -7.842  1.00 88.16      A    C  
ATOM   4253  CG  PHE B 518      13.623   6.079  -8.976  1.00 88.16      A    C  
ATOM   4254  CD1 PHE B 518      12.345   5.545  -8.861  1.00 88.16      A    C  
ATOM   4255  CD2 PHE B 518      14.325   5.883 -10.158  1.00 88.16      A    C  
ATOM   4256  CE1 PHE B 518      11.775   4.828  -9.910  1.00 88.16      A    C  
ATOM   4257  CE2 PHE B 518      13.762   5.166 -11.210  1.00 88.16      A    C  
ATOM   4258  CZ  PHE B 518      12.487   4.637 -11.084  1.00 88.16      A    C  
ATOM   4259  N   VAL B 519      12.276   9.326  -7.423  1.00 88.73      A    N  
ATOM   4260  CA  VAL B 519      11.010  10.050  -7.502  1.00 88.73      A    C  
ATOM   4261  C   VAL B 519      10.953  11.112  -6.407  1.00 88.73      A    C  
ATOM   4262  O   VAL B 519      11.301  10.843  -5.255  1.00 88.73      A    O  
ATOM   4263  CB  VAL B 519       9.802   9.094  -7.382  1.00 88.73      A    C  
ATOM   4264  CG1 VAL B 519       8.493   9.880  -7.356  1.00 88.73      A    C  
ATOM   4265  CG2 VAL B 519       9.802   8.088  -8.533  1.00 88.73      A    C  
ATOM   4266  N   THR B 520      10.563  12.256  -6.780  1.00 87.29      A    N  
ATOM   4267  CA  THR B 520      10.292  13.313  -5.813  1.00 87.29      A    C  
ATOM   4268  C   THR B 520       8.793  13.453  -5.569  1.00 87.29      A    C  
ATOM   4269  O   THR B 520       8.027  13.707  -6.502  1.00 87.29      A    O  
ATOM   4270  CB  THR B 520      10.865  14.662  -6.285  1.00 87.29      A    C  
ATOM   4271  CG2 THR B 520      10.623  15.756  -5.251  1.00 87.29      A    C  
ATOM   4272  OG1 THR B 520      12.275  14.526  -6.500  1.00 87.29      A    O  
ATOM   4273  N   ILE B 521       8.357  13.271  -4.316  1.00 84.50      A    N  
ATOM   4274  CA  ILE B 521       6.944  13.273  -3.953  1.00 84.50      A    C  
ATOM   4275  C   ILE B 521       6.614  14.537  -3.164  1.00 84.50      A    C  
ATOM   4276  O   ILE B 521       7.273  14.843  -2.168  1.00 84.50      A    O  
ATOM   4277  CB  ILE B 521       6.569  12.017  -3.135  1.00 84.50      A    C  
ATOM   4278  CG1 ILE B 521       6.944  10.746  -3.906  1.00 84.50      A    C  
ATOM   4279  CG2 ILE B 521       5.079  12.027  -2.784  1.00 84.50      A    C  
ATOM   4280  CD1 ILE B 521       6.981   9.489  -3.046  1.00 84.50      A    C  
ATOM   4281  N   LEU B 522       5.642  15.267  -3.719  1.00 82.10      A    N  
ATOM   4282  CA  LEU B 522       5.135  16.434  -3.006  1.00 82.10      A    C  
ATOM   4283  C   LEU B 522       3.777  16.140  -2.376  1.00 82.10      A    C  
ATOM   4284  O   LEU B 522       2.773  16.029  -3.082  1.00 82.10      A    O  
ATOM   4285  CB  LEU B 522       5.025  17.634  -3.951  1.00 82.10      A    C  
ATOM   4286  CG  LEU B 522       6.312  18.064  -4.655  1.00 82.10      A    C  
ATOM   4287  CD1 LEU B 522       6.044  19.251  -5.572  1.00 82.10      A    C  
ATOM   4288  CD2 LEU B 522       7.393  18.404  -3.633  1.00 82.10      A    C  
ATOM   4289  N   ASP B 523       3.728  15.911  -1.085  1.00 74.11      A    N  
ATOM   4290  CA  ASP B 523       2.506  15.601  -0.349  1.00 74.11      A    C  
ATOM   4291  C   ASP B 523       2.346  16.519   0.860  1.00 74.11      A    C  
ATOM   4292  O   ASP B 523       3.052  17.523   0.982  1.00 74.11      A    O  
ATOM   4293  CB  ASP B 523       2.506  14.138   0.097  1.00 74.11      A    C  
ATOM   4294  CG  ASP B 523       3.612  13.819   1.087  1.00 74.11      A    C  
ATOM   4295  OD1 ASP B 523       4.298  14.752   1.557  1.00 74.11      A    O  
ATOM   4296  OD2 ASP B 523       3.804  12.624   1.396  1.00 74.11      A    O1-
ATOM   4297  N   ASP B 524       1.169  16.474   1.713  1.00 64.49      A    N  
ATOM   4298  CA  ASP B 524       0.837  17.265   2.895  1.00 64.49      A    C  
ATOM   4299  C   ASP B 524       1.994  17.274   3.891  1.00 64.49      A    C  
ATOM   4300  O   ASP B 524       2.127  18.207   4.687  1.00 64.49      A    O  
ATOM   4301  CB  ASP B 524      -0.429  16.725   3.563  1.00 64.49      A    C  
ATOM   4302  CG  ASP B 524      -1.704  17.251   2.927  1.00 64.49      A    C  
ATOM   4303  OD1 ASP B 524      -1.635  18.197   2.113  1.00 64.49      A    O  
ATOM   4304  OD2 ASP B 524      -2.788  16.715   3.245  1.00 64.49      A    O1-
ATOM   4305  N   THR B 525       2.958  16.284   3.766  1.00 56.39      A    N  
ATOM   4306  CA  THR B 525       3.914  16.091   4.852  1.00 56.39      A    C  
ATOM   4307  C   THR B 525       5.224  16.816   4.554  1.00 56.39      A    C  
ATOM   4308  O   THR B 525       6.118  16.863   5.401  1.00 56.39      A    O  
ATOM   4309  CB  THR B 525       4.193  14.597   5.091  1.00 56.39      A    C  
ATOM   4310  CG2 THR B 525       2.949  13.880   5.605  1.00 56.39      A    C  
ATOM   4311  OG1 THR B 525       4.606  13.990   3.860  1.00 56.39      A    O  
ATOM   4312  N   ARG B 526       5.257  18.096   4.058  1.00 50.08      A    N  
ATOM   4313  CA  ARG B 526       6.284  19.116   3.873  1.00 50.08      A    C  
ATOM   4314  C   ARG B 526       7.570  18.504   3.326  1.00 50.08      A    C  
ATOM   4315  O   ARG B 526       8.637  18.650   3.927  1.00 50.08      A    O  
ATOM   4316  CB  ARG B 526       6.567  19.840   5.191  1.00 50.08      A    C  
ATOM   4317  CG  ARG B 526       5.480  20.819   5.602  1.00 50.08      A    C  
ATOM   4318  CD  ARG B 526       5.900  21.660   6.801  1.00 50.08      A    C  
ATOM   4319  NE  ARG B 526       4.853  21.712   7.816  1.00 50.08      A    N  
ATOM   4320  CZ  ARG B 526       4.836  22.557   8.845  1.00 50.08      A    C  
ATOM   4321  NH1 ARG B 526       5.815  23.438   9.014  1.00 50.08      A    N1+
ATOM   4322  NH2 ARG B 526       3.834  22.520   9.709  1.00 50.08      A    N  
ATOM   4323  N   ARG B 527       7.557  17.386   2.461  1.00 55.66      A    N  
ATOM   4324  CA  ARG B 527       8.803  17.015   1.798  1.00 55.66      A    C  
ATOM   4325  C   ARG B 527       9.286  18.132   0.878  1.00 55.66      A    C  
ATOM   4326  O   ARG B 527       8.495  18.720   0.138  1.00 55.66      A    O  
ATOM   4327  CB  ARG B 527       8.625  15.721   1.001  1.00 55.66      A    C  
ATOM   4328  CG  ARG B 527       8.520  14.474   1.866  1.00 55.66      A    C  
ATOM   4329  CD  ARG B 527       8.468  13.207   1.025  1.00 55.66      A    C  
ATOM   4330  NE  ARG B 527       8.329  12.014   1.855  1.00 55.66      A    N  
ATOM   4331  CZ  ARG B 527       8.256  10.771   1.390  1.00 55.66      A    C  
ATOM   4332  NH1 ARG B 527       8.307  10.530   0.085  1.00 55.66      A    N1+
ATOM   4333  NH2 ARG B 527       8.132   9.758   2.235  1.00 55.66      A    N  
ATOM   4334  N   LYS B 528      10.163  19.044   1.410  1.00 53.77      A    N  
ATOM   4335  CA  LYS B 528      10.792  20.099   0.621  1.00 53.77      A    C  
ATOM   4336  C   LYS B 528      11.628  19.513  -0.514  1.00 53.77      A    C  
ATOM   4337  O   LYS B 528      12.092  18.376  -0.426  1.00 53.77      A    O  
ATOM   4338  CB  LYS B 528      11.665  20.986   1.510  1.00 53.77      A    C  
ATOM   4339  CG  LYS B 528      10.878  21.879   2.457  1.00 53.77      A    C  
ATOM   4340  CD  LYS B 528      11.793  22.829   3.219  1.00 53.77      A    C  
ATOM   4341  CE  LYS B 528      11.018  23.659   4.234  1.00 53.77      A    C  
ATOM   4342  NZ  LYS B 528      11.915  24.574   5.003  1.00 53.77      A    N1+
ATOM   4343  N   ILE B 529      11.362  20.029  -1.703  1.00 58.07      A    N  
ATOM   4344  CA  ILE B 529      12.255  19.789  -2.831  1.00 58.07      A    C  
ATOM   4345  C   ILE B 529      13.708  19.845  -2.360  1.00 58.07      A    C  
ATOM   4346  O   ILE B 529      14.092  20.755  -1.623  1.00 58.07      A    O  
ATOM   4347  CB  ILE B 529      12.020  20.811  -3.964  1.00 58.07      A    C  
ATOM   4348  CG1 ILE B 529      10.564  20.755  -4.441  1.00 58.07      A    C  
ATOM   4349  CG2 ILE B 529      12.987  20.561  -5.126  1.00 58.07      A    C  
ATOM   4350  CD1 ILE B 529      10.165  21.908  -5.352  1.00 58.07      A    C  
ATOM   4351  N   PRO B 530      14.490  18.670  -2.261  1.00 54.28      A    N  
ATOM   4352  CA  PRO B 530      15.907  18.710  -1.896  1.00 54.28      A    C  
ATOM   4353  C   PRO B 530      16.644  19.890  -2.525  1.00 54.28      A    C  
ATOM   4354  O   PRO B 530      16.184  20.450  -3.522  1.00 54.28      A    O  
ATOM   4355  CB  PRO B 530      16.447  17.381  -2.430  1.00 54.28      A    C  
ATOM   4356  CG  PRO B 530      15.247  16.666  -2.960  1.00 54.28      A    C  
ATOM   4357  CD  PRO B 530      14.085  17.618  -2.959  1.00 54.28      A    C  
ATOM   4358  N   ASN B 531      17.474  20.703  -1.643  1.00 52.67      A    N  
ATOM   4359  CA  ASN B 531      18.461  21.725  -1.978  1.00 52.67      A    C  
ATOM   4360  C   ASN B 531      18.888  21.636  -3.440  1.00 52.67      A    C  
ATOM   4361  O   ASN B 531      18.758  20.582  -4.066  1.00 52.67      A    O  
ATOM   4362  CB  ASN B 531      19.680  21.613  -1.061  1.00 52.67      A    C  
ATOM   4363  CG  ASN B 531      19.429  22.187   0.321  1.00 52.67      A    C  
ATOM   4364  ND2 ASN B 531      20.389  22.010   1.220  1.00 52.67      A    N  
ATOM   4365  OD1 ASN B 531      18.380  22.784   0.575  1.00 52.67      A    O  
ATOM   4366  N   SER B 532      19.065  22.735  -4.200  1.00 51.15      A    N  
ATOM   4367  CA  SER B 532      19.465  23.357  -5.459  1.00 51.15      A    C  
ATOM   4368  C   SER B 532      20.378  22.439  -6.263  1.00 51.15      A    C  
ATOM   4369  O   SER B 532      20.358  22.460  -7.496  1.00 51.15      A    O  
ATOM   4370  CB  SER B 532      20.168  24.691  -5.197  1.00 51.15      A    C  
ATOM   4371  OG  SER B 532      21.500  24.480  -4.763  1.00 51.15      A    O  
ATOM   4372  N   GLU B 533      20.961  21.258  -5.726  1.00 59.06      A    N  
ATOM   4373  CA  GLU B 533      21.947  20.540  -6.529  1.00 59.06      A    C  
ATOM   4374  C   GLU B 533      21.370  19.238  -7.076  1.00 59.06      A    C  
ATOM   4375  O   GLU B 533      21.944  18.631  -7.984  1.00 59.06      A    O  
ATOM   4376  CB  GLU B 533      23.205  20.252  -5.706  1.00 59.06      A    C  
ATOM   4377  CG  GLU B 533      24.255  21.351  -5.784  1.00 59.06      A    C  
ATOM   4378  CD  GLU B 533      25.466  21.088  -4.903  1.00 59.06      A    C  
ATOM   4379  OE1 GLU B 533      26.355  21.966  -4.814  1.00 59.06      A    O  
ATOM   4380  OE2 GLU B 533      25.527  19.994  -4.297  1.00 59.06      A    O1-
ATOM   4381  N   ILE B 534      19.980  18.925  -6.673  1.00 68.19      A    N  
ATOM   4382  CA  ILE B 534      19.496  17.610  -7.079  1.00 68.19      A    C  
ATOM   4383  C   ILE B 534      18.636  17.743  -8.334  1.00 68.19      A    C  
ATOM   4384  O   ILE B 534      17.773  18.620  -8.412  1.00 68.19      A    O  
ATOM   4385  CB  ILE B 534      18.695  16.930  -5.948  1.00 68.19      A    C  
ATOM   4386  CG1 ILE B 534      19.589  16.700  -4.723  1.00 68.19      A    C  
ATOM   4387  CG2 ILE B 534      18.085  15.611  -6.436  1.00 68.19      A    C  
ATOM   4388  CD1 ILE B 534      18.836  16.219  -3.490  1.00 68.19      A    C  
ATOM   4389  N   LYS B 535      18.953  17.053  -9.403  1.00 79.08      A    N  
ATOM   4390  CA  LYS B 535      18.225  16.970 -10.665  1.00 79.08      A    C  
ATOM   4391  C   LYS B 535      16.987  16.088 -10.529  1.00 79.08      A    C  
ATOM   4392  O   LYS B 535      17.100  14.881 -10.306  1.00 79.08      A    O  
ATOM   4393  CB  LYS B 535      19.132  16.432 -11.773  1.00 79.08      A    C  
ATOM   4394  CG  LYS B 535      20.296  17.347 -12.120  1.00 79.08      A    C  
ATOM   4395  CD  LYS B 535      21.157  16.760 -13.230  1.00 79.08      A    C  
ATOM   4396  CE  LYS B 535      22.367  17.638 -13.526  1.00 79.08      A    C  
ATOM   4397  NZ  LYS B 535      23.229  17.052 -14.595  1.00 79.08      A    N1+
ATOM   4398  N   VAL B 536      15.808  16.765 -10.455  1.00 83.05      A    N  
ATOM   4399  CA  VAL B 536      14.544  16.047 -10.315  1.00 83.05      A    C  
ATOM   4400  C   VAL B 536      14.113  15.491 -11.669  1.00 83.05      A    C  
ATOM   4401  O   VAL B 536      13.883  16.250 -12.615  1.00 83.05      A    O  
ATOM   4402  CB  VAL B 536      13.438  16.954  -9.733  1.00 83.05      A    C  
ATOM   4403  CG1 VAL B 536      12.121  16.190  -9.610  1.00 83.05      A    C  
ATOM   4404  CG2 VAL B 536      13.864  17.514  -8.378  1.00 83.05      A    C  
ATOM   4405  N   ARG B 537      13.916  14.144 -11.791  1.00 87.90      A    N  
ATOM   4406  CA  ARG B 537      13.573  13.529 -13.069  1.00 87.90      A    C  
ATOM   4407  C   ARG B 537      12.111  13.094 -13.093  1.00 87.90      A    C  
ATOM   4408  O   ARG B 537      11.474  13.097 -14.149  1.00 87.90      A    O  
ATOM   4409  CB  ARG B 537      14.480  12.327 -13.348  1.00 87.90      A    C  
ATOM   4410  CG  ARG B 537      15.920  12.702 -13.661  1.00 87.90      A    C  
ATOM   4411  CD  ARG B 537      16.680  11.542 -14.288  1.00 87.90      A    C  
ATOM   4412  NE  ARG B 537      18.078  11.884 -14.532  1.00 87.90      A    N  
ATOM   4413  CZ  ARG B 537      18.559  12.333 -15.689  1.00 87.90      A    C  
ATOM   4414  NH1 ARG B 537      17.759  12.504 -16.734  1.00 87.90      A    N1+
ATOM   4415  NH2 ARG B 537      19.849  12.614 -15.801  1.00 87.90      A    N  
ATOM   4416  N   ARG B 538      11.601  12.673 -11.861  1.00 91.59      A    N  
ATOM   4417  CA  ARG B 538      10.205  12.266 -11.718  1.00 91.59      A    C  
ATOM   4418  C   ARG B 538       9.540  12.989 -10.552  1.00 91.59      A    C  
ATOM   4419  O   ARG B 538      10.067  12.997  -9.438  1.00 91.59      A    O  
ATOM   4420  CB  ARG B 538      10.105  10.752 -11.522  1.00 91.59      A    C  
ATOM   4421  CG  ARG B 538      10.640   9.943 -12.693  1.00 91.59      A    C  
ATOM   4422  CD  ARG B 538      10.805   8.473 -12.333  1.00 91.59      A    C  
ATOM   4423  NE  ARG B 538      11.255   7.684 -13.478  1.00 91.59      A    N  
ATOM   4424  CZ  ARG B 538      12.523   7.559 -13.859  1.00 91.59      A    C  
ATOM   4425  NH1 ARG B 538      13.497   8.169 -13.194  1.00 91.59      A    N1+
ATOM   4426  NH2 ARG B 538      12.821   6.817 -14.916  1.00 91.59      A    N  
ATOM   4427  N   LEU B 539       8.375  13.496 -10.826  1.00 89.95      A    N  
ATOM   4428  CA  LEU B 539       7.680  14.281  -9.811  1.00 89.95      A    C  
ATOM   4429  C   LEU B 539       6.236  13.817  -9.660  1.00 89.95      A    C  
ATOM   4430  O   LEU B 539       5.519  13.670 -10.653  1.00 89.95      A    O  
ATOM   4431  CB  LEU B 539       7.715  15.770 -10.167  1.00 89.95      A    C  
ATOM   4432  CG  LEU B 539       6.995  16.714  -9.204  1.00 89.95      A    C  
ATOM   4433  CD1 LEU B 539       7.690  16.716  -7.845  1.00 89.95      A    C  
ATOM   4434  CD2 LEU B 539       6.937  18.124  -9.781  1.00 89.95      A    C  
ATOM   4435  N   SER B 540       5.829  13.586  -8.441  1.00 90.14      A    N  
ATOM   4436  CA  SER B 540       4.455  13.245  -8.085  1.00 90.14      A    C  
ATOM   4437  C   SER B 540       3.856  14.282  -7.141  1.00 90.14      A    C  
ATOM   4438  O   SER B 540       4.368  14.499  -6.041  1.00 90.14      A    O  
ATOM   4439  CB  SER B 540       4.398  11.861  -7.437  1.00 90.14      A    C  
ATOM   4440  OG  SER B 540       3.074  11.545  -7.041  1.00 90.14      A    O  
ATOM   4441  N   ILE B 541       2.763  14.896  -7.604  1.00 87.61      A    N  
ATOM   4442  CA  ILE B 541       2.075  15.895  -6.794  1.00 87.61      A    C  
ATOM   4443  C   ILE B 541       0.781  15.305  -6.236  1.00 87.61      A    C  
ATOM   4444  O   ILE B 541      -0.166  15.053  -6.986  1.00 87.61      A    O  
ATOM   4445  CB  ILE B 541       1.775  17.173  -7.606  1.00 87.61      A    C  
ATOM   4446  CG1 ILE B 541       3.074  17.771  -8.161  1.00 87.61      A    C  
ATOM   4447  CG2 ILE B 541       1.024  18.197  -6.748  1.00 87.61      A    C  
ATOM   4448  CD1 ILE B 541       2.861  18.956  -9.093  1.00 87.61      A    C  
ATOM   4449  N   GLN B 542       0.665  15.099  -5.062  1.00 84.33      A    N  
ATOM   4450  CA  GLN B 542      -0.456  14.391  -4.451  1.00 84.33      A    C  
ATOM   4451  C   GLN B 542      -1.298  15.330  -3.591  1.00 84.33      A    C  
ATOM   4452  O   GLN B 542      -2.367  14.948  -3.112  1.00 84.33      A    O  
ATOM   4453  CB  GLN B 542       0.046  13.216  -3.610  1.00 84.33      A    C  
ATOM   4454  CG  GLN B 542       0.815  12.172  -4.409  1.00 84.33      A    C  
ATOM   4455  CD  GLN B 542       1.293  11.014  -3.553  1.00 84.33      A    C  
ATOM   4456  NE2 GLN B 542       2.219  10.226  -4.087  1.00 84.33      A    N  
ATOM   4457  OE1 GLN B 542       0.835  10.830  -2.421  1.00 84.33      A    O  
ATOM   4458  N   ASN B 543      -0.789  16.580  -3.464  1.00 73.57      A    N  
ATOM   4459  CA  ASN B 543      -1.559  17.511  -2.646  1.00 73.57      A    C  
ATOM   4460  C   ASN B 543      -1.553  18.916  -3.242  1.00 73.57      A    C  
ATOM   4461  O   ASN B 543      -0.616  19.291  -3.948  1.00 73.57      A    O  
ATOM   4462  CB  ASN B 543      -1.023  17.539  -1.214  1.00 73.57      A    C  
ATOM   4463  CG  ASN B 543      -1.984  18.195  -0.242  1.00 73.57      A    C  
ATOM   4464  ND2 ASN B 543      -1.594  18.261   1.025  1.00 73.57      A    N  
ATOM   4465  OD1 ASN B 543      -3.069  18.638  -0.629  1.00 73.57      A    O  
ATOM   4466  N   THR B 544      -2.558  19.839  -2.802  1.00 65.42      A    N  
ATOM   4467  CA  THR B 544      -2.961  21.115  -3.384  1.00 65.42      A    C  
ATOM   4468  C   THR B 544      -2.134  22.258  -2.804  1.00 65.42      A    C  
ATOM   4469  O   THR B 544      -1.992  23.309  -3.433  1.00 65.42      A    O  
ATOM   4470  CB  THR B 544      -4.458  21.388  -3.147  1.00 65.42      A    C  
ATOM   4471  CG2 THR B 544      -5.326  20.380  -3.894  1.00 65.42      A    C  
ATOM   4472  OG1 THR B 544      -4.739  21.297  -1.744  1.00 65.42      A    O  
ATOM   4473  N   LYS B 545      -1.396  22.103  -1.681  1.00 59.72      A    N  
ATOM   4474  CA  LYS B 545      -0.830  23.230  -0.945  1.00 59.72      A    C  
ATOM   4475  C   LYS B 545       0.657  23.391  -1.246  1.00 59.72      A    C  
ATOM   4476  O   LYS B 545       1.353  24.158  -0.576  1.00 59.72      A    O  
ATOM   4477  CB  LYS B 545      -1.042  23.050   0.559  1.00 59.72      A    C  
ATOM   4478  CG  LYS B 545      -2.490  23.206   1.001  1.00 59.72      A    C  
ATOM   4479  CD  LYS B 545      -2.628  23.085   2.514  1.00 59.72      A    C  
ATOM   4480  CE  LYS B 545      -4.087  23.136   2.949  1.00 59.72      A    C  
ATOM   4481  NZ  LYS B 545      -4.231  22.961   4.426  1.00 59.72      A    N1+
ATOM   4482  N   ILE B 546       1.045  23.134  -2.532  1.00 60.56      A    N  
ATOM   4483  CA  ILE B 546       2.495  23.172  -2.682  1.00 60.56      A    C  
ATOM   4484  C   ILE B 546       2.886  24.301  -3.635  1.00 60.56      A    C  
ATOM   4485  O   ILE B 546       2.247  24.494  -4.673  1.00 60.56      A    O  
ATOM   4486  CB  ILE B 546       3.045  21.822  -3.197  1.00 60.56      A    C  
ATOM   4487  CG1 ILE B 546       2.659  20.690  -2.240  1.00 60.56      A    C  
ATOM   4488  CG2 ILE B 546       4.565  21.894  -3.377  1.00 60.56      A    C  
ATOM   4489  CD1 ILE B 546       2.963  19.297  -2.776  1.00 60.56      A    C  
ATOM   4490  N   ASP B 547       3.659  25.415  -3.126  1.00 57.12      A    N  
ATOM   4491  CA  ASP B 547       4.377  26.392  -3.938  1.00 57.12      A    C  
ATOM   4492  C   ASP B 547       5.637  25.782  -4.548  1.00 57.12      A    C  
ATOM   4493  O   ASP B 547       6.563  25.407  -3.826  1.00 57.12      A    O  
ATOM   4494  CB  ASP B 547       4.740  27.621  -3.100  1.00 57.12      A    C  
ATOM   4495  CG  ASP B 547       5.185  28.803  -3.942  1.00 57.12      A    C  
ATOM   4496  OD1 ASP B 547       5.020  28.766  -5.181  1.00 57.12      A    O  
ATOM   4497  OD2 ASP B 547       5.708  29.778  -3.363  1.00 57.12      A    O1-
ATOM   4498  N   VAL B 548       5.517  25.133  -5.697  1.00 61.20      A    N  
ATOM   4499  CA  VAL B 548       6.670  24.457  -6.285  1.00 61.20      A    C  
ATOM   4500  C   VAL B 548       7.395  25.406  -7.236  1.00 61.20      A    C  
ATOM   4501  O   VAL B 548       6.768  26.037  -8.090  1.00 61.20      A    O  
ATOM   4502  CB  VAL B 548       6.253  23.170  -7.030  1.00 61.20      A    C  
ATOM   4503  CG1 VAL B 548       7.475  22.467  -7.618  1.00 61.20      A    C  
ATOM   4504  CG2 VAL B 548       5.495  22.233  -6.092  1.00 61.20      A    C  
ATOM   4505  N   ASP B 549       8.607  25.878  -6.824  1.00 61.51      A    N  
ATOM   4506  CA  ASP B 549       9.463  26.569  -7.783  1.00 61.51      A    C  
ATOM   4507  C   ASP B 549       9.865  25.640  -8.927  1.00 61.51      A    C  
ATOM   4508  O   ASP B 549      10.629  24.694  -8.725  1.00 61.51      A    O  
ATOM   4509  CB  ASP B 549      10.709  27.119  -7.091  1.00 61.51      A    C  
ATOM   4510  CG  ASP B 549      11.521  28.047  -7.979  1.00 61.51      A    C  
ATOM   4511  OD1 ASP B 549      11.091  28.333  -9.116  1.00 61.51      A    O  
ATOM   4512  OD2 ASP B 549      12.604  28.492  -7.537  1.00 61.51      A    O1-
ATOM   4513  N   THR B 550       9.241  25.745 -10.083  1.00 61.33      A    N  
ATOM   4514  CA  THR B 550       9.442  24.869 -11.232  1.00 61.33      A    C  
ATOM   4515  C   THR B 550      10.658  25.312 -12.041  1.00 61.33      A    C  
ATOM   4516  O   THR B 550      11.045  24.647 -13.006  1.00 61.33      A    O  
ATOM   4517  CB  THR B 550       8.199  24.844 -12.141  1.00 61.33      A    C  
ATOM   4518  CG2 THR B 550       6.998  24.251 -11.412  1.00 61.33      A    C  
ATOM   4519  OG1 THR B 550       7.884  26.182 -12.547  1.00 61.33      A    O  
ATOM   4520  N   THR B 551      11.279  26.531 -11.752  1.00 58.04      A    N  
ATOM   4521  CA  THR B 551      12.354  27.099 -12.557  1.00 58.04      A    C  
ATOM   4522  C   THR B 551      13.556  26.159 -12.594  1.00 58.04      A    C  
ATOM   4523  O   THR B 551      14.300  26.134 -13.576  1.00 58.04      A    O  
ATOM   4524  CB  THR B 551      12.792  28.473 -12.015  1.00 58.04      A    C  
ATOM   4525  CG2 THR B 551      11.737  29.537 -12.300  1.00 58.04      A    C  
ATOM   4526  OG1 THR B 551      12.992  28.381 -10.600  1.00 58.04      A    O  
ATOM   4527  N   ARG B 552      13.523  24.992 -11.913  1.00 64.31      A    N  
ATOM   4528  CA  ARG B 552      14.710  24.180 -11.662  1.00 64.31      A    C  
ATOM   4529  C   ARG B 552      14.501  22.744 -12.127  1.00 64.31      A    C  
ATOM   4530  O   ARG B 552      15.248  21.845 -11.738  1.00 64.31      A    O  
ATOM   4531  CB  ARG B 552      15.073  24.203 -10.176  1.00 64.31      A    C  
ATOM   4532  CG  ARG B 552      15.378  25.592  -9.636  1.00 64.31      A    C  
ATOM   4533  CD  ARG B 552      15.651  25.568  -8.139  1.00 64.31      A    C  
ATOM   4534  NE  ARG B 552      15.990  26.895  -7.631  1.00 64.31      A    N  
ATOM   4535  CZ  ARG B 552      16.148  27.196  -6.346  1.00 64.31      A    C  
ATOM   4536  NH1 ARG B 552      16.000  26.269  -5.408  1.00 64.31      A    N1+
ATOM   4537  NH2 ARG B 552      16.457  28.436  -5.995  1.00 64.31      A    N  
ATOM   4538  N   MET B 553      13.436  22.496 -13.014  1.00 76.69      A    N  
ATOM   4539  CA  MET B 553      13.010  21.132 -13.314  1.00 76.69      A    C  
ATOM   4540  C   MET B 553      13.093  20.852 -14.810  1.00 76.69      A    C  
ATOM   4541  O   MET B 553      12.257  20.132 -15.359  1.00 76.69      A    O  
ATOM   4542  CB  MET B 553      11.584  20.890 -12.815  1.00 76.69      A    C  
ATOM   4543  CG  MET B 553      11.435  21.004 -11.306  1.00 76.69      A    C  
ATOM   4544  SD  MET B 553       9.711  20.719 -10.747  1.00 76.69      A    S  
ATOM   4545  CE  MET B 553       9.904  20.990  -8.963  1.00 76.69      A    C  
ATOM   4546  N   GLU B 554      14.167  21.440 -15.473  1.00 78.71      A    N  
ATOM   4547  CA  GLU B 554      14.337  21.282 -16.915  1.00 78.71      A    C  
ATOM   4548  C   GLU B 554      14.620  19.826 -17.281  1.00 78.71      A    C  
ATOM   4549  O   GLU B 554      14.421  19.421 -18.427  1.00 78.71      A    O  
ATOM   4550  CB  GLU B 554      15.466  22.180 -17.426  1.00 78.71      A    C  
ATOM   4551  CG  GLU B 554      16.764  22.043 -16.644  1.00 78.71      A    C  
ATOM   4552  CD  GLU B 554      17.864  22.966 -17.141  1.00 78.71      A    C  
ATOM   4553  OE1 GLU B 554      18.952  23.003 -16.522  1.00 78.71      A    O  
ATOM   4554  OE2 GLU B 554      17.637  23.659 -18.159  1.00 78.71      A    O1-
ATOM   4555  N   HIS B 555      15.091  19.013 -16.274  1.00 84.46      A    N  
ATOM   4556  CA  HIS B 555      15.471  17.633 -16.552  1.00 84.46      A    C  
ATOM   4557  C   HIS B 555      14.358  16.666 -16.161  1.00 84.46      A    C  
ATOM   4558  O   HIS B 555      14.582  15.456 -16.080  1.00 84.46      A    O  
ATOM   4559  CB  HIS B 555      16.762  17.274 -15.815  1.00 84.46      A    C  
ATOM   4560  CG  HIS B 555      17.921  18.147 -16.173  1.00 84.46      A    C  
ATOM   4561  CD2 HIS B 555      18.522  19.151 -15.494  1.00 84.46      A    C  
ATOM   4562  ND1 HIS B 555      18.598  18.031 -17.369  1.00 84.46      A    N  
ATOM   4563  CE1 HIS B 555      19.566  18.930 -17.408  1.00 84.46      A    C  
ATOM   4564  NE2 HIS B 555      19.543  19.622 -16.283  1.00 84.46      A    N  
ATOM   4565  N   MET B 556      13.149  17.198 -15.910  1.00 88.60      A    N  
ATOM   4566  CA  MET B 556      12.008  16.385 -15.494  1.00 88.60      A    C  
ATOM   4567  C   MET B 556      11.533  15.492 -16.635  1.00 88.60      A    C  
ATOM   4568  O   MET B 556      11.224  15.979 -17.724  1.00 88.60      A    O  
ATOM   4569  CB  MET B 556      10.861  17.274 -15.014  1.00 88.60      A    C  
ATOM   4570  CG  MET B 556       9.724  16.507 -14.359  1.00 88.60      A    C  
ATOM   4571  SD  MET B 556       8.336  17.599 -13.858  1.00 88.60      A    S  
ATOM   4572  CE  MET B 556       7.719  18.100 -15.488  1.00 88.60      A    C  
ATOM   4573  N   ARG B 557      11.353  14.206 -16.341  1.00 92.03      A    N  
ATOM   4574  CA  ARG B 557      10.969  13.243 -17.369  1.00 92.03      A    C  
ATOM   4575  C   ARG B 557       9.550  12.733 -17.139  1.00 92.03      A    C  
ATOM   4576  O   ARG B 557       8.879  12.303 -18.079  1.00 92.03      A    O  
ATOM   4577  CB  ARG B 557      11.950  12.068 -17.399  1.00 92.03      A    C  
ATOM   4578  CG  ARG B 557      13.320  12.424 -17.955  1.00 92.03      A    C  
ATOM   4579  CD  ARG B 557      14.223  11.203 -18.052  1.00 92.03      A    C  
ATOM   4580  NE  ARG B 557      15.485  11.517 -18.717  1.00 92.03      A    N  
ATOM   4581  CZ  ARG B 557      16.514  10.682 -18.824  1.00 92.03      A    C  
ATOM   4582  NH1 ARG B 557      16.453   9.460 -18.307  1.00 92.03      A    N1+
ATOM   4583  NH2 ARG B 557      17.614  11.071 -19.451  1.00 92.03      A    N  
ATOM   4584  N   SER B 558       9.125  12.844 -15.872  1.00 94.44      A    N  
ATOM   4585  CA  SER B 558       7.796  12.337 -15.551  1.00 94.44      A    C  
ATOM   4586  C   SER B 558       7.088  13.244 -14.549  1.00 94.44      A    C  
ATOM   4587  O   SER B 558       7.669  13.629 -13.532  1.00 94.44      A    O  
ATOM   4588  CB  SER B 558       7.884  10.917 -14.989  1.00 94.44      A    C  
ATOM   4589  OG  SER B 558       6.594  10.416 -14.682  1.00 94.44      A    O  
ATOM   4590  N   LEU B 559       5.846  13.543 -14.850  1.00 93.38      A    N  
ATOM   4591  CA  LEU B 559       5.008  14.354 -13.972  1.00 93.38      A    C  
ATOM   4592  C   LEU B 559       3.631  13.723 -13.800  1.00 93.38      A    C  
ATOM   4593  O   LEU B 559       2.926  13.483 -14.784  1.00 93.38      A    O  
ATOM   4594  CB  LEU B 559       4.868  15.773 -14.525  1.00 93.38      A    C  
ATOM   4595  CG  LEU B 559       3.935  16.711 -13.757  1.00 93.38      A    C  
ATOM   4596  CD1 LEU B 559       4.476  16.966 -12.353  1.00 93.38      A    C  
ATOM   4597  CD2 LEU B 559       3.754  18.024 -14.512  1.00 93.38      A    C  
ATOM   4598  N   THR B 560       3.275  13.460 -12.545  1.00 93.54      A    N  
ATOM   4599  CA  THR B 560       1.958  12.937 -12.198  1.00 93.54      A    C  
ATOM   4600  C   THR B 560       1.286  13.815 -11.145  1.00 93.54      A    C  
ATOM   4601  O   THR B 560       1.864  14.079 -10.089  1.00 93.54      A    O  
ATOM   4602  CB  THR B 560       2.050  11.490 -11.680  1.00 93.54      A    C  
ATOM   4603  CG2 THR B 560       0.665  10.923 -11.380  1.00 93.54      A    C  
ATOM   4604  OG1 THR B 560       2.683  10.672 -12.672  1.00 93.54      A    O  
ATOM   4605  N   ILE B 561       0.048  14.133 -11.489  1.00 90.94      A    N  
ATOM   4606  CA  ILE B 561      -0.686  15.013 -10.587  1.00 90.94      A    C  
ATOM   4607  C   ILE B 561      -1.988  14.342 -10.156  1.00 90.94      A    C  
ATOM   4608  O   ILE B 561      -2.779  13.911 -10.998  1.00 90.94      A    O  
ATOM   4609  CB  ILE B 561      -0.980  16.379 -11.246  1.00 90.94      A    C  
ATOM   4610  CG1 ILE B 561       0.328  17.059 -11.672  1.00 90.94      A    C  
ATOM   4611  CG2 ILE B 561      -1.779  17.277 -10.297  1.00 90.94      A    C  
ATOM   4612  CD1 ILE B 561       0.128  18.358 -12.440  1.00 90.94      A    C  
ATOM   4613  N   PHE B 562      -2.286  14.277  -8.914  1.00 86.90      A    N  
ATOM   4614  CA  PHE B 562      -3.477  13.629  -8.376  1.00 86.90      A    C  
ATOM   4615  C   PHE B 562      -4.449  14.662  -7.818  1.00 86.90      A    C  
ATOM   4616  O   PHE B 562      -5.535  14.311  -7.350  1.00 86.90      A    O  
ATOM   4617  CB  PHE B 562      -3.097  12.621  -7.287  1.00 86.90      A    C  
ATOM   4618  CG  PHE B 562      -2.413  11.389  -7.810  1.00 86.90      A    C  
ATOM   4619  CD1 PHE B 562      -3.154  10.295  -8.240  1.00 86.90      A    C  
ATOM   4620  CD2 PHE B 562      -1.027  11.324  -7.873  1.00 86.90      A    C  
ATOM   4621  CE1 PHE B 562      -2.523   9.153  -8.727  1.00 86.90      A    C  
ATOM   4622  CE2 PHE B 562      -0.389  10.186  -8.356  1.00 86.90      A    C  
ATOM   4623  CZ  PHE B 562      -1.140   9.100  -8.781  1.00 86.90      A    C  
ATOM   4624  N   THR B 563      -4.102  15.966  -7.940  1.00 79.40      A    N  
ATOM   4625  CA  THR B 563      -4.972  16.993  -7.378  1.00 79.40      A    C  
ATOM   4626  C   THR B 563      -5.416  17.977  -8.458  1.00 79.40      A    C  
ATOM   4627  O   THR B 563      -4.706  18.185  -9.444  1.00 79.40      A    O  
ATOM   4628  CB  THR B 563      -4.271  17.758  -6.240  1.00 79.40      A    C  
ATOM   4629  CG2 THR B 563      -3.645  16.797  -5.235  1.00 79.40      A    C  
ATOM   4630  OG1 THR B 563      -3.244  18.590  -6.793  1.00 79.40      A    O  
ATOM   4631  N   SER B 564      -6.660  18.524  -8.396  1.00 73.16      A    N  
ATOM   4632  CA  SER B 564      -7.272  19.385  -9.405  1.00 73.16      A    C  
ATOM   4633  C   SER B 564      -6.799  20.827  -9.262  1.00 73.16      A    C  
ATOM   4634  O   SER B 564      -6.888  21.613 -10.207  1.00 73.16      A    O  
ATOM   4635  CB  SER B 564      -8.797  19.327  -9.306  1.00 73.16      A    C  
ATOM   4636  OG  SER B 564      -9.271  18.024  -9.598  1.00 73.16      A    O  
ATOM   4637  N   ASP B 565      -6.109  21.204  -8.221  1.00 68.54      A    N  
ATOM   4638  CA  ASP B 565      -5.894  22.615  -7.917  1.00 68.54      A    C  
ATOM   4639  C   ASP B 565      -4.479  23.048  -8.297  1.00 68.54      A    C  
ATOM   4640  O   ASP B 565      -4.114  24.213  -8.121  1.00 68.54      A    O  
ATOM   4641  CB  ASP B 565      -6.147  22.888  -6.432  1.00 68.54      A    C  
ATOM   4642  CG  ASP B 565      -7.594  22.665  -6.028  1.00 68.54      A    C  
ATOM   4643  OD1 ASP B 565      -8.505  22.954  -6.833  1.00 68.54      A    O  
ATOM   4644  OD2 ASP B 565      -7.825  22.200  -4.890  1.00 68.54      A    O1-
ATOM   4645  N   VAL B 566      -3.659  22.211  -8.965  1.00 61.63      A    N  
ATOM   4646  CA  VAL B 566      -2.248  22.560  -9.090  1.00 61.63      A    C  
ATOM   4647  C   VAL B 566      -1.937  22.943 -10.535  1.00 61.63      A    C  
ATOM   4648  O   VAL B 566      -1.134  23.846 -10.787  1.00 61.63      A    O  
ATOM   4649  CB  VAL B 566      -1.334  21.399  -8.638  1.00 61.63      A    C  
ATOM   4650  CG1 VAL B 566       0.138  21.787  -8.771  1.00 61.63      A    C  
ATOM   4651  CG2 VAL B 566      -1.656  20.995  -7.201  1.00 61.63      A    C  
ATOM   4652  N   VAL B 567      -2.688  22.368 -11.576  1.00 59.57      A    N  
ATOM   4653  CA  VAL B 567      -2.358  22.541 -12.987  1.00 59.57      A    C  
ATOM   4654  C   VAL B 567      -2.887  23.886 -13.481  1.00 59.57      A    C  
ATOM   4655  O   VAL B 567      -4.062  24.208 -13.283  1.00 59.57      A    O  
ATOM   4656  CB  VAL B 567      -2.929  21.393 -13.849  1.00 59.57      A    C  
ATOM   4657  CG1 VAL B 567      -2.586  21.602 -15.322  1.00 59.57      A    C  
ATOM   4658  CG2 VAL B 567      -2.400  20.046 -13.361  1.00 59.57      A    C  
ATOM   4659  N   GLY B 568      -1.962  24.882 -14.051  1.00 55.87      A    N  
ATOM   4660  CA  GLY B 568      -2.301  26.181 -14.611  1.00 55.87      A    C  
ATOM   4661  C   GLY B 568      -2.048  27.329 -13.651  1.00 55.87      A    C  
ATOM   4662  O   GLY B 568      -1.727  28.440 -14.076  1.00 55.87      A    O  
ATOM   4663  N   LYS B 569      -1.988  27.032 -12.309  1.00 57.45      A    N  
ATOM   4664  CA  LYS B 569      -1.797  28.102 -11.333  1.00 57.45      A    C  
ATOM   4665  C   LYS B 569      -0.348  28.165 -10.861  1.00 57.45      A    C  
ATOM   4666  O   LYS B 569       0.251  29.242 -10.819  1.00 57.45      A    O  
ATOM   4667  CB  LYS B 569      -2.729  27.907 -10.135  1.00 57.45      A    C  
ATOM   4668  CG  LYS B 569      -4.192  28.199 -10.435  1.00 57.45      A    C  
ATOM   4669  CD  LYS B 569      -5.043  28.148  -9.173  1.00 57.45      A    C  
ATOM   4670  CE  LYS B 569      -6.510  28.423  -9.474  1.00 57.45      A    C  
ATOM   4671  NZ  LYS B 569      -7.350  28.358  -8.241  1.00 57.45      A    N1+
ATOM   4672  N   VAL B 570       0.374  26.958 -10.820  1.00 54.54      A    N  
ATOM   4673  CA  VAL B 570       1.645  26.909 -10.103  1.00 54.54      A    C  
ATOM   4674  C   VAL B 570       2.720  26.297 -10.996  1.00 54.54      A    C  
ATOM   4675  O   VAL B 570       3.874  26.732 -10.978  1.00 54.54      A    O  
ATOM   4676  CB  VAL B 570       1.524  26.105  -8.788  1.00 54.54      A    C  
ATOM   4677  CG1 VAL B 570       2.867  26.048  -8.066  1.00 54.54      A    C  
ATOM   4678  CG2 VAL B 570       0.453  26.717  -7.885  1.00 54.54      A    C  
ATOM   4679  N   LEU B 571       2.351  25.467 -11.985  1.00 68.98      A    N  
ATOM   4680  CA  LEU B 571       3.374  24.699 -12.686  1.00 68.98      A    C  
ATOM   4681  C   LEU B 571       3.430  25.085 -14.160  1.00 68.98      A    C  
ATOM   4682  O   LEU B 571       2.404  25.094 -14.844  1.00 68.98      A    O  
ATOM   4683  CB  LEU B 571       3.104  23.198 -12.548  1.00 68.98      A    C  
ATOM   4684  CG  LEU B 571       3.296  22.599 -11.154  1.00 68.98      A    C  
ATOM   4685  CD1 LEU B 571       2.613  21.238 -11.064  1.00 68.98      A    C  
ATOM   4686  CD2 LEU B 571       4.779  22.483 -10.821  1.00 68.98      A    C  
ATOM   4687  N   ASP B 572       4.547  25.731 -14.593  1.00 76.55      A    N  
ATOM   4688  CA  ASP B 572       4.796  25.939 -16.016  1.00 76.55      A    C  
ATOM   4689  C   ASP B 572       5.304  24.660 -16.676  1.00 76.55      A    C  
ATOM   4690  O   ASP B 572       6.513  24.444 -16.776  1.00 76.55      A    O  
ATOM   4691  CB  ASP B 572       5.802  27.074 -16.224  1.00 76.55      A    C  
ATOM   4692  CG  ASP B 572       5.967  27.458 -17.684  1.00 76.55      A    C  
ATOM   4693  OD1 ASP B 572       5.156  27.016 -18.527  1.00 76.55      A    O  
ATOM   4694  OD2 ASP B 572       6.916  28.210 -17.994  1.00 76.55      A    O1-
ATOM   4695  N   ILE B 573       4.417  23.762 -17.044  1.00 81.12      A    N  
ATOM   4696  CA  ILE B 573       4.725  22.454 -17.615  1.00 81.12      A    C  
ATOM   4697  C   ILE B 573       5.476  22.630 -18.933  1.00 81.12      A    C  
ATOM   4698  O   ILE B 573       6.281  21.778 -19.316  1.00 81.12      A    O  
ATOM   4699  CB  ILE B 573       3.446  21.618 -17.836  1.00 81.12      A    C  
ATOM   4700  CG1 ILE B 573       2.740  21.358 -16.500  1.00 81.12      A    C  
ATOM   4701  CG2 ILE B 573       3.776  20.301 -18.547  1.00 81.12      A    C  
ATOM   4702  CD1 ILE B 573       1.361  20.726 -16.641  1.00 81.12      A    C  
ATOM   4703  N   SER B 574       5.298  23.727 -19.627  1.00 80.54      A    N  
ATOM   4704  CA  SER B 574       5.906  23.995 -20.927  1.00 80.54      A    C  
ATOM   4705  C   SER B 574       7.426  24.060 -20.824  1.00 80.54      A    C  
ATOM   4706  O   SER B 574       8.130  23.856 -21.815  1.00 80.54      A    O  
ATOM   4707  CB  SER B 574       5.371  25.302 -21.511  1.00 80.54      A    C  
ATOM   4708  OG  SER B 574       5.657  26.392 -20.652  1.00 80.54      A    O  
ATOM   4709  N   SER B 575       7.968  24.286 -19.619  1.00 80.27      A    N  
ATOM   4710  CA  SER B 575       9.404  24.440 -19.414  1.00 80.27      A    C  
ATOM   4711  C   SER B 575      10.097  23.086 -19.304  1.00 80.27      A    C  
ATOM   4712  O   SER B 575      11.324  23.000 -19.388  1.00 80.27      A    O  
ATOM   4713  CB  SER B 575       9.682  25.268 -18.159  1.00 80.27      A    C  
ATOM   4714  OG  SER B 575       9.220  24.595 -17.001  1.00 80.27      A    O  
ATOM   4715  N   PHE B 576       9.331  21.986 -19.203  1.00 86.08      A    N  
ATOM   4716  CA  PHE B 576       9.896  20.650 -19.055  1.00 86.08      A    C  
ATOM   4717  C   PHE B 576      10.153  20.017 -20.417  1.00 86.08      A    C  
ATOM   4718  O   PHE B 576       9.412  19.129 -20.843  1.00 86.08      A    O  
ATOM   4719  CB  PHE B 576       8.965  19.758 -18.227  1.00 86.08      A    C  
ATOM   4720  CG  PHE B 576       8.599  20.340 -16.888  1.00 86.08      A    C  
ATOM   4721  CD1 PHE B 576       9.505  21.126 -16.186  1.00 86.08      A    C  
ATOM   4722  CD2 PHE B 576       7.349  20.100 -16.332  1.00 86.08      A    C  
ATOM   4723  CE1 PHE B 576       9.169  21.666 -14.946  1.00 86.08      A    C  
ATOM   4724  CE2 PHE B 576       7.006  20.635 -15.094  1.00 86.08      A    C  
ATOM   4725  CZ  PHE B 576       7.917  21.417 -14.403  1.00 86.08      A    C  
ATOM   4726  N   GLN B 577      11.208  20.304 -21.135  1.00 83.40      A    N  
ATOM   4727  CA  GLN B 577      11.463  19.994 -22.539  1.00 83.40      A    C  
ATOM   4728  C   GLN B 577      11.756  18.510 -22.731  1.00 83.40      A    C  
ATOM   4729  O   GLN B 577      11.553  17.966 -23.819  1.00 83.40      A    O  
ATOM   4730  CB  GLN B 577      12.626  20.833 -23.072  1.00 83.40      A    C  
ATOM   4731  CG  GLN B 577      12.307  22.317 -23.197  1.00 83.40      A    C  
ATOM   4732  CD  GLN B 577      13.475  23.125 -23.733  1.00 83.40      A    C  
ATOM   4733  NE2 GLN B 577      13.270  24.427 -23.891  1.00 83.40      A    N  
ATOM   4734  OE1 GLN B 577      14.551  22.583 -24.000  1.00 83.40      A    O  
ATOM   4735  N   VAL B 578      12.218  17.785 -21.628  1.00 89.29      A    N  
ATOM   4736  CA  VAL B 578      12.594  16.387 -21.809  1.00 89.29      A    C  
ATOM   4737  C   VAL B 578      11.543  15.482 -21.171  1.00 89.29      A    C  
ATOM   4738  O   VAL B 578      11.819  14.321 -20.863  1.00 89.29      A    O  
ATOM   4739  CB  VAL B 578      13.987  16.091 -21.210  1.00 89.29      A    C  
ATOM   4740  CG1 VAL B 578      15.080  16.801 -22.007  1.00 89.29      A    C  
ATOM   4741  CG2 VAL B 578      14.035  16.509 -19.741  1.00 89.29      A    C  
ATOM   4742  N   LEU B 579      10.319  16.018 -20.906  1.00 93.38      A    N  
ATOM   4743  CA  LEU B 579       9.218  15.305 -20.269  1.00 93.38      A    C  
ATOM   4744  C   LEU B 579       8.744  14.147 -21.139  1.00 93.38      A    C  
ATOM   4745  O   LEU B 579       8.445  14.334 -22.320  1.00 93.38      A    O  
ATOM   4746  CB  LEU B 579       8.052  16.258 -19.988  1.00 93.38      A    C  
ATOM   4747  CG  LEU B 579       6.959  15.736 -19.054  1.00 93.38      A    C  
ATOM   4748  CD1 LEU B 579       7.491  15.616 -17.630  1.00 93.38      A    C  
ATOM   4749  CD2 LEU B 579       5.737  16.647 -19.100  1.00 93.38      A    C  
ATOM   4750  N   ARG B 580       8.575  12.917 -20.491  1.00 95.16      A    N  
ATOM   4751  CA  ARG B 580       8.164  11.705 -21.193  1.00 95.16      A    C  
ATOM   4752  C   ARG B 580       6.750  11.294 -20.795  1.00 95.16      A    C  
ATOM   4753  O   ARG B 580       5.983  10.808 -21.628  1.00 95.16      A    O  
ATOM   4754  CB  ARG B 580       9.142  10.561 -20.908  1.00 95.16      A    C  
ATOM   4755  CG  ARG B 580      10.539  10.795 -21.459  1.00 95.16      A    C  
ATOM   4756  CD  ARG B 580      11.460   9.616 -21.179  1.00 95.16      A    C  
ATOM   4757  NE  ARG B 580      12.824   9.876 -21.631  1.00 95.16      A    N  
ATOM   4758  CZ  ARG B 580      13.858   9.067 -21.425  1.00 95.16      A    C  
ATOM   4759  NH1 ARG B 580      13.705   7.925 -20.765  1.00 95.16      A    N1+
ATOM   4760  NH2 ARG B 580      15.056   9.401 -21.882  1.00 95.16      A    N  
ATOM   4761  N   VAL B 581       6.489  11.497 -19.517  1.00 97.28      A    N  
ATOM   4762  CA  VAL B 581       5.191  11.076 -19.002  1.00 97.28      A    C  
ATOM   4763  C   VAL B 581       4.472  12.269 -18.374  1.00 97.28      A    C  
ATOM   4764  O   VAL B 581       4.998  12.906 -17.459  1.00 97.28      A    O  
ATOM   4765  CB  VAL B 581       5.334   9.936 -17.969  1.00 97.28      A    C  
ATOM   4766  CG1 VAL B 581       3.970   9.545 -17.403  1.00 97.28      A    C  
ATOM   4767  CG2 VAL B 581       6.019   8.726 -18.602  1.00 97.28      A    C  
ATOM   4768  N   LEU B 582       3.337  12.572 -18.932  1.00 96.24      A    N  
ATOM   4769  CA  LEU B 582       2.427  13.546 -18.338  1.00 96.24      A    C  
ATOM   4770  C   LEU B 582       1.075  12.909 -18.032  1.00 96.24      A    C  
ATOM   4771  O   LEU B 582       0.310  12.597 -18.948  1.00 96.24      A    O  
ATOM   4772  CB  LEU B 582       2.240  14.744 -19.272  1.00 96.24      A    C  
ATOM   4773  CG  LEU B 582       1.303  15.848 -18.781  1.00 96.24      A    C  
ATOM   4774  CD1 LEU B 582       1.820  16.440 -17.474  1.00 96.24      A    C  
ATOM   4775  CD2 LEU B 582       1.151  16.933 -19.841  1.00 96.24      A    C  
ATOM   4776  N   ASP B 583       0.806  12.786 -16.749  1.00 95.48      A    N  
ATOM   4777  CA  ASP B 583      -0.425  12.137 -16.311  1.00 95.48      A    C  
ATOM   4778  C   ASP B 583      -1.275  13.083 -15.467  1.00 95.48      A    C  
ATOM   4779  O   ASP B 583      -0.949  13.352 -14.309  1.00 95.48      A    O  
ATOM   4780  CB  ASP B 583      -0.110  10.865 -15.521  1.00 95.48      A    C  
ATOM   4781  CG  ASP B 583      -1.347  10.044 -15.200  1.00 95.48      A    C  
ATOM   4782  OD1 ASP B 583      -2.476  10.555 -15.360  1.00 95.48      A    O  
ATOM   4783  OD2 ASP B 583      -1.189   8.876 -14.781  1.00 95.48      A    O1-
ATOM   4784  N   LEU B 584      -2.402  13.426 -16.049  1.00 94.16      A    N  
ATOM   4785  CA  LEU B 584      -3.295  14.380 -15.400  1.00 94.16      A    C  
ATOM   4786  C   LEU B 584      -4.660  13.755 -15.136  1.00 94.16      A    C  
ATOM   4787  O   LEU B 584      -5.678  14.450 -15.135  1.00 94.16      A    O  
ATOM   4788  CB  LEU B 584      -3.455  15.637 -16.261  1.00 94.16      A    C  
ATOM   4789  CG  LEU B 584      -2.175  16.414 -16.570  1.00 94.16      A    C  
ATOM   4790  CD1 LEU B 584      -2.469  17.556 -17.537  1.00 94.16      A    C  
ATOM   4791  CD2 LEU B 584      -1.546  16.942 -15.285  1.00 94.16      A    C  
ATOM   4792  N   GLU B 585      -4.662  12.483 -15.093  1.00 93.25      A    N  
ATOM   4793  CA  GLU B 585      -5.913  11.770 -14.856  1.00 93.25      A    C  
ATOM   4794  C   GLU B 585      -6.609  12.279 -13.596  1.00 93.25      A    C  
ATOM   4795  O   GLU B 585      -5.989  12.376 -12.535  1.00 93.25      A    O  
ATOM   4796  CB  GLU B 585      -5.662  10.264 -14.746  1.00 93.25      A    C  
ATOM   4797  CG  GLU B 585      -6.921   9.445 -14.504  1.00 93.25      A    C  
ATOM   4798  CD  GLU B 585      -6.673   7.946 -14.504  1.00 93.25      A    C  
ATOM   4799  OE1 GLU B 585      -7.551   7.185 -14.038  1.00 93.25      A    O  
ATOM   4800  OE2 GLU B 585      -5.591   7.530 -14.973  1.00 93.25      A    O1-
ATOM   4801  N   GLY B 586      -7.931  12.647 -13.822  1.00 89.95      A    N  
ATOM   4802  CA  GLY B 586      -8.737  13.045 -12.679  1.00 89.95      A    C  
ATOM   4803  C   GLY B 586      -8.554  14.501 -12.298  1.00 89.95      A    C  
ATOM   4804  O   GLY B 586      -9.150  14.975 -11.328  1.00 89.95      A    O  
ATOM   4805  N   CYS B 587      -7.657  15.245 -12.981  1.00 89.07      A    N  
ATOM   4806  CA  CYS B 587      -7.487  16.674 -12.743  1.00 89.07      A    C  
ATOM   4807  C   CYS B 587      -8.577  17.477 -13.442  1.00 89.07      A    C  
ATOM   4808  O   CYS B 587      -8.378  17.962 -14.557  1.00 89.07      A    O  
ATOM   4809  CB  CYS B 587      -6.112  17.137 -13.221  1.00 89.07      A    C  
ATOM   4810  SG  CYS B 587      -4.736  16.381 -12.329  1.00 89.07      A    S  
ATOM   4811  N   LYS B 588      -9.664  17.695 -12.853  1.00 85.98      A    N  
ATOM   4812  CA  LYS B 588     -10.892  18.226 -13.435  1.00 85.98      A    C  
ATOM   4813  C   LYS B 588     -10.758  19.715 -13.737  1.00 85.98      A    C  
ATOM   4814  O   LYS B 588     -11.471  20.249 -14.590  1.00 85.98      A    O  
ATOM   4815  CB  LYS B 588     -12.077  17.985 -12.500  1.00 85.98      A    C  
ATOM   4816  CG  LYS B 588     -12.429  16.516 -12.312  1.00 85.98      A    C  
ATOM   4817  CD  LYS B 588     -13.642  16.343 -11.407  1.00 85.98      A    C  
ATOM   4818  CE  LYS B 588     -13.996  14.874 -11.218  1.00 85.98      A    C  
ATOM   4819  NZ  LYS B 588     -15.144  14.697 -10.281  1.00 85.98      A    N1+
ATOM   4820  N   ASN B 589      -9.746  20.418 -13.120  1.00 83.43      A    N  
ATOM   4821  CA  ASN B 589      -9.567  21.851 -13.326  1.00 83.43      A    C  
ATOM   4822  C   ASN B 589      -8.699  22.137 -14.548  1.00 83.43      A    C  
ATOM   4823  O   ASN B 589      -8.569  23.290 -14.966  1.00 83.43      A    O  
ATOM   4824  CB  ASN B 589      -8.961  22.501 -12.080  1.00 83.43      A    C  
ATOM   4825  CG  ASN B 589      -9.940  22.578 -10.926  1.00 83.43      A    C  
ATOM   4826  ND2 ASN B 589      -9.428  22.836  -9.730  1.00 83.43      A    N  
ATOM   4827  OD1 ASN B 589     -11.149  22.407 -11.110  1.00 83.43      A    O  
ATOM   4828  N   VAL B 590      -8.125  21.120 -15.054  1.00 83.69      A    N  
ATOM   4829  CA  VAL B 590      -7.305  21.302 -16.247  1.00 83.69      A    C  
ATOM   4830  C   VAL B 590      -8.201  21.418 -17.477  1.00 83.69      A    C  
ATOM   4831  O   VAL B 590      -8.927  20.480 -17.817  1.00 83.69      A    O  
ATOM   4832  CB  VAL B 590      -6.302  20.141 -16.427  1.00 83.69      A    C  
ATOM   4833  CG1 VAL B 590      -5.506  20.311 -17.721  1.00 83.69      A    C  
ATOM   4834  CG2 VAL B 590      -5.363  20.057 -15.227  1.00 83.69      A    C  
ATOM   4835  N   SER B 591      -8.176  22.625 -18.164  1.00 83.04      A    N  
ATOM   4836  CA  SER B 591      -9.041  22.837 -19.320  1.00 83.04      A    C  
ATOM   4837  C   SER B 591      -8.223  23.095 -20.580  1.00 83.04      A    C  
ATOM   4838  O   SER B 591      -8.697  22.857 -21.694  1.00 83.04      A    O  
ATOM   4839  CB  SER B 591      -9.994  24.007 -19.072  1.00 83.04      A    C  
ATOM   4840  OG  SER B 591      -9.275  25.174 -18.715  1.00 83.04      A    O  
ATOM   4841  N   ASP B 592      -6.960  23.545 -20.365  1.00 85.31      A    N  
ATOM   4842  CA  ASP B 592      -6.128  23.870 -21.520  1.00 85.31      A    C  
ATOM   4843  C   ASP B 592      -4.829  23.069 -21.505  1.00 85.31      A    C  
ATOM   4844  O   ASP B 592      -4.083  23.106 -20.525  1.00 85.31      A    O  
ATOM   4845  CB  ASP B 592      -5.822  25.368 -21.556  1.00 85.31      A    C  
ATOM   4846  CG  ASP B 592      -5.013  25.779 -22.773  1.00 85.31      A    C  
ATOM   4847  OD1 ASP B 592      -5.097  25.100 -23.820  1.00 85.31      A    O  
ATOM   4848  OD2 ASP B 592      -4.283  26.790 -22.686  1.00 85.31      A    O1-
ATOM   4849  N   VAL B 593      -4.488  22.444 -22.616  1.00 89.66      A    N  
ATOM   4850  CA  VAL B 593      -3.254  21.680 -22.752  1.00 89.66      A    C  
ATOM   4851  C   VAL B 593      -2.512  22.115 -24.013  1.00 89.66      A    C  
ATOM   4852  O   VAL B 593      -1.887  21.294 -24.689  1.00 89.66      A    O  
ATOM   4853  CB  VAL B 593      -3.527  20.160 -22.791  1.00 89.66      A    C  
ATOM   4854  CG1 VAL B 593      -3.981  19.657 -21.421  1.00 89.66      A    C  
ATOM   4855  CG2 VAL B 593      -4.572  19.835 -23.857  1.00 89.66      A    C  
ATOM   4856  N   GLY B 594      -2.600  23.464 -24.375  1.00 88.20      A    N  
ATOM   4857  CA  GLY B 594      -1.987  24.036 -25.563  1.00 88.20      A    C  
ATOM   4858  C   GLY B 594      -0.477  23.896 -25.583  1.00 88.20      A    C  
ATOM   4859  O   GLY B 594       0.133  23.839 -26.653  1.00 88.20      A    O  
ATOM   4860  N   TYR B 595       0.128  23.644 -24.519  1.00 88.04      A    N  
ATOM   4861  CA  TYR B 595       1.578  23.590 -24.372  1.00 88.04      A    C  
ATOM   4862  C   TYR B 595       2.110  22.206 -24.726  1.00 88.04      A    C  
ATOM   4863  O   TYR B 595       3.314  22.029 -24.922  1.00 88.04      A    O  
ATOM   4864  CB  TYR B 595       1.989  23.958 -22.944  1.00 88.04      A    C  
ATOM   4865  CG  TYR B 595       1.253  23.180 -21.882  1.00 88.04      A    C  
ATOM   4866  CD1 TYR B 595       0.156  23.730 -21.222  1.00 88.04      A    C  
ATOM   4867  CD2 TYR B 595       1.654  21.895 -21.532  1.00 88.04      A    C  
ATOM   4868  CE1 TYR B 595      -0.525  23.016 -20.240  1.00 88.04      A    C  
ATOM   4869  CE2 TYR B 595       0.981  21.173 -20.551  1.00 88.04      A    C  
ATOM   4870  CZ  TYR B 595      -0.105  21.741 -19.912  1.00 88.04      A    C  
ATOM   4871  OH  TYR B 595      -0.776  21.030 -18.941  1.00 88.04      A    O  
ATOM   4872  N   VAL B 596       1.215  21.214 -24.755  1.00 91.28      A    N  
ATOM   4873  CA  VAL B 596       1.597  19.817 -24.934  1.00 91.28      A    C  
ATOM   4874  C   VAL B 596       2.330  19.648 -26.262  1.00 91.28      A    C  
ATOM   4875  O   VAL B 596       3.232  18.815 -26.378  1.00 91.28      A    O  
ATOM   4876  CB  VAL B 596       0.367  18.883 -24.882  1.00 91.28      A    C  
ATOM   4877  CG1 VAL B 596       0.727  17.487 -25.388  1.00 91.28      A    C  
ATOM   4878  CG2 VAL B 596      -0.189  18.812 -23.461  1.00 91.28      A    C  
ATOM   4879  N   GLY B 597       1.969  20.417 -27.253  1.00 87.68      A    N  
ATOM   4880  CA  GLY B 597       2.595  20.340 -28.564  1.00 87.68      A    C  
ATOM   4881  C   GLY B 597       4.079  20.654 -28.535  1.00 87.68      A    C  
ATOM   4882  O   GLY B 597       4.827  20.224 -29.417  1.00 87.68      A    O  
ATOM   4883  N   ASN B 598       4.590  21.298 -27.479  1.00 88.48      A    N  
ATOM   4884  CA  ASN B 598       5.984  21.704 -27.340  1.00 88.48      A    C  
ATOM   4885  C   ASN B 598       6.797  20.666 -26.575  1.00 88.48      A    C  
ATOM   4886  O   ASN B 598       8.024  20.759 -26.503  1.00 88.48      A    O  
ATOM   4887  CB  ASN B 598       6.081  23.067 -26.651  1.00 88.48      A    C  
ATOM   4888  CG  ASN B 598       5.479  24.185 -27.480  1.00 88.48      A    C  
ATOM   4889  ND2 ASN B 598       4.914  25.183 -26.810  1.00 88.48      A    N  
ATOM   4890  OD1 ASN B 598       5.521  24.153 -28.712  1.00 88.48      A    O  
ATOM   4891  N   LEU B 599       6.187  19.697 -26.044  1.00 91.90      A    N  
ATOM   4892  CA  LEU B 599       6.869  18.650 -25.292  1.00 91.90      A    C  
ATOM   4893  C   LEU B 599       7.247  17.486 -26.202  1.00 91.90      A    C  
ATOM   4894  O   LEU B 599       6.605  16.434 -26.170  1.00 91.90      A    O  
ATOM   4895  CB  LEU B 599       5.985  18.150 -24.146  1.00 91.90      A    C  
ATOM   4896  CG  LEU B 599       5.499  19.208 -23.153  1.00 91.90      A    C  
ATOM   4897  CD1 LEU B 599       4.515  18.593 -22.164  1.00 91.90      A    C  
ATOM   4898  CD2 LEU B 599       6.680  19.836 -22.421  1.00 91.90      A    C  
ATOM   4899  N   LEU B 600       8.269  17.572 -27.001  1.00 89.86      A    N  
ATOM   4900  CA  LEU B 600       8.643  16.743 -28.141  1.00 89.86      A    C  
ATOM   4901  C   LEU B 600       9.111  15.366 -27.680  1.00 89.86      A    C  
ATOM   4902  O   LEU B 600       9.161  14.424 -28.475  1.00 89.86      A    O  
ATOM   4903  CB  LEU B 600       9.744  17.421 -28.960  1.00 89.86      A    C  
ATOM   4904  CG  LEU B 600       9.390  18.773 -29.582  1.00 89.86      A    C  
ATOM   4905  CD1 LEU B 600      10.591  19.347 -30.324  1.00 89.86      A    C  
ATOM   4906  CD2 LEU B 600       8.193  18.636 -30.517  1.00 89.86      A    C  
ATOM   4907  N   HIS B 601       9.430  15.183 -26.338  1.00 91.86      A    N  
ATOM   4908  CA  HIS B 601       9.936  13.905 -25.850  1.00 91.86      A    C  
ATOM   4909  C   HIS B 601       8.830  13.092 -25.184  1.00 91.86      A    C  
ATOM   4910  O   HIS B 601       9.084  12.013 -24.647  1.00 91.86      A    O  
ATOM   4911  CB  HIS B 601      11.089  14.126 -24.870  1.00 91.86      A    C  
ATOM   4912  CG  HIS B 601      12.336  14.640 -25.516  1.00 91.86      A    C  
ATOM   4913  CD2 HIS B 601      13.193  14.058 -26.386  1.00 91.86      A    C  
ATOM   4914  ND1 HIS B 601      12.825  15.908 -25.282  1.00 91.86      A    N  
ATOM   4915  CE1 HIS B 601      13.932  16.082 -25.983  1.00 91.86      A    C  
ATOM   4916  NE2 HIS B 601      14.178  14.974 -26.662  1.00 91.86      A    N  
ATOM   4917  N   LEU B 602       7.658  13.676 -25.206  1.00 95.33      A    N  
ATOM   4918  CA  LEU B 602       6.530  13.044 -24.530  1.00 95.33      A    C  
ATOM   4919  C   LEU B 602       6.227  11.679 -25.135  1.00 95.33      A    C  
ATOM   4920  O   LEU B 602       6.148  11.542 -26.359  1.00 95.33      A    O  
ATOM   4921  CB  LEU B 602       5.290  13.938 -24.609  1.00 95.33      A    C  
ATOM   4922  CG  LEU B 602       4.198  13.679 -23.570  1.00 95.33      A    C  
ATOM   4923  CD1 LEU B 602       4.692  14.051 -22.177  1.00 95.33      A    C  
ATOM   4924  CD2 LEU B 602       2.932  14.452 -23.920  1.00 95.33      A    C  
ATOM   4925  N   ARG B 603       5.959  10.663 -24.251  1.00 96.70      A    N  
ATOM   4926  CA  ARG B 603       5.651   9.295 -24.653  1.00 96.70      A    C  
ATOM   4927  C   ARG B 603       4.297   8.855 -24.107  1.00 96.70      A    C  
ATOM   4928  O   ARG B 603       3.637   7.991 -24.690  1.00 96.70      A    O  
ATOM   4929  CB  ARG B 603       6.745   8.336 -24.177  1.00 96.70      A    C  
ATOM   4930  CG  ARG B 603       8.114   8.619 -24.773  1.00 96.70      A    C  
ATOM   4931  CD  ARG B 603       9.170   7.659 -24.242  1.00 96.70      A    C  
ATOM   4932  NE  ARG B 603      10.501   7.995 -24.737  1.00 96.70      A    N  
ATOM   4933  CZ  ARG B 603      11.601   7.287 -24.494  1.00 96.70      A    C  
ATOM   4934  NH1 ARG B 603      11.550   6.186 -23.754  1.00 96.70      A    N1+
ATOM   4935  NH2 ARG B 603      12.763   7.685 -24.993  1.00 96.70      A    N  
ATOM   4936  N   TYR B 604       3.905   9.494 -23.031  1.00 98.25      A    N  
ATOM   4937  CA  TYR B 604       2.639   9.181 -22.377  1.00 98.25      A    C  
ATOM   4938  C   TYR B 604       1.873  10.452 -22.035  1.00 98.25      A    C
[truncated: 201,540 more chars]
